# Supplementary material for: FOXA1 and adaptive response determinants to HER2 targeted therapy in TBCRC 036
Source: NPJ Breast Cancer. 2021 May 12;7:51. doi: 10.1038/s41523-021-00258-0 (PMC8115531; doi:10.1038/s41523-021-00258-0)
Supplement: Supplementary file 2 — Supplementary Data 1 [file 41523_2021_258_MOESM2_ESM.xlsx]

## Sheet: Sheet1
Peak	Peaksize	Classification	Classification gene	SKBR3_BRD4_DMSO_24H	SKBR3_BRD4_LPAT300N_24H	SKBR3_BRD4_JQ300N_24H	SKBR3_BRD4_JQLPAT300N_24H	SKBR3_H3K27AC_DMSO_24H	SKBR3_H3K27AC_LPAT300N_24H	SKBR3_H3K27AC_JQ300N_24H	SKBR3_H3K27AC_JQLPAT300N_24H	SKBR3_MED1_DMSO_24H	SKBR3_MED1_LPAT300N_24H	SKBR3_MED1_JQ300N_24H	SKBR3_MED1_JQLPAT300N_24H	SKBR3_FOXA1_DMSO_24H	SKBR3_FOXA1_LPAT300N_24H	SKBR3_FOXA1_JQ300N_24H	SKBR3_FOXA1_JQLPAT300N_24H	Promotor	Enhancer	Kinases	Transcription Factors	nearby genes
chr17:37817899-37911300	93401	promotor	ERBB2|PGAP3|TCAP|PNMT|GRB7|MIEN1	2249.62	1837.75	1233.41	870.2	4331.88	4938.41	4383.34	4501.96	1523.19	2223.99	1604.5	1374.88	1069.01	1168.38	1258.02	937.18	ERBB2|PGAP3|TCAP|PNMT|GRB7|MIEN1	NEUROD2|LRRC3C|ZPBP2	ERBB2	NEUROD2|IKZF3	ERBB2::chr17:37863242/+:0000000000|ERBB2::chr17:37851240/+:0000000000|ERBB2::chr17:37856230/+:0000000000|ERBB2::chr17:37855789/+:0000000000|ERBB2::chr17:37844336/+:0000000000|ERBB2::chr17:37849513/+:0000000000|ERBB2::chr17:37844948/+:0000000000|NEUROD2::chr17:37764174/-:-000053725|NEUROD2::chr17:37762856/-:-000055043|PGAP3::chr17:37844322/-:0000000000|PPP1R1B::chr17:37783176/+:0000034723|PPP1R1B:…
chr8:128794551-128898300	103749	genebody_exon	MIR1204	1330.51	392.83	667.52	184.74	2251.3	1118.17	2777.64	1326.66	669.4	449.11	819.8	305.43	703.32	436.36	888.56	382.8				MYC	MYC::chr8:128748314/+:0000046237
chr17:38439699-38503019	63320	promotor	RARA|CDC6	370.88	149	217.92	81.38	902.7	665.72	1019.05	692.75	246.14	173.1	294.94	107.41	107.25	82.15	112.41	53.74	RARA|CDC6	IGFBP4|NR1D1		RARA|NR1D1	RARA::chr17:38474472/+:0000000000|RARA::chr17:38487108/+:0000000000|RARA::chr17:38465422/+:0000000000|RARA::chr17:38498270/+:0000000000|MSL1::chr17:38278789/+:0000160910|MSL1::chr17:38279537/+:0000160162|MSL1::chr17:38282435/+:0000157264|CASC3::chr17:38296506/+:0000143193|RAPGEFL1::chr17:38333262/+:0000106437|RAPGEFL1::chr17:38333329/+:0000106370|RAPGEFL1::chr17:38334241/+:0000105458|RAPGEFL1::ch…
chr1:201968208-202125307	157099	promotor	GPR37L1|PTPN7|ARL8A|ELF3	516.98	484.6	300.86	208.96	829.72	926.3	921.69	968.33	306.93	456.3	401.73	366.19	170.46	166.94	205.92	132.88	GPR37L1|PTPN7|ARL8A|ELF3	LGR6|PPP1R12B|LMOD1		ELF3	GPR37L1::chr1:202092028/+:0000000000|LGR6::chr1:202172904/+:-000047597|PTPN7::chr1:202129118/-:0000003811|PTPN7::chr1:202130715/-:0000005408|ARL8A::chr1:202113870/-:0000000000|SHISA4::chr1:201857804/+:0000110404|RNPEP::chr1:201951765/+:0000016443|TIMM17A::chr1:201924618/+:0000043590|PPP1R12B::chr1:202317829/+:-000192522|IPO9::chr1:201798287/+:0000169921|ELF3::chr1:201979689/+:0000000000|ELF3::chr…
chr20:52192678-52310522	117844	promotor	ZNF217	471.44	328.14	245.63	123.36	780.27	711.73	1172.01	1079.73	234.47	200.98	278.31	147.96	240.99	184.58	310.9	188.68	ZNF217			ZNF217	ZNF217::chr20:52199635/-:0000000000
chr17:39648211-39712552	64341	promotor	KRT15|KRT13|KRT19	534.59	213.11	480.4	197.36	763.6	508.54	874.99	616.61	393.77	271.95	847.27	433.29	141.65	83.74	205.11	95.3	KRT15|KRT13|KRT19	EIF1|KRT38|KRT31|KRTAP17-1|KRT33A|KRT32|KRT35|KRT34|KRT37|KRT33B|GAST			KRT38::chr17:39597595/-:-000050616|HAP1::chr17:39890897/-:0000178345|KRTAP17-1::chr17:39471946/-:-000176265|KRT31::chr17:39553843/-:-000094368|EIF1::chr17:39845126/+:-000132574|KRT33A::chr17:39507063/-:-000141148|KRT32::chr17:39623637/-:-000024574|KRT35::chr17:39637391/-:-000010820|KRT34::chr17:39538635/-:-000109576|KRT37::chr17:39580821/-:-000067390|KRT17::chr17:39780881/-:0000068329|KRT16::chr1…
chr10:80942501-81082028	139527	promotor	ZMIZ1	336.72	148.48	270.74	74.34	721.7	512.46	1017.27	490.2	262.97	202.68	407	134.47	65.78	41.9	112.47	25.67	ZMIZ1	EIF5AL1|PPIF		ZMIZ1	EIF5AL1::chr10:81272356/+:-000190328|PPIF::chr10:81107219/+:-000025191|ZMIZ1::chr10:80899438/+:0000043063|ZMIZ1::chr10:80921809/+:0000020692|ZMIZ1::chr10:80878671/+:0000063830|ZMIZ1::chr10:80961340/+:0000000000|ZMIZ1::chr10:80828791/+:0000113710|ZMIZ1::chr10:80899438/+:0000043063|ZMIZ1::chr10:80921809/+:0000020692|ZMIZ1::chr10:80878671/+:0000063830|ZMIZ1::chr10:80961340/+:0000000000|ZMIZ1::chr10:…
chr20:45925649-46023269	97620	promotor	ZMYND8	414.37	412.86	170.19	105.91	714.13	869.16	975.35	1074.12	137.45	199.42	170.44	122.29	136.64	131.53	176.37	125.23	ZMYND8	NCOA3|ZMYND8			NCOA3::chr20:46211926/+:-000188657|NCOA3::chr20:46130600/+:-000107331|NCOA3::chr20:46211926/+:-000188657|NCOA3::chr20:46130600/+:-000107331|ZMYND8::chr20:45923522/-:-000002127|ZMYND8::chr20:45984263/-:0000000000|ZMYND8::chr20:45976669/-:0000000000|ZMYND8::chr20:45914569/-:-000011080|ZMYND8::chr20:45985632/-:0000000000|ZMYND8::chr20:45978731/-:0000000000|ZMYND8::chr20:45938947/-:0000000000|ZMYND8:…
chr20:48848881-49078216	229335	promotor	LINC01272	412.64	117.43	253.62	40.17	695.83	376.58	757.05	372.21	284.94	132.17	345.44	78.67	261	109.18	317.5	101.86	LINC01272	TMEM189-UBE2V1|UBE2V1|PTPN1|TMEM189		CEBPB	CEBPB::chr20:48807119/+:0000041762|FAM65C::chr20:49247392/-:0000169176|FAM65C::chr20:49253454/-:0000175238|LINC01272::chr20:48892182/+:0000000000|LINC01272::chr20:48884022/+:0000000000|TMEM189-UBE2V1::chr20:48770334/-:-000078547|UBE2V1::chr20:48721016/-:-000127865|UBE2V1::chr20:48728098/-:-000120783|UBE2V1::chr20:48732495/-:-000116386|UBE2V1::chr20:48725647/-:-000123234|UBE2V1::chr20:48715500/-:-…
chr15:41045819-41201101	155282	promotor	ZFYVE19|VPS18|RHOV|C15orf62|DNAJC17|SPINT1|PPP1R14D|GCHFR|RMDN3	288.64	291.58	199.95	126.56	679.31	817.8	864.87	931.3	172.05	235.43	228.29	160.93	138.9	149.11	191.72	144.39	ZFYVE19|VPS18|RHOV|C15orf62|DNAJC17|SPINT1|PPP1R14D|GCHFR|RMDN3	CHAC1|DLL4|C15orf57			RPUSD2::chr15:40861491/+:0000184328|SPINT1::chr15:41136687/+:0000000000|SPINT1::chr15:41136245/+:0000000000|SPINT1::chr15:41136642/+:0000000000|RAD51::chr15:40987377/+:0000058442|RAD51::chr15:40990954/+:0000054865|RAD51::chr15:40987326/+:0000058493|VPS18::chr15:41186627/+:0000000000|INO80::chr15:41388550/-:0000187449|INO80::chr15:41388550/-:0000187449|RHOV::chr15:41166486/-:0000000000|C15orf62::c…
chr17:77737174-77833611	96437	promotor	CBX8|CBX4|CBX2	410.79	201.22	194.18	61.21	666.63	475.99	505.5	283.21	255.39	208.14	233.7	111.04	169.89	114.67	158.89	81.96	CBX8|CBX4|CBX2	CCDC40			ENPP7::chr17:77704864/+:0000032310|CCDC40::chr17:78010430/+:-000176819|CBX8::chr17:77770914/-:0000000000|CBX4::chr17:77813212/-:0000000000|TBC1D16::chr17:77924655/-:0000091044|TBC1D16::chr17:77987407/-:0000153796|TBC1D16::chr17:78009656/-:0000176045|TBC1D16::chr17:77924655/-:0000091044|TBC1D16::chr17:77987407/-:0000153796|TBC1D16::chr17:78009656/-:0000176045|CBX2::chr17:77751976/+:0000000000
chr17:79916797-80070366	153569	promotor	DCXR|LRRC45|GPS1|DUS1L|FASN|RAC3|RFNG|ASPSCR1|NOTUM|STRA13	375.77	208.49	238.63	88.47	638.28	568.19	551.2	501.53	385.42	262.89	437.01	203.17	54.67	31.23	73.43	31.57	DCXR|LRRC45|GPS1|DUS1L|FASN|RAC3|RFNG|ASPSCR1|NOTUM|STRA13	PPP1R27|PYCR1|MAFG|ARHGDIA|SIRT7|P4HB|PCYT2|ALYREF|MYADML2|FAM195B|SLC16A3	CSNK1D	MAFG	DCXR::chr17:79995572/-:0000000000|PPP1R27::chr17:79792925/-:-000123872|LRRC45::chr17:79981177/+:0000000000|RFNG::chr17:80009649/-:0000000000|PYCR1::chr17:79894736/-:-000022061|PYCR1::chr17:79895203/-:-000021594|PYCR1::chr17:79895114/-:-000021683|PYCR1::chr17:79895132/-:-000021665|MAFG::chr17:79881443/-:-000035354|MAFG::chr17:79881089/-:-000035708|MAFG::chr17:79885586/-:-000031211|GPS1::chr17:8000…
chr20:47403413-47451718	48305	promotor	PREX1	302.86	155.04	156.74	85.88	629.31	490.37	685.55	645.53	170.93	149.42	181.47	125.55	256.37	209.74	282.63	192.78	PREX1	ARFGEF2			ARFGEF2::chr20:47538274/+:-000086556|PREX1::chr20:47444419/-:0000000000
chr10:79025670-79194266	168596	genebody_exon	KCNMA1-AS3|KCNMA1-AS3|KCNMA1-AS3|KCNMA1-AS3|KCNMA1-AS3|KCNMA1-AS3|KCNMA1	519.52	263.18	188.71	90.8	627.01	425.49	642.03	483.48	225.99	217.9	197.67	125.13	282.73	197.77	304.74	151.56
chr20:45572366-45668626	96260	promotor	EYA2	503.7	598.98	165.88	122.73	617.76	838.74	621.71	816.92	158.07	280.69	149.31	117.58	418.55	455.65	445.6	359.73	EYA2				EYA2::chr20:45618639/+:0000000000|EYA2::chr20:45523262/+:0000049104|EYA2::chr20:45618639/+:0000000000|EYA2::chr20:45523262/+:0000049104
chr8:81651249-81681900	30651	genebody_intron	ZNF704	313.39	414.24	219.84	181.09	594.6	871.78	1010.7	1072.26	136.01	256.16	189.46	163.11	557.05	680.81	537.91	473.27					ZNF704::chr8:81733849/-:0000051949|ZNF704::chr8:81787015/-:0000105115
chr11:126172630-126304712	132082	promotor	DCPS|ST3GAL4	319.68	182.37	205.24	91.38	576.86	516.23	873.23	635.86	184.96	182.15	278.74	133.26	58.49	46.25	90.56	47.56	DCPS|ST3GAL4	SRPR|RPUSD4			DCPS::chr11:126173646/+:0000000000|SRPR::chr11:126138876/-:-000033754|ST3GAL4::chr11:126225788/+:0000000000|ST3GAL4::chr11:126276076/+:0000000000|ST3GAL4::chr11:126225539/+:0000000000|ST3GAL4::chr11:126273310/+:0000000000|ST3GAL4::chr11:126275990/+:0000000000|FAM118B::chr11:126104889/+:0000067741|FAM118B::chr11:126081618/+:0000091012|FAM118B::chr11:126099119/+:0000073511|FAM118B::chr11:126104889/…
chr20:52337336-52451744	114408	enhancer	ZNF217	333.74	231.38	182.67	76.43	544.72	468.82	754.76	605.89	157.01	140.77	199.79	78.18	270.61	216.39	284.2	154.07		ZNF217		ZNF217	ZNF217::chr20:52199635/-:-000137701
chr5:149813503-149925290	111787	promotor	RPS14|NDST1	225.61	196.47	118.44	68.54	529.86	601.07	616.4	684.11	124.34	155.45	125.93	87.62	57.87	64.51	70.32	49.27	RPS14|NDST1	CD74|CAMK2A|ARSI|MYOZ3|SYNPO	CAMK2A		CD74::chr5:149792498/-:-000021005|TCOF1::chr5:149737201/+:0000076302|SYNPO::chr5:150027505/+:-000102215|SYNPO::chr5:149997205/+:-000071915|SYNPO::chr5:150020206/+:-000094916|SYNPO::chr5:149980641/+:-000055351|SYNPO::chr5:149997664/+:-000072374|SYNPO::chr5:150027505/+:-000102215|SYNPO::chr5:149997205/+:-000071915|SYNPO::chr5:150020206/+:-000094916|SYNPO::chr5:149980641/+:-000055351|SYNPO::chr5:149…
chr17:38254749-38300077	45328	promotor	CASC3|NR1D1|MSL1	209.98	100.72	111.07	24.59	522.52	432.89	460.14	319.58	119.86	82.41	119.54	32.74	49.66	36.2	45.84	10.86	CASC3|NR1D1|MSL1	RARA|ORMDL3|GSDMB|MED24|WIPF2|RAPGEFL1|CDC6		RARA|THRA|NR1D1	RARA::chr17:38474472/+:-000174395|RARA::chr17:38487108/+:-000187031|RARA::chr17:38465422/+:-000165345|RARA::chr17:38498270/+:-000198193|MSL1::chr17:38278789/+:0000000000|MSL1::chr17:38279537/+:0000000000|MSL1::chr17:38282435/+:0000000000|GSDMA::chr17:38119225/+:0000135524|GSDMA::chr17:38121935/+:0000132814|GSDMB::chr17:38073792/-:-000180957|GSDMB::chr17:38073573/-:-000181176|GSDMB::chr17:38074902…
chr10:74000084-74115901	115817	promotor	DDIT4|DNAJB12	266.31	159.2	122.6	46.94	520.87	480.38	400.25	346.36	159.65	144.63	171.88	79.99	46.77	45.94	44.05	24.38	DDIT4|DNAJB12	SPOCK2|ASCC1			DDIT4::chr10:74033676/+:0000000000|DDIT4::chr10:74033914/+:0000000000|ANAPC16::chr10:73975757/+:0000024327|ANAPC16::chr10:73983645/+:0000016439|ANAPC16::chr10:73979811/+:0000020273|DNAJB12::chr10:74114906/-:0000000000|SPOCK2::chr10:73848371/-:-000151713|SPOCK2::chr10:73848789/-:-000151295|SPOCK2::chr10:73848530/-:-000151554|ASCC1::chr10:73975866/-:-000024218|ASCC1::chr10:73976198/-:-000023886|ASC…
chr11:65182150-65279075	96925	enhancer	EHBP1L1|SLC25A45|SCYL1|SSSCA1|SIPA1|FAM89B	350.12	332.11	418.12	309.84	520.79	680.25	522.14	658.93	342.34	510.08	792.14	693.59	64.52	67.28	85.16	69.66		EHBP1L1|SLC25A45|SCYL1|SSSCA1|SIPA1|FAM89B	SCYL1|MAP3K11	RELA	DPF2::chr11:65101224/+:0000080926|POLA2::chr11:65029322/+:0000152828|EHBP1L1::chr11:65343508/+:-000064433|SLC25A45::chr11:65149439/-:-000032711|SLC25A45::chr11:65149856/-:-000032294|SLC25A45::chr11:65147645/-:-000034505|SLC25A45::chr11:65150144/-:-000032006|SLC25A45::chr11:65147704/-:-000034446|SLC25A45::chr11:65150517/-:-000031633|SLC25A45::chr11:65148102/-:-000034048|SLC25A45::chr11:65151171/-:…
chr12:52535932-52654394	118462	promotor	C12orf80|KRT80|KRT7	253.73	151.88	212.79	101.05	513.85	450.55	579.92	484.15	198.53	211.85	349.32	211.96	83.15	65.67	115.89	62.98	C12orf80|KRT80|KRT7	KRT86	ACVR1B	NR4A1	KRT75::chr12:52828109/-:0000173715|NR4A1::chr12:52448110/+:0000087822|NR4A1::chr12:52416615/+:0000119317|NR4A1::chr12:52431498/+:0000104434|NR4A1::chr12:52435593/+:0000100339|NR4A1::chr12:52445185/+:0000090747|NR4A1::chr12:52446279/+:0000089653|ACVR1B::chr12:52345450/+:0000190482|ACVR1B::chr12:52347163/+:0000188769|ACVR1B::chr12:52369048/+:0000166884|ATG101::chr12:52463757/+:0000072175|ATG101::ch…
chr1:164526192-164630805	104613	promotor	PBX1	315.86	342.91	137.88	130.23	513.47	683.62	685.92	851.09	119.83	264.81	130.29	155.88	197.77	210.49	212.86	168.01	PBX1			PBX1	PBX1::chr1:164528596/+:0000000000
chr6:25068396-25224955	156559	enhancer	LRRC16A|FAM65B	412.26	681.15	128.25	87.54	507.02	874.6	772.04	819.84	143.73	418.19	122.72	81.27	155.16	210.61	182.05	124.74		LRRC16A|FAM65B			LRRC16A::chr6:25279655/+:-000054700|FAM65B::chr6:25042395/-:-000026001|FAM65B::chr6:24877592/-:-000190804|FAM65B::chr6:24936279/-:-000132117|FAM65B::chr6:24876044/-:-000192352|FAM65B::chr6:24911397/-:-000156999|FAM65B::chr6:25042395/-:-000026001|FAM65B::chr6:24877592/-:-000190804|FAM65B::chr6:24936279/-:-000132117|FAM65B::chr6:24876044/-:-000192352|FAM65B::chr6:24911397/-:-000156999|FAM65B::chr6:…
chr17:4374699-4470530	95831	promotor	SPNS2|GGT6|MYBBP1A	263.44	207.77	150.54	85.71	497.17	487.73	554.24	542.21	187.21	235.81	229.7	150.66	50.68	48.81	67.62	45	SPNS2|GGT6|MYBBP1A	ZMYND15|MED11|UBE2G1|ARRB2|SMTNL2			ZMYND15::chr17:4643309/+:-000172779|ZMYND15::chr17:4643813/+:-000173283|SPNS3::chr17:4337218/+:0000037481|PELP1::chr17:4594287/-:0000123757|PELP1::chr17:4607631/-:0000137101|PELP1::chr17:4586405/-:0000115875|PELP1::chr17:4594736/-:0000124206|PELP1::chr17:4586246/-:0000115716|PELP1::chr17:4594287/-:0000123757|PELP1::chr17:4607631/-:0000137101|PELP1::chr17:4586405/-:0000115875|PELP1::chr17:4594736/…
chr8:117452275-117493543	41268	3 prime	EIF3H	248.58	149.15	111.52	60.12	491.84	422.42	661.57	682.74	69.15	71.87	92.99	42.23	151.69	98.91	185.21	78.84
chr1:156658271-156739725	81454	promotor	MRPL24|HDGF|ISG20L2|CRABP2|PRCC|RRNAD1	225.77	159.97	110.47	44.69	484.66	461.9	520.37	429.28	109.55	114.37	101.89	48.6	23	19.83	27.82	4.73	MRPL24|HDGF|ISG20L2|CRABP2|PRCC|RRNAD1	PEAR1|NTRK1|LRRC71|MEF2D|GPATCH4|NES|IQGAP3	NTRK1|INSRR	MEF2D	BCAN::chr1:156611739/+:0000046532|BCAN::chr1:156615838/+:0000042433|MRPL24::chr1:156710922/-:0000000000|MRPL24::chr1:156708555/-:0000000000|IQGAP3::chr1:156542395/-:-000115876|CRABP2::chr1:156675458/-:0000000000|CRABP2::chr1:156675337/-:0000000000|CRABP2::chr1:156675607/-:0000000000|RRNAD1::chr1:156698262/+:0000000000|PRCC::chr1:156737273/+:0000000000|APOA1BP::chr1:156561557/+:0000096714|PEAR1::c…
chr11:72849822-73001622	151800	promotor	FCHSD2|P2RY2|P2RY6	212.69	103.84	115.27	38.19	476.17	357.83	561.17	344.85	101.84	80.8	127.84	44.75	55.17	40.13	80.47	32.84	FCHSD2|P2RY2|P2RY6	ARHGEF17|RELT|P2RY6			FAM168A::chr11:73179536/-:0000177914|ARHGEF17::chr11:73019662/+:-000018040|RELT::chr11:73087404/+:-000085782|RELT::chr11:73100156/+:-000098534|RELT::chr11:73087712/+:-000086090|RELT::chr11:73087404/+:-000085782|RELT::chr11:73100156/+:-000098534|RELT::chr11:73087712/+:-000086090|FCHSD2::chr11:72853142/-:0000000000|P2RY2::chr11:72939025/+:0000000000|P2RY2::chr11:72929501/+:0000000000|P2RY2::chr11:7…
chr16:85574870-85725270	150400	promotor	GSE1|GINS2	252.89	139.02	178.5	74.84	474.6	392.41	504.33	365.36	243.44	211.21	291.96	135.45	67.84	52.79	76.01	37.22	GSE1|GINS2	COX4I1			C16orf74::chr16:85768840/-:0000043570|C16orf74::chr16:85784688/-:0000059418|GINS2::chr16:85722587/-:0000000000|COX4I1::chr16:85834810/+:-000109540|COX4I1::chr16:85833172/+:-000107902|EMC8::chr16:85833147/-:0000107877|GSE1::chr16:85682157/+:0000000000|GSE1::chr16:85646841/+:0000000000|GSE1::chr16:85645028/+:0000000000
chr7:128042922-128118372	75450	promotor	METTL2B|IMPDH1|HILPDA	198.98	294.16	149.84	111.94	467.04	693.7	694.62	863.04	114.32	189.27	166.48	142.94	199.95	206.94	250.09	184.23	METTL2B|IMPDH1|HILPDA	PRRT4|FAM71F2|RBM28			METTL2B::chr7:128116782/+:0000000000|PRRT4::chr7:128000116/-:-000042806|PRRT4::chr7:128001475/-:-000041447|PRRT4::chr7:128001738/-:-000041184|IMPDH1::chr7:128046023/-:0000000000|IMPDH1::chr7:128050040/-:0000000000|IMPDH1::chr7:128050035/-:0000000000|HILPDA::chr7:128095883/+:0000000000|HILPDA::chr7:128097254/+:0000000000|LEP::chr7:127892043/+:0000150879|LEP::chr7:127881330/+:0000161592|FAM71F2::ch…
chr10:71071532-71153201	81669	promotor	HK1	164.03	116.19	93.79	44.12	464.55	447.45	433.15	370.58	105.38	108.53	111.36	62.22	119.5	109.89	128.63	81.5	HK1	TSPAN15	HK1	NEUROG3	VPS26A::chr10:70883907/+:0000187625|HKDC1::chr10:70980058/+:0000091474|HK1::chr10:71055388/+:0000016144|HK1::chr10:71060524/+:0000011008|HK1::chr10:71042284/+:0000029248|HK1::chr10:71029755/+:0000041777|HK1::chr10:71075609/+:0000000000|HK1::chr10:71078602/+:0000000000|HK1::chr10:71048426/+:0000023106|TSPAN15::chr10:71211225/+:-000058024|SUPV3L1::chr10:70945742/+:0000125790|SUPV3L1::chr10:70942275…
chr1:154927751-155068145	140394	promotor	FLAD1|LENEP|ADAM15|PBXIP1|CKS1B|SHC1|PYGO2|ZBTB7B|EFNA4|EFNA3|DCST2|DCST1	183.16	101.82	99.1	32.45	461.17	388.9	351.45	267.6	132.48	114.59	127.84	58.32	40.13	30.73	29.02	17.09	FLAD1|LENEP|ADAM15|PBXIP1|CKS1B|SHC1|PYGO2|ZBTB7B|EFNA4|EFNA3|DCST2|DCST1	SLC50A1|MTX1|EFNA1|KCNN3|TRIM46|HCN3|PMVK	CLK2	ZBTB7B	GBA::chr1:155214652/-:0000146507|GBA::chr1:155211068/-:0000142923|GBA::chr1:155210951/-:0000142806|GBA::chr1:155210970/-:0000142825|GBA::chr1:155209867/-:0000141722|GBA::chr1:155211065/-:0000142920|FLAD1::chr1:154956317/+:0000000000|FLAD1::chr1:154959941/+:0000000000|FLAD1::chr1:154955769/+:0000000000|THBS3::chr1:155177771/-:0000109626|LENEP::chr1:154966061/+:0000000000|ADAM15::chr1:155023747/+:0…
chr3:193494512-193641669	147157	3 prime	OPA1	385.68	303.99	146.98	76.94	454.54	439.32	566.22	505.98	127.81	151.77	145.03	80.06	150.94	114.77	162.21	87.07					OPA1::chr3:193310932/+:0000183580
chr17:48963387-49036623	73236	enhancer	TOB1|ANKRD40|NME1-NME2|NME1	296.15	270.64	82.12	51.18	444	480.23	362.91	370.53	131.61	206.23	99.32	74.74	76.77	70.21	69.6	38.64		TOB1|ANKRD40|NME1-NME2|NME1	NME1		TOB1::chr17:48941523/-:-000021864|TOB1::chr17:48941320/-:-000022067|TOB1::chr17:48943714/-:-000019673|TOB1::chr17:48945338/-:-000018049|TOB1::chr17:48944962/-:-000018425|ANKRD40::chr17:48785269/-:-000178118|SPAG9::chr17:49198225/-:0000161602|SPAG9::chr17:49124328/-:0000087705|NME1-NME2::chr17:49230896/+:-000194273|NME1-NME2::chr17:49233011/+:-000196388|WFIKKN2::chr17:48912604/+:0000050783|LUC7L3:…
chr10:79585342-79710859	125517	promotor	DLG5	162.81	69.11	132.83	28.93	443.46	311.67	563.06	249.32	108.27	85.78	170.19	48.52	112.21	81.35	147.55	58.51	DLG5	RPS24|KCNMA1			RPS24::chr10:79793517/+:-000082658|DLG5::chr10:79686347/-:0000000000|KCNMA1::chr10:79397576/-:-000187766|POLR3A::chr10:79789297/-:0000078438
chr17:80150725-80259500	108775	promotor	CCDC57|SLC16A3|CSNK1D	202.31	179.54	133.49	72.26	436.28	497.36	440.92	461.55	174.46	223.16	206.55	149.33	42.58	45.64	51.89	37.39	CCDC57|SLC16A3|CSNK1D	DUS1L|NARF|TEX19|DCXR|FASN|STRA13|RFNG|UTS2R|HEXDC	CSNK1D		GPS1::chr17:80009762/+:0000140963|C17orf62::chr17:80407167/-:0000147667|C17orf62::chr17:80407355/-:0000147855|C17orf62::chr17:80407601/-:0000148101|C17orf62::chr17:80408706/-:0000149206|UTS2R::chr17:80332152/+:-000072652|TEX19::chr17:80317122/+:-000057622|TEX19::chr17:80319755/+:-000060255|RAC3::chr17:79989531/+:0000161194|OGFOD3::chr17:80376512/-:0000117012|CCDC57::chr17:80159827/-:0000000000|CC…
chr20:17510532-17600978	90446	promotor	DSTN|BFSP1	239.42	200.98	118.87	80.31	432.4	493.38	485.26	549.38	104.88	129.83	108.81	80.4	135.1	120.05	151.33	101.87	DSTN|BFSP1	BANF2			DSTN::chr20:17572576/+:0000000000|DSTN::chr20:17550598/+:0000000000|DSTN::chr20:17581382/+:0000000000|BANF2::chr20:17674319/+:-000073341|BANF2::chr20:17705667/+:-000104689|BANF2::chr20:17703360/+:-000102382|BANF2::chr20:17680592/+:-000079614|BANF2::chr20:17674319/+:-000073341|BANF2::chr20:17705667/+:-000104689|BANF2::chr20:17703360/+:-000102382|BANF2::chr20:17680592/+:-000079614|RRBP1::chr20:1764…
chr2:20642481-20710846	68365	promotor	RHOB	307.12	206.21	128.11	73.36	428.88	423.56	395.68	429.75	163.73	167.03	175.88	101.6	108.16	88.31	120.28	71.84	RHOB	PUM2|GDF7			PUM2::chr2:20527138/-:-000115343|PUM2::chr2:20512183/-:-000130298|PUM2::chr2:20518405/-:-000124076|PUM2::chr2:20526145/-:-000116336|PUM2::chr2:20550610/-:-000091871|PUM2::chr2:20527146/-:-000115335|RHOB::chr2:20646831/+:0000000000|GDF7::chr2:20866423/+:-000155577|HS1BP3::chr2:20850863/-:0000140017
chr20:34622892-34713098	90206	promotor	EPB41L1	189.49	167.33	112.71	52.55	423.92	460.97	564	476.88	87.19	109.03	125.7	67.1	24.88	20.75	46.12	15.42	EPB41L1	SCAND1|EPB41L1|AAR2|DLGAP4			EPB41L1::chr20:34680631/+:0000000000|EPB41L1::chr20:34701614/+:0000000000|EPB41L1::chr20:34700347/+:0000000000|EPB41L1::chr20:34679425/+:0000000000|EPB41L1::chr20:34761685/+:-000048587|EPB41L1::chr20:34763472/+:-000050374|EPB41L1::chr20:34742661/+:-000029563|EPB41L1::chr20:34713344/+:-000000246|EPB41L1::chr20:34680631/+:0000000000|EPB41L1::chr20:34701614/+:0000000000|EPB41L1::chr20:34700347/+:000…
chr19:45568892-45716671	147779	promotor	BLOC1S3|GEMIN7|PPP1R37|TRAPPC6A|ZNF296	167.32	111.2	63.84	22.21	421.55	388.7	320.25	265.74	108.64	107.27	87.58	46.55	51.94	51.5	50.41	23.12	BLOC1S3|GEMIN7|PPP1R37|TRAPPC6A|ZNF296	MARK4|KLC3|CD3EAP	MARK4|CKM	RELB|ZNF296	PPP1R13L::chr19:45909606/-:0000192935|PPP1R13L::chr19:45908311/-:0000191640|PPP1R13L::chr19:45901596/-:0000184925|PPP1R37::chr19:45596430/+:0000000000|ZNF296::chr19:45579687/-:0000000000|APOE::chr19:45409005/+:0000159887|APOE::chr19:45409277/+:0000159615|APOE::chr19:45409858/+:0000159034|APOE::chr19:45409657/+:0000159235|APOE::chr19:45409843/+:0000159049|BLOC1S3::chr19:45682545/+:0000000000|BLOC1…
chr1:41876157-41984459	108302	promotor	EDN2	277.03	133.62	193.94	92.16	421.43	277.5	533.18	345.3	158.16	136.91	219.03	110.21	107.23	91.59	155.09	84.8	EDN2	SCMH1		HIVEP3	EDN2::chr1:41950353/-:0000000000|SCMH1::chr1:41707814/-:-000168343|SCMH1::chr1:41707814/-:-000168343|HIVEP3::chr1:42050988/-:0000066529|HIVEP3::chr1:42094617/-:0000110158|HIVEP3::chr1:42166665/-:0000182206|HIVEP3::chr1:42050988/-:0000066529|HIVEP3::chr1:42094617/-:0000110158|HIVEP3::chr1:42166665/-:0000182206
chr17:77862254-77915739	53485	enhancer	CCDC40|CBX8|CBX4|GAA	228.32	126.97	106.94	47.38	419.59	316.87	385.07	291.64	157.14	146.59	145.72	91.92	111.74	82.49	117.86	57.29		CCDC40|CBX8|CBX4|GAA			ENPP7::chr17:77704864/+:0000157390|CCDC40::chr17:78010430/+:-000094691|CBX8::chr17:77770914/-:-000091340|CBX4::chr17:77813212/-:-000049042|TBC1D16::chr17:77924655/-:0000008916|TBC1D16::chr17:77987407/-:0000071668|TBC1D16::chr17:78009656/-:0000093917|TBC1D16::chr17:77924655/-:0000008916|TBC1D16::chr17:77987407/-:0000071668|TBC1D16::chr17:78009656/-:0000093917|CBX2::chr17:77751976/+:0000110278|GAA:…
chr1:43378801-43433988	55187	promotor	SLC2A1	185.46	126.29	105.46	54.17	418.62	405.56	384.6	318.75	114.59	122.97	113.89	72.21	87.84	74.86	85.47	53.57	SLC2A1	CCDC23|CLDN19|FAM183A|P3H1		ZNF691	P3H1::chr1:43232754/-:-000146047|ZNF691::chr1:43312243/+:0000066558|ZNF691::chr1:43315235/+:0000063566|ZNF691::chr1:43314961/+:0000063840|ZNF691::chr1:43316620/+:0000062181|CCDC23::chr1:43282250/-:-000096551|CCDC23::chr1:43283058/-:-000095743|CLDN19::chr1:43205924/-:-000172877|FAM183A::chr1:43613593/+:-000179605|SLC2A1::chr1:43424846/-:0000000000|C1orf50::chr1:43232915/+:0000145886|LOC100129924::…
chr3:39136428-39196765	60337	promotor	GORASP1|CSRNP1|TTC21A	159.53	151.83	126.97	102.6	409.22	497.73	413.15	561.38	94.07	128.76	125.83	110.5	101.56	110.69	117.38	91.83	GORASP1|CSRNP1|TTC21A	SCN11A|CCR8			SCN11A::chr3:38992051/-:-000144377|SCN11A::chr3:38991859/-:-000144569|SCN11A::chr3:38995141/-:-000141287|CX3CR1::chr3:39322763/-:0000125998|CX3CR1::chr3:39321929/-:0000125164|CX3CR1::chr3:39323225/-:0000126460|CX3CR1::chr3:39321526/-:0000124761|CX3CR1::chr3:39308008/-:0000111243|WDR48::chr3:39093476/+:0000042952|WDR48::chr3:39104540/+:0000031888|WDR48::chr3:39093476/+:0000042952|WDR48::chr3:39104…
chr14:37990539-38072038	81499	promotor	FOXA1	332.45	182.19	104.11	54.42	407.97	345.82	483.89	427.09	135.33	111.04	105.71	61.41	178.47	145.88	179.49	98.3	FOXA1			FOXA1	FOXA1::chr14:38064324/-:0000000000
chr12:53240881-53403342	162461	promotor	KRT78|KRT8|EIF4B|KRT18	231.87	119.86	278.01	100.27	407.49	320	463.97	314.93	171.03	153.37	474.57	197.62	69.5	48.26	86.65	37.88	KRT78|KRT8|EIF4B|KRT18	SOAT2|KRT77|KRT76|ZNF740|KRT79|KRT3|KRT2|KRT1|IGFBP6|KRT4|TNS2		ZNF740	SOAT2::chr12:53497273/+:-000093931|KRT77::chr12:53097246/-:-000143635|KRT76::chr12:53171128/-:-000069753|ITGB7::chr12:53594977/-:0000191635|ITGB7::chr12:53601090/-:0000197748|ITGB7::chr12:53594229/-:0000190887|ITGB7::chr12:53594977/-:0000191635|ITGB7::chr12:53601090/-:0000197748|ITGB7::chr12:53594229/-:0000190887|ZNF740::chr12:53574534/+:-000171192|ZNF740::chr12:53575460/+:-000172118|KRT79::chr12…
chr10:82137555-82283223	145668	promotor	FAM213A|TSPAN14	160.67	73.07	198.13	63.22	407	302.3	744.26	420.32	104.79	76.45	260.14	82.71	39.05	23.27	101.16	25.77	FAM213A|TSPAN14	DYDC1|SH2D4B|MAT1A|ANXA11			FAM213A::chr10:82173574/+:0000000000|FAM213A::chr10:82180221/+:0000000000|FAM213A::chr10:82180238/+:0000000000|FAM213A::chr10:82167584/+:0000000000|FAM213A::chr10:82168241/+:0000000000|FAM213A::chr10:82179755/+:0000000000|DYDC2::chr10:82117648/+:0000019907|DYDC2::chr10:82104500/+:0000033055|DYDC2::chr10:82122190/+:0000015365|DYDC2::chr10:82116523/+:0000021032|DYDC1::chr10:82114238/-:-000023317|DY…
chr1:153481669-153561113	79444	promotor	S100A5|S100A4|S100A6|S100A3|S100A2	213.86	147.76	106.2	47.88	406.14	395.33	464.6	393.57	114.48	124.27	147.14	71.47	31.05	29.9	40.15	16.26	S100A5|S100A4|S100A6|S100A3|S100A2	PGLYRP3|PGLYRP4|S100A12|S100A8|S100A7|S100A1|SNAPIN|INTS3|NPR1|CHTOP|S100A7L2|SLC27A3	NPR1		PGLYRP3::chr1:153283193/-:-000198476|PGLYRP4::chr1:153321316/-:-000160353|PGLYRP4::chr1:153320453/-:-000161216|S100A13::chr1:153599008/-:0000037895|S100A13::chr1:153600714/-:0000039601|S100A13::chr1:153603586/-:0000042473|S100A13::chr1:153606567/-:0000045454|S100A13::chr1:153599523/-:0000038410|S100A13::chr1:153604715/-:0000043602|S100A13::chr1:153599743/-:0000038630|S100A13::chr1:153600073/-:000…
chr2:121095225-121201639	106414	promotor	INHBB	310.53	196.73	116.9	66.4	404.32	371.25	426.07	407.08	166.15	182.1	149.15	107.74	88.28	68.36	103.68	58.35	INHBB	TMEM185B			TMEM185B::chr2:120980983/-:-000114242|INHBB::chr2:121103718/+:0000000000|RALB::chr2:121010413/+:0000084812|RALB::chr2:121036193/+:0000059032
chr20:52661273-52750878	89605	promotor	BCAS1	220.68	200.22	165.34	108.29	403.76	479.24	642.21	737.65	116.65	170.19	178.17	120.63	404.53	425.89	517.79	424.13	BCAS1	PFDN4			CYP24A1::chr20:52790515/-:0000039637|PFDN4::chr20:52824501/+:-000073623|BCAS1::chr20:52675261/-:0000000000|BCAS1::chr20:52687303/-:0000000000
chr14:91573114-91640578	67464	promotor	C14orf159	238.78	107.56	121.47	52.88	403.7	263.14	410.12	217.07	136.24	114.33	137.75	65.6	225.09	181.21	243.57	138.97	C14orf159	RPS6KA5	RPS6KA5		C14orf159::chr14:91581043/+:0000000000|C14orf159::chr14:91580978/+:0000000000|C14orf159::chr14:91580356/+:0000000000|C14orf159::chr14:91611564/+:0000000000|C14orf159::chr14:91623982/+:0000000000|C14orf159::chr14:91614917/+:0000000000|C14orf159::chr14:91626609/+:0000000000|C14orf159::chr14:91614124/+:0000000000|C14orf159::chr14:91581043/+:0000000000|C14orf159::chr14:91580978/+:0000000000|C14orf159…
chr22:50310599-50364940	54341	promotor	PIM3|CRELD2|ALG12	235.37	179.96	88.39	57.71	398.34	422	345.84	345.49	173.14	219.61	158.58	142.76	17.37	20.55	22.4	9.7	PIM3|CRELD2|ALG12	MOV10L1|BRD1	PIM3	ZBED4	ZBED4::chr22:50247496/+:0000063103|ZBED4::chr22:50276981/+:0000033618|PIM3::chr22:50354142/+:0000000000|CRELD2::chr22:50312277/+:0000000000|MLC1::chr22:50524357/-:0000159417|MLC1::chr22:50523389/-:0000158449|MLC1::chr22:50523780/-:0000158840|ALG12::chr22:50312105/-:0000000000|ALG12::chr22:50307490/-:-000003109|MOV10L1::chr22:50528684/+:-000163744|MOV10L1::chr22:50528434/+:-000163494|BRD1::chr22:5…
chr2:20377433-20437152	59719	promotor	SDC1	205.68	154.9	135.59	79.82	397.48	411.67	502.78	483.27	126.24	150.88	186.95	133.6	77.37	66.2	105.56	64.33	SDC1	WDR35|MATN3|LAPTM4A			PUM2::chr2:20527138/-:0000089986|PUM2::chr2:20512183/-:0000075031|PUM2::chr2:20518405/-:0000081253|PUM2::chr2:20526145/-:0000088993|PUM2::chr2:20550610/-:0000113458|PUM2::chr2:20527146/-:0000089994|SDC1::chr2:20424846/-:0000000000|SDC1::chr2:20425193/-:0000000000|SDC1::chr2:20424926/-:0000000000|MATN3::chr2:20212454/-:-000164979|LAPTM4A::chr2:20251788/-:-000125645|WDR35::chr2:20189883/-:-000187550
chr10:5528983-5639782	110799	promotor	CALML3|CALML5	301.64	215.27	85.33	40.34	394.17	368.41	362.12	318.28	125.49	155.68	106.42	68.22	105.29	93.3	138.18	80.79	CALML3|CALML5	FAM208B|TUBAL3			TUBAL3::chr10:5446792/-:-000082191|FAM208B::chr10:5726800/+:-000087018|FAM208B::chr10:5754785/+:-000115003|FAM208B::chr10:5759621/+:-000119839|FAM208B::chr10:5762506/+:-000122724|CALML3::chr10:5566851/+:0000000000|CALML5::chr10:5541532/-:0000000000|ASB13::chr10:5708557/-:0000068775|UCN3::chr10:5415677/+:0000113306|UCN3::chr10:5406975/+:0000122008|NET1::chr10:5454513/+:0000074470|NET1::chr10:54885…
chr10:76968582-77056436	87854	promotor	COMTD1|VDAC2	199.72	91.59	118.56	45.46	394.04	317.08	466.2	334.89	118.49	81.53	145.67	64.02	47.8	23.83	67.2	27.74	COMTD1|VDAC2	C10orf11|DUSP13			C10orf11::chr10:77191403/+:-000134967|COMTD1::chr10:76995769/-:0000000000|VDAC2::chr10:76969911/+:0000000000|VDAC2::chr10:76970891/+:0000000000|VDAC2::chr10:76971239/+:0000000000|VDAC2::chr10:76970299/+:0000000000|ZNF503::chr10:77161651/-:0000105215|SAMD8::chr10:76871392/+:0000097190|SAMD8::chr10:76910271/+:0000058311|SAMD8::chr10:76871392/+:0000097190|SAMD8::chr10:76910271/+:0000058311|DUSP13::c…
chr1:94017174-94170524	153350	promotor	BCAR3	206.7	177.27	147.11	83.38	392.85	429.49	548.34	538.72	91.27	132.22	127.33	82.58	144.82	133.92	190.07	109.01	BCAR3				DNTTIP2::chr1:94344761/-:0000174237|BCAR3::chr1:94140496/-:0000000000|BCAR3::chr1:94312705/-:0000142181|BCAR3::chr1:94146925/-:0000000000|BCAR3::chr1:94311267/-:0000140743|BCAR3::chr1:94079701/-:0000000000|BCAR3::chr1:94147393/-:0000000000|BCAR3::chr1:94171697/-:0000001173|BCAR3::chr1:94140496/-:0000000000|BCAR3::chr1:94312705/-:0000142181|BCAR3::chr1:94146925/-:0000000000|BCAR3::chr1:94311267/-:…
chr1:223878430-223945415	66985	promotor	CAPN2	196.79	218.77	137.57	95.49	389.24	542.5	625.6	700.82	107.29	178.31	144.63	124.46	134.55	132.23	180.83	125.25	CAPN2	CAPN8			TP53BP2::chr1:223994648/-:0000049233|TP53BP2::chr1:223998214/-:0000052799|TP53BP2::chr1:224002054/-:0000056639|TP53BP2::chr1:224006038/-:0000060623|TP53BP2::chr1:224009068/-:0000063653|TP53BP2::chr1:224033673/-:0000088258|TP53BP2::chr1:223994648/-:0000049233|TP53BP2::chr1:223998214/-:0000052799|TP53BP2::chr1:224002054/-:0000056639|TP53BP2::chr1:224006038/-:0000060623|TP53BP2::chr1:224009068/-:000…
chr6:12233668-12374323	140655	promotor	EDN1	258.43	157.57	139.79	78.4	385.22	316.04	496.13	449.51	109.75	112.08	140.59	84.23	201.04	166.09	217.67	136.04	EDN1				EDN1::chr6:12290528/+:0000000000
chr20:56258365-56295509	37144	promotor	PMEPA1	163.75	95.71	122.07	47.86	384.75	307.53	519.55	332.24	90.68	81.27	134.45	54.06	79.78	75.3	114.02	49.57	PMEPA1	ZBP1|PMEPA1|CTCFL		CTCFL	ZBP1::chr20:56195631/-:-000062734|PCK1::chr20:56136427/+:0000121938|PCK1::chr20:56136136/+:0000122229|PMEPA1::chr20:56234752/-:-000023613|PMEPA1::chr20:56285030/-:0000000000|PMEPA1::chr20:56285669/-:0000000000|PMEPA1::chr20:56286591/-:0000000000|PMEPA1::chr20:56265679/-:0000000000|CTCFL::chr20:56099922/-:-000158443|CTCFL::chr20:56094432/-:-000163933|CTCFL::chr20:56098333/-:-000160032|CTCFL::chr20…
chr8:123789539-123804096	14557	promotor	ZHX2	194.89	74.97	64.62	22.37	382.39	230.62	238.05	147.49	83.87	59.03	61.3	21.9	158.15	102.42	132.45	82.98	ZHX2	ZHX2		ZHX2	ZHX2::chr8:123875715/+:-000071619|ZHX2::chr8:123793900/+:0000000000|ZHX2::chr8:123963531/+:-000159435|ZHX2::chr8:123875715/+:-000071619|ZHX2::chr8:123793900/+:0000000000|ZHX2::chr8:123963531/+:-000159435|ZHX2::chr8:123875715/+:-000071619|ZHX2::chr8:123793900/+:0000000000|ZHX2::chr8:123963531/+:-000159435
chr10:63721598-63877180	155582	promotor	ARID5B	206.61	176.29	127.52	91.51	381.65	381.84	540.47	650.65	62.73	96.8	106.28	69.62	247.55	232.38	289.38	196.93	ARID5B			ARID5B	RTKN2::chr10:64028621/-:0000151441|ARID5B::chr10:63661012/+:0000060586|ARID5B::chr10:63808969/+:0000000000|ARID5B::chr10:63661012/+:0000060586|ARID5B::chr10:63808969/+:0000000000
chr11:118738291-118805392	67101	promotor	CXCR5|BCL9L	198.59	100.3	120.03	53.35	380.22	324.66	395.03	338.82	120.66	89.72	150.24	74.3	41.56	31.62	52.12	28.06	CXCR5|BCL9L	HMBS|TREH|UPK2|HINFP|FOXR1|TRAPPC4|VPS11|CCDC84|DDX6|C2CD2L		HINFP|FOXR1	HMBS::chr11:118958696/+:-000153304|HMBS::chr11:118955586/+:-000150194|HMBS::chr11:118958964/+:-000153572|TREH::chr11:118550380/-:-000187911|DPAGT1::chr11:118972784/-:0000167392|UPK2::chr11:118827007/+:-000021615|HINFP::chr11:118994277/+:-000188885|HINFP::chr11:118992232/+:-000186840|HINFP::chr11:118997644/+:-000192252|C2CD2L::chr11:118978059/+:-000172667|HYOU1::chr11:118927956/-:0000122564|HYOU1:…
chr11:129142557-129215345	72788	enhancer	BARX2	256.18	187.45	79.56	43.65	374.92	377.6	475.08	427.97	100.49	122.45	90.89	53.65	109.92	98.08	129.08	87.03		BARX2		BARX2	BARX2::chr11:129245880/+:-000030535
chr19:47216709-47448937	232228	promotor	STRN4|AP2S1|PRKD2|SLC1A5|FKRP	130.91	103.18	111.92	50.84	373.47	380.74	448.53	375.33	115.67	110.74	139.07	74.67	136.18	115.69	163.13	92.74	STRN4|AP2S1|PRKD2|SLC1A5|FKRP	NPAS1|PTGIR|SAE1|PPP5D1|DACT3	PRKD2	NPAS1	AP2S1::chr19:47354251/-:0000000000|AP2S1::chr19:47353546/-:0000000000|AP2S1::chr19:47354025/-:0000000000|CALM3::chr19:47104511/+:0000112198|STRN4::chr19:47249719/-:0000000000|NPAS1::chr19:47524142/+:-000075205|PTGIR::chr19:47128353/-:-000088356|PTGIR::chr19:47127493/-:-000089216|TMEM160::chr19:47551881/-:0000102944|SAE1::chr19:47634079/+:-000185142|ZC3H4::chr19:47617008/-:0000168071|ZC3H4::chr19:…
chr9:140008147-140211725	203578	promotor	NELFB|LRRC26|NRARP|SLC34A3|TMEM203|GRIN1|RNF224|DPP7|SSNA1|CYSRT1|ANAPC2|NDOR1|FAM166A|RNF208|C9orf173|TMEM210|TUBB4B|TOR4A	156.56	86.85	87.28	25.97	371.59	337.19	251.97	212.48	132.09	103.88	101.28	49.98	-2.87	-6.18	-8.59	-18.36	NELFB|LRRC26|NRARP|SLC34A3|TMEM203|GRIN1|RNF224|DPP7|SSNA1|CYSRT1|ANAPC2|NDOR1|FAM166A|RNF208|C9orf173|TMEM210|TUBB4B|TOR4A	NPDC1|NOXA1|ENTPD2|SAPCD2|FBXW5|CLIC3|FUT7|ABCA2			LCNL1::chr9:139877444/+:0000130703|NELFB::chr9:140149758/+:0000000000|MAN1B1::chr9:139981378/+:0000026769|LRRC26::chr9:140064490/-:0000000000|NPDC1::chr9:139940675/-:-000067472|NRARP::chr9:140196702/-:0000000000|C8G::chr9:139839697/+:0000168450|NOXA1::chr9:140317846/+:-000106121|PTGDS::chr9:139871955/+:0000136192|ENTPD2::chr9:139948502/-:-000059645|NSMF::chr9:140353785/-:0000142060|SLC34A3::chr9:…
chr17:73801837-73938276	136439	promotor	TRIM47|MRPL38|UNC13D|FBF1|TRIM65|WBP2	158.19	119.47	105	51.19	369.36	378.17	427.83	368.47	109.75	111.56	122.49	66.14	17.03	21.07	25.63	9.16	TRIM47|MRPL38|UNC13D|FBF1|TRIM65|WBP2	RECQL5|ZACN|TEN1|H3F3B|GALK1|GALR2|CDK3	GALK1|CDK3	FOXJ1	RECQL5::chr17:73663268/-:-000138569|RECQL5::chr17:73662650/-:-000139187|ZACN::chr17:74075262/+:-000136986|EVPL::chr17:74023506/-:0000085230|TEN1::chr17:73975297/+:-000037021|TEN1::chr17:73982267/+:-000043991|SMIM6::chr17:73643450/+:0000158387|SMIM6::chr17:73642645/+:0000159192|SMIM5::chr17:73629513/+:0000172324|SMIM5::chr17:73636245/+:0000165592|SAP30BP::chr17:73663195/+:0000138642|H3F3B::chr17:7…
chr14:68966815-69058255	91440	genebody_intron	RAD51B	281.81	242.48	112.91	57.95	364.09	383.35	471.4	400.68	96.17	152.57	108.89	65.64	136.77	133.04	180.27	119.59
chr20:321980-366676	44696	promotor	NRSN2|TRIB3	223.57	184.03	78.43	46.47	358.93	383.98	394.75	370.7	100.12	146.28	83.15	66.95	49.73	41.95	59.13	35.6	NRSN2|TRIB3	C20orf96|RBCK1|DEFB128	TRIB3|CSNK2A1	SOX12	C20orf96::chr20:271418/-:-000050562|RBCK1::chr20:388708/+:-000022032|NRSN2::chr20:330281/+:0000000000|NRSN2::chr20:327369/+:0000000000|NRSN2::chr20:329892/+:0000000000|TRIB3::chr20:361272/+:0000000000|TRIB3::chr20:363076/+:0000000000|TRIB3::chr20:361949/+:0000000000|TRIB3::chr20:361938/+:0000000000|TRIB3::chr20:361986/+:0000000000|ZCCHC3::chr20:278203/+:0000043777|TBC1D20::chr20:443196/-:00000765…
chr14:74178681-74264256	85575	promotor	PNMA1|ELMSAN1	156.95	98.55	140.51	72.63	358.91	330.83	482.75	395.79	103.47	110.54	180.2	107.37	94.41	91.15	124.51	85.67	PNMA1|ELMSAN1	HEATR4|COQ6|ZNF410|PTGR2		ZNF410	ENTPD5::chr14:74454874/-:0000190618|FAM161B::chr14:74417116/-:0000152860|ZNF410::chr14:74364773/+:-000100517|ZNF410::chr14:74363018/+:-000098762|ZNF410::chr14:74358729/+:-000094473|ZNF410::chr14:74360499/+:-000096243|ZNF410::chr14:74353317/+:-000089061|PNMA1::chr14:74181127/-:0000000000|ACOT1::chr14:74003927/+:0000174754|HEATR4::chr14:74025650/-:-000153031|HEATR4::chr14:73989927/-:-000188754|HEAT…
chr8:81717699-81726650	8951	genebody_intron	ZNF704	155.64	157.24	117.87	72.97	358.05	408.75	552.31	514.41	64.31	89.26	101.76	56.99	181.24	180.53	225.86	153.95					PAG1::chr8:81905541/-:0000178891|ZNF704::chr8:81733849/-:0000007199|ZNF704::chr8:81787015/-:0000060365
chr9:132199067-132264700	65633	enhancer	PRRX2|NTMT1	254.8	149.42	69.06	34.73	356.13	309.35	367.01	332.24	115.62	109.36	92.7	57.84	25.29	14.93	29.66	14.69		PRRX2|NTMT1		PRRX2	PRRX2::chr9:132427919/+:-000163219|C9orf50::chr9:132383054/-:0000118354|ASB6::chr9:132404447/-:0000139747|C9orf106::chr9:132084070/+:0000114997|C9orf106::chr9:132083294/+:0000115773|NTMT1::chr9:132388431/+:-000123731|NTMT1::chr9:132388722/+:-000124022|NTMT1::chr9:132394928/+:-000130228|NTMT1::chr9:132382491/+:-000117791|NTMT1::chr9:132396332/+:-000131632|NTMT1::chr9:132371162/+:-000106462
chr5:177502051-177592005	89954	promotor	NHP2|N4BP3|RMND5B	245.67	178.44	129.11	56.23	355.34	342.43	457.96	335.7	149.85	159.48	190.83	102.09	50.34	32.65	67.02	23	NHP2|N4BP3|RMND5B	PROP1|HNRNPAB		PROP1	PHYKPL::chr5:177658523/-:0000066518|PHYKPL::chr5:177659822/-:0000067817|NHP2::chr5:177580960/-:0000000000|PROP1::chr5:177423242/-:-000078809|RMND5B::chr5:177557961/+:0000000000|RMND5B::chr5:177558237/+:0000000000|RMND5B::chr5:177565108/+:0000000000|RMND5B::chr5:177562173/+:0000000000|HNRNPAB::chr5:177631815/+:-000039810|HNRNPAB::chr5:177631507/+:-000039502|N4BP3::chr5:177546554/+:0000000000|N4BP3…
chr6:26193891-26332740	138849	promotor	HIST1H2AE|HIST1H2BG|HIST1H3F|HIST1H3D|HIST1H1D|HIST1H2AD	415.76	158.94	427.93	132.75	353.26	224.36	118.83	89.9	331.35	116.55	505.65	124.3	56.56	37.55	64.64	28.82	HIST1H2AE|HIST1H2BG|HIST1H3F|HIST1H3D|HIST1H1D|HIST1H2AD	BTN3A2|BTN3A3|BTN3A1|HIST1H1T|BTN1A1|BTN2A2|BTN2A1|HIST1H1A|HIST1H1C			HIST1H2BD::chr6:26158348/+:0000035543|BTN3A2::chr6:26368202/+:-000035462|BTN3A2::chr6:26368405/+:-000035665|BTN3A2::chr6:26365386/+:-000032646|BTN3A2::chr6:26368792/+:-000036052|BTN3A2::chr6:26368217/+:-000035477|BTN3A3::chr6:26443609/+:-000110869|BTN3A3::chr6:26444184/+:-000111444|BTN3A3::chr6:26440699/+:-000107959|BTN3A3::chr6:26443868/+:-000111128|BTN3A3::chr6:26443797/+:-000111057|BTN3A1::chr…
chr8:144602969-144703683	100714	promotor	PYCRL|TSTA3|ZC3H3|GSDMD|NAPRT|MROH6|EEF1D	145.72	72.2	87.45	34.18	352.99	292.8	280.05	218.66	115.85	80.75	117.07	52.31	5.21	-0.98	2.69	-5.92	PYCRL|TSTA3|ZC3H3|GSDMD|NAPRT|MROH6|EEF1D	ZNF707|TOP1MT|ZNF623|MAPK15|MAFA	MAPK15	ZNF707|ZNF623|MAFA	RHPN1::chr8:144451024/+:0000151945|PYCRL::chr8:144691783/-:0000000000|TSTA3::chr8:144698892/-:0000000000|TSTA3::chr8:144699731/-:0000000000|ZNF707::chr8:144769086/+:-000065403|ZNF707::chr8:144770163/+:-000066480|ZNF707::chr8:144771373/+:-000067690|ZNF707::chr8:144766621/+:-000062938|ZNF707::chr8:144773242/+:-000069559|ZNF707::chr8:144773068/+:-000069385|ZNF707::chr8:144774414/+:-000070731|ZNF707:…
chr17:27037250-27089841	52591	promotor	RAB34|TLCD1|RPL23A|PROCA1|NARR|FAM222B|TRAF4	133.4	90.98	100.15	47.35	352.73	338.75	267.38	243.89	115.9	112.53	116.02	65.45	34.15	37.11	35.44	23.36	RAB34|TLCD1|RPL23A|PROCA1|NARR|FAM222B|TRAF4	SDF2|UNC119|SPAG5|PROCA1|PIGS|SGK494|ALDOC|KIAA0100|ERAL1	SGK494	FOXN1	TLCD1::chr17:27053229/-:0000000000|TLCD1::chr17:27053948/-:0000000000|SGK494::chr17:26941210/-:-000096040|DHRS13::chr17:27230088/-:0000140247|SUPT6H::chr17:27000388/+:0000036862|SUPT6H::chr17:26989301/+:0000047949|SUPT6H::chr17:27000388/+:0000036862|SUPT6H::chr17:26989301/+:0000047949|RPL23A::chr17:27046999/+:0000000000|PHF12::chr17:27278507/-:0000188666|SPAG5::chr17:26926055/-:-000111195|RAB34::…
chr20:55872622-55909279	36657	promotor	SPO11	215.47	190.13	100.03	62.79	352.18	377.94	415.25	418.76	81.4	111.29	93.73	68.75	115.95	119.82	136.35	90.04	SPO11	BMP7|RAE1|RBM38		CTCFL	BMP7::chr20:55841706/-:-000030916|CTCFL::chr20:56099922/-:0000190643|CTCFL::chr20:56094432/-:0000185153|CTCFL::chr20:56098333/-:0000189054|CTCFL::chr20:56100182/-:0000190903|CTCFL::chr20:56100162/-:0000190883|CTCFL::chr20:56099271/-:0000189992|CTCFL::chr20:56100707/-:0000191428|CTCFL::chr20:56099922/-:0000190643|CTCFL::chr20:56094432/-:0000185153|CTCFL::chr20:56098333/-:0000189054|CTCFL::chr20:56…
chr17:39893075-39971323	78248	promotor	HAP1|FKBP10|JUP|P3H4	146.12	90.02	120.85	46.71	351.63	332.35	397.8	258.17	111.8	127.81	159.83	84.28	88.39	98.74	129.11	81.05	HAP1|FKBP10|JUP|P3H4	KLHL10|CNP|NKIRAS2|KRT17|KRT16|KRT14|TTC25|KRT9			KLHL10::chr17:39994042/+:-000022719|KLHL11::chr17:40021683/-:0000050360|HAP1::chr17:39890897/-:-000002178|CNP::chr17:40118758/+:-000147435|FKBP10::chr17:39968961/+:0000000000|NKIRAS2::chr17:40169593/+:-000198270|EIF1::chr17:39845126/+:0000047949|DNAJC7::chr17:40152587/-:0000181264|DNAJC7::chr17:40169182/-:0000197859|DNAJC7::chr17:40149256/-:0000177933|DNAJC7::chr17:40169714/-:0000198391|NT5C3B::c…
chr8:134220932-134315382	94450	promotor	NDRG1	274.76	96.06	105.96	41.52	351.09	205.36	297.34	156.85	150.74	98.8	131.67	53.21	163.29	138.77	158.49	104.03	NDRG1	SLA			NDRG1::chr8:134309546/-:0000000000|NDRG1::chr8:134274409/-:0000000000|NDRG1::chr8:134276894/-:0000000000|NDRG1::chr8:134296571/-:0000000000|NDRG1::chr8:134292509/-:0000000000|NDRG1::chr8:134309546/-:0000000000|NDRG1::chr8:134274409/-:0000000000|NDRG1::chr8:134276894/-:0000000000|NDRG1::chr8:134296571/-:0000000000|NDRG1::chr8:134292509/-:0000000000|ST3GAL1::chr8:134488842/-:0000173460|ST3GAL1::chr…
chr1:224438705-224522722	84017	promotor	NVL	309.17	237.5	114.6	37.59	350.76	344.91	488.3	287.4	146.26	179.23	145.23	43.5	170.11	151.42	211.01	96.73	NVL	CNIH4			WDR26::chr1:224622000/-:0000099278|DEGS1::chr1:224370909/+:0000067796|FBXO28::chr1:224301788/+:0000136917|CNIH4::chr1:224553580/+:-000030858|CNIH4::chr1:224551810/+:-000029088|CNIH4::chr1:224544512/+:-000021790|NVL::chr1:224499558/-:0000000000|NVL::chr1:224505494/-:0000000000|NVL::chr1:224517890/-:0000000000|NVL::chr1:224492867/-:0000000000|NVL::chr1:224505631/-:0000000000|NVL::chr1:224499558/-:0…
chr6:33664317-33764009	99692	promotor	MLN|IP6K3|LEMD2|UQCC2	229.13	178.98	111.5	45.87	349.35	320.33	420.21	295.84	111.95	132.09	132.38	70.08	106.31	102.17	137.45	80.37	MLN|IP6K3|LEMD2|UQCC2	BAK1	IP6K3		MLN::chr6:33768946/-:0000004937|MLN::chr6:33771792/-:0000007783|BAK1::chr6:33545411/-:-000118906|BAK1::chr6:33548069/-:-000116248|ITPR3::chr6:33589155/+:0000075162|IP6K3::chr6:33714761/-:0000000000|IP6K3::chr6:33703431/-:0000000000|IP6K3::chr6:33707037/-:0000000000|LEMD2::chr6:33752203/-:0000000000|LEMD2::chr6:33748929/-:0000000000|LEMD2::chr6:33754718/-:0000000000|LEMD2::chr6:33756905/-:00000000…
chr3:134026668-134102357	75689	promotor	AMOTL2	237.56	124.01	116.9	51.77	347.38	289.92	414.61	289.73	115.33	116.3	141.86	78.47	63.57	42.21	71.78	34.13	AMOTL2	CEP63|RYK	RYK		CEP63::chr3:134204574/+:-000102217|CEP63::chr3:134205046/+:-000102689|CEP63::chr3:134214137/+:-000111780|CEP63::chr3:134204896/+:-000102539|CEP63::chr3:134206860/+:-000104503|AMOTL2::chr3:134090335/-:0000000000|AMOTL2::chr3:134094258/-:0000000000|AMOTL2::chr3:134093426/-:0000000000|RYK::chr3:133969585/-:-000057083|ANAPC13::chr3:134204864/-:0000102507|ANAPC13::chr3:134204862/-:0000102505|ANAPC13::…
chr7:1542608-1612464	69856	promotor	INTS1|MAFK|PSMG3|TMEM184A	164.48	101.68	100.6	50.05	346.86	307.96	355.81	268.43	128.07	105.51	133.21	75.45	78.37	87.2	93.79	70.31	INTS1|MAFK|PSMG3|TMEM184A	MICALL2|ELFN1		MAFK	INTS1::chr7:1544017/-:0000000000|INTS1::chr7:1543636/-:0000000000|MICALL2::chr7:1499108/-:-000043500|MAFK::chr7:1570367/+:0000000000|MAFK::chr7:1578784/+:0000000000|PSMG3::chr7:1609667/-:0000000000|PSMG3::chr7:1609628/-:0000000000|PSMG3::chr7:1608995/-:0000000000|TMEM184A::chr7:1596065/-:0000000000|ELFN1::chr7:1783939/+:-000171475|ELFN1::chr7:1748797/+:-000136333
chr7:73855396-73941553	86157	promotor	GTF2IRD1	140.53	123.85	46.01	17.07	345.47	392.03	300.75	241.13	103.55	116.54	81.86	41.58	76.94	64.47	52.95	38.56	GTF2IRD1	GTF2I|RFC2		GTF2I|GTF2IRD1	CLIP2::chr7:73703804/+:0000151592|CLIP2::chr7:73731809/+:0000123587|GTF2I::chr7:74071990/+:-000130437|GTF2I::chr7:74103457/+:-000161904|GTF2I::chr7:74071990/+:-000130437|GTF2I::chr7:74103457/+:-000161904|GTF2IRD1::chr7:73868119/+:0000000000|GTF2IRD1::chr7:73922404/+:0000000000|GTF2IRD1::chr7:73868119/+:0000000000|GTF2IRD1::chr7:73922404/+:0000000000|RFC2::chr7:73663549/-:-000191847|RFC2::chr7:736…
chr7:47550396-47677178	126782	promotor	TNS3	251.94	57.88	145.79	43.89	343.99	125.11	550.12	255.42	128.02	65.57	164.94	60.58	214.66	142.2	266.48	147.41	TNS3	TNS3|C7orf69|C7orf65			TNS3::chr7:47621741/-:0000000000|TNS3::chr7:47520738/-:-000029658|TNS3::chr7:47568744/-:0000000000|TNS3::chr7:47546541/-:-000003855|TNS3::chr7:47479255/-:-000071141|TNS3::chr7:47481652/-:-000068744|TNS3::chr7:47621741/-:0000000000|TNS3::chr7:47520738/-:-000029658|TNS3::chr7:47568744/-:0000000000|TNS3::chr7:47546541/-:-000003855|TNS3::chr7:47479255/-:-000071141|TNS3::chr7:47481652/-:-000068744|TNS…
chr1:838851-961857	123006	promotor	KLHL17|HES4|PERM1|NOC2L|AGRN|ISG15|SAMD11|PLEKHN1	129.96	60.82	51.25	4.21	343.84	256.95	192.5	116.42	126.52	91.89	88.74	32.04	-4.97	-9.87	-12.22	-21.83	KLHL17|HES4|PERM1|NOC2L|AGRN|ISG15|SAMD11|PLEKHN1	TTLL10		HES4	KLHL17::chr1:895966/+:0000000000|PLEKHN1::chr1:901876/+:0000000000|PERM1::chr1:916426/-:0000000000|PERM1::chr1:917496/-:0000000000|NOC2L::chr1:894678/-:0000000000|AGRN::chr1:955502/+:0000000000|ISG15::chr1:948846/+:0000000000|TTLL10::chr1:1109803/+:-000147946|TTLL10::chr1:1115413/+:-000153556|TTLL10::chr1:1115076/+:-000153219|TTLL10::chr1:1109664/+:-000147807|TTLL10::chr1:1114568/+:-000152711|TTL…
chr20:55347399-55388450	41051	3 prime	TFAP2C	211.83	121.47	121.86	59.32	343.66	268.21	441.46	294.33	113.66	95.68	135.36	63.1	147.84	107.9	154.04	85.09				TFAP2C	TFAP2C::chr20:55204357/+:0000143042
chr3:53162961-53205590	42629	promotor	PRKCD|RFT1	261.9	141.89	88.54	46.41	339.79	273.7	355.18	258.72	131.24	115.93	121.67	66.58	59.12	51.94	78.49	43.35	PRKCD|RFT1	SFMBT1|PRKCD	PRKCD		RFT1::chr3:53164469/-:0000000000|TKT::chr3:53290129/-:0000084539|PRKCD::chr3:53195222/+:0000000000|PRKCD::chr3:53212419/+:-000006829|PRKCD::chr3:53199119/+:0000000000|PRKCD::chr3:53195222/+:0000000000|PRKCD::chr3:53212419/+:-000006829|PRKCD::chr3:53199119/+:0000000000|DCP1A::chr3:53353499/-:0000147909|DCP1A::chr3:53376297/-:0000170707|DCP1A::chr3:53381653/-:0000176063|DCP1A::chr3:53378968/-:00001…
chr1:204027899-204142509	114610	promotor	SOX13|REN|ETNK2	138.27	78.24	113.47	49.13	338.09	293.24	378.77	281.09	101.77	100.25	134.26	54.87	90.56	81.93	106.65	56.35	SOX13|REN|ETNK2			SOX13	KISS1::chr1:204165618/-:0000023109|KISS1::chr1:204162041/-:0000019532|SOX13::chr1:204042245/+:0000000000|SOX13::chr1:204082042/+:0000000000|PLEKHA6::chr1:204243936/-:0000101427|PLEKHA6::chr1:204329056/-:0000186547|PLEKHA6::chr1:204242867/-:0000100358|PLEKHA6::chr1:204243936/-:0000101427|PLEKHA6::chr1:204329056/-:0000186547|PLEKHA6::chr1:204242867/-:0000100358|GOLT1A::chr1:204183219/-:0000040710|R…
chr1:94490551-94619390	128839	promotor	ABCA4	326.41	426.03	117.46	101.86	337.36	509.54	471.68	661.88	90.53	180	104.48	101.17	109.66	133.52	143.91	119.02	ABCA4	DNTTIP2|GCLM|BCAR3			ABCA4::chr1:94586704/-:0000000000|DNTTIP2::chr1:94344761/-:-000145790|ARHGAP29::chr1:94697198/-:0000077808|ARHGAP29::chr1:94703306/-:0000083916|ARHGAP29::chr1:94697198/-:0000077808|ARHGAP29::chr1:94703306/-:0000083916|BCAR3::chr1:94312705/-:-000177846|BCAR3::chr1:94311267/-:-000179284|GCLM::chr1:94375011/-:-000115540
chr1:153916826-153967251	50425	promotor	RPS27|CREB3L4|CRTC2|DENND4B|SLC39A1|RAB13|JTB	137.42	90.89	79.6	46.67	336.62	330.24	324.83	325.67	72.02	73.95	73.73	46.59	12.88	12.81	21.76	10.45	RPS27|CREB3L4|CRTC2|DENND4B|SLC39A1|RAB13|JTB	GATAD2B		CREB3L4|GATAD2B	RPS27::chr1:153963238/+:0000000000|NUP210L::chr1:154127591/-:0000160340|TPM3::chr1:154155724/-:0000188473|TPM3::chr1:154145676/-:0000178425|TPM3::chr1:154150696/-:0000183445|TPM3::chr1:154164610/-:0000197359|TPM3::chr1:154148723/-:0000181472|CRTC2::chr1:153931131/-:0000000000|DENND4B::chr1:153916872/-:0000000000|DENND4B::chr1:153919153/-:0000000000|SLC39A1::chr1:153935222/-:0000000000|SLC39A1::ch…
chr2:85724395-85848301	123906	promotor	TMEM150A|GGCX|MAT2A|VAMP8|C2orf68|RNF181|USP39|VAMP5	165.27	118.42	125.97	64.12	332.01	324.48	412.49	350.97	105.28	109.15	151.42	80.31	106.4	90.81	121.25	66.27	TMEM150A|GGCX|MAT2A|VAMP8|C2orf68|RNF181|USP39|VAMP5	RETSAT|TGOLN2|CAPG|GNLY|ATOH8		ATOH8	TGOLN2::chr2:85555418/-:-000168977|TMEM150A::chr2:85829186/-:0000000000|TMEM150A::chr2:85829821/-:0000000000|GGCX::chr2:85788656/-:0000000000|MAT2A::chr2:85766100/+:0000000000|RETSAT::chr2:85581820/-:-000142575|CAPG::chr2:85629280/-:-000095115|CAPG::chr2:85641196/-:-000083199|CAPG::chr2:85637819/-:-000086576|VAMP8::chr2:85804613/+:0000000000|GNLY::chr2:85921875/+:-000073574|GNLY::chr2:85921413/+:…
chr17:76951647-77031955	80308	promotor	C1QTNF1|LGALS3BP|CANT1	136.61	116.87	127.06	60.08	330.72	362.36	434.39	340.9	133.3	168.39	181.34	102.75	42.93	48.04	73.19	30.54	C1QTNF1|LGALS3BP|CANT1	TIMP2|C1QTNF1|CYTH1|CEP295NL|USP36|ENGASE			RBFOX3::chr17:77111829/-:0000079874|RBFOX3::chr17:77231886/-:0000199931|RBFOX3::chr17:77111829/-:0000079874|RBFOX3::chr17:77231886/-:0000199931|TIMP2::chr17:76921471/-:-000030176|C1QTNF1::chr17:77042636/+:-000010681|C1QTNF1::chr17:77030380/+:0000000000|C1QTNF1::chr17:77020157/+:0000000000|C1QTNF1::chr17:77040036/+:-000008081|C1QTNF1::chr17:77019015/+:0000000000|LGALS3BP::chr17:76973295/-:00000000…
chr17:75346616-75427236	80620	promotor	2016-09-09	127.1	122.61	107.23	65.9	330.04	428.95	464.59	488.16	93.88	124.79	152.39	98.37	34.15	32.53	49.77	37.59	2015-09-09	2015-09-09			SEC14L1::chr17:75186884/+:0000159732|SEC14L1::chr17:75181294/+:0000165322|SEPT9::chr17:75398140/+:0000000000|SEPT9::chr17:75450074/+:-000022838|SEPT9::chr17:75372164/+:0000000000|SEPT9::chr17:75283972/+:0000062644|SEPT9::chr17:75447325/+:-000020089|SEPT9::chr17:75401150/+:0000000000|SEPT9::chr17:75478225/+:-000050989|SEPT9::chr17:75315596/+:0000031020|SEPT9::chr17:75471324/+:-000044088|SEPT9::chr…
chr11:63989153-64054730	65577	promotor	PLCB3|FKBP2|DNAJC4|BAD|GPR137|KCNK4|VEGFB|NUDT22|TRPT1|PPP1R14B	123.06	80.56	94.2	32.11	326.51	317.93	349.49	249.09	98.19	87.8	139.07	50.57	18.03	14.2	32.57	9.81	PLCB3|FKBP2|DNAJC4|BAD|GPR137|KCNK4|VEGFB|NUDT22|TRPT1|PPP1R14B	RPS6KA4|ESRRA|PRDX5|CCDC88B|TEX40|KCNK4|MACROD1	RPS6KA4	ESRRA	TRMT112::chr11:64085555/-:0000030825|RPS6KA4::chr11:64126624/+:-000071894|PLCB3::chr11:64018994/+:0000000000|ESRRA::chr11:64074639/+:-000019909|ESRRA::chr11:64073698/+:-000018968|ESRRA::chr11:64072999/+:-000018269|MACROD1::chr11:63933584/-:-000055569|DNAJC4::chr11:63997752/+:0000000000|DNAJC4::chr11:63997903/+:0000000000|CCDC88B::chr11:64107689/+:-000052959|VEGFB::chr11:64002055/+:0000000000|GPR1…
chr9:97751645-97894404	142759	genebody_exon	C9orf3|C9orf3|FANCC|FANCC|FANCC|FANCC|FANCC|FANCC|FANCC|FANCC|MIR3074|MIR24-1|MIR27B|C9orf3|C9orf3|C9orf3|C9orf3|MIR6081|MIR23B	174.13	99.25	109.41	59.04	324.82	262.71	444.67	382.82	97.19	94.07	126.79	76.93	81.14	62.8	101.96	53.5					FANCC::chr9:98011650/-:0000117246|FANCC::chr9:98079990/-:0000185586|FANCC::chr9:98079535/-:0000185131
chr12:89136388-89215251	78863	enhancer	KITLG	275.99	156.98	58.18	26.84	321.49	250.28	283.84	227.43	85.43	88.97	59.43	22.91	103.32	67.79	91.87	35.45		KITLG			KITLG::chr12:88974249/-:-000162139
chr11:10862225-10956855	94630	promotor	ZBED5	184.82	106.08	70.94	29.94	320.03	272.88	303.32	208.32	80.68	70.96	69.6	28.69	86.94	79.16	83.26	44.5	ZBED5	EIF4G2|MRVI1			EIF4G2::chr11:10828927/-:-000033298|EIF4G2::chr11:10829542/-:-000032683|EIF4G2::chr11:10830581/-:-000031644|CTR9::chr11:10772533/+:0000089692|MRVI1::chr11:10673728/-:-000188497|MRVI1::chr11:10715120/-:-000147105|MRVI1::chr11:10673847/-:-000188378|MRVI1::chr11:10715534/-:-000146691|MRVI1::chr11:10711915/-:-000150310|MRVI1::chr11:10673728/-:-000188497|MRVI1::chr11:10715120/-:-000147105|MRVI1::chr11…
chr8:145006891-145080923	74032	promotor	GRINA|PARP10|PLEC	102.22	61.99	91.16	39.6	317.92	274.66	317.46	224.21	93.47	84.03	141.1	59.63	13.58	7.49	17.78	4.94	GRINA|PARP10|PLEC	EPPK1|MROH1|MAF1|CYC1|SCRIB|PUF60|FAM83H|GPAA1|HGH1|SPATC1|NRBP2|EXOSC4	NRBP2		SCRIB::chr8:144897548/-:-000109343|SPATC1::chr8:145086581/+:-000005658|OPLAH::chr8:145115605/-:0000034682|OPLAH::chr8:145114987/-:0000034064|MAF1::chr8:145159304/+:-000078381|MAF1::chr8:145160542/+:-000079619|GRINA::chr8:145065367/+:0000000000|GRINA::chr8:145064225/+:0000000000|CYC1::chr8:145149937/+:-000069014|PARP10::chr8:145060634/-:0000000000|NRBP2::chr8:144923145/-:-000083746|EPPK1::chr8:144…
chr11:60622833-60820530	197697	promotor	PTGDR2|ZP1|CD6|PRPF19|TMEM109|SLC15A3|TMEM132A	143.88	77.34	78.31	28.71	315.27	256.52	333.94	246.64	82.63	65.46	88.2	35.99	74.97	68.27	82.72	49.74	PTGDR2|ZP1|CD6|PRPF19|TMEM109|SLC15A3|TMEM132A	CD5|PGA4|PGA5|PGA3			PTGDR2::chr11:60621203/-:-000001630|PTGDR2::chr11:60623443/-:0000000000|TMEM109::chr11:60687157/+:0000000000|TMEM109::chr11:60681370/+:0000000000|ZP1::chr11:60635014/+:0000000000|PRPF19::chr11:60674060/-:0000000000|TMEM132A::chr11:60691912/+:0000000000|VPS37C::chr11:60928915/-:0000108385|VPS37C::chr11:60906306/-:0000085776|CCDC86::chr11:60609428/+:0000013405|PGA5::chr11:61008628/+:-000188098|CD5:…
chr5:167695747-167796959	101212	promotor	WWC1	119.64	116.21	75.5	45.84	307.51	358.27	316.13	320.89	68.8	92.53	80.88	57.32	83.49	81.01	89.29	61.63	WWC1	RARS			RARS::chr5:167913462/+:-000116503|WWC1::chr5:167719064/+:0000000000
chr2:235855489-235965183	109694	promotor	SH3BP4	149.79	102.5	112.44	55.92	306.82	273.76	431.74	358.08	99.5	115.77	158.09	94.69	81.38	68.74	108.54	64.11	SH3BP4				SH3BP4::chr2:235860627/+:0000000000|SH3BP4::chr2:235943514/+:0000000000|SH3BP4::chr2:235903946/+:0000000000|SH3BP4::chr2:235860627/+:0000000000|SH3BP4::chr2:235943514/+:0000000000|SH3BP4::chr2:235903946/+:0000000000
chr17:79815382-79896453	81071	promotor	PYCR1|MAFG|ANAPC11|ARHGDIA|SIRT7|P4HB|PCYT2|ALYREF|MYADML2|NPB	110.21	51.98	60.18	16.88	305.81	241.4	234.37	163.93	94.94	63.8	88.67	36.3	5.9	0.69	14.53	-4.47	PYCR1|MAFG|ANAPC11|ARHGDIA|SIRT7|P4HB|PCYT2|ALYREF|MYADML2|NPB	OXLD1|PPP1R27|LRRC45|ARL16|GPS1|RAC3|ASPSCR1|FAM195B|PDE6G		MAFG	OXLD1::chr17:79633666/-:-000181716|DCXR::chr17:79995572/-:0000099119|PPP1R27::chr17:79792925/-:-000022457|LRRC45::chr17:79981177/+:-000084724|RFNG::chr17:80009649/-:0000113196|ARL16::chr17:79650953/-:-000164429|PYCR1::chr17:79894736/-:0000000000|PYCR1::chr17:79895203/-:0000000000|PYCR1::chr17:79895114/-:0000000000|PYCR1::chr17:79895132/-:0000000000|MAFG::chr17:79881443/-:0000000000|MAFG::chr17:79…
chr17:76088807-76224459	135652	promotor	TMC6|C17orf99|AFMID|BIRC5|SYNGR2|TMC8|TK1|TMEM235	132.5	100.74	111.98	44.08	305.73	311.6	325.62	245.6	133.6	126.99	162.67	82.96	51.25	48.23	63.41	35.54	TMC6|C17orf99|AFMID|BIRC5|SYNGR2|TMC8|TK1|TMEM235	PGS1			TMC6::chr17:76128487/-:0000000000|TMC6::chr17:76124860/-:0000000000|TMC6::chr17:76122986/-:0000000000|C17orf99::chr17:76142433/+:0000000000|SOCS3::chr17:76355263/-:0000130804|SOCS3::chr17:76356159/-:0000131700|TMC8::chr17:76126858/+:0000000000|TMC8::chr17:76127361/+:0000000000|BIRC5::chr17:76210276/+:0000000000|SYNGR2::chr17:76164670/+:0000000000|AFMID::chr17:76183397/+:0000000000|TK1::chr17:7618…
chr3:193773337-193939820	166483	promotor	HES1	272.55	204.35	125.66	77.1	301.41	274.23	326.66	317.75	127.03	157.47	135.17	90.88	107.56	94.06	104.75	67.12	HES1			HES1	CPN2::chr3:194063433/-:0000123613|CPN2::chr3:194072056/-:0000132236|HES1::chr3:193853930/+:0000000000|LRRC15::chr3:194090471/-:0000150651|LRRC15::chr3:194081774/-:0000141954|LRRC15::chr3:194084140/-:0000144320|GP5::chr3:194119994/-:0000180174|GP5::chr3:194119012/-:0000179192
chr5:139012405-139077278	64873	promotor	CXXC5	107.94	85.99	61.61	31.67	300.34	323.18	301.07	260.37	83.13	98.72	87.04	59.96	23.01	27.5	25.93	15.8	CXXC5	PSD2|TMEM173|ECSCR			PSD2::chr5:139175405/+:-000098127|PSD2::chr5:139188975/+:-000111697|UBE2D2::chr5:138940750/+:0000071655|UBE2D2::chr5:138979956/+:0000032449|UBE2D2::chr5:138941828/+:0000070577|ECSCR::chr5:138842327/-:-000170078|CXXC5::chr5:139028300/+:0000000000|CXXC5::chr5:139059948/+:0000000000|TMEM173::chr5:138862374/-:-000150031|TMEM173::chr5:138861886/-:-000150519
chr11:67005261-67086937	81676	promotor	ANKRD13D|SSH3|KDM2A|ADRBK1	98.29	76.73	71.86	32.23	300.16	315.78	315.86	277.4	63.88	67.85	73.38	40.05	11.89	12.73	15.95	9.83	ANKRD13D|SSH3|KDM2A|ADRBK1	RAD9A|CABP4|AIP|RPS6KB2|TBC1D10C|CARNS1	RPS6KB2|ADRBK1		GPR152::chr11:67220199/-:0000133262|ANKRD13D::chr11:67056761/+:0000000000|TMEM134::chr11:67236747/-:0000149810|PPP1CA::chr11:67169375/-:0000082438|RAD9A::chr11:67159422/+:-000072485|RAD9A::chr11:67160775/+:-000073838|CABP4::chr11:67222817/+:-000135880|CABP4::chr11:67219885/+:-000132948|CABP4::chr11:67223590/+:-000136653|CABP4::chr11:67223179/+:-000136242|CABP4::chr11:67223576/+:-000136639|PTPRCAP…
chr20:55794000-55867095	73095	promotor	BMP7	128.18	77.34	40.46	-2.63	297.24	259.34	257.45	159.75	39.15	35.83	30.22	-5.62	44.63	33.25	32.03	-5.24	BMP7	SPO11|RAE1|RBM38			BMP7::chr20:55841706/-:0000000000|MTRNR2L3::chr20:55934877/-:0000067782|SPO11::chr20:55904830/+:-000037735|RAE1::chr20:55929087/+:-000061992|RAE1::chr20:55926617/+:-000059522|RAE1::chr20:55926144/+:-000059049|RBM38::chr20:55966453/+:-000099358
chr14:77412900-77520482	107582	promotor	IRF2BPL	193.12	127.18	144.05	85.88	297.16	272.8	405.77	375.52	116.37	121.9	166.21	106.77	120.29	105.61	136.65	93.36	IRF2BPL	TMEM63C|CIPC|ANGEL1			TMEM63C::chr14:77685143/+:-000164661|TMEM63C::chr14:77679788/+:-000159306|TMEM63C::chr14:77648101/+:-000127619|VASH1::chr14:77228234/+:0000184666|IRF2BPL::chr14:77495041/-:0000000000|CIPC::chr14:77571999/+:-000051517|CIPC::chr14:77564577/+:-000044095|ZDHHC22::chr14:77608133/-:0000087651|ZDHHC22::chr14:77606094/-:0000085612|LRRC74A::chr14:77292724/+:0000120176|ANGEL1::chr14:77279282/-:-000133618
chr22:50705820-50782222	76402	promotor	PLXNB2|PPP6R2|MAPK11|DENND6B	118.66	105	88.54	56.25	296.44	336.96	354.34	383.08	106.42	138.14	137.49	118.72	15.68	18.4	20.67	9.66	PLXNB2|PPP6R2|MAPK11|DENND6B	NCAPH2|ADM2|MIOX|MLC1|PPP6R2|MAPK12|HDAC10|TUBGCP6	MAPK11|MAPK12		PLXNB2::chr22:50729025/-:0000000000|PLXNB2::chr22:50746000/-:0000000000|PLXNB2::chr22:50733206/-:0000000000|LMF2::chr22:50946134/-:0000163912|NCAPH2::chr22:50946644/+:-000164422|SELO::chr22:50639407/+:0000066413|TRABD::chr22:50631455/+:0000074365|TRABD::chr22:50624359/+:0000081461|ODF3B::chr22:50970539/-:0000188317|ODF3B::chr22:50971007/-:0000188785|SCO2::chr22:50964867/-:0000182645|SCO2::chr22:5…
chr3:38164303-38212929	48626	promotor	ACAA1|OXSR1|MYD88	85.67	39.67	67.4	20.5	296.06	239.76	257.37	156.66	43.9	37.1	57.79	11.87	47.5	35.29	38.26	10.54	ACAA1|OXSR1|MYD88	XYLB|SLC22A14|SLC22A13|PLCD1	OXSR1		XYLB::chr3:38388250/+:-000175321|SLC22A14::chr3:38347444/+:-000134515|SLC22A13::chr3:38307297/+:-000094368|VILL::chr3:38035077/+:0000129226|DLEC1::chr3:38080695/+:0000083608|ACAA1::chr3:38178732/-:0000000000|OXSR1::chr3:38207025/+:0000000000|PLCD1::chr3:38071153/-:-000093150|PLCD1::chr3:38066277/-:-000098026|MYD88::chr3:38179968/+:0000000000
chr1:156415297-156500266	84969	promotor	MEF2D	167.09	151.34	70.65	45.47	295.29	335.67	295	334.23	81.99	125.05	81.53	63.13	87.57	95.6	95.47	78.2	MEF2D	SMG5|BCAN|HAPLN2|GLMP|CCT3|APOA1BP|PAQR6|TTC24|RRNAD1|C1orf61|VHLL		MEF2D	BCAN::chr1:156611739/+:-000111473|BCAN::chr1:156615838/+:-000115572|SMG5::chr1:156252619/-:-000162678|RHBG::chr1:156338979/+:0000076318|RHBG::chr1:156347091/+:0000068206|RHBG::chr1:156344397/+:0000070900|IQGAP3::chr1:156542395/-:0000042129|CRABP2::chr1:156675458/-:0000175192|CRABP2::chr1:156675337/-:0000175071|CRABP2::chr1:156675607/-:0000175341|GLMP::chr1:156264806/-:-000150491|GLMP::chr1:156265…
chr16:1978845-2105741	126896	promotor	NOXO1|MSRB1|RPL3L|RPS2|ZNF598|TSC2|GFER|NDUFB10|RNF151|TBL3|NTHL1|SYNGR3|SLC9A3R2|NPW	127.33	76.29	97.07	27.38	294.75	278.79	250.26	186.37	111.43	94.06	141.3	47.45	23.9	19.71	28.34	11.71	NOXO1|MSRB1|RPL3L|RPS2|ZNF598|TSC2|GFER|NDUFB10|RNF151|TBL3|NTHL1|SYNGR3|SLC9A3R2|NPW	MEIOB|SPSB3|HAGH|MRPS34|TRAF7|DNASE1L2|E4F1|MLST8|RAB26|NME3|IGFALS	NME3	E4F1	MEIOB::chr16:1918184/-:-000060661|MEIOB::chr16:1922101/-:-000056744|MEIOB::chr16:1922178/-:-000056667|NOXO1::chr16:2031549/-:0000000000|MSRB1::chr16:1993293/-:0000000000|SLC9A3R2::chr16:2083264/+:0000000000|SLC9A3R2::chr16:2076868/+:0000000000|RPL3L::chr16:2004678/-:0000000000|RPS2::chr16:2014628/-:0000000000|RPS2::chr16:2014826/-:0000000000|SPSB3::chr16:1832580/-:-000146265|SPSB3::chr16:1831495/…
chr7:73146166-73190120	43954	promotor	ABHD11|CLDN3	172.63	157.41	77.98	59.33	294.14	350.15	332.55	392.32	97.3	118.7	93.82	84.13	48.38	47.83	55.98	48.28	ABHD11|CLDN3	STX1A|MLXIPL|WBSCR28|DNAJC30|TBL2|CLDN4|BCL7B		MLXIPL	STX1A::chr7:73134016/-:-000012150|WBSCR27::chr7:73256473/-:0000066353|WBSCR27::chr7:73256854/-:0000066734|WBSCR22::chr7:73097897/+:0000048269|MLXIPL::chr7:73038869/-:-000107297|WBSCR28::chr7:73275488/+:-000085368|VPS37D::chr7:73082173/+:0000063993|DNAJC30::chr7:73097780/-:-000048386|ABHD11::chr7:73153196/-:0000000000|ABHD11::chr7:73153183/-:0000000000|TBL2::chr7:72993012/-:-000153154|CLDN3::chr7:…
chr6:34493899-34537405	43506	promotor	SPDEF|PACSIN1	112.41	63.87	71.81	36.38	291.36	260.67	348.13	318.82	82.41	81.64	87.84	63.79	61.97	50.87	70.04	45.26	SPDEF|PACSIN1	RPS10|RPS10-NUDT3|NUDT3|SNRPC		SPDEF	RPS10::chr6:34393817/-:-000100082|RPS10::chr6:34393901/-:-000099998|RPS10-NUDT3::chr6:34393901/-:-000099998|C6orf106::chr6:34664626/-:0000127221|NUDT3::chr6:34360456/-:-000133443|SPDEF::chr6:34512260/-:0000000000|SPDEF::chr6:34524109/-:0000000000|SNRPC::chr6:34724870/+:-000187465|PACSIN1::chr6:34433837/+:0000060062|PACSIN1::chr6:34482648/+:0000011251|PACSIN1::chr6:34494019/+:0000000000
chr7:28989233-29031297	42064	promotor	TRIL	147.09	123.42	81.32	53.96	291.04	281.07	316.01	293.98	66.56	84.73	76.76	57.8	105.98	99.72	113.22	79.85	TRIL	CHN2			CHN2::chr7:29186162/+:-000154865|CHN2::chr7:29186162/+:-000154865|TRIL::chr7:28998028/-:0000000000|CPVL::chr7:29160686/-:0000129389|CPVL::chr7:29186152/-:0000154855
chr7:127892791-127910526	17735	promotor	LEP	128.48	76.79	55.73	28.97	288.59	240.57	292.07	274.01	50.09	50.88	51.97	31.29	60.71	46.74	68.62	44.33	LEP	HILPDA			LEP::chr7:127892043/+:0000000748|LEP::chr7:127881330/+:0000011461|PRRT4::chr7:128000116/-:0000089590|PRRT4::chr7:128001475/-:0000090949|PRRT4::chr7:128001738/-:0000091212|RBM28::chr7:127983961/-:0000073435|IMPDH1::chr7:128046023/-:0000135497|IMPDH1::chr7:128050040/-:0000139514|IMPDH1::chr7:128050035/-:0000139509|HILPDA::chr7:128095883/+:-000185357|HILPDA::chr7:128097254/+:-000186728
chr8:81201799-81214900	13101	enhancer	TPD52|ZBTB10	158.81	107.7	158.72	103.56	288.5	223.66	418.63	388.61	107.01	99.99	149.99	91.93	165.73	141.66	191.55	119.74		TPD52|ZBTB10		ZBTB10	TPD52::chr8:81083893/-:-000117906|ZBTB10::chr8:81398447/+:-000183547|ZBTB10::chr8:81397853/+:-000182953
chr1:207961883-208072623	110740	genebody_exon	MIR29C|MIR29B2|LOC148696|CD46|CD46|CD34|CD34|CD34|CD34|CD34|CD34|CD34	106.44	111.22	94.03	88.35	288.19	387.07	478.5	650.47	54.39	102.09	92.07	86.42	95.87	123.24	141.7	127.18					CR1L::chr1:207818457/+:0000143426|CD46::chr1:207925382/+:0000036501|CD34::chr1:208084682/-:0000012059
chr10:71183208-71247964	64756	promotor	TSPAN15	124.11	85.85	118.72	50.32	287.78	255.76	538.46	385.68	57.73	56.07	112.73	47.94	101.84	78.88	157.18	83.38	TSPAN15	TACR2|C10orf35	HK1	NEUROG3	NEUROG3::chr10:71332799/-:0000084835|NEUROG3::chr10:71333209/-:0000085245|HK1::chr10:71055388/+:0000127820|HK1::chr10:71060524/+:0000122684|HK1::chr10:71042284/+:0000140924|HK1::chr10:71029755/+:0000153453|HK1::chr10:71075609/+:0000107599|HK1::chr10:71078602/+:0000104606|HK1::chr10:71048426/+:0000134782|C10orf35::chr10:71390002/+:-000142038|C10orf35::chr10:71391464/+:-000143500|C10orf35::chr10:71…
chr11:2177170-2236263	59093	promotor	INS-IGF2|INS|TH	198.51	77.71	54.81	19.94	287.24	207.27	266.48	184.16	89.53	58.15	79.75	35.26	14.33	6.58	21.56	3.93	INS-IGF2|INS|TH	IGF2|TSPAN32|CD81|TSSC4		ASCL2	IGF2::chr11:2170832/-:-000006338|IGF2::chr11:2161528/-:-000015642|IGF2::chr11:2162353/-:-000014817|IGF2::chr11:2169036/-:-000008134|IGF2::chr11:2158517/-:-000018653|IGF2::chr11:2156758/-:-000020412|IGF2::chr11:2160203/-:-000016967|HOTS::chr11:2016406/+:0000160764|INS-IGF2::chr11:2182438/-:0000000000|INS-IGF2::chr11:2182217/-:0000000000|ASCL2::chr11:2292181/-:0000055918|C11orf21::chr11:2323142/-:0…
chr10:46949447-47021154	71707	promotor	GPRIN2|SYT15	165.29	119.43	94.89	36.66	286.94	270.63	393.62	264	83.55	95.7	111.18	48.57	28.37	26.97	46.37	8.97	GPRIN2|SYT15	NPY4R|LOC100996758			NPY4R::chr10:47086724/+:-000065570|NPY4R::chr10:47083533/+:-000062379|NPY4R::chr10:47085533/+:-000064379|GPRIN2::chr10:46994921/+:0000000000|GPRIN2::chr10:46993545/+:0000000000|GPRIN2::chr10:46998874/+:0000000000|ANXA8::chr10:47174142/-:0000152988|SYT15::chr10:46970600/-:0000000000|LOC100996758::chr10:47086724/+:-000065570|FAM25C::chr10:47181687/-:0000160533|AGAP9::chr10:47213625/-:0000192471|FAM…
chr20:60918559-60965625	47066	promotor	LAMA5|RPS21	93.68	46.37	68.27	23.61	286.65	223.29	257.66	164.77	99.64	67.32	106.17	43.22	11.44	8.27	17.93	0.41	LAMA5|RPS21	MIR1-1HG|HRH3		GATA5	CABLES2::chr20:60982338/-:0000016713|LAMA5::chr20:60942367/-:0000000000|RPS21::chr20:60962376/+:0000000000|RPS21::chr20:60962120/+:0000000000|MTG2::chr20:60768471/+:0000150088|MTG2::chr20:60758080/+:0000160479|MIR1-1HG::chr20:61147659/+:-000182034|MIR1-1HG::chr20:61150671/+:-000185046|MIR1-1HG::chr20:61148079/+:-000182454|SS18L1::chr20:60718775/+:0000199784|SS18L1::chr20:60736571/+:0000181988|SS1…
chr3:50605662-50672141	66479	promotor	C3orf18|HEMK1|MAPKAPK3|CISH	154.55	97.83	66.18	34.4	285.23	262.28	306.54	273.48	86.57	97.46	84.62	65.44	32.95	31.77	44.51	27.07	C3orf18|HEMK1|MAPKAPK3|CISH	DOCK3|CACNA2D2	MAPKAPK3		DOCK3::chr3:50712671/+:-000040530|C3orf18::chr3:50603291/-:-000002371|C3orf18::chr3:50603524/-:-000002138|C3orf18::chr3:50608457/-:0000000000|C3orf18::chr3:50605222/-:-000000440|C3orf18::chr3:50603130/-:-000002532|CACNA2D2::chr3:50541027/-:-000064635|CACNA2D2::chr3:50513629/-:-000092033|CACNA2D2::chr3:50541674/-:-000063988|HEMK1::chr3:50606908/+:0000000000|HEMK1::chr3:50608361/+:0000000000|MAPKAP…
chr13:111151342-111218290	66948	promotor	RAB20	121.45	69.02	113.36	60	285.15	252.11	384.67	311.22	86.63	86.62	134.23	79.3	92.44	81.33	130	81.18	RAB20	COL4A1|ING1|CARKD			RAB20::chr13:111214083/-:0000000000|CARS2::chr13:111358526/-:0000140236|COL4A2::chr13:110960206/+:0000191136|COL4A2::chr13:110959630/+:0000191712|COL4A1::chr13:110959503/-:-000191839|ING1::chr13:111371575/+:-000153285|ING1::chr13:111367783/+:-000149493|ING1::chr13:111367358/+:-000149068|ING1::chr13:111365609/+:-000147319|ING1::chr13:111364969/+:-000146679|CARKD::chr13:111267930/+:-000049640|CARKD…
chr11:1964656-2024807	60151	promotor	HOTS|MRPL23	202.64	61.25	85.02	15.44	283.64	159.02	266.8	126.39	165.83	75.47	192.82	44.21	15.92	-0.57	20.92	-6.47	HOTS|MRPL23	CTSD|IFITM10			IGF2::chr11:2170832/-:0000146025|IGF2::chr11:2161528/-:0000136721|IGF2::chr11:2162353/-:0000137546|IGF2::chr11:2169036/-:0000144229|IGF2::chr11:2158517/-:0000133710|IGF2::chr11:2156758/-:0000131951|IGF2::chr11:2160203/-:0000135396|SYT8::chr11:1855539/+:0000109117|TNNT3::chr11:1940798/+:0000023858|TNNT3::chr11:1942591/+:0000022065|TNNT3::chr11:1944086/+:0000020570|HOTS::chr11:2016406/+:0000000000|…
chr10:75607877-75681591	73714	promotor	CAMK2G|PLAU|C10orf55	127.62	89.81	125.93	71.92	283.31	286.11	430.51	381.02	92.07	92.44	143.57	94.29	53.98	49.25	92.91	55.05	CAMK2G|PLAU|C10orf55	NDST2|VCL|AGAP5|SYNPO2L	CAMK2G		FUT11::chr10:75532048/+:0000075829|CHCHD1::chr10:75541807/+:0000066070|NDST2::chr10:75571588/-:-000036289|NDST2::chr10:75570660/-:-000037217|NDST2::chr10:75568486/-:-000039391|CAMK2G::chr10:75634348/-:0000000000|VCL::chr10:75757871/+:-000076280|PLAU::chr10:75671282/+:0000000000|PLAU::chr10:75670861/+:0000000000|AGAP5::chr10:75457553/-:-000150324|SEC24C::chr10:75504130/+:0000103747|SEC24C::chr10:7…
chr5:153644959-153698007	53048	enhancer	SAP30L	127.99	67.56	61.97	31.01	281.62	234.54	357.22	278.95	45.79	43.88	57.55	25.22	155.55	138.65	219.83	148.66		SAP30L		HAND1	SAP30L::chr5:153825516/+:-000127509|HAND1::chr5:153857823/-:0000159816|GALNT10::chr5:153570294/+:0000074665
chr8:125147595-125218910	71315	genebody_exon	FER1L6-AS2|LOC101927588	131.93	69.45	106.54	56.89	280.94	204.32	375.74	253.4	48.94	55.89	83.16	38.15	147.59	140.68	175.26	102.8					FER1L6::chr8:124968231/+:0000179364|TMEM65::chr8:125384939/-:0000166029
chr9:97621787-97716301	94514	genebody_exon	C9orf3|C9orf3|C9orf3	171.72	125.57	65.61	36.52	280.73	267.17	368.61	347.39	59.01	75.06	64.72	46.54	79.18	66.43	96.86	56.5					C9orf3::chr9:97521930/+:0000099857|C9orf3::chr9:97488950/+:0000132837|C9orf3::chr9:97521930/+:0000099857|C9orf3::chr9:97488950/+:0000132837
chr16:70714554-70755919	41365	promotor	MTSS1L	160.03	89.28	53.13	21.05	280.37	238.5	274.18	198.65	67.32	57.58	64.07	27.58	13.16	9.94	18.13	5.54	MTSS1L	COG4			MTSS1L::chr16:70719953/-:0000000000|IL34::chr16:70680450/+:0000034104|IL34::chr16:70613797/+:0000100757|IL34::chr16:70657894/+:0000056660|VAC14::chr16:70835060/-:0000079141|SF3B3::chr16:70560489/+:0000154065|SF3B3::chr16:70557690/+:0000156864|COG4::chr16:70557456/-:-000157098
chr11:796541-849215	52674	promotor	POLR2L|CRACR2B|PIDD1|SLC25A22|PNPLA2|TSPAN4|RPLP2|CD151|PANO1	101.54	65.48	52.5	31.35	279.31	271.78	178.19	162.99	94.12	98.37	78.9	67.13	15.52	15.74	15.76	9.32	POLR2L|CRACR2B|PIDD1|SLC25A22|PNPLA2|TSPAN4|RPLP2|CD151|PANO1	IRF7|DEAF1|CDHR5|AP2A2|PDDC1|TSPAN4|SCT|CEND1		IRF7|DEAF1	RPLP2::chr11:810233/+:0000000000|RPLP2::chr11:809935/+:0000000000|TMEM80::chr11:695590/+:0000100951|IRF7::chr11:615998/-:-000180543|IRF7::chr11:615727/-:-000180814|IRF7::chr11:615646/-:-000180895|PNPLA2::chr11:819573/+:0000000000|PNPLA2::chr11:818900/+:0000000000|EPS8L2::chr11:709329/+:0000087212|EPS8L2::chr11:706119/+:0000090422|PANO1::chr11:797510/+:0000000000|TALDO1::chr11:747431/+:0000049110|…
chr16:30057113-30136526	79413	promotor	TBX6|YPEL3|PPP4C|MAPK3|ALDOA|GDPD3	129.51	69.3	85.26	26.86	276.07	223.83	275.76	215.87	98.28	65.87	139.02	47.63	21.76	13.15	29.82	7.33	TBX6|YPEL3|PPP4C|MAPK3|ALDOA|GDPD3	CORO1A|CDIPT|SLX1A|SLX1B|DOC2A|FAM57B|SULT1A4|SULT1A3|SEZ6L2|KCTD13|HIRIP3	MAPK3|TAOK2	TBX6	ASPHD1::chr16:29912146/+:0000144967|CORO1A::chr16:30195546/+:-000059020|CORO1A::chr16:30196529/+:-000060003|CORO1A::chr16:30194730/+:-000058204|TBX6::chr16:30103204/-:0000000000|TBX6::chr16:30102561/-:0000000000|CDIPT::chr16:29874608/-:-000182505|CDIPT::chr16:29873955/-:-000183158|CDIPT::chr16:29872579/-:-000184534|YPEL3::chr16:30106754/-:0000000000|YPEL3::chr16:30107520/-:0000000000|YPEL3::chr16…
chr3:57952194-58107638	155444	promotor	FLNB	131.28	57.31	83.04	36.08	274.99	212.99	286.41	212.21	81.86	62.18	101.17	44.48	89.92	63.07	91.67	44.45	FLNB	ABHD6|RPP14			SLMAP::chr3:57875640/+:0000076554|SLMAP::chr3:57882237/+:0000069957|SLMAP::chr3:57882599/+:0000069595|SLMAP::chr3:57875640/+:0000076554|SLMAP::chr3:57882237/+:0000069957|SLMAP::chr3:57882599/+:0000069595|RPP14::chr3:58296035/+:-000188397|RPP14::chr3:58291971/+:-000184333|FLNB::chr3:57994126/+:0000000000|DNASE1L3::chr3:58196729/-:0000089091|ABHD6::chr3:58223258/+:-000115620|ABHD6::chr3:58242288/+:…
chr20:50328625-50387317	58692	promotor	ATP9A	125	123.33	58.88	42.07	274.36	331.7	336.66	344.55	55.98	72.86	65.22	40.78	113.04	120.36	125.88	108.33	ATP9A	NFATC2		SALL4|NFATC2	SALL4::chr20:50419047/-:0000031730|NFATC2::chr20:50140134/-:-000188491|NFATC2::chr20:50159257/-:-000169368|NFATC2::chr20:50179369/-:-000149256|ATP9A::chr20:50384949/-:0000000000
chr17:72945661-73056788	111127	promotor	KCTD2|ICT1|CDR2L|HID1|ATP5H	109.84	68.85	78.13	34.65	273.87	266	258.52	232.61	92.16	76.09	95.43	49.24	52.08	40.71	52.1	30.22	KCTD2|ICT1|CDR2L|HID1|ATP5H	NAT9|SLC16A5|NUP85|GRIN2C|FDXR|ARMC7|USH1G|FADS6			KCTD2::chr17:73043278/+:0000000000|HN1::chr17:73145279/-:0000088491|HN1::chr17:73150777/-:0000093989|HN1::chr17:73144765/-:0000087977|HN1::chr17:73150337/-:0000093549|HN1::chr17:73149387/-:0000092599|NAT9::chr17:72772563/-:-000173098|NAT9::chr17:72769823/-:-000175838|NAT9::chr17:72771845/-:-000173816|NAT9::chr17:72771990/-:-000173671|OTOP2::chr17:72920694/+:0000024967|OTOP2::chr17:72920369/+:0000…
chr10:29386825-29454603	67778	enhancer	LYZL1	206.92	163.05	83.6	52.08	272.35	250.23	322.56	305.97	71.17	92.46	80.81	57.67	142.68	126.06	162.63	100.63		LYZL1			LYZL1::chr10:29577989/+:-000123386
chr1:41313693-41419060	105367	promotor	CITED4	184.5	184.97	70.73	45.58	272.35	298.98	289.03	280.55	81.14	112.46	78.45	50.69	88.55	82.79	93.04	62.88	CITED4	CTPS1|RIMS3		NFYC	CTPS1::chr1:41454119/+:-000035059|CTPS1::chr1:41448949/+:-000029889|CTPS1::chr1:41444970/+:-000025910|KCNQ4::chr1:41249683/+:0000064010|NFYC::chr1:41204507/+:0000109186|NFYC::chr1:41187277/+:0000126416|NFYC::chr1:41178069/+:0000135624|NFYC::chr1:41157679/+:0000156014|NFYC::chr1:41189360/+:0000124333|NFYC::chr1:41188879/+:0000124814|NFYC::chr1:41161277/+:0000152416|NFYC::chr1:41157241/+:0000156452…
chr1:10726680-10792292	65612	promotor	CASZ1	108.63	92.31	51.37	35.51	271.4	294.87	271.93	309.02	55.71	86.31	53.65	48.94	57.09	53.58	54.92	42.25	CASZ1	DFFA			PEX14::chr1:10535002/+:0000191678|CASZ1::chr1:10753968/-:0000000000|CASZ1::chr1:10765600/-:0000000000|CASZ1::chr1:10820913/-:0000028621|CASZ1::chr1:10856732/-:0000064440|CASZ1::chr1:10753968/-:0000000000|CASZ1::chr1:10765600/-:0000000000|CASZ1::chr1:10820913/-:0000028621|CASZ1::chr1:10856732/-:0000064440|DFFA::chr1:10532612/-:-000194068
chr17:17575521-17656890	81369	promotor	RAI1	98	48.49	43.71	8.49	270.63	223.48	233.28	138.44	57.77	45.09	52.1	15.3	26.72	17.2	20.46	2.52	RAI1	RAI1|PEMT|RASD1		SREBF1	RAI1::chr17:17584786/+:0000000000|RAI1::chr17:17696246/+:-000039356|RAI1::chr17:17627341/+:0000000000|RAI1::chr17:17584786/+:0000000000|RAI1::chr17:17696246/+:-000039356|RAI1::chr17:17627341/+:0000000000|MED9::chr17:17380299/+:0000195222|RASD1::chr17:17399708/-:-000175813|PEMT::chr17:17495016/-:-000080505|PEMT::chr17:17480778/-:-000094743|PEMT::chr17:17485744/-:-000089777|PEMT::chr17:17480340/-:-…
chr1:23832241-23930482	98241	promotor	E2F2|ID3	167.99	65.37	120.47	31.2	270.36	168.96	318.56	172.12	101.05	66.65	193.66	64.07	30.94	13.72	47.35	11.12	E2F2|ID3	PITHD1|TCEB3|HNRNPR|TCEA3|ZNF436|RPL11|LYPLA2|ASAP3		E2F2|ID3|ZNF436	E2F2::chr1:23857711/-:0000000000|PITHD1::chr1:24104875/+:-000174393|TCEB3::chr1:24069855/+:-000139373|LYPLA2::chr1:24117645/+:-000187163|LYPLA2::chr1:24119146/+:-000188664|ID3::chr1:23886284/-:0000000000|TCEA3::chr1:23751271/-:-000080970|GALE::chr1:24127293/-:0000196811|GALE::chr1:24125501/-:0000195019|GALE::chr1:24127033/-:0000196551|GALE::chr1:24125925/-:0000195443|GALE::chr1:24126059/-:0000195…
chr1:153575683-153621120	45437	promotor	CHTOP|S100A14|S100A16|S100A1|S100A13	119.7	65.28	66.49	22.72	269.67	238.26	230.01	187.51	82.95	77.69	102.67	41.03	30.88	17.4	21.01	11.12	CHTOP|S100A14|S100A16|S100A1|S100A13	INTS3|NPR1|SNAPIN|S100A7L2|SLC27A3|S100A5|S100A4|S100A7|S100A6|S100A3|S100A2	NPR1	GATAD2B	INTS3::chr1:153700566/+:-000079446|NPR1::chr1:153651163/+:-000030043|S100A6::chr1:153508716/-:-000066967|S100A6::chr1:153507835/-:-000067848|SNAPIN::chr1:153631129/+:-000010009|S100A5::chr1:153512680/-:-000063003|S100A5::chr1:153513946/-:-000061737|S100A5::chr1:153514240/-:-000061443|CHTOP::chr1:153609047/+:0000000000|CHTOP::chr1:153606457/+:0000000000|S100A7::chr1:153433136/-:-000142547|S100A7::…
chr12:93472458-93571882	99424	enhancer	EEA1|NUDT4	185.88	190.09	74.94	48.06	268.38	309.19	290.91	347.49	64.93	100.9	60.2	38.06	161.01	172.86	167.32	114.2		EEA1|NUDT4			EEA1::chr12:93323106/-:-000149352|NUDT4::chr12:93771698/+:-000199816
chr20:34311968-34383956	71988	promotor	PHF20|RBM39	156.61	113.58	76.1	39.02	267.98	287.49	308.87	258.92	68.86	69.52	69.32	36.68	61.59	48.05	58.6	31.45	PHF20|RBM39	CPNE1|PHF20|NFS1|RBM12|CNBD2|C20orf173			SCAND1::chr20:34542260/-:0000158304|SCAND1::chr20:34542408/-:0000158452|SCAND1::chr20:34543280/-:0000159324|SCAND1::chr20:34542547/-:0000158591|ROMO1::chr20:34287231/+:0000024737|SPAG4::chr20:34203808/+:0000108160|CPNE1::chr20:34241830/-:-000070138|CPNE1::chr20:34252877/-:-000059091|CPNE1::chr20:34246935/-:-000065033|CPNE1::chr20:34246903/-:-000065065|ERGIC3::chr20:34129777/+:0000182191|NFS1::chr…
chr14:75884200-75957028	72828	promotor	JDP2	145.43	115.93	79.22	45.88	267.8	270.45	300.59	257.17	86.79	119.44	100.97	69.06	70.62	65.26	84.43	49.01	JDP2	TTLL5|FLVCR2|BATF		BATF|FOS|JDP2	TTLL5::chr14:76127550/+:-000170522|TTLL5::chr14:76129397/+:-000172369|BATF::chr14:75988783/+:-000031755|FLVCR2::chr14:76044939/+:-000087911|FLVCR2::chr14:76071804/+:-000114776|FOS::chr14:75745480/+:0000138720|JDP2::chr14:75894508/+:0000000000|JDP2::chr14:75894919/+:0000000000|JDP2::chr14:75895059/+:0000000000|JDP2::chr14:75898836/+:0000000000|JDP2::chr14:75904600/+:0000000000|JDP2::chr14:75894508…
chr17:73507244-73600768	93524	promotor	LLGL2|CASKIN2|TSEN54	94.5	59.05	73.73	30.41	267.3	233.73	245.65	182.61	84.96	76.43	99.79	46.27	28	26.92	44.84	19.75	LLGL2|CASKIN2|TSEN54	SMIM5|ITGB4|GRB2|SAP30BP|UNK|SMIM6	GALK1		RECQL5::chr17:73663268/-:0000062500|RECQL5::chr17:73662650/-:0000061882|KIAA0195::chr17:73467880/+:0000039364|KIAA0195::chr17:73452663/+:0000054581|LLGL2::chr17:73521782/+:0000000000|LLGL2::chr17:73539477/+:0000000000|ITGB4::chr17:73720773/+:-000120005|ITGB4::chr17:73720775/+:-000120007|ITGB4::chr17:73717515/+:-000116747|SMIM5::chr17:73629513/+:-000028745|SMIM5::chr17:73636245/+:-000035477|SMIM6:…
chr21:43345459-43406767	61308	promotor	C2CD2	169.54	103.24	64.71	30.61	266.23	235.68	313.52	230.2	84.52	86.07	81.06	47.8	51.76	43.07	63.53	32.98	C2CD2	UMODL1|PRDM15|RIPK4	RIPK4	PRDM15	C2CD2::chr21:43342193/-:-000003266|C2CD2::chr21:43373998/-:0000000000|C2CD2::chr21:43346798/-:0000000000|PRDM15::chr21:43299590/-:-000045869|UMODL1::chr21:43483067/+:-000076300|UMODL1::chr21:43496113/+:-000089346|RIPK4::chr21:43187248/-:-000158211|ZBTB21::chr21:43423069/-:0000016302|ZBTB21::chr21:43414216/-:0000007449|ZBTB21::chr21:43430495/-:0000023728
chr14:35794362-35877194	82832	promotor	NFKBIA	149.3	74.84	68.3	22.95	266.23	205.39	232.72	155.79	77.76	68.12	80.94	34.4	42.15	31.14	47.41	22.2	NFKBIA	INSM2		INSM2	PSMA6::chr14:35777199/+:0000017163|PSMA6::chr14:35747763/+:0000046599|PSMA6::chr14:35778119/+:0000016243|PSMA6::chr14:35761522/+:0000032840|NFKBIA::chr14:35873959/-:0000000000|INSM2::chr14:36003247/+:-000126053|KIAA0391::chr14:35595940/+:0000198422|KIAA0391::chr14:35596684/+:0000197678
chr19:39126105-39228535	102430	promotor	ACTN4	85.03	54.02	55.15	21.85	264.77	255.02	213.54	161.63	72.48	72.31	79.11	39.43	38.21	34.58	36.36	25.07	ACTN4	MAP4K1|NFKBIB|LGALS7B|MRPS12	MAP4K1		MAP4K1::chr19:39108674/-:-000017431|SARS2::chr19:39421535/-:0000193000|EIF3K::chr19:39109713/+:0000016392|ACTN4::chr19:39138266/+:0000000000|NFKBIB::chr19:39390569/+:-000162034|NFKBIB::chr19:39395654/+:-000167119|NFKBIB::chr19:39390339/+:-000161804|LGALS7B::chr19:39279849/+:-000051314|CAPN12::chr19:39235113/-:0000006578|ECH1::chr19:39322496/-:0000093961|RINL::chr19:39368918/-:0000140383|RINL::chr…
chr7:5435536-5478783	43247	promotor	TNRC18	104.68	80.98	73.94	42.01	264.58	285.59	310.77	313.16	64.91	66.9	78.05	53.78	39.33	36.62	49.85	30.66	TNRC18	FSCN1			WIPI2::chr7:5239206/+:0000196330|WIPI2::chr7:5254165/+:0000181371|WIPI2::chr7:5253899/+:0000181637|WIPI2::chr7:5256193/+:0000179343|TNRC18::chr7:5463176/-:0000000000|TNRC18::chr7:5461119/-:0000000000|SLC29A4::chr7:5327436/+:0000108100|SLC29A4::chr7:5327439/+:0000108097|SLC29A4::chr7:5322560/+:0000112976|FBXL18::chr7:5553398/-:0000074615|ACTB::chr7:5569293/-:0000090510|ACTB::chr7:5570231/-:0000091…
chr16:10669979-10724605	54626	promotor	EMP2	130.65	96.22	53.13	28.75	263.56	245.74	263.28	215.62	66.51	72.98	55.93	33.04	86.69	85.48	84.81	63.81	EMP2	NUBP1|EMP2			TEKT5::chr16:10788801/-:0000064196|NUBP1::chr16:10837642/+:-000113037|EMP2::chr16:10674572/-:0000000000|EMP2::chr16:10641533/-:-000028446|TVP23A::chr16:10912620/-:0000188015|ATF7IP2::chr16:10479911/+:0000190068|ATF7IP2::chr16:10524467/+:0000145512|ATF7IP2::chr16:10513437/+:0000156542|ATF7IP2::chr16:10522724/+:0000147255|ATF7IP2::chr16:10479911/+:0000190068|ATF7IP2::chr16:10524467/+:0000145512|ATF…
chr19:39600227-39689510	89283	promotor	NCCRP1|PAK4	100.26	66.92	70.35	20.1	263.5	243.28	325.9	192.9	76.73	78.46	94.7	38.17	52.39	54.55	63.74	30.75	NCCRP1|PAK4	SARS2|IFNL2|IFNL1|MED29|FBXO17|FBXO27|SAMD4B	PAK4		MED29::chr19:39881962/+:-000192452|IFNL1::chr19:39786964/+:-000097454|IFNL2::chr19:39759156/+:-000069646|IFNL3::chr19:39735610/-:0000046100|IFNL4::chr19:39739495/-:0000049985|PAPL::chr19:39574944/+:0000025283|PAPL::chr19:39575731/+:0000024496|GMFG::chr19:39826725/-:0000137215|GMFG::chr19:39825949/-:0000136439|PAF1::chr19:39881834/-:0000192324|FBXO17::chr19:39443326/-:-000156901|FBXO17::chr19:3944…
chr3:161061580-161145732	84152	promotor	SPTSSB	250.87	88.82	48.57	24.77	262.24	149.82	234.78	143.25	79.77	56.72	46.6	16.61	179.85	141.45	165.01	87.93	SPTSSB				NMD3::chr3:160939098/+:0000122482|NMD3::chr3:160939781/+:0000121799|SPTSSB::chr3:161077681/-:0000000000|SPTSSB::chr3:161089870/-:0000000000|SPTSSB::chr3:161064142/-:0000000000
chr19:45219778-45282625	62847	promotor	CBLC|BCL3	141.05	86.63	47.85	19.93	260.85	227.03	259.22	215.09	98.59	95.53	73.1	43.38	16.05	13.88	13.77	6.36	CBLC|BCL3	CEACAM20|APOE|APOC1|APOC2|APOC4|TOMM40|PVRL2|BCAM|CLPTM1			CBLC::chr19:45281125/+:0000000000|PVRL2::chr19:45349392/+:-000066767|APOE::chr19:45409005/+:-000126380|APOE::chr19:45409277/+:-000126652|APOE::chr19:45409858/+:-000127233|APOE::chr19:45409657/+:-000127032|APOE::chr19:45409843/+:-000127218|CEACAM20::chr19:45033547/-:-000186231|IGSF23::chr19:45116939/+:0000102839|PVR::chr19:45147097/+:0000072681|TOMM40::chr19:45394476/+:-000111851|TOMM40::chr19:453…
chr19:47582100-47662780	80680	promotor	ZC3H4|SAE1	95.65	91.23	53.71	26.99	260.36	304.86	251.26	236.1	56.38	70.99	52.5	28.45	58.38	54.72	58.4	33.93	ZC3H4|SAE1	DHX34|C5AR2|TMEM160|C5AR1|CCDC9|INAFM1		NPAS1	DHX34::chr19:47852537/+:-000189757|DHX34::chr19:47856010/+:-000193230|ZC3H4::chr19:47617008/-:0000000000|ZC3H4::chr19:47615845/-:0000000000|NPAS1::chr19:47524142/+:0000057958|C5AR2::chr19:47844041/+:-000181261|C5AR2::chr19:47843743/+:-000180963|C5AR2::chr19:47835403/+:-000172623|C5AR2::chr19:47840261/+:-000177481|TMEM160::chr19:47551881/-:-000030219|SAE1::chr19:47634079/+:0000000000|C5AR1::chr19:…
chr14:105914689-105958562	43873	promotor	C14orf80|CRIP1|CRIP2	119	94.01	65.32	41.41	260.09	296.47	263.73	291.36	75.36	88.1	83.17	63.49	11.48	12.63	14.46	9.86	C14orf80|CRIP1|CRIP2	TMEM121|BRF1		MTA1	BTBD6::chr14:105714878/+:0000199811|BTBD6::chr14:105715118/+:0000199571|TMEM121::chr14:105992952/+:-000034390|TMEM121::chr14:105995058/+:-000036496|C14orf80::chr14:105956191/+:0000000000|C14orf80::chr14:105957585/+:0000000000|C14orf80::chr14:105956519/+:0000000000|C14orf80::chr14:105957317/+:0000000000|TEX22::chr14:105864919/+:0000049770|TEX22::chr14:105865638/+:0000049051|BRF1::chr14:105767328/-…
chr2:238381621-238450027	68406	promotor	MLPH	129.47	137.01	82.55	52.85	258.45	338.45	358.17	375.38	85.29	153.36	124.81	107.14	59.37	62.84	84.45	54.91	MLPH	COL6A3|LRRFIP1			COL6A3::chr2:238305489/-:-000076132|COL6A3::chr2:238322849/-:-000058772|LRRFIP1::chr2:238536223/+:-000086196|LRRFIP1::chr2:238600806/+:-000150779|LRRFIP1::chr2:238536223/+:-000086196|LRRFIP1::chr2:238600806/+:-000150779|RAB17::chr2:238499768/-:0000049741|RAB17::chr2:238494799/-:0000044772|MLPH::chr2:238395052/+:0000000000|MLPH::chr2:238396040/+:0000000000|MLPH::chr2:238395861/+:0000000000|MLPH::c…
chr11:75011861-75119771	107910	promotor	RPS3|ARRB1	106.88	86.37	101.5	45.1	257.92	253.42	368.94	296.19	74.21	70.86	114.26	53.95	82.91	72.56	108.79	62.07	RPS3|ARRB1	SERPINH1			ARRB1::chr11:75062874/-:0000000000|GDPD5::chr11:75236598/-:0000116827|GDPD5::chr11:75188839/-:0000069068|GDPD5::chr11:75201364/-:0000081593|GDPD5::chr11:75236598/-:0000116827|GDPD5::chr11:75188839/-:0000069068|GDPD5::chr11:75201364/-:0000081593|RPS3::chr11:75113395/+:0000000000|RPS3::chr11:75110534/+:0000000000|RPS3::chr11:75112683/+:0000000000|RPS3::chr11:75115063/+:0000000000|TPBGL::chr11:74951…
chr14:50461734-50515444	53710	enhancer	NEMF	139.83	92.17	73.69	33	257.84	234.17	358.27	290.93	49.88	53.48	66.77	33.45	35.42	31.39	57.76	28.32		NEMF			NEMF::chr14:50319790/-:-000141944|VCPKMT::chr14:50583296/-:0000067852|ARF6::chr14:50359735/+:0000101999|ARF6::chr14:50359973/+:0000101761|SOS2::chr14:50698098/-:0000182654
chr22:30161518-30218874	57356	promotor	UQCR10|ZMAT5	141.18	69.41	63.66	25.01	257.5	203.32	279.24	193.53	63.27	52.01	63.69	31.85	66.8	52.97	76.01	40.26	UQCR10|ZMAT5	NIPSNAP1|ZMAT5|MTMR3			NIPSNAP1::chr22:29977325/-:-000184193|NIPSNAP1::chr22:29977084/-:-000184434|CABP7::chr22:30116343/+:0000045175|UQCR10::chr22:30163357/+:0000000000|ZMAT5::chr22:30144559/-:-000016959|ZMAT5::chr22:30150851/-:-000010667|ZMAT5::chr22:30162968/-:0000000000|NF2::chr22:29999544/+:0000161974|ASCC2::chr22:30234292/-:0000015418|ASCC2::chr22:30228330/-:0000009456|MTMR3::chr22:30353024/+:-000134150|MTMR3::ch…
chr17:39051283-39121298	70015	promotor	KRT39|KRT23	150.33	148.43	102.13	66.58	257.35	316.31	398.04	502.73	49.5	84.59	102.5	66.73	237.13	227.74	314.05	242.59	KRT39|KRT23	KRT28|KRT20|KRT26|KRT27|KRT24|KRT25|KRT12|KRT10			KRT39::chr17:39123143/-:0000001845|TMEM99::chr17:38989366/+:0000061917|TMEM99::chr17:38975436/+:0000075847|TMEM99::chr17:38990633/+:0000060650|TMEM99::chr17:38975373/+:0000075910|TMEM99::chr17:38975343/+:0000075940|KRTAP4-8::chr17:39254374/-:0000133076|KRTAP4-12::chr17:39280418/-:0000159120|KRTAP4-5::chr17:39306053/-:0000184755|KRTAP4-4::chr17:39316982/-:0000195684|KRTAP2-1::chr17:39203567/-:0000…
chr11:67339698-67471918	132220	promotor	NUDT8|ACY3|NDUFV1|ALDH3B2|GSTP1|TBX10	145.78	78.55	141.51	44.6	256.62	226.71	189.14	184.42	143.75	70.06	208.03	56.2	67.64	55.47	88.77	44.02	NUDT8|ACY3|NDUFV1|ALDH3B2|GSTP1|TBX10	PTPRCAP|GPR152|TMEM134|PPP1CA|CABP2|CORO1B|CLCF1|PITPNM1|CDK2AP2	RPS6KB2	TBX10	NUDT8::chr11:67397407/-:0000000000|ALDH3B2::chr11:67448684/-:0000000000|ALDH3B2::chr11:67434486/-:0000000000|ALDH3B2::chr11:67442101/-:0000000000|ALDH3B2::chr11:67435105/-:0000000000|NDUFV1::chr11:67374322/+:0000000000|PPP1CA::chr11:67169375/-:-000170323|TMEM134::chr11:67236747/-:-000102951|GPR152::chr11:67220199/-:-000119499|TBC1D10C::chr11:67171661/+:0000168037|TBC1D10C::chr11:67171383/+:000016…
chr1:155131103-155249083	117980	promotor	GBA|THBS3|SCAMP3|MTX1|FAM189B|MUC1|TRIM46|HCN3|KRTCAP2|CLK2	122.84	89.69	54.33	22.68	254.18	269.84	182.08	202.27	67.75	80.69	63.45	31.1	-1.81	2.51	-3.61	-8.08	GBA|THBS3|SCAMP3|MTX1|FAM189B|MUC1|TRIM46|HCN3|KRTCAP2|CLK2	DPM3|SHC1|PYGO2|FDPS|RUSC1|DCST2	CLK2	ZBTB7B	GBA::chr1:155214652/-:0000000000|GBA::chr1:155211068/-:0000000000|GBA::chr1:155210951/-:0000000000|GBA::chr1:155210970/-:0000000000|GBA::chr1:155209867/-:0000000000|GBA::chr1:155211065/-:0000000000|FLAD1::chr1:154956317/+:0000174786|FLAD1::chr1:154959941/+:0000171162|FLAD1::chr1:154955769/+:0000175334|THBS3::chr1:155177771/-:0000000000|LENEP::chr1:154966061/+:0000165042|ADAM15::chr1:155023747/+:0…
chr22:29166945-29226441	59496	promotor	CCDC117|XBP1	177.18	211.69	37.25	38.59	253.92	361.61	208.42	275.62	108.5	201.56	47.75	64.95	61.28	62.08	44.35	33.51	CCDC117|XBP1	ZNRF3|TTC28|CHEK2	CHEK2	XBP1	HSCB::chr22:29138042/+:0000028903|ZNRF3::chr22:29313376/+:-000086935|CCDC117::chr22:29169124/+:0000000000|CCDC117::chr22:29169712/+:0000000000|CCDC117::chr22:29168661/+:0000000000|CCDC117::chr22:29176935/+:0000000000|TTC28::chr22:29075852/-:-000091093|CHEK2::chr22:29121354/-:-000045591|CHEK2::chr22:29115472/-:-000051473|CHEK2::chr22:29121111/-:-000045834|CHEK2::chr22:29130714/-:-000036231|CHEK2::…
chr8:80984779-81019035	34256	promotor	TPD52	98.88	87.38	93.76	48.82	253.44	330.45	287.92	304.36	63.9	77.28	88.51	34.02	362.27	365.18	389.7	307.52	TPD52	MRPS28			TPD52::chr8:81083893/-:0000064858|TPD52::chr8:80993065/-:0000000000|TPD52::chr8:81083893/-:0000064858|TPD52::chr8:80993065/-:0000000000|MRPS28::chr8:80942505/-:-000042274
chr20:44439681-44579590	139909	promotor	ACOT8|SPATA25|TNNC2|NEURL2|ZSWIM1|ZSWIM3|CTSA|PCIF1|UBE2C|PLTP|SNX21	118.13	95.32	67.8	32.43	253.03	283	234.97	265.55	85.56	80.75	81.33	48.67	60.1	49.55	49.89	35.42	ACOT8|SPATA25|TNNC2|NEURL2|ZSWIM1|ZSWIM3|CTSA|PCIF1|UBE2C|PLTP|SNX21	SLC12A5|WFDC10B|CD40|WFDC9|WFDC3|WFDC11|MMP9		ZNF335	ZNF335::chr20:44600098/-:0000020508|ZNF335::chr20:44600832/-:0000021242|ACOT8::chr20:44486047/-:0000000000|SPATA25::chr20:44516237/-:0000000000|TNNC2::chr20:44455952/-:0000000000|DNTTIP1::chr20:44420575/+:0000019106|SPINT4::chr20:44350987/+:0000088694|NCOA5::chr20:44718579/-:0000138989|NCOA5::chr20:44708091/-:0000128501|SLC12A5::chr20:44657820/+:-000078230|SLC12A5::chr20:44650328/+:-000070738|NEU…
chr17:79668089-79704476	36387	promotor	SLC25A10|MRPL12	106.14	73.46	42.84	16.06	252.53	243.95	178.15	126.88	90.23	72.53	60.59	31.2	27.6	24.23	18.53	11.94	SLC25A10|MRPL12	C17orf70|ACTG1|OXLD1|ARL16|NPLOC4|ANAPC11|GCGR|NPB|PDE6G		MAFG	C17orf70::chr17:79519428/-:-000148661|ACTG1::chr17:79479891/-:-000188198|ACTG1::chr17:79479385/-:-000188704|TSPAN10::chr17:79609330/+:0000058759|TSPAN10::chr17:79604196/+:0000063893|PPP1R27::chr17:79792925/-:0000088449|ARL16::chr17:79650953/-:-000017136|PYCR1::chr17:79894736/-:0000190260|PYCR1::chr17:79895203/-:0000190727|PYCR1::chr17:79895114/-:0000190638|PYCR1::chr17:79895132/-:0000190656|NPLOC…
chr7:73205097-73270885	65788	promotor	WBSCR27|WBSCR28|CLDN4	114.61	106.86	73.47	46.6	252.5	297.07	250.56	242.24	80.17	110.44	103.9	72.41	16.58	24.09	19.43	13.68	WBSCR27|WBSCR28|CLDN4	STX1A|ELN|MLXIPL|DNAJC30|ABHD11|CLDN3		MLXIPL	STX1A::chr7:73134016/-:-000071081|WBSCR27::chr7:73256473/-:0000000000|WBSCR27::chr7:73256854/-:0000000000|ELN::chr7:73442118/+:-000171233|WBSCR22::chr7:73097897/+:0000107200|MLXIPL::chr7:73038869/-:-000166228|WBSCR28::chr7:73275488/+:-000004603|VPS37D::chr7:73082173/+:0000122924|DNAJC30::chr7:73097780/-:-000107317|ABHD11::chr7:73153196/-:-000051901|ABHD11::chr7:73153183/-:-000051914|CLDN3::chr7:7…
chr11:16932243-17044365	112122	promotor	PLEKHA7	94.27	108.68	97.56	66.24	252.29	336.89	455.04	495.88	48.97	89.35	93.19	73.79	52.94	67.23	94.01	64.63	PLEKHA7		PIK3C2A		RPS13::chr11:17099219/-:0000054854|PIK3C2A::chr11:17191353/-:0000146988|C11orf58::chr11:16760147/+:0000172096|PLEKHA7::chr11:17035962/-:0000000000
chr20:49331651-49385142	53491	promotor	PARD6B	129.96	114.39	77.41	41.83	252.26	281.5	307.43	259.94	74.28	74.65	89.56	51.13	64.42	54.13	80.74	42.04	PARD6B	FAM65C|MOCS3|BCAS4		ADNP	FAM65C::chr20:49308066/-:-000023585|FAM65C::chr20:49247392/-:-000084259|FAM65C::chr20:49253454/-:-000078197|FAM65C::chr20:49308066/-:-000023585|FAM65C::chr20:49247392/-:-000084259|FAM65C::chr20:49253454/-:-000078197|ADNP::chr20:49547526/-:0000162384|ADNP::chr20:49520537/-:0000135395|ADNP::chr20:49521385/-:0000136243|ADNP::chr20:49545361/-:0000160219|ADNP::chr20:49526327/-:0000141185|PARD6B::chr20…
chr2:219133447-219191808	58361	promotor	PNKD|AAMP|TMBIM1	112.34	75.98	80.51	31.71	251.61	253.66	342.82	256.44	61.58	64.12	85.95	31.56	53.56	52.61	63.98	30.99	PNKD|AAMP|TMBIM1	VIL1|SLC11A1|CATIP|CXCR1|CTDSP1			VIL1::chr2:219283837/+:-000092029|VIL1::chr2:219288490/+:-000096682|SLC11A1::chr2:219246751/+:-000054943|ARPC2::chr2:219082119/+:0000051328|ARPC2::chr2:219082185/+:0000051262|ARPC2::chr2:219081816/+:0000051631|CATIP::chr2:219221578/+:-000029770|RUFY4::chr2:218934203/+:0000199244|RUFY4::chr2:218933737/+:0000199710|RUFY4::chr2:218935222/+:0000198225|CXCR2::chr2:218990735/+:0000142712|CXCR2::chr2:21…
chr7:70680833-70740392	59559	genebody_intron	WBSCR17	182.47	72.59	41.13	21.96	251.01	161.25	150.09	139.73	61.01	50.55	39.31	25.85	116.29	86.6	92.95	64.94					WBSCR17::chr7:70597522/+:0000083311
chr6:159201073-159293037	91964	promotor	C6orf99|EZR	120.69	66.18	80.89	25.53	250.69	211.98	279.19	176.4	62.45	48.59	83.82	25.01	53.37	49.45	67.97	33.38	C6orf99|EZR	C6orf99|DYNLT1			SYTL3::chr6:159082300/+:0000118773|SYTL3::chr6:159071045/+:0000130028|SYTL3::chr6:159072784/+:0000128289|SYTL3::chr6:159084236/+:0000116837|SYTL3::chr6:159083781/+:0000117292|TAGAP::chr6:159464686/-:0000171649|TAGAP::chr6:159461863/-:0000168826|TAGAP::chr6:159465235/-:0000172198|TAGAP::chr6:159463384/-:0000170347|TAGAP::chr6:159462546/-:0000169509|TAGAP::chr6:159466183/-:0000173146|TAGAP::chr6:15…
chr7:107585685-107669934	84249	promotor	LAMB1	114.54	70.42	87.45	38.15	250.23	190.67	354.92	238.65	70.38	53.02	86.55	30.94	162.31	128.65	183.34	100.84	LAMB1	SLC26A3			LAMB1::chr7:107643803/-:0000000000|LAMB1::chr7:107643415/-:0000000000|SLC26A3::chr7:107435041/-:-000150644|SLC26A3::chr7:107443677/-:-000142008|LAMB4::chr7:107763641/-:0000093707|LAMB4::chr7:107770800/-:0000100866|DLD::chr7:107543922/+:0000041763|DLD::chr7:107531551/+:0000054134|DLD::chr7:107533644/+:0000052041
chr10:73078037-73112150	34113	promotor	SLC29A3	127.75	109.54	65.01	48.36	247.69	256.84	288.71	341.19	55.81	74.12	60.08	58.76	83.57	74.62	113.91	80.99	SLC29A3	CDH23			UNC5B::chr10:72972291/+:0000105746|CDH23::chr10:73156690/+:-000044540|CDH23::chr10:73199583/+:-000087433|SLC29A3::chr10:73079009/+:0000000000
chr22:46401756-46486793	85037	promotor	PRR34	114.09	53.66	65.62	25.41	247.11	201.77	280.29	258.41	66.21	41.7	82.14	34.56	34.74	16.89	43.37	19.93	PRR34	PPARA|TTC38|WNT7B		PPARA	WNT7B::chr22:46373007/-:-000028749|TTC38::chr22:46663860/+:-000177067|PRR34::chr22:46450023/-:0000000000|CDPF1::chr22:46646192/-:0000159399|PPARA::chr22:46546498/+:-000059705|PPARA::chr22:46547790/+:-000060997|PPARA::chr22:46572649/+:-000085856|PPARA::chr22:46594238/+:-000107445
chr2:97480678-97574270	93592	promotor	CNNM3|ANKRD39|ANKRD23|SEMA4C|FAM178B	157.05	106.39	86.05	46.83	246.66	218.54	260.94	237.24	82.43	82.07	86.39	55.57	27.44	27.62	45.63	24.87	CNNM3|ANKRD39|ANKRD23|SEMA4C|FAM178B	KANSL3|LMAN2L			KANSL3::chr2:97302921/-:-000177757|KANSL3::chr2:97304115/-:-000176563|FAHD2B::chr2:97757448/-:0000183178|FAHD2B::chr2:97760581/-:0000186311|CNNM3::chr2:97481990/+:0000000000|FER1L5::chr2:97308473/+:0000172205|CNNM4::chr2:97426638/+:0000054040|ANKRD39::chr2:97523755/-:0000000000|ANKRD23::chr2:97509757/-:0000000000|SEMA4C::chr2:97535734/-:0000000000|SEMA4C::chr2:97533659/-:0000000000|LMAN2L::chr2:9…
chr10:134200986-134237086	36100	promotor	PWWP2B	114.63	104.24	67.5	40.97	245.78	295.37	346.73	346.48	72.6	87.14	88.05	58.94	12.88	15.24	23.97	15.73	PWWP2B	STK32C|INPP5A|C10orf91	STK32C		LRRC27::chr10:134146980/+:0000054006|LRRC27::chr10:134145613/+:0000055373|LRRC27::chr10:134145740/+:0000055246|C10orf91::chr10:134258713/+:-000021627|PWWP2B::chr10:134210701/+:0000000000|STK32C::chr10:134121476/-:-000079510|INPP5A::chr10:134351352/+:-000114266
chr8:110546610-110660440	113830	promotor	EBAG9|SYBU	134.73	148.9	124.24	101.65	245.01	331.67	439.21	576.09	56.53	109.45	96.37	100.75	204.41	209.7	266.06	205.61	EBAG9|SYBU				ENY2::chr8:110348356/+:0000198254|EBAG9::chr8:110551928/+:0000000000|EBAG9::chr8:110552303/+:0000000000|EBAG9::chr8:110563038/+:0000000000|EBAG9::chr8:110552854/+:0000000000|PKHD1L1::chr8:110374705/+:0000171905|SYBU::chr8:110657050/-:0000000000|SYBU::chr8:110658232/-:0000000000|SYBU::chr8:110693233/-:0000032793|SYBU::chr8:110661131/-:0000000691|SYBU::chr8:110656944/-:0000000000|SYBU::chr8:1106312…
chr3:183674899-183737149	62250	promotor	ABCC5	106.55	86.32	62.04	41.66	244.82	252.31	210.52	218.4	59.28	74.89	51.15	35.91	133.34	145.57	108.75	76.36	ABCC5	MAP6D1|ABCF3|EIF2B5|PARL|AP2M1|DVL3|HTR3D|HTR3E|HTR3C			PARL::chr3:183602692/-:-000072207|MAP6D1::chr3:183543392/-:-000131507|ABCF3::chr3:183903862/+:-000166713|EIF2B5::chr3:183852809/+:-000115660|AP2M1::chr3:183894738/+:-000157589|AP2M1::chr3:183892633/+:-000155484|DVL3::chr3:183873283/+:-000136134|HTR3D::chr3:183752844/+:-000015695|HTR3D::chr3:183754156/+:-000017007|HTR3D::chr3:183749331/+:-000012182|HTR3E::chr3:183817966/+:-000080817|HTR3E::chr3:18…
chr5:34479362-34531279	51917	enhancer	RAI14	153.35	162.48	47.69	31.44	244.5	297.47	237.81	299.79	40.9	58.98	38.72	21.61	116.57	122.8	127.71	96.18		RAI14			RAI14::chr5:34685136/+:-000153857|RAI14::chr5:34684611/+:-000153332|RAI14::chr5:34688172/+:-000156893|RAI14::chr5:34656595/+:-000125316|RAI14::chr5:34656432/+:-000125153|RAI14::chr5:34687663/+:-000156384|RAI14::chr5:34686976/+:-000155697
chr3:13492199-13599871	107672	promotor	HDAC11|FBLN2	110.98	64	87.08	31.86	243.63	195.7	324.79	190.14	92.86	75.89	121.29	48.01	66.2	66.84	76.33	47.93	HDAC11|FBLN2	FBLN2|NUP210			HDAC11::chr3:13521714/+:0000000000|HDAC11::chr3:13522745/+:0000000000|HDAC11::chr3:13521843/+:0000000000|FBLN2::chr3:13611814/+:-000011943|FBLN2::chr3:13590624/+:0000000000|FBLN2::chr3:13610239/+:-000010368|FBLN2::chr3:13611814/+:-000011943|FBLN2::chr3:13590624/+:0000000000|FBLN2::chr3:13610239/+:-000010368|NUP210::chr3:13461818/-:-000030381
chr6:10398823-10429113	30290	promotor	TFAP2A	97.07	65.4	77.27	38.34	242.88	234.99	258.08	227.81	56.66	63.46	83.03	41.45	33.43	28.14	41.73	20.35	TFAP2A	GCNT2		TFAP2A	TFAP2A::chr6:10415469/-:0000000000|TFAP2A::chr6:10412606/-:0000000000|TFAP2A::chr6:10419796/-:0000000000|GCNT2::chr6:10527706/+:-000098593|GCNT2::chr6:10555948/+:-000126835|GCNT2::chr6:10521567/+:-000092454|GCNT2::chr6:10585992/+:-000156879|GCNT2::chr6:10528863/+:-000099750
chr11:68069795-68179870	110075	promotor	LRP5	98.08	54.18	57.78	17.72	241.42	199.97	268.95	180.9	70.17	54.18	74.58	29.82	52.44	43.57	51.67	23.42	LRP5	PPP6R3|CHKA|C11orf24|SUV420H1	CHKA		PPP6R3::chr11:68228185/+:-000048315|PPP6R3::chr11:68272612/+:-000092742|PPP6R3::chr11:68286968/+:-000107098|PPP6R3::chr11:68305126/+:-000125256|PPP6R3::chr11:68228185/+:-000048315|PPP6R3::chr11:68272612/+:-000092742|PPP6R3::chr11:68286968/+:-000107098|PPP6R3::chr11:68305126/+:-000125256|SUV420H1::chr11:67980783/-:-000089012|SUV420H1::chr11:67941379/-:-000128416|SUV420H1::chr11:67939122/-:-0001306…
chr11:67763613-67819689	56076	promotor	ALDH3B1|TCIRG1|NDUFS8|UNC93B1	119.09	79.73	69.22	34.93	240.86	217.97	253.18	198.9	71.76	73.45	90.02	47.32	16.69	16.47	25.33	8.45	ALDH3B1|TCIRG1|NDUFS8|UNC93B1		CHKA		ALDH3B1::chr11:67786241/+:0000000000|ALDH3B1::chr11:67788953/+:0000000000|ALDH3B1::chr11:67782766/+:0000000000|ALDH3B1::chr11:67776016/+:0000000000|ALDH3B1::chr11:67786638/+:0000000000|ALDH3B1::chr11:67785996/+:0000000000|ALDH3B1::chr11:67777774/+:0000000000|SUV420H1::chr11:67980783/-:0000161094|SUV420H1::chr11:67941379/-:0000121690|SUV420H1::chr11:67939122/-:0000119433|SUV420H1::chr11:67942649/-…
chr11:689283-749784	60501	promotor	TALDO1|TMEM80|DEAF1|EPS8L2	75.17	59.32	67.94	42.47	239.96	261.26	226.15	225.65	76.11	78.08	99.86	73.87	21.73	26.53	30.94	18.54	TALDO1|TMEM80|DEAF1|EPS8L2	HRAS|CD151|RNH1|PNPLA2|RPLP2|SCT|PANO1|TSPAN4|AP2A2|LMNTD2|IRF7|CRACR2B|CDHR5		DEAF1|IRF7	TALDO1::chr11:747431/+:0000000000|RPLP2::chr11:810233/+:-000060449|RPLP2::chr11:809935/+:-000060151|HRAS::chr11:534374/-:-000154909|HRAS::chr11:535549/-:-000153734|RASSF7::chr11:561449/+:0000127834|RASSF7::chr11:561761/+:0000127522|RASSF7::chr11:560970/+:0000128313|CD151::chr11:834529/+:-000084745|CD151::chr11:836062/+:-000086278|CD151::chr11:832951/+:-000083167|PDDC1::chr11:777486/-:0000027702|C…
chr21:43005444-43107576	102132	enhancer	TMPRSS2	167.11	155.79	99.43	65.56	239.59	257.36	343.18	347.56	82.7	103.1	111.52	91.07	87.12	76.11	114.77	76.62		TMPRSS2	RIPK4	PRDM15	TMPRSS2::chr21:42880084/-:-000125360|TMPRSS2::chr21:42879991/-:-000125453|TMPRSS2::chr21:42870115/-:-000135329|PRDM15::chr21:43299590/-:0000192014|RIPK4::chr21:43187248/-:0000079672
chr15:39134129-39189136	55007	3 prime	C15orf53	179.33	194.22	49.59	36.82	239.39	291.75	224.2	252.89	49.95	87.22	41.91	33.41	126.33	116.78	133.38	86.19					C15orf53::chr15:38988798/+:0000145331
chr16:85449298-85528161	78863	enhancer	GSE1	164.34	74.61	51.82	11.05	238.64	155.24	199.85	100.05	91.27	83.32	82.31	27.83	40.23	34.29	38.98	15.96		GSE1			GINS2::chr16:85722587/-:0000194426|GSE1::chr16:85682157/+:-000153996|GSE1::chr16:85646841/+:-000118680|GSE1::chr16:85645028/+:-000116867
chr17:38076077-38110983	34906	promotor	ORMDL3|GSDMB|LRRC3C	99.33	28.39	110.04	28.01	238.09	145.82	360.18	207.26	75.76	39.11	134.39	42.96	79.75	41.89	131.16	58.02	ORMDL3|GSDMB|LRRC3C	MSL1|GSDMA|PSMD3|CSF3|CASC3|THRA|MIEN1|IKZF3		THRA|NR1D1|IKZF3	MSL1::chr17:38278789/+:-000167806|MSL1::chr17:38279537/+:-000168554|MSL1::chr17:38282435/+:-000171452|ZPBP2::chr17:38024454/+:0000051623|GSDMA::chr17:38119225/+:-000008242|GSDMA::chr17:38121935/+:-000010952|GSDMB::chr17:38073792/-:-000002285|GSDMB::chr17:38073573/-:-000002504|GSDMB::chr17:38074902/-:-000001175|GSDMB::chr17:38073582/-:-000002495|MED24::chr17:38209887/-:0000098904|MED24::chr17:3820…
chr8:134351844-134404245	52401	enhancer	NDRG1	168.15	63.49	59.26	22.85	237.96	147.06	215.61	147.1	63.63	43.25	58.71	23.93	87.35	77.9	89.54	62.89		NDRG1			NDRG1::chr8:134309546/-:-000042298|NDRG1::chr8:134274409/-:-000077435|NDRG1::chr8:134276894/-:-000074950|NDRG1::chr8:134296571/-:-000055273|NDRG1::chr8:134292509/-:-000059335|NDRG1::chr8:134309546/-:-000042298|NDRG1::chr8:134274409/-:-000077435|NDRG1::chr8:134276894/-:-000074950|NDRG1::chr8:134296571/-:-000055273|NDRG1::chr8:134292509/-:-000059335|ST3GAL1::chr8:134488842/-:0000084597|ST3GAL1::chr…
chr19:14605039-14685569	80530	promotor	DNAJB1|TECR|NDUFB7|GIPC1	100.16	74.68	61.09	29.18	237.35	236.53	249.35	188.01	76.37	74.97	93.32	48.66	22.93	22.18	31.84	14.71	DNAJB1|TECR|NDUFB7|GIPC1	ZNF333|DDX39A|CLEC17A|PTGER1|GIPC1	PKN1	ZNF333	PKN1::chr19:14544165/+:0000060874|PKN1::chr19:14551085/+:0000053954|ZNF333::chr19:14800869/+:-000115300|ZNF333::chr19:14804262/+:-000118693|ZNF333::chr19:14800851/+:-000115282|DDX39A::chr19:14524035/-:-000081004|DDX39A::chr19:14530194/-:-000074845|ADGRE5::chr19:14491955/+:0000113084|CLEC17A::chr19:14693895/+:-000008326|DNAJB1::chr19:14629370/-:0000000000|DNAJB1::chr19:14628673/-:0000000000|DNAJB1…
chr5:32169565-32237877	68312	promotor	GOLPH3	109.62	83.14	42.57	25.11	237.15	246.91	222.66	235.07	42.95	47.86	45.67	24.88	39.56	28.68	35.43	21.17	GOLPH3				GOLPH3::chr5:32174424/-:0000000000|MTMR12::chr5:32313113/-:0000075236
chr17:17709347-17764371	55024	promotor	SREBF1	111.3	71.55	104.09	44.31	236.16	223.1	198.94	176.33	119.51	105.11	193.94	92.02	21.99	20.39	24.92	12.27	SREBF1	GID4|LRRC48		SREBF1	ATPAF2::chr17:17942479/-:0000178108|GID4::chr17:17942610/+:-000178239|RAI1::chr17:17584786/+:0000124561|RAI1::chr17:17696246/+:0000013101|RAI1::chr17:17627341/+:0000082006|RAI1::chr17:17584786/+:0000124561|RAI1::chr17:17696246/+:0000013101|RAI1::chr17:17627341/+:0000082006|SREBF1::chr17:17740324/-:0000000000|TOM1L2::chr17:17875783/-:0000111412|LRRC48::chr17:17876126/+:-000111755|LRRC48::chr17:178…
chr20:19730776-19767915	37139	enhancer	RIN2	133.19	111.34	80.08	54.77	234.55	241.27	355.95	325	59.8	82.72	78.89	52.43	124.09	116.95	144.14	96.42		RIN2			RIN2::chr20:19870209/+:-000102294|RIN2::chr20:19867164/+:-000099249
chr9:130658607-130798284	139677	promotor	FAM102A|ST6GALNAC6|PIP5KL1|DPM2|ST6GALNAC4	90.64	50.77	73.55	25.06	233.76	205.23	270.39	182.24	75.56	71.31	91.56	44.57	47.98	47.02	55.61	31.18	FAM102A|ST6GALNAC6|PIP5KL1|DPM2|ST6GALNAC4	C9orf16|PTRH1|ENG|AK1|SLC25A25|DNM1|SH2D3C|TOR2A|LCN2	AK1|CDK9		C9orf16::chr9:130922538/+:-000124254|PTRH1::chr9:130477935/-:-000180672|FAM102A::chr9:130710692/-:0000000000|FAM102A::chr9:130712992/-:0000000000|FAM102A::chr9:130742811/-:0000000000|ENG::chr9:130592105/-:-000066502|ENG::chr9:130617051/-:-000041556|ENG::chr9:130588138/-:-000070469|ENG::chr9:130609445/-:-000049162|ENG::chr9:130588950/-:-000069657|ENG::chr9:130605523/-:-000053084|ENG::chr9:13059210…
chr1:27814130-27931545	117415	promotor	WASF2|AHDC1	85.2	41.16	44.9	13.98	232.69	182.86	204.39	142.76	53.57	42.96	58.75	21.47	28.07	32.39	33.26	15.67	WASF2|AHDC1	FCN3|FAM76A|WASF2|CD164L2|MAP3K6|STX12	MAP3K6|FGR		FCN3::chr1:27701314/-:-000112816|GPR3::chr1:27719147/+:0000094983|GPR3::chr1:27720297/+:0000093833|FAM76A::chr1:28052489/+:-000120944|SYTL1::chr1:27671787/+:0000142343|SYTL1::chr1:27668482/+:0000145648|WASF2::chr1:27755442/-:-000058688|WASF2::chr1:27816697/-:0000000000|WASF2::chr1:27755442/-:-000058688|WASF2::chr1:27816697/-:0000000000|IFI6::chr1:27995856/-:0000064311|IFI6::chr1:27998723/-:000006…
chr20:33248855-33302328	53473	promotor	PIGU|TP53INP2	86.33	79.75	56.58	43.07	231.16	268.41	243.05	273.93	76.49	90.32	77.79	56.49	54.69	56.06	67.86	55.62	PIGU|TP53INP2	ACSS2			NCOA6::chr20:33370206/-:0000067878|NCOA6::chr20:33413432/-:0000111104|NCOA6::chr20:33380365/-:0000078037|NCOA6::chr20:33370206/-:0000067878|NCOA6::chr20:33413432/-:0000111104|NCOA6::chr20:33380365/-:0000078037|ACSS2::chr20:33464327/+:-000161999|ACSS2::chr20:33462765/+:-000160437|ACSS2::chr20:33470596/+:-000168268|GGT7::chr20:33460660/-:0000158332|TP53INP2::chr20:33292147/+:0000000000|TP53INP2::ch…
chr7:158724956-158752601	27645	enhancer	ESYT2	160.66	129.11	53.89	39.57	230.69	256.29	257.55	288.49	83.07	103.95	72.91	64.67	32.22	32.95	42.03	24.87		ESYT2			WDR60::chr7:158649268/+:0000075688|VIPR2::chr7:158937648/-:0000185047|ESYT2::chr7:158622318/-:-000102638
chr17:80813092-80853028	39936	enhancer	METRNL|ZNF750|RAB40B	121.38	101.59	61.61	37.12	230.51	244.86	290.89	260.1	58.34	73.87	71.67	45.42	41.9	44.3	59.23	45.89		METRNL|ZNF750|RAB40B	FN3KRP|FN3K		B3GNTL1::chr17:81009685/-:0000156657|TBCD::chr17:80709939/+:0000103153|METRNL::chr17:81037566/+:-000184538|FN3KRP::chr17:80674581/+:0000138511|ZNF750::chr17:80790511/-:-000022581|ZNF750::chr17:80797930/-:-000015162|FN3K::chr17:80693451/+:0000119641|RAB40B::chr17:80656597/-:-000156495
chr5:170170859-170219287	48428	promotor	GABRP	165.38	192.9	41.38	36.15	229.68	313.01	235.98	323.47	59.35	97.07	44.9	46.24	53.76	58.29	58.54	43.74	GABRP	RANBP17			RANBP17::chr5:170288885/+:-000069598|GABRP::chr5:170215577/+:0000000000|GABRP::chr5:170210722/+:0000000000|KCNIP1::chr5:170145761/+:0000025098|KCNIP1::chr5:170096502/+:0000074357|KCNIP1::chr5:170145761/+:0000025098|KCNIP1::chr5:170096502/+:0000074357|KCNIP1::chr5:170145761/+:0000025098|KCNIP1::chr5:170096502/+:0000074357
chr9:139907316-139985508	78192	promotor	MAN1B1|NPDC1|ENTPD2|SAPCD2|UAP1L1|FUT7|ABCA2|C9orf139	76.26	36.74	34.92	2.06	229.13	172.94	125.51	67.28	69.2	48.75	53.84	15.49	6.3	6.79	0.98	-8.44	MAN1B1|NPDC1|ENTPD2|SAPCD2|UAP1L1|FUT7|ABCA2|C9orf139	NELFB|SLC34A3|GRIN1|RNF224|FBXW5|EDF1|CLIC3|SSNA1|CYSRT1|NDOR1|C9orf173|TUBB4B|TOR4A			PHPT1::chr9:139743267/+:0000164049|LCNL1::chr9:139877444/+:0000029872|NELFB::chr9:140149758/+:-000164250|MAMDC4::chr9:139746818/+:0000160498|MAN1B1::chr9:139981378/+:0000000000|LRRC26::chr9:140064490/-:0000078982|NPDC1::chr9:139940675/-:0000000000|C8G::chr9:139839697/+:0000067619|PTGDS::chr9:139871955/+:0000035361|ENTPD2::chr9:139948502/-:0000000000|SLC34A3::chr9:140126115/+:-000140607|SLC34A3::c…
chr12:7032921-7127403	94482	promotor	PHB2|C12orf57|LPCAT3|ATN1|PTPN6|EMG1	106.91	57.06	90.06	35.28	228.32	203.13	192.66	157.24	93.54	69.01	116.39	49.04	34.42	34.98	31.41	23.91	PHB2|C12orf57|LPCAT3|ATN1|PTPN6|EMG1	SPSB2|CLSTN3|MLF2|CDCA3|C1S			PHB2::chr12:7079915/-:0000000000|USP5::chr12:6961290/+:0000071631|USP5::chr12:6961284/+:0000071637|LAG3::chr12:6881669/+:0000151252|CD4::chr12:6923924/+:0000108997|CD4::chr12:6923307/+:0000109614|CD4::chr12:6924896/+:0000108025|CD4::chr12:6925221/+:0000107700|CD4::chr12:6898637/+:0000134284|CD4::chr12:6909237/+:0000123684|CD4::chr12:6923924/+:0000108997|CD4::chr12:6923307/+:0000109614|CD4::chr12:…
chr5:173114611-173228883	114272	enhancer	BOD1|CPEB4|C5orf47	146.75	125.49	62.93	45.93	228.15	227.28	249.74	293.45	55.96	70.69	65.59	49.96	77.88	70.5	94.32	72.41		BOD1|CPEB4|C5orf47			BOD1::chr5:173043665/-:-000070946|CPEB4::chr5:173315330/+:-000086447|C5orf47::chr5:173416161/+:-000187278
chr13:111232271-111290103	57832	promotor	CARKD	111.46	43.2	42.86	14.54	226.54	154.59	226.44	137.93	48.91	35.69	47.59	20.17	35.95	23.82	35.76	13.84	CARKD	RAB20|ING1			CARS2::chr13:111358526/-:0000068423|RAB20::chr13:111214083/-:-000018188|ING1::chr13:111371575/+:-000081472|ING1::chr13:111367783/+:-000077680|ING1::chr13:111367358/+:-000077255|ING1::chr13:111365609/+:-000075506|ING1::chr13:111364969/+:-000074866|CARKD::chr13:111267930/+:0000000000|CARKD::chr13:111267806/+:0000000000
chr8:74199956-74259250	59294	promotor	RPL7|RDH10	80.37	59.39	62.57	32.92	225.79	222.22	181.32	185.4	33.73	46.39	45.19	25.58	35.04	45.46	35.87	37.16	RPL7|RDH10	C8orf89|SBSPON			RPL7::chr8:74205868/-:0000000000|C8orf89::chr8:74171736/-:-000028220|RDH10::chr8:74206836/+:0000000000|SBSPON::chr8:74005506/-:-000194450
chr9:101755025-101819212	64187	enhancer	TGFBR1|SEC61B|ANKS6	165.09	44.39	32.38	3.08	225.69	106.6	222.88	122.23	55.16	23.91	37.14	6.33	45.17	22.51	45.89	9.93		TGFBR1|SEC61B|ANKS6	TGFBR1		ALG2::chr9:101984245/-:0000165033|COL15A1::chr9:101705994/+:0000049031|TGFBR1::chr9:101867411/+:-000048199|SEC61B::chr9:101984569/+:-000165357|ANKS6::chr9:101558793/-:-000196232
chr4:77431697-77655539	223842	enhancer	CCDC158	119.38	147.61	125.74	77.01	224.91	287.06	448.68	451.68	41.57	91.02	96.18	62.27	170.64	196.96	219.47	147.15		CCDC158			SHROOM3::chr4:77356252/+:0000075445|CCDC158::chr4:77328457/-:-000103240|CCDC158::chr4:77324428/-:-000107269
chr16:57828076-57863364	35288	promotor	LOC388282|KIFC3	107.08	60.42	54.76	23.95	224.91	180.25	264.13	169.97	54.61	48.38	62.22	27.68	63.35	51.3	73.65	43.55	LOC388282|KIFC3	MMP15|TEPP|USB1|KIFC3		ZNF319	MMP15::chr16:58059281/+:-000195917|TEPP::chr16:58010338/+:-000146974|USB1::chr16:58035276/+:-000171912|CNGB1::chr16:58001197/-:0000137833|CNGB1::chr16:58005019/-:0000141655|ZNF319::chr16:58033761/-:0000170397|ZNF319::chr16:58032425/-:0000169061|KATNB1::chr16:57769659/+:0000058417|KATNB1::chr16:57770889/+:0000057187|LOC388282::chr16:57844548/+:0000000000|ADGRG3::chr16:57702156/+:0000125920|ADGRG1:…
chr6:134293354-134351736	58382	promotor	TBPL1	150.61	107.03	24.94	8.4	223.35	194.95	144.25	107.78	37.85	43.49	17.89	2.77	95.31	83.4	70.58	31.44	TBPL1		SGK1	TCF21	TBPL1::chr6:134274300/+:0000019054|TBPL1::chr6:134301219/+:0000000000|TBPL1::chr6:134273307/+:0000020047|TBPL1::chr6:134274300/+:0000019054|TBPL1::chr6:134301219/+:0000000000|TBPL1::chr6:134273307/+:0000020047|SLC2A12::chr6:134373788/-:0000022052|SGK1::chr6:134497069/-:0000145333|SGK1::chr6:134499009/-:0000147273|SGK1::chr6:134496033/-:0000144297|TCF21::chr6:134210258/+:0000083096|TCF21::chr6:134…
chr11:7553304-7695755	142451	promotor	CYB5R2|PPFIBP2	156.74	165.64	111.46	71.54	222.71	269.68	394.89	372.14	66.79	130.37	109.36	79.54	100.4	109.6	152.63	87.84	CYB5R2|PPFIBP2				OLFML1::chr11:7506599/+:0000046705|CYB5R2::chr11:7694828/-:0000000000|CYB5R2::chr11:7695473/-:0000000000|CYB5R2::chr11:7694121/-:0000000000|PPFIBP2::chr11:7618416/+:0000000000|PPFIBP2::chr11:7626964/+:0000000000|PPFIBP2::chr11:7534995/+:0000018309|PPFIBP2::chr11:7570670/+:0000000000|PPFIBP2::chr11:7618416/+:0000000000|PPFIBP2::chr11:7626964/+:0000000000|PPFIBP2::chr11:7534995/+:0000018309|PPFIBP2…
chr7:30023328-30075478	52150	promotor	SCRN1|PLEKHA8|FKBP14	88.25	85.11	69.5	48.28	222.53	291.08	322.71	404.68	39.51	53.97	59.09	38.74	79.91	99.9	115.05	107.57	SCRN1|PLEKHA8|FKBP14	MTURN|SCRN1			WIPF3::chr7:29874283/+:0000149045|WIPF3::chr7:29846169/+:0000177159|MTURN::chr7:30174551/+:-000099073|FKBP14::chr7:30066416/-:0000000000|PLEKHA8::chr7:30067976/+:0000000000|SCRN1::chr7:30029733/-:0000000000|SCRN1::chr7:30008683/-:-000014645|SCRN1::chr7:30029424/-:0000000000|SCRN1::chr7:29994975/-:-000028353|SCRN1::chr7:30029904/-:0000000000|SCRN1::chr7:30029733/-:0000000000|SCRN1::chr7:30008683/-…
chr7:129989198-130015809	26611	promotor	CPA1|CPA5	132.91	69.8	77.91	39.93	222.44	178.99	242.07	177.48	66.12	52.61	76.53	35.15	77.06	60.07	94.76	55.07	CPA1|CPA5	TMEM209|MEST			CPA2::chr7:129906702/+:0000082496|CPA1::chr7:130020211/+:-000004402|CEP41::chr7:130081050/-:0000065241|CPA4::chr7:129932973/+:0000056225|MEST::chr7:130131898/+:-000116089|MEST::chr7:130126015/+:-000110206|MEST::chr7:130135208/+:-000119399|MEST::chr7:130126187/+:-000110378|MEST::chr7:130131169/+:-000115360|TMEM209::chr7:129845337/-:-000143861|CPA5::chr7:129986233/+:0000002965|CPA5::chr7:129986247/…
chr12:6290568-6352297	61729	promotor	CD9	101.24	77.85	44.88	27.71	222.13	220.42	203.56	209.25	56.65	68.64	51.74	33.44	83.47	74.34	77.18	55.53	CD9	LTBR|PLEKHG6|VWF			LTBR::chr12:6484533/+:-000132236|LTBR::chr12:6493198/+:-000140901|PLEKHG6::chr12:6420098/+:-000067801|PLEKHG6::chr12:6421816/+:-000069519|PLEKHG6::chr12:6421324/+:-000069027|PLEKHG6::chr12:6419601/+:-000067304|TNFRSF1A::chr12:6451282/-:0000098985|SCNN1A::chr12:6484002/-:0000131705|SCNN1A::chr12:6484904/-:0000132607|SCNN1A::chr12:6486522/-:0000134225|SCNN1A::chr12:6484389/-:0000132092|VWF::chr12:6…
chr21:45321373-45398901	77528	promotor	AGPAT3	95.37	54.45	35.34	9.69	221.47	174.58	175.68	124.52	60.28	52.21	52.25	22.56	31.12	25.17	29.7	14.69	AGPAT3	CSTB|TRAPPC10|PWP2|C21orf33	PDXK		RRP1::chr21:45209417/+:0000111956|PDXK::chr21:45138977/+:0000182396|CSTB::chr21:45196255/-:-000125118|AGPAT3::chr21:45323837/+:0000000000|AGPAT3::chr21:45285115/+:0000036258|AGPAT3::chr21:45345278/+:0000000000|AGPAT3::chr21:45379514/+:0000000000|AGPAT3::chr21:45323837/+:0000000000|AGPAT3::chr21:45285115/+:0000036258|AGPAT3::chr21:45345278/+:0000000000|AGPAT3::chr21:45379514/+:0000000000|TRAPPC10:…
chr6:26018819-26069199	50380	promotor	HIST1H1A|HIST1H1C	258.78	86.66	235.28	71.37	221.34	116.13	77.75	51.53	197.32	56.61	308.88	65.5	17.93	9.98	16.67	8.29	HIST1H1A|HIST1H1C	SLC17A1|SLC17A2|SLC17A3|HIST1H2BD|HIST1H2AE|HIST1H1E|HFE|HIST1H2AC			TRIM38::chr6:25963276/+:0000055543|TRIM38::chr6:25962916/+:0000055903|TRIM38::chr6:25966562/+:0000052257|HIST1H1T::chr6:26108363/-:0000039164|SLC17A1::chr6:25830834/-:-000187985|SLC17A1::chr6:25832286/-:-000186533|SLC17A2::chr6:25926106/-:-000092713|SLC17A2::chr6:25930953/-:-000087866|SLC17A3::chr6:25868647/-:-000150172|SLC17A3::chr6:25874470/-:-000144349|HIST1H2BD::chr6:26158348/+:-000089149|HIS…
chr16:75017938-75165124	147186	promotor	ZNRF1|WDR59|LDHD	89.84	103.95	59.45	40.45	221.09	277.48	240.34	272.71	55	87.9	63.33	49.03	67.81	79.73	83.94	62.33	ZNRF1|WDR59|LDHD	ZFP1|CTRB1		ZFP1	ZNRF1::chr16:75032914/+:0000000000|ZFP1::chr16:75186806/+:-000021682|ZFP1::chr16:75182420/+:-000017296|WDR59::chr16:75019016/-:0000000000|CTRB2::chr16:75241071/-:0000075947|CTRB1::chr16:75252883/+:-000087759|LDHD::chr16:75150669/-:0000000000|BCAR1::chr16:75285525/-:0000120401|BCAR1::chr16:75282223/-:0000117099|BCAR1::chr16:75300706/-:0000135582|BCAR1::chr16:75286295/-:0000121171|BCAR1::chr16:7530…
chr1:43918188-44024156	105968	promotor	HYI|PTPRF	93.1	44.82	74.56	31.18	220.95	206.35	337.42	257.19	54.67	45.2	92.32	36.44	37.18	19.83	81.27	25.33	HYI|PTPRF	ST3GAL3|C1orf210|KDM4A|ELOVL1|MED8	TIE1		ST3GAL3::chr1:44173203/+:-000149047|ST3GAL3::chr1:44201903/+:-000177747|ST3GAL3::chr1:44173203/+:-000149047|ST3GAL3::chr1:44201903/+:-000177747|SZT2::chr1:43855555/+:0000062633|C1orf210::chr1:43749038/-:-000169150|C1orf210::chr1:43751249/-:-000166939|C1orf210::chr1:43751287/-:-000166901|HYI::chr1:43919659/-:0000000000|MPL::chr1:43803474/+:0000114714|TMEM125::chr1:43736351/+:0000181837|TMEM125::ch…
chr17:78225831-78283689	57858	promotor	RNF213	103.55	46.89	73.28	24.35	220.81	162.78	331.03	185.35	66.54	54.18	91.24	44.02	42.8	31.98	62.6	33.94	RNF213	EIF4A3|SGSH|ENDOV			CARD14::chr17:78161598/+:0000064233|CARD14::chr17:78152306/+:0000073525|CARD14::chr17:78155217/+:0000070614|CARD14::chr17:78162175/+:0000063656|EIF4A3::chr17:78120981/-:-000104850|GAA::chr17:78075354/+:0000150477|GAA::chr17:78078353/+:0000147478|GAA::chr17:78075609/+:0000150222|NPTX1::chr17:78450403/-:0000166714|SGSH::chr17:78194198/-:-000031633|SLC26A11::chr17:78195216/+:0000030615|SLC26A11::chr…
chr7:105636197-105717721	81524	enhancer	ATXN7L1	137.27	43.05	63.61	17.29	220.48	108.58	184.36	53.7	78.3	55.44	73.53	24.77	66.49	39.79	67.95	23.79		ATXN7L1			SYPL1::chr7:105753092/-:0000035371|SYPL1::chr7:105752790/-:0000035069|CDHR3::chr7:105603656/+:0000032541|CDHR3::chr7:105621413/+:0000014784|ATXN7L1::chr7:105517030/-:-000119167
chr17:27473389-27509381	35992	promotor	MYO18A	71.32	26.92	54.23	13.45	220.3	141.47	265.2	137.73	51.61	38.81	71.89	23.62	21.21	7.29	34.96	7.86	MYO18A	TIAF1|PHF12|SEZ6|CRYBA1			TIAF1::chr17:27402626/-:-000070763|PHF12::chr17:27278507/-:-000194882|PIPOX::chr17:27369917/+:0000103472|MYO18A::chr17:27507406/-:0000000000|MYO18A::chr17:27494038/-:0000000000|MYO18A::chr17:27507406/-:0000000000|MYO18A::chr17:27494038/-:0000000000|SEZ6::chr17:27333457/-:-000139932|SEZ6::chr17:27333080/-:-000140309|SEZ6::chr17:27309056/-:-000164333|CRYBA1::chr17:27573874/+:-000064493|NUFIP2::chr1…
chr17:81005659-81082297	76638	promotor	METRNL|B3GNTL1	96.34	69.02	51.05	19.46	220.06	218.58	174.5	157.2	71.87	73.64	68.32	38.38	8.02	8.92	12.48	3.43	METRNL|B3GNTL1				METRNL::chr17:81037566/+:0000000000|B3GNTL1::chr17:81009685/-:0000000000
chr2:9897743-9987903	90160	promotor	TAF1B	111.95	29.77	41.04	6.22	219.82	123.64	202.18	95.71	48.24	23.61	49.09	7.31	19.42	8.15	23.22	2.34	TAF1B	KLF11|YWHAQ|GRHL1		KLF11|GRHL1	TAF1B::chr2:9983570/+:0000000000|KLF11::chr2:10184371/+:-000196468|KLF11::chr2:10183955/+:-000196052|KLF11::chr2:10183681/+:-000195778|KLF11::chr2:10186276/+:-000198373|YWHAQ::chr2:9770662/-:-000127081|YWHAQ::chr2:9771183/-:-000126560|GRHL1::chr2:10091791/+:-000103888
chr5:148341218-148411293	70075	enhancer	ABLIM3	142.21	80.94	80.7	52.37	217.23	154.92	285.9	273.85	44.81	44	73.35	43.54	76.03	59.3	107.37	63.43		ABLIM3			SH3TC2::chr5:148442736/-:0000031443|ADRB2::chr5:148206155/+:0000135063|ABLIM3::chr5:148521045/+:-000109752|ABLIM3::chr5:148563014/+:-000151721|ABLIM3::chr5:148521571/+:-000110278
chr7:129582823-129652451	69628	promotor	UBE2H	126.97	127.24	129.33	88.8	217.17	300.39	354.12	462.14	92.17	95.6	125.69	87.62	137.41	128.84	155.95	101.11	UBE2H	UBE2H|KLHDC10|SSMEM1			SSMEM1::chr7:129847703/+:-000195252|ZC3HC1::chr7:129691290/-:0000038839|UBE2H::chr7:129519481/-:-000063342|UBE2H::chr7:129592782/-:0000000000|UBE2H::chr7:129498780/-:-000084043|UBE2H::chr7:129592799/-:0000000000|UBE2H::chr7:129520810/-:-000062013|UBE2H::chr7:129519481/-:-000063342|UBE2H::chr7:129592782/-:0000000000|UBE2H::chr7:129498780/-:-000084043|UBE2H::chr7:129592799/-:0000000000|UBE2H::chr7:…
chr20:49731277-49779998	48721	enhancer	KCNG1|ADNP	127.15	227.66	45.68	52.4	216.96	393.37	206.11	407.2	38.45	85.16	29.28	38.44	96.34	127.83	85.12	88.76		KCNG1|ADNP		ADNP	MOCS3::chr20:49575350/+:0000155927|KCNG1::chr20:49626900/-:-000104377|KCNG1::chr20:49639674/-:-000091603|ADNP::chr20:49547526/-:-000183751|ADNP::chr20:49545361/-:-000185916
chr1:51761197-51821767	60570	promotor	TTC39A	114.88	113.07	40.71	30.71	216.15	269.67	255.06	320.35	50.99	79.14	44.89	39.74	60.44	58.06	74.42	54.47	TTC39A				EPS15::chr1:51887792/-:0000066025|EPS15::chr1:51984994/-:0000163227|EPS15::chr1:51887792/-:0000066025|EPS15::chr1:51984994/-:0000163227|TTC39A::chr1:51763632/-:0000000000|TTC39A::chr1:51756296/-:-000004901|TTC39A::chr1:51796235/-:0000000000|TTC39A::chr1:51787939/-:0000000000|TTC39A::chr1:51810787/-:0000000000|TTC39A::chr1:51760182/-:-000001015|TTC39A::chr1:51761841/-:0000000000|TTC39A::chr1:51795…
chr1:20461972-20561453	99481	promotor	PLA2G2F|UBXN10	166.31	61.19	46.45	16.44	215.66	122.92	215.3	148.75	55.74	36.07	55.21	20.76	40.92	29.5	43.96	26.05	PLA2G2F|UBXN10	PLA2G2A|PLA2G2D|VWA5B1			PLA2G2A::chr1:20306182/-:-000155790|PLA2G2A::chr1:20305371/-:-000156601|PLA2G2A::chr1:20306931/-:-000155041|PLA2G2A::chr1:20306151/-:-000155821|PLA2G2A::chr1:20305403/-:-000156569|PLA2G5::chr1:20411313/+:0000050659|PLA2G5::chr1:20396700/+:0000065272|PLA2G5::chr1:20411313/+:0000050659|PLA2G5::chr1:20396700/+:0000065272|PLA2G2D::chr1:20446058/-:-000015914|PLA2G2F::chr1:20465822/+:0000000000|VWA5B1:…
chr20:43949067-43993273	44206	promotor	SYS1|SDC4	86.44	83.19	74.09	57.74	215.07	286.92	237.25	331.27	53.91	82.77	83.36	70.49	75.94	82.83	102.93	79.7	SYS1|SDC4	SLPI|DBNDD2|WFDC12|MATN4|WFDC2|PIGT			DBNDD2::chr20:44035227/+:-000041954|DBNDD2::chr20:44034632/+:-000041359|DBNDD2::chr20:44034820/+:-000041547|DBNDD2::chr20:44034654/+:-000041381|DBNDD2::chr20:44037099/+:-000043826|DBNDD2::chr20:44036628/+:-000043355|DBNDD2::chr20:44034860/+:-000041587|EPPIN::chr20:44176064/-:0000182791|RBPJL::chr20:43935482/+:0000013585|MATN4::chr20:43936936/-:-000012131|MATN4::chr20:43937168/-:-000011899|MATN4::…
chr1:182149245-182241361	92116	enhancer	RGSL1|ZNF648	117.68	110.67	43.18	34.49	214.86	236.91	202.36	239.61	41.01	59.98	39.39	28.58	82.95	79.84	73.16	57.99		RGSL1|ZNF648		ZNF648	RGSL1::chr1:182419255/+:-000177894|GLUL::chr1:182357884/-:0000116523|GLUL::chr1:182361340/-:0000119979|GLUL::chr1:182359986/-:0000118625|GLUL::chr1:182360538/-:0000119177|TEDDM1::chr1:182369750/-:0000128389|ZNF648::chr1:182030846/-:-000118399|ZNF648::chr1:182027207/-:-000122038
chr1:150477593-150553462	75869	promotor	ADAMTSL4|ECM1|MCL1	71.23	49.26	49.06	20.95	214.79	215.26	190.58	175.02	47.93	43.61	62.13	30.88	45.04	60.48	32.92	29.51	ADAMTSL4|ECM1|MCL1				CTSS::chr1:150738432/-:0000184970|CTSS::chr1:150737239/-:0000183777|ADAMTSL4::chr1:150522297/+:0000000000|ADAMTSL4::chr1:150524680/+:0000000000|ADAMTSL4::chr1:150521844/+:0000000000|GOLPH3L::chr1:150667325/-:0000113863|GOLPH3L::chr1:150669671/-:0000116209|ECM1::chr1:150480486/+:0000000000|TARS2::chr1:150459839/+:0000017754|ENSA::chr1:150601608/-:0000048146|ENSA::chr1:150602097/-:0000048635|RPRD2:…
chr16:88796093-88852627	56534	enhancer	TRAPPC2L|RNF166|CDT1|LOC100129697|CYBA|MVD|SNAI3	88.58	56.27	61.13	28.06	214.73	182.17	206.83	153.3	83.2	73.33	97.93	51.51	22.93	22.31	30.07	15.91		TRAPPC2L|RNF166|CDT1|LOC100129697|CYBA|MVD|SNAI3		SNAI3	TRAPPC2L::chr16:88923505/+:-000070878|RNF166::chr16:88770024/-:-000026069|RNF166::chr16:88772828/-:-000023265|RNF166::chr16:88772799/-:-000023294|RNF166::chr16:88767825/-:-000028268|RNF166::chr16:88766139/-:-000029954|IL17C::chr16:88705000/+:0000091093|GALNS::chr16:88923373/-:0000070746|PABPN1L::chr16:88933067/-:0000080440|CDT1::chr16:88870185/+:-000017558|CBFA2T3::chr16:89043503/-:0000190876|CBF…
chr4:106470178-106559578	89400	promotor	ARHGEF38	93.84	69.55	54.73	36.56	214.72	207.7	343.81	336.67	33.37	43.82	47.33	26.98	122.62	105.92	143.02	92.09	ARHGEF38	GSTCD|PPA2			INTS12::chr4:106629880/-:0000070302|INTS12::chr4:106624965/-:0000065387|INTS12::chr4:106621170/-:0000061592|GSTCD::chr4:106629940/+:-000070362|GSTCD::chr4:106631969/+:-000072391|GSTCD::chr4:106638749/+:-000079171|PPA2::chr4:106395226/-:-000074952|ARHGEF38::chr4:106473776/+:0000000000
chr15:90539006-90615104	76098	promotor	ZNF710	97.64	52.27	55.32	20.94	213.37	185.62	322.75	217.41	50.76	44.7	61.41	24.75	30.37	23.11	39.1	19.76	ZNF710	ARPIN|AP3S2|ANPEP|GDPGP1|SEMA4B|C15orf38-AP3S2|NGRN		ZNF710	IDH2::chr15:90643852/-:0000028748|IDH2::chr15:90631978/-:0000016874|IDH2::chr15:90645785/-:0000030681|IDH2::chr15:90634875/-:0000019771|ARPIN::chr15:90454050/-:-000084956|ARPIN::chr15:90455918/-:-000083088|ARPIN::chr15:90456221/-:-000082785|ARPIN::chr15:90451643/-:-000087363|ZNF710::chr15:90610341/+:0000000000|ZNF710::chr15:90544722/+:0000000000|ZNF710::chr15:90610341/+:0000000000|ZNF710::chr15:9…
chr6:30766330-30814165	47835	enhancer	DDR1|NRM|VARS2|MDC1|IER3|MUC22|PPP1R10|MUC21|DHX16|FLOT1|PPP1R18|GTF2H4	175.06	109.37	164.44	47.44	210.73	227.71	244.97	276.21	136.12	92.15	232.96	67.16	69.88	60.53	84.06	48.32		DDR1|NRM|VARS2|MDC1|IER3|MUC22|PPP1R10|MUC21|DHX16|FLOT1|PPP1R18|GTF2H4	DDR1		MDC1::chr6:30682954/-:-000083376|MDC1::chr6:30685457/-:-000080873|C6orf136::chr6:30614815/+:0000151515|NRM::chr6:30659057/-:-000107273|NRM::chr6:30659196/-:-000107134|NRM::chr6:30658905/-:-000107425|VARS2::chr6:30883522/+:-000069357|VARS2::chr6:30881984/+:-000067819|VARS2::chr6:30882586/+:-000068421|VARS2::chr6:30882932/+:-000068767|VARS2::chr6:30883131/+:-000068966|VARS2::chr6:30882107/+:-000067…
chr19:39309629-39369884	60255	promotor	ECH1|RINL|HNRNPL	102	71.74	62.02	28.39	210.65	223.04	170.9	163.54	75.03	70.38	82.54	44.29	37.01	34.13	35.11	18.71	ECH1|RINL|HNRNPL	NFKBIB|CAPN12|MRPS12|LGALS7|LGALS4			SARS2::chr19:39421535/-:0000051651|SIRT2::chr19:39390462/-:0000020578|SIRT2::chr19:39384506/-:0000014622|SIRT2::chr19:39390501/-:0000020617|EIF3K::chr19:39109713/+:0000199916|ACTN4::chr19:39138266/+:0000171363|NFKBIB::chr19:39390569/+:-000020685|NFKBIB::chr19:39395654/+:-000025770|NFKBIB::chr19:39390339/+:-000020455|LGALS7B::chr19:39279849/+:0000029780|FBXO17::chr19:39443326/-:0000073442|FBXO17::…
chr19:45906174-46033169	126995	promotor	PPP1R13L|ERCC1|RTN2|CD3EAP|VASP|FOSB	65.96	38.33	45.97	15.15	210.17	205.3	184.17	163.65	67.26	55.76	68.62	28.59	7.03	6.43	7.05	3.1	PPP1R13L|ERCC1|RTN2|CD3EAP|VASP|FOSB	C19orf83|CKM|ERCC2|QPCTL|EXOC3L2|GIPR	CKM|MARK4	FOSB	PPP1R13L::chr19:45909606/-:0000000000|PPP1R13L::chr19:45908311/-:0000000000|PPP1R13L::chr19:45901596/-:-000004578|FBXO46::chr19:46216830/-:0000183661|SNRPD2::chr19:46195442/-:0000162273|SNRPD2::chr19:46191823/-:0000158654|SNRPD2::chr19:46192604/-:0000159435|GPR4::chr19:46095954/-:0000062785|GPR4::chr19:46105465/-:0000072296|GPR4::chr19:46095954/-:0000062785|GPR4::chr19:46105465/-:0000072296|CD3EA…
chr10:73571087-73632062	60975	promotor	PSAP|CDH23	62.69	38.87	52.48	26.1	210.07	203.79	225.53	169.27	52.6	54.32	62.47	35.65	74.77	87.37	81.57	60.85	PSAP|CDH23	C10orf54|CHST3|C10orf105			C10orf54::chr10:73533336/-:-000037751|PSAP::chr10:73611081/-:0000000000|CHST3::chr10:73765493/+:-000133431|CHST3::chr10:73724119/+:-000092057|CDH23::chr10:73571639/+:0000000000|CDH23::chr10:73555527/+:0000015560|CDH23::chr10:73556860/+:0000014227|C10orf105::chr10:73497580/-:-000073507|C10orf105::chr10:73479577/-:-000091510|C10orf105::chr10:73476098/-:-000094989
chr15:90282705-90339209	56504	promotor	MESP1	154.22	128.87	60.82	34.99	209.43	234.44	262.65	230.91	70.96	79.69	74.14	41.6	55.62	51.6	69.11	49.52	MESP1	KIF7|PEX11A|PLIN1		MESP1	PEX11A::chr15:90227178/-:-000055527|PEX11A::chr15:90234014/-:-000048691|WDR93::chr15:90234027/+:0000048678|WDR93::chr15:90244937/+:0000037768|KIF7::chr15:90196184/-:-000086521|KIF7::chr15:90198681/-:-000084024|ARPIN::chr15:90454050/-:0000114841|ARPIN::chr15:90455918/-:0000116709|ARPIN::chr15:90456221/-:0000117012|ARPIN::chr15:90451643/-:0000112434|AP3S2::chr15:90437616/-:0000098407|ANPEP::chr15:9…
chr1:204521850-204559544	37694	enhancer	PIK3C2B|PLEKHA6|PPP1R15B	108.74	63.82	55.15	33.32	208.93	167.85	215.29	209.65	50.08	51.6	58.26	41.26	88.08	63.51	94.78	62.07		PIK3C2B|PLEKHA6|PPP1R15B			PIK3C2B::chr1:204459058/-:-000062792|PIK3C2B::chr1:204439013/-:-000082837|PIK3C2B::chr1:204459473/-:-000062377|PLEKHA6::chr1:204329056/-:-000192794|PPP1R15B::chr1:204380944/-:-000140906|MDM4::chr1:204494611/+:0000027239|MDM4::chr1:204485506/+:0000036344|LRRN2::chr1:204654596/-:0000095052|LRRN2::chr1:204652124/-:0000092580|LRRN2::chr1:204589345/-:0000029801|LRRN2::chr1:204654480/-:0000094936|LRRN2…
chr9:100806537-100936517	129980	promotor	TRIM14|NANS|CORO2A	93.45	80.74	69.13	34.61	208.35	244.77	292.34	244.09	61.1	74.53	76.51	45.32	59.13	67.59	81.55	56.38	TRIM14|NANS|CORO2A	HEMGN|C9orf156		FOXE1	TRIM14::chr9:100881634/-:0000000000|TBC1D2::chr9:101018002/-:0000081485|TBC1D2::chr9:100975832/-:0000039315|TBC1D2::chr9:101018002/-:0000081485|TBC1D2::chr9:100975832/-:0000039315|FOXE1::chr9:100615536/+:0000191001|HEMGN::chr9:100700472/-:-000106065|HEMGN::chr9:100707196/-:-000099341|HEMGN::chr9:100700674/-:-000105863|C9orf156::chr9:100684851/-:-000121686|ANP32B::chr9:100745488/+:0000061049|CORO2…
chr1:156050759-156101140	50381	promotor	LMNA	52.65	34.62	34.21	12.05	207.74	207.62	173.41	161.07	35.01	36.35	36.09	18.63	4.82	1.57	3.99	-0.97	LMNA	PMF1-BGLAP|KIAA0907|PMF1|TMEM79|ARHGEF2|RIT1|BGLAP|SSR2|UBQLN4|SEMA4A|SLC25A44			SMG5::chr1:156252619/-:0000151479|UBQLN4::chr1:156023615/-:-000027144|PMF1-BGLAP::chr1:156182778/+:-000081638|KIAA0907::chr1:155904232/-:-000146527|PMF1::chr1:156182778/+:-000081638|GLMP::chr1:156264806/-:0000163666|GLMP::chr1:156265479/-:0000164339|TMEM79::chr1:156254069/+:-000152929|TMEM79::chr1:156254974/+:-000153834|ARHGEF2::chr1:155939090/-:-000111669|ARHGEF2::chr1:155947965/-:-000102794|ARH…
chr7:137614990-137694237	79247	promotor	CREB3L2|LOC100130880	84.42	71.79	49.96	30.64	206.72	235.15	264.25	267.11	27.05	42.34	39.94	25.99	88.71	86.39	108.11	79.93	CREB3L2|LOC100130880	DGKI|AKR1D1		CREB3L2	CREB3L2::chr7:137686846/-:0000000000|LOC100130880::chr7:137638093/+:0000000000|DGKI::chr7:137531608/-:-000083382|AKR1D1::chr7:137761177/+:-000066940
chr2:95644377-95746150	101773	promotor	MAL	106.15	94.16	46.26	22.78	206.49	214.96	211.8	178.64	45.91	54.66	49.72	24.76	50.91	56.03	58.45	40.12	MAL	ZNF2|PROM2		ZNF2|ZNF514	ZNF2::chr2:95843227/+:-000097077|ZNF2::chr2:95831161/+:-000085011|ZNF2::chr2:95841932/+:-000095782|MRPS5::chr2:95787753/-:0000041603|TEKT4::chr2:95537177/+:0000107200|TEKT4::chr2:95538561/+:0000105816|PROM2::chr2:95940200/+:-000194050|MAL::chr2:95691399/+:0000000000|ZNF514::chr2:95825262/-:0000079112|ZNF514::chr2:95823183/-:0000077033|ZNF514::chr2:95819003/-:0000072853
chr20:3746369-3802830	56461	promotor	SPEF1|C20orf27|CDC25B|CENPB|AP5S1	100.07	69.04	73.57	40.79	206.13	206.2	208.75	206.09	67.48	67.09	83.35	55.23	24.13	28.34	27.49	18.66	SPEF1|C20orf27|CDC25B|CENPB|AP5S1	PANK2|C20orf27|ADAM33|MAVS			SPEF1::chr20:3762101/-:0000000000|PANK2::chr20:3869485/+:-000066655|PANK2::chr20:3869741/+:-000066911|PANK2::chr20:3888572/+:-000085742|PANK2::chr20:3870462/+:-000067632|C20orf27::chr20:3740832/-:-000005537|C20orf27::chr20:3748451/-:0000000000|CDC25B::chr20:3767418/+:0000000000|CDC25B::chr20:3778310/+:0000000000|CDC25B::chr20:3781108/+:0000000000|CDC25B::chr20:3776385/+:0000000000|CDC25B::chr20:3…
chr15:40696823-40771810	74987	promotor	IVD|CHST14|BAHD1	74.59	24.63	37.32	5.38	205.99	119.48	166.54	84.51	51.19	27.26	41.12	10.2	10.35	4.38	7.75	-3.73	IVD|CHST14|BAHD1	PLCB2|RPUSD2|CASC5|C15orf56|C15orf52	PAK6		IVD::chr15:40697685/+:0000000000|KNSTRN::chr15:40674921/+:0000021902|PLCB2::chr15:40600173/-:-000096650|CHST14::chr15:40763159/+:0000000000|PHGR1::chr15:40643233/+:0000053590|PHGR1::chr15:40645432/+:0000051391|RPUSD2::chr15:40861491/+:-000089681|BAHD1::chr15:40731919/+:0000000000|BAHD1::chr15:40733349/+:0000000000|BAHD1::chr15:40750649/+:0000000000|CASC5::chr15:40895112/+:-000123302|CASC5::chr15:…
chr3:50183639-50228220	44581	promotor	SEMA3F|GNAT1	92.05	54	56.17	28.44	205.28	183.66	182	141.61	74.13	67.38	82.28	44.58	14.86	13.49	20	5.51	SEMA3F|GNAT1	SEMA3B|SLC38A3|CYB561D2|GNAI2|LSMEM2			RBM6::chr3:50000008/+:0000183631|RBM6::chr3:50085677/+:0000097962|RBM6::chr3:50000008/+:0000183631|RBM6::chr3:50085677/+:0000097962|RBM5::chr3:50126340/+:0000057299|RBM5::chr3:50127814/+:0000055825|SEMA3B::chr3:50304989/+:-000076769|SEMA3B::chr3:50306426/+:-000078206|SEMA3B::chr3:50310965/+:-000082745|SEMA3B::chr3:50311189/+:-000082969|SEMA3B::chr3:50311346/+:-000083126|SEMA3B::chr3:50310549/+:-0…
chr3:50258911-50403676	144765	promotor	SEMA3B|TUSC2|RASSF1|HYAL2|HYAL1|NAT6|TMEM115|HYAL3|ZMYND10|CYB561D2|NPRL2|GNAI2|LSMEM2|IFRD2	81.91	34.23	45.49	6.92	205.2	150.69	171.99	87.78	59.17	37.62	57.75	12.91	3.89	-2.87	0.94	-12.12	SEMA3B|TUSC2|RASSF1|HYAL2|HYAL1|NAT6|TMEM115|HYAL3|ZMYND10|CYB561D2|NPRL2|GNAI2|LSMEM2|IFRD2				RBM6::chr3:50085677/+:0000173234|RBM5::chr3:50126340/+:0000132571|RBM5::chr3:50127814/+:0000131097|SEMA3B::chr3:50304989/+:0000000000|SEMA3B::chr3:50306426/+:0000000000|SEMA3B::chr3:50310965/+:0000000000|SEMA3B::chr3:50311189/+:0000000000|SEMA3B::chr3:50311346/+:0000000000|SEMA3B::chr3:50310549/+:0000000000|SEMA3B::chr3:50306592/+:0000000000|SEMA3B::chr3:50311343/+:0000000000|TUSC2::chr3:50365668…
chr13:114779643-114805248	25605	enhancer	CDC16	117.52	60.5	49.92	25.37	204.93	165.85	200.78	151.78	64.2	60.56	61.27	33.63	27.87	28.97	29.18	19.64		CDC16			LINC00452::chr13:114618768/+:0000160875|LINC00452::chr13:114598075/+:0000181568|LINC00452::chr13:114601498/+:0000178145|LINC00452::chr13:114604763/+:0000174880|LINC00452::chr13:114618768/+:0000160875|LINC00452::chr13:114598075/+:0000181568|LINC00452::chr13:114601498/+:0000178145|LINC00452::chr13:114604763/+:0000174880|CDC16::chr13:115000361/+:-000195113|RASA3::chr13:114898094/-:0000092846
chr5:149992084-150037810	45726	promotor	SYNPO|MYOZ3	89.88	33.63	70.04	23.41	203.73	129.65	222.53	158.13	61.46	39.28	77.04	29.15	53.89	33.78	68.87	34.32	SYNPO|MYOZ3	CD74|SMIM3|RPS14|IRGM			CD74::chr5:149792498/-:-000199586|SMIM3::chr5:150174991/+:-000137181|SMIM3::chr5:150157507/+:-000119697|SYNPO::chr5:150027505/+:0000000000|SYNPO::chr5:149997205/+:0000000000|SYNPO::chr5:150020206/+:0000000000|SYNPO::chr5:149980641/+:0000011443|SYNPO::chr5:149997664/+:0000000000|SYNPO::chr5:150027505/+:0000000000|SYNPO::chr5:149997205/+:0000000000|SYNPO::chr5:150020206/+:0000000000|SYNPO::chr5:149…
chr9:140471364-140525411	54047	promotor	EHMT1|DPH7|ARRDC1|ZMYND19	81	65.38	56.84	32.63	203.11	227.27	218.73	212.65	69.73	81.24	84.1	65.86	19.59	24.75	25.25	18.92	EHMT1|DPH7|ARRDC1|ZMYND19	ENTPD8|NSMF|EXD3|PNPLA7			EHMT1::chr9:140513443/+:0000000000|DPH7::chr9:140473386/-:0000000000|ENTPD8::chr9:140332756/-:-000138608|ENTPD8::chr9:140335900/-:-000135464|NSMF::chr9:140353785/-:-000117579|MRPL41::chr9:140446525/+:0000024839|MRPL41::chr9:140446308/+:0000025056|EXD3::chr9:140317713/-:-000153651|EXD3::chr9:140289855/-:-000181509|EXD3::chr9:140317713/-:-000153651|EXD3::chr9:140289855/-:-000181509|ARRDC1::chr9:140…
chr14:50406178-50444823	38645	enhancer	NEMF	116.07	97.66	49.88	27.43	202.22	218.53	275.06	246.86	38.85	45.68	45.88	20.4	66.16	49.07	66.68	38.93		NEMF			NEMF::chr14:50319790/-:-000086388|VCPKMT::chr14:50583296/-:0000138473|KLHDC2::chr14:50234786/+:0000171392|ARF6::chr14:50359735/+:0000046443|ARF6::chr14:50359973/+:0000046205
chr2:113894179-113979304	85125	promotor	PSD4	105.78	96.74	46.15	30.3	202.2	229.13	227.09	229.74	46.89	66.47	52.06	35.71	69.32	70.85	79.34	60.77	PSD4	IL36B		PAX8	IL1RN::chr2:113885265/+:0000008914|IL1RN::chr2:113875469/+:0000018710|IL1RN::chr2:113885137/+:0000009042|IL1RN::chr2:113879024/+:0000015155|IL36RN::chr2:113816988/+:0000077191|IL36RN::chr2:113816214/+:0000077965|IL36RN::chr2:113816684/+:0000077495|IL1F10::chr2:113830287/+:0000063892|IL1F10::chr2:113825546/+:0000068633|IL1F10::chr2:113829894/+:0000064285|PSD4::chr2:113931559/+:0000000000|PSD4::chr…
chr14:69239028-69292476	53448	promotor	ZFP36L1	167.47	117.19	68.47	36.09	202.17	191.47	189.5	173.08	68.25	80.66	67.39	38.9	42.37	31.02	45.18	24.17	ZFP36L1				ACTN1::chr14:69446082/-:0000153606|ZFP36L1::chr14:69260630/-:0000000000|ZFP36L1::chr14:69262959/-:0000000000
chr20:19815395-19928123	112728	promotor	RIN2	92	63.74	61.09	34.97	202.01	181.89	309.95	276.88	44.16	52.17	69.14	42.11	85.03	76.19	103.57	64.4	RIN2	CFAP61|NAA20			CFAP61::chr20:20037261/+:-000109138|CFAP61::chr20:20037289/+:-000109166|CFAP61::chr20:20033157/+:-000105034|NAA20::chr20:19997933/+:-000069810|NAA20::chr20:19998438/+:-000070315|CRNKL1::chr20:20030074/-:0000101951|CRNKL1::chr20:20033135/-:0000105012|CRNKL1::chr20:20036689/-:0000108566|CRNKL1::chr20:20033365/-:0000105242|CRNKL1::chr20:20029144/-:0000101021|CRNKL1::chr20:20033271/-:0000105148|CRNKL…
chr19:13253180-13305932	52752	promotor	IER2|STX10	119.18	78.17	80.27	35.58	201.4	200.47	262.01	203.27	82.7	70.71	124.61	55.97	19.25	15.16	31.3	11.64	IER2|STX10	LYL1|GADD45GIP1|TRMT1		NFIX|LYL1	NFIX::chr19:13134784/+:0000118396|NFIX::chr19:13106583/+:0000146597|NFIX::chr19:13135394/+:0000117786|LYL1::chr19:13212008/-:-000041172|LYL1::chr19:13213973/-:-000039207|RAD23A::chr19:13056627/+:0000196553|DAND5::chr19:13080431/+:0000172749|IER2::chr19:13261281/+:0000000000|IER2::chr19:13263757/+:0000000000|STX10::chr19:13261187/-:0000000000|GADD45GIP1::chr19:13068067/-:-000185113|TRMT1::chr19:13…
chr6:27758428-27808649	50221	promotor	HIST1H2AI|HIST1H2BL|HIST1H3H	168.98	47.94	175.27	40.32	201.27	103.41	71.4	37.59	129.85	32.71	213.31	30.95	15.74	9.36	18.73	6.82	HIST1H2AI|HIST1H2BL|HIST1H3H	HIST1H2BO|HIST1H2AL			HIST1H3I::chr6:27840098/-:0000031449|HIST1H4L::chr6:27841288/-:0000032639|HIST1H2AM::chr6:27860962/-:0000052313|HIST1H2AL::chr6:27833106/+:-000024457|HIST1H2AI::chr6:27775976/+:0000000000|HIST1H2BL::chr6:27775708/-:0000000000|HIST1H3H::chr6:27777841/+:0000000000|HIST1H2BO::chr6:27861202/+:-000052553|OR2B2::chr6:27880173/-:0000071524|HIST1H1B::chr6:27835358/-:0000026709
chr17:77955122-77972394	17272	enhancer	CBX4|CCDC40|CBX8|CARD14|TBC1D16|GAA	86.37	67.13	35.51	20.21	200.8	215.06	125.08	159.84	53.94	67.41	47.47	34.39	64.91	62.42	51.29	40.32		CBX4|CCDC40|CBX8|CARD14|TBC1D16|GAA			CARD14::chr17:78161598/+:-000189204|CARD14::chr17:78152306/+:-000179912|CARD14::chr17:78155217/+:-000182823|CARD14::chr17:78162175/+:-000189781|CCDC40::chr17:78010430/+:-000038036|EIF4A3::chr17:78120981/-:0000148587|CBX8::chr17:77770914/-:-000184208|CBX4::chr17:77813212/-:-000141910|TBC1D16::chr17:77924655/-:-000030467|TBC1D16::chr17:77987407/-:0000015013|TBC1D16::chr17:78009656/-:0000037262|TBC1…
chr1:205629921-205681346	51425	promotor	SLC45A3	86.78	36.36	45.88	10.15	200.66	125.29	209.84	81.79	46.9	34.71	60.69	20.91	56.82	50.8	54.63	31.89	SLC45A3	ELK4	CDK18	ELK4	SLC41A1::chr1:205780214/-:0000098868|SLC41A1::chr1:205782323/-:0000100977|CDK18::chr1:205473683/+:0000156238|CDK18::chr1:205492274/+:0000137647|RAB29::chr1:205740780/-:0000059434|RAB29::chr1:205741694/-:0000060348|RAB29::chr1:205744213/-:0000062867|RAB29::chr1:205744609/-:0000063263|MFSD4::chr1:205538111/+:0000091810|SLC45A3::chr1:205634013/-:0000000000|SLC45A3::chr1:205649629/-:0000000000|ELK4::…
chr2:161054278-161128318	74040	promotor	ITGB6	137.6	53.11	69.13	28.81	200.65	116.49	283.45	190.45	40.49	26.15	63.09	26.58	48.87	29.15	70.8	31.24	ITGB6	PLA2R1			PLA2R1::chr2:160919125/-:-000135153|ITGB6::chr2:161052930/-:-000001348|ITGB6::chr2:161056588/-:0000000000|ITGB6::chr2:161052125/-:-000002153|ITGB6::chr2:161056823/-:0000000000
chr22:39596507-39653082	56575	promotor	PDGFB	106.94	69.23	48.52	23.82	200.15	179.56	182.37	160.57	82.05	81.01	70.27	43.17	44.69	37.54	46.21	32.82	PDGFB	SYNGR1|CBX7|TAB1			PDGFB::chr22:39636913/-:0000000000|PDGFB::chr22:39640956/-:0000000000|APOBEC3H::chr22:39493228/+:0000103279|APOBEC3H::chr22:39496276/+:0000100231|SYNGR1::chr22:39760174/+:-000107092|SYNGR1::chr22:39745953/+:-000092871|APOBEC3D::chr22:39417117/+:0000179390|APOBEC3G::chr22:39473009/+:0000123498|APOBEC3F::chr22:39436672/+:0000159835|RPL3::chr22:39715669/-:0000062587|APOBEC3C::chr22:39410264/+:000018…
chr12:50577525-50693257	115732	promotor	LIMA1	67.73	72.06	53.47	27.99	200.07	258.77	295.08	270.61	41.24	48.84	62.91	30.34	90.98	91.35	118.78	74.22	LIMA1	CERS5|LARP4|RACGAP1			CERS5::chr12:50538751/-:-000038774|CERS5::chr12:50561315/-:-000016210|LARP4::chr12:50794591/+:-000101334|FAM186A::chr12:50790404/-:0000097147|RACGAP1::chr12:50414959/-:-000162566|RACGAP1::chr12:50412371/-:-000165154|RACGAP1::chr12:50419306/-:-000158219|RACGAP1::chr12:50413588/-:-000163937|RACGAP1::chr12:50410501/-:-000167024|LIMA1::chr12:50616487/-:0000000000|LIMA1::chr12:50642556/-:0000000000|LI…
chr17:72729449-72782383	52934	promotor	RAB37|NAT9|SLC9A3R1|TMEM104	64.05	34.23	57.11	17.85	199.8	165.02	193.72	134.7	61.55	53.21	76.62	38.7	30.1	24.32	48.48	19.8	RAB37|NAT9|SLC9A3R1|TMEM104	OTOP2|OTOP3|CD300LF|CD300LD|CD300C|CD300E			RAB37::chr17:72732958/+:0000000000|RAB37::chr17:72667255/+:0000062194|RAB37::chr17:72733355/+:0000000000|RAB37::chr17:72732958/+:0000000000|RAB37::chr17:72667255/+:0000062194|RAB37::chr17:72733355/+:0000000000|NAT9::chr17:72772563/-:0000000000|NAT9::chr17:72769823/-:0000000000|NAT9::chr17:72771845/-:0000000000|NAT9::chr17:72771990/-:0000000000|OTOP2::chr17:72920694/+:-000138311|OTOP2::chr17:72920…
chr11:72483775-72543378	59603	promotor	STARD10|ATG16L2	86.48	51.83	33.77	11.34	199.74	181.3	198.76	151.82	48.01	47.96	50.83	21.78	24.69	17.79	32.34	10.91	STARD10|ATG16L2	ARAP1|PDE2A			STARD10::chr11:72492338/-:0000000000|STARD10::chr11:72504749/-:0000000000|STARD10::chr11:72492338/-:0000000000|STARD10::chr11:72504749/-:0000000000|ATG16L2::chr11:72525450/+:0000000000|ARAP1::chr11:72424287/-:-000059488|ARAP1::chr11:72443641/-:-000040134|ARAP1::chr11:72463433/-:-000020342|ARAP1::chr11:72438216/-:-000045559|ARAP1::chr11:72425365/-:-000058410|ARAP1::chr11:72433402/-:-000050373|PDE2…
chr1:8907134-8979049	71915	promotor	ENO1	104.01	66.32	57.02	24.97	199.47	185.45	229.15	179.8	63.48	53.63	70.04	33.65	48.49	43.98	58.25	37.07	ENO1	RERE|CA6		RERE	RERE::chr1:8877698/-:-000029436|RERE::chr1:8716499/-:-000190635|RERE::chr1:8852646/-:-000054488|RERE::chr1:8877698/-:-000029436|RERE::chr1:8716499/-:-000190635|RERE::chr1:8852646/-:-000054488|ENO1::chr1:8939150/-:0000000000|ENO1::chr1:8931634/-:0000000000|ENO1::chr1:8928115/-:0000000000|ENO1::chr1:8934975/-:0000000000|SLC2A5::chr1:9129886/-:0000150837|CA6::chr1:9005892/+:-000026843
chr22:24532548-24605796	73248	promotor	SUSD2	75.84	54.1	54.67	23.82	199.26	196.51	214.39	170.81	64.8	66.13	87.62	49.03	37.68	30.08	43.52	26.25	SUSD2	GSTT1|SPECC1L			CABIN1::chr22:24407764/+:0000124784|CABIN1::chr22:24407819/+:0000124729|CABIN1::chr22:24431891/+:0000100657|GSTT1::chr22:24381786/-:-000150762|GSTT1::chr22:24379449/-:-000153099|GSTT1::chr22:24376997/-:-000155551|GSTT1::chr22:24379510/-:-000153038|GSTT1::chr22:24384310/-:-000148238|LOC391322::chr22:24373116/+:0000159432|SPECC1L::chr22:24672667/+:-000066871|SPECC1L::chr22:24666784/+:-000060988|SPE…
chr22:46278540-46375780	97240	promotor	WNT7B	91.01	40.73	70.03	22.62	198.38	145.25	205.65	138.74	70.02	52.89	86.75	37.03	13.8	3.26	19.55	-0.41	WNT7B	PPARA		PPARA	WNT7B::chr22:46373007/-:0000000000|PRR34::chr22:46450023/-:0000074243|PPARA::chr22:46546498/+:-000170718|PPARA::chr22:46547790/+:-000172010|PPARA::chr22:46572649/+:-000196869
chr11:69865445-69930628	65183	promotor	ANO1	111.73	107.17	32.56	21.01	198.25	229.59	199.83	225.21	39.55	50.79	31.56	20.62	29.84	30.92	35.86	26.91	ANO1	PPFIA1|FADD			PPFIA1::chr11:70116805/+:-000186177|ANO1::chr11:69924407/+:0000000000|FADD::chr11:70049268/+:-000118640
chr1:9487944-9556082	68138	enhancer	TMEM201|PIK3CD|SLC25A33	103.83	51.86	33.94	11.18	198.15	146.93	139.68	107.76	61.57	50.29	53.09	23.52	38.55	25.35	33.11	13.1		TMEM201|PIK3CD|SLC25A33	PIK3CD		TMEM201::chr1:9648931/+:-000092849|SPSB1::chr1:9415801/+:0000072143|SPSB1::chr1:9352940/+:0000135004|SPSB1::chr1:9415801/+:0000072143|SPSB1::chr1:9352940/+:0000135004|PIK3CD::chr1:9711789/+:-000155707|PIK3CD::chr1:9751524/+:-000195442|SLC25A33::chr1:9599527/+:-000043445|H6PD::chr1:9304983/+:0000182961|H6PD::chr1:9299902/+:0000188042|H6PD::chr1:9294862/+:0000193082|H6PD::chr1:9304983/+:0000182961|…
chr17:38826639-38865090	38451	promotor	KRT24	99.64	42.64	30.65	13.25	198.07	134.17	181.04	154.5	29.1	14.33	25.69	1.22	64.65	44.76	60.76	34.21	KRT24	TMEM99|KRT222|SMARCE1|CCR7|TNS4		SMARCE1	KRT28::chr17:38956210/-:0000091120|TMEM99::chr17:38989366/+:-000124276|TMEM99::chr17:38975436/+:-000110346|TMEM99::chr17:38990633/+:-000125543|TMEM99::chr17:38975373/+:-000110283|TMEM99::chr17:38975343/+:-000110253|KRT20::chr17:39041494/-:0000176404|CCR7::chr17:38721735/-:-000104904|CCR7::chr17:38715193/-:-000111446|CCR7::chr17:38716645/-:-000109994|CCR7::chr17:38712069/-:-000114570|CCR7::chr17:3…
chr2:20248657-20350314	101657	promotor	LAPTM4A	121.76	66.05	90.73	42.93	197.7	149.57	302.6	220.69	56.63	57.23	106.64	60.17	35.93	23.45	65.85	35.49	LAPTM4A	MATN3|WDR35|TTC32			WDR35::chr2:20189883/-:-000058774|MATN3::chr2:20212454/-:-000036203|LAPTM4A::chr2:20251788/-:0000000000|SDC1::chr2:20424846/-:0000074532|SDC1::chr2:20425193/-:0000074879|SDC1::chr2:20424926/-:0000074612|PUM2::chr2:20527138/-:0000176824|PUM2::chr2:20512183/-:0000161869|PUM2::chr2:20518405/-:0000168091|PUM2::chr2:20526145/-:0000175831|PUM2::chr2:20527146/-:0000176832|TTC32::chr2:20101743/-:-0001469…
chr20:49238942-49297767	58825	promotor	FAM65C	123.9	172.19	79.45	59.55	197.4	318.97	222	301.74	84.71	126	98.35	74.58	95.65	120.18	94.52	85.69	FAM65C	BCAS4|PARD6B			PTPN1::chr20:49181505/+:0000057437|PTPN1::chr20:49126857/+:0000112085|BCAS4::chr20:49411430/+:-000113663|FAM65C::chr20:49308066/-:0000010299|FAM65C::chr20:49247392/-:0000000000|FAM65C::chr20:49253454/-:0000000000|FAM65C::chr20:49308066/-:0000010299|FAM65C::chr20:49247392/-:0000000000|FAM65C::chr20:49253454/-:0000000000|PARD6B::chr20:49348080/+:-000050313
chr17:75229129-75286694	57565	promotor	2016-09-09	85.6	32.87	70.1	22.81	196.95	128.39	266.93	134.23	69.27	50.49	96.27	34.57	33.55	20.31	52.41	15.86	2015-09-09	2015-09-09			SEC14L1::chr17:75137004/+:0000092125|SEC14L1::chr17:75186884/+:0000042245|SEC14L1::chr17:75181294/+:0000047835|SEC14L1::chr17:75085234/+:0000143895|SEC14L1::chr17:75139648/+:0000089481|SEC14L1::chr17:75089325/+:0000139804|SEC14L1::chr17:75138731/+:0000090398|SEC14L1::chr17:75084724/+:0000144405|SEC14L1::chr17:75138727/+:0000090402|SEC14L1::chr17:75137004/+:0000092125|SEC14L1::chr17:75186884/+:000…
chr20:49401486-49445788	44302	promotor	BCAS4	110.78	86.19	67.56	37.29	195.19	187.3	236.96	194.39	57.22	54.84	79.05	43.76	63.49	56.12	75.46	51.98	BCAS4	FAM65C|MOCS3		ADNP	FAM65C::chr20:49308066/-:-000093420|FAM65C::chr20:49247392/-:-000154094|FAM65C::chr20:49253454/-:-000148032|FAM65C::chr20:49308066/-:-000093420|FAM65C::chr20:49247392/-:-000154094|FAM65C::chr20:49253454/-:-000148032|ADNP::chr20:49547526/-:0000101738|ADNP::chr20:49520537/-:0000074749|ADNP::chr20:49521385/-:0000075597|ADNP::chr20:49545361/-:0000099573|ADNP::chr20:49526327/-:0000080539|KCNG1::chr20:…
chr7:39920928-39937852	16924	enhancer	CDK13	130.54	129.55	52.5	40.81	194.56	252.38	225.76	314.25	56.58	68.24	54.51	40.55	116.03	106.63	119.94	93.37		CDK13	CDK13		CDK13::chr7:39989958/+:-000052106|RALA::chr7:39726229/+:0000194699
chr9:116320875-116366170	45295	promotor	RGS3	77.14	39.41	54.32	25.04	194.16	150.75	263.86	189.04	44.29	40.68	63.12	34.64	27.3	20.93	44.89	23.84	RGS3	POLE3|ALAD|HDHD3			POLE3::chr9:116173028/-:-000147847|POLE3::chr9:116172657/-:-000148218|POLE3::chr9:116172687/-:-000148188|C9orf43::chr9:116172923/+:0000147952|C9orf43::chr9:116172987/+:0000147888|C9orf43::chr9:116175724/+:0000145151|C9orf43::chr9:116172988/+:0000147887|ALAD::chr9:116155913/-:-000164962|ALAD::chr9:116163617/-:-000157258|HDHD3::chr9:116136808/-:-000184067|HDHD3::chr9:116139288/-:-000181587|HDHD3::c…
chr1:155082536-155113852	31316	promotor	SLC50A1|DPM3|EFNA1	104.46	64.77	66.45	33.8	193.92	188.63	174.18	159.86	70.95	65.45	85.35	51.39	50.6	42.1	55.98	34.25	SLC50A1|DPM3|EFNA1	PBXIP1|MTX1|SHC1|PYGO2|TRIM46|FDPS|HCN3|PMVK|RUSC1|DCST2	CLK2	ZBTB7B	GBA::chr1:155214652/-:0000100800|GBA::chr1:155211068/-:0000097216|GBA::chr1:155210951/-:0000097099|GBA::chr1:155210970/-:0000097118|GBA::chr1:155209867/-:0000096015|GBA::chr1:155211065/-:0000097213|FLAD1::chr1:154956317/+:0000126219|FLAD1::chr1:154959941/+:0000122595|FLAD1::chr1:154955769/+:0000126767|THBS3::chr1:155177771/-:0000063919|LENEP::chr1:154966061/+:0000116475|ADAM15::chr1:155023747/+:0…
chr9:130283630-130376326	92696	promotor	STXBP1|FAM129B	76.82	58.13	77.49	35.72	193.88	201.61	307.66	246.16	69.14	73.55	102.49	55.38	84.94	83.33	97.73	70.92	STXBP1|FAM129B	TTC16|FPGS|RPL12|CDK9|C9orf117	CDK9	ZNF79	PTRH1::chr9:130477935/-:0000101609|LRSAM1::chr9:130214207/+:0000069423|LRSAM1::chr9:130214533/+:0000069097|LRSAM1::chr9:130213764/+:0000069866|LRSAM1::chr9:130216774/+:0000066856|SLC2A8::chr9:130162185/+:0000121445|SLC2A8::chr9:130159416/+:0000124214|SH2D3C::chr9:130529549/-:0000153223|SH2D3C::chr9:130517560/-:0000141234|SH2D3C::chr9:130517582/-:0000141256|SH2D3C::chr9:130524696/-:0000148370|SH2D…
chr9:38156599-38264442	107843	enhancer	ALDH1B1|SHB	119.76	129.44	62.12	46.94	192.58	232.87	247.91	292.31	51.43	77.22	61.72	47.22	72.2	72.43	88.34	65.04		ALDH1B1|SHB			ALDH1B1::chr9:38395736/+:-000131294|ALDH1B1::chr9:38392660/+:-000128218|SHB::chr9:38069209/-:-000087390|IGFBPL1::chr9:38424443/-:0000160001
chr5:150438118-150545384	107266	promotor	ANXA6|TNIP1	59	50.63	59.48	35.11	192.57	217.19	242.45	284.02	44	55.58	57.94	49.44	63.08	71.7	91.48	75.12	ANXA6|TNIP1	GM2A|ZNF300		ZNF300	ANXA6::chr5:150537442/-:0000000000|ANXA6::chr5:150519803/-:0000000000|ANXA6::chr5:150527486/-:0000000000|ANXA6::chr5:150521215/-:0000000000|CCDC69::chr5:150603653/-:0000058269|GM2A::chr5:150632612/+:-000087228|SLC36A3::chr5:150683333/-:0000137949|SLC36A2::chr5:150727150/-:0000181766|ZNF300::chr5:150284544/-:-000153574|ZNF300::chr5:150282743/-:-000155375|ZNF300::chr5:150282944/-:-000155174|ZNF300:…
chr2:120973214-121020764	47550	promotor	TMEM185B|RALB	129.11	74.19	37.72	15.74	191.49	156.9	134.92	94.85	64.57	57.65	47.71	22.58	47.79	37.95	43.41	21.27	TMEM185B|RALB	INHBB|RALB			TMEM185B::chr2:120980983/-:0000000000|INHBB::chr2:121103718/+:-000082954|EPB41L5::chr2:120776652/+:0000196562|RALB::chr2:121010413/+:0000000000|RALB::chr2:121036193/+:-000015429
chr16:19077662-19181366	103704	promotor	ITPRIPL2|SYT17|COQ7	121.24	96.22	53.79	24.01	190.98	182.64	196.35	158.19	62.73	65.45	68.34	30.41	72.93	66.98	77.23	48.27	ITPRIPL2|SYT17|COQ7	CLEC19A|SMG1	SMG1		TMC7::chr16:19027771/+:0000049891|TMC7::chr16:18995255/+:0000082407|TMC7::chr16:19020493/+:0000057169|TMC7::chr16:18995608/+:0000082054|TMC7::chr16:19027771/+:0000049891|TMC7::chr16:18995255/+:0000082407|TMC7::chr16:19020493/+:0000057169|TMC7::chr16:18995608/+:0000082054|SMG1::chr16:18937725/-:-000139937|CLEC19A::chr16:19297104/+:-000115738|SYT17::chr16:19179637/+:0000000000|ITPRIPL2::chr16:19125…
chr7:150697364-150787462	90098	promotor	TMUB1|SLC4A2|ASIC3|FASTK|AGAP3|CDK5|ATG9B|ABCB8	77.64	55.41	51.82	19.13	190.71	185.06	178.48	139.85	54.1	51.77	57.09	26.51	23.79	27.43	25.98	11.58	TMUB1|SLC4A2|ASIC3|FASTK|AGAP3|CDK5|ATG9B|ABCB8	KCNH2|CHPF2|AGAP3|TMEM176B	FASTK|CDK5		AOC1::chr7:150553542/+:0000143822|AOC1::chr7:150549564/+:0000147800|ASB10::chr7:150884477/-:0000097015|ASB10::chr7:150884918/-:0000097456|TMEM176A::chr7:150498623/+:0000198741|TMEM176A::chr7:150497853/+:0000199511|NOS3::chr7:150688143/+:0000009221|NOS3::chr7:150690840/+:0000006524|TMUB1::chr7:150780619/-:0000000000|TMUB1::chr7:150780412/-:0000000000|TMUB1::chr7:150779679/-:0000000000|ABCF2::chr7:…
chr4:56189919-56266423	76504	promotor	SRD5A3|TMEM165	94.94	120.51	53.67	32.54	190.61	267.28	232.23	230.13	42.64	75.03	54.4	30.42	97.38	104.62	110.49	75.23	SRD5A3|TMEM165	KDR	KDR	CLOCK	SRD5A3::chr4:56212387/+:0000000000|TMEM165::chr4:56262079/+:0000000000|PDCL2::chr4:56458378/-:0000191955|KDR::chr4:55991761/-:-000198158|CLOCK::chr4:56376231/-:0000109808|CLOCK::chr4:56355631/-:0000089208|CLOCK::chr4:56413075/-:0000146652|CLOCK::chr4:56352715/-:0000086292|CLOCK::chr4:56348994/-:0000082571|CLOCK::chr4:56412098/-:0000145675|CLOCK::chr4:56376231/-:0000109808|CLOCK::chr4:56355631/-:0…
chr1:151506558-151611943	105385	promotor	SNX27|TUFT1	88.42	74.98	103.31	69.67	190.58	211.49	298.51	342.91	67.4	68.37	98.54	67.81	122.51	104.42	146.06	99.67	SNX27|TUFT1	SELENBP1|RFX5|OAZ3|POGZ		RFX5|RORC	TDRKH::chr1:151755524/-:0000143581|TDRKH::chr1:151763009/-:0000151066|LINGO4::chr1:151775192/-:0000163249|LINGO4::chr1:151777917/-:0000165974|C2CD4D::chr1:151811695/-:0000199752|CGN::chr1:151490981/+:0000015577|CGN::chr1:151483861/+:0000022697|SELENBP1::chr1:151342453/-:-000164105|SELENBP1::chr1:151345209/-:-000161349|RFX5::chr1:151318808/-:-000187750|RFX5::chr1:151319768/-:-000186790|RFX5::chr1:…
chr2:47140320-47216635	76315	promotor	MCFD2|TTC7A	74.89	49.39	59.04	24.82	190.26	173.44	219.32	172.64	49.81	52.41	68.37	37.46	61.67	53.81	67.99	43.72	MCFD2|TTC7A	MCFD2|TTC7A			SOCS5::chr2:46985657/+:0000154663|MCFD2::chr2:47135107/-:-000005213|MCFD2::chr2:47168993/-:0000000000|MCFD2::chr2:47143006/-:0000000000|MCFD2::chr2:47143250/-:0000000000|MCFD2::chr2:47136315/-:-000004005|MCFD2::chr2:47138011/-:-000002309|C2orf61::chr2:47382516/-:0000165881|CALM2::chr2:47403761/-:0000187126|CALM2::chr2:47389800/-:0000173165|CALM2::chr2:47404074/-:0000187439|CALM2::chr2:47401345/-:…
chr6:107163478-107254447	90969	enhancer	RTN4IP1|C6orf203	148.31	106.66	62.6	33.14	190.18	179.46	259.67	238.15	54.52	62.18	71.54	41.28	62.02	49.55	88.3	50.39		RTN4IP1|C6orf203			QRSL1::chr6:107077440/+:0000086038|RTN4IP1::chr6:107077372/-:-000086106|BEND3::chr6:107435635/-:0000181188|BEND3::chr6:107420499/-:0000166052|BEND3::chr6:107427365/-:0000172918|C6orf203::chr6:107351228/+:-000096781|C6orf203::chr6:107360952/+:-000106505|C6orf203::chr6:107349375/+:-000094928
chr19:4362724-4406749	44025	promotor	CHAF1A|SH3GL1	78.44	42.09	45.18	17.1	190.11	156.98	186.53	111.74	49.94	41.23	58.94	24.23	16.98	16.82	18.24	10.91	CHAF1A|SH3GL1	HDGFRP2|SIRT6|TMIGD2|STAP2			FSD1::chr19:4304590/+:0000058134|MPND::chr19:4343523/+:0000019201|HDGFRP2::chr19:4472192/+:-000065443|SIRT6::chr19:4182595/-:-000180129|UBXN6::chr19:4457790/-:0000051041|UBXN6::chr19:4455294/-:0000048545|UBXN6::chr19:4454089/-:0000047340|CCDC94::chr19:4247110/+:0000115614|SH3GL1::chr19:4400564/-:0000000000|SH3GL1::chr19:4400414/-:0000000000|STAP2::chr19:4338846/-:-000023878|ANKRD24::chr19:4183350…
chr19:1239752-1280571	40819	promotor	MIDN|CIRBP|C19orf26|C19orf24|ATP5D	74.61	49.98	51.9	19.94	189.5	177.93	95.99	83.04	72.97	65.05	87.36	44.6	5.06	4.89	3.41	-1.05	MIDN|CIRBP|C19orf26|C19orf24|ATP5D	SBNO2|MUM1|RPS15|DAZAP1|EFNA2|POLR2E|NDUFS7|APC2	STK11		MIDN::chr19:1249888/+:0000000000|MIDN::chr19:1248551/+:0000000000|DAZAP1::chr19:1407567/+:-000126996|GAMT::chr19:1401568/-:0000120997|MUM1::chr19:1356322/+:-000075751|MUM1::chr19:1354975/+:-000074404|RPS15::chr19:1438362/+:-000157791|NDUFS7::chr19:1383882/+:-000103311|CIRBP::chr19:1269264/+:0000000000|CIRBP::chr19:1269266/+:0000000000|CIRBP::chr19:1270926/+:0000000000|HMHA1::chr19:1065921/+:00001…
chr10:78983012-79013290	30278	genebody_exon	KCNMA1	161.53	108.59	47.81	27.93	189.3	169.79	161.74	178.68	62.18	67.38	46.58	34.04	111.01	93.35	99.58	62.79
chr8:102444807-102519254	74447	promotor	GRHL2	113.69	62.42	62.95	34.63	189.26	143.95	223.6	191.18	51.43	38.88	57.62	30.96	97.5	59.87	101.42	60.94	GRHL2			GRHL2	GRHL2::chr8:102504667/+:0000000000
chr19:44235624-44290700	55076	promotor	SMG9|KCNN4	82.42	50.26	46.59	19.48	189.01	176.16	240.1	170.25	48.46	44.52	54.44	21.65	12.68	12.97	19.6	7.05	SMG9|KCNN4	IRGQ|ZNF221|PLAUR|ZNF155|XRCC1|CADM4|ZNF283|ZNF428		ZNF45|ZNF221|ZNF155|ZNF575|ZNF576|ZNF283	IRGQ::chr19:44099491/-:-000136133|IRGQ::chr19:44100286/-:-000135338|IRGQ::chr19:44099491/-:-000136133|IRGQ::chr19:44100286/-:-000135338|ZNF45::chr19:44428461/-:0000137761|ZNF45::chr19:44429609/-:0000138909|ZNF45::chr19:44436841/-:0000146141|ZNF45::chr19:44426368/-:0000135668|ZNF45::chr19:44438845/-:0000148145|ZNF45::chr19:44428712/-:0000138012|ZNF45::chr19:44439410/-:0000148710|LYPD5::chr19:44304…
chr5:149108419-149187892	79473	promotor	PPARGC1B	61.75	40.5	61.3	14.73	188.85	163.74	240.73	127.56	62.01	61.38	84.57	35.64	81.86	66.01	99.42	46.69	PPARGC1B	HMGXB3|CSNK1A1|SLC26A2	CSNK1A1	HMGXB3	ARHGEF37::chr5:148977321/+:0000131098|ARHGEF37::chr5:148961134/+:0000147285|HMGXB3::chr5:149384413/+:-000196521|HMGXB3::chr5:149380168/+:-000192276|CSNK1A1::chr5:148931114/-:-000177305|CSNK1A1::chr5:148929893/-:-000178526|PPARGC1B::chr5:149109814/+:0000000000|PPARGC1B::chr5:149151502/+:0000000000|SLC26A2::chr5:149357190/+:-000169298|SLC26A2::chr5:149340299/+:-000152407|PDE6A::chr5:149324355/-:000…
chr1:33146265-33241884	95619	promotor	SYNC|KIAA1522	73.42	42.51	52.73	26.78	188.51	176.13	230.34	193.52	51.75	47.36	60.42	39.07	42.75	36.98	52.62	31.61	SYNC|KIAA1522	HPCA|S100PBP|ZBTB8OS		ZBTB8A	ZBTB8A::chr1:33019059/+:0000127206|ZBTB8A::chr1:33058531/+:0000087734|ZBTB8A::chr1:33004745/+:0000141520|FNDC5::chr1:33333988/-:0000092104|FNDC5::chr1:33338092/-:0000096208|FNDC5::chr1:33336413/-:0000094529|FNDC5::chr1:33334593/-:0000092709|SYNC::chr1:33168360/-:0000000000|RBBP4::chr1:33116748/+:0000029517|RBBP4::chr1:33117514/+:0000028751|RBBP4::chr1:33116958/+:0000029307|YARS::chr1:33283632/-:0…
chr2:75060135-75126448	66313	promotor	HK2	76.59	87.72	50.08	32.6	188.24	248.31	225.17	258.19	39.3	64.1	52.89	42.2	59.82	61.6	69.02	48.4	HK2	POLE4|M1AP	HK2		HK2::chr2:75059781/+:0000000354|POLE4::chr2:75185774/+:-000059326|M1AP::chr2:74875464/-:-000184671|M1AP::chr2:74867453/-:-000192682|M1AP::chr2:74875163/-:-000184972|SEMA4F::chr2:74881354/+:0000178781
chr4:6666058-6786061	120003	promotor	BLOC1S4|KIAA0232|S100P|MRFAP1L1	103.12	102.76	86.67	51.25	187.75	231.4	218.63	288.66	62.47	95.23	111.63	75.73	64.8	71.33	82.27	68.49	BLOC1S4|KIAA0232|S100P|MRFAP1L1	KIAA0232|PPP2R2C|TBC1D14			BLOC1S4::chr4:6717841/+:0000000000|MAN2B2::chr4:6576900/+:0000089158|KIAA0232::chr4:6784458/+:0000000000|KIAA0232::chr4:6806249/+:-000020188|KIAA0232::chr4:6825911/+:-000039850|KIAA0232::chr4:6784458/+:0000000000|KIAA0232::chr4:6806249/+:-000020188|KIAA0232::chr4:6825911/+:-000039850|S100P::chr4:6695565/+:0000000000|PPP2R2C::chr4:6474325/-:-000191733|PPP2R2C::chr4:6537103/-:-000128955|PPP2R2C::ch…
chr1:224617387-224646458	29071	promotor	WDR26	82.49	64.29	38.11	19.81	186.79	206.3	186.21	165.5	25.21	33.43	29.83	14.78	53.99	49.43	61.78	39.59	WDR26	CNIH3|NVL			WDR26::chr1:224622000/-:0000000000|CNIH3::chr1:224804178/+:-000157720|NVL::chr1:224499558/-:-000117829|NVL::chr1:224505494/-:-000111893|NVL::chr1:224517890/-:-000099497|NVL::chr1:224492867/-:-000124520|NVL::chr1:224505631/-:-000111756|NVL::chr1:224499558/-:-000117829|NVL::chr1:224505494/-:-000111893|NVL::chr1:224517890/-:-000099497|NVL::chr1:224492867/-:-000124520|NVL::chr1:224505631/-:-000111756…
chr22:24776394-24839255	62861	promotor	ADORA2A	85.12	50.1	51.96	20.87	184.72	153.82	244.05	165.37	49.38	43.65	60.16	25.33	21.8	15.23	34.08	10.26	ADORA2A	SNRPD3|GGT5|UPB1|GGT1			ADORA2A::chr22:24829098/+:0000000000|ADORA2A::chr22:24819564/+:0000000000|ADORA2A::chr22:24823529/+:0000000000|ADORA2A::chr22:24828086/+:0000000000|ADORA2A::chr22:24828588/+:0000000000|SNRPD3::chr22:24953624/+:-000114369|SNRPD3::chr22:24951617/+:-000112362|SPECC1L::chr22:24672667/+:0000103727|SPECC1L::chr22:24666784/+:0000109610|SPECC1L::chr22:24740378/+:0000036016|SPECC1L::chr22:24698162/+:00000…
chr12:3210569-3262926	52357	enhancer	TSPAN9	71.19	39.93	37.33	14.63	184.44	138.09	195.35	128.55	45.25	40.73	50.1	24.67	34.86	26.08	45.23	25.12		TSPAN9		TEAD4	TSPAN9::chr12:3186520/+:0000024049|TSPAN9::chr12:3192818/+:0000017751|TSPAN9::chr12:3310342/+:-000047416|TSPAN9::chr12:3186520/+:0000024049|TSPAN9::chr12:3192818/+:0000017751|TSPAN9::chr12:3310342/+:-000047416|TEAD4::chr12:3069113/+:0000141456|TEAD4::chr12:3126563/+:0000084006|TEAD4::chr12:3103903/+:0000106666|TEAD4::chr12:3120169/+:0000090400|TEAD4::chr12:3068477/+:0000142092|TEAD4::chr12:312133…
chr11:63604175-63656964	52789	promotor	MARK2	48.81	41.91	29.24	18.87	184.41	221.85	151.39	167.11	26.27	34.02	29.79	15.61	19.1	21.88	20.97	13.28	MARK2	COX8A|NAA40|ATL3|MARK2|C11orf95|OTUB1	MARK2	RCOR2|C11orf95	COX8A::chr11:63742078/+:-000085114|NAA40::chr11:63706441/+:-000049477|NAA40::chr11:63706802/+:-000049838|NAA40::chr11:63713311/+:-000056347|ATL3::chr11:63426723/-:-000177452|ATL3::chr11:63439445/-:-000164730|ATL3::chr11:63439201/-:-000164974|RTN3::chr11:63448921/+:0000155254|RCOR2::chr11:63684315/-:0000027351|MARK2::chr11:63655986/+:0000000000|MARK2::chr11:63606399/+:0000000000|MARK2::chr11:63662…
chr22:31973849-32062312	88463	promotor	PISD	93.43	53.39	45.28	9.83	184.28	150.29	213.39	95.57	52.2	45.79	71.4	19.67	43.94	37.64	52.32	19.83	PISD	DEPDC5|EIF4ENIF1			DRG1::chr22:31795538/+:0000178311|PISD::chr22:32024195/-:0000000000|PISD::chr22:32026809/-:0000000000|PISD::chr22:32022001/-:0000000000|SFI1::chr22:31892124/+:0000081725|SFI1::chr22:31904240/+:0000069609|SFI1::chr22:31904244/+:0000069605|SFI1::chr22:31892124/+:0000081725|SFI1::chr22:31904240/+:0000069609|SFI1::chr22:31904244/+:0000069605|PRR14L::chr22:32146119/-:0000083807|PRR14L::chr22:32134896/…
chr12:1939211-1981595	42384	promotor	LRTM2	148.08	84.62	36.63	25.24	184.06	147.76	147.12	169.99	64.54	59.09	47.91	30.99	68.84	50.44	76.72	49.66	LRTM2	CACNA1C			ADIPOR2::chr12:1800246/+:0000138965|ADIPOR2::chr12:1863423/+:0000075788|CACNA1C::chr12:2162450/+:-000180855|CACNA1C::chr12:2162415/+:-000180820|DCP1B::chr12:2113676/-:0000132081|WNT5B::chr12:1740463/+:0000198748|LRTM2::chr12:1937241/+:0000001970|LRTM2::chr12:1929432/+:0000009779|LRTM2::chr12:1936572/+:0000002639|LRTM2::chr12:1936575/+:0000002636|CACNA2D4::chr12:2027869/-:0000046274
chr2:1589917-1659132	69215	genebody_exon	PXDN|PXDN|PXDN|PXDN|PXDN|PXDN|PXDN|PXDN|PXDN	112.44	79.84	47.77	30.62	183.21	173.1	201.17	189.43	57.9	63.59	56.89	40.06	74.8	73.5	87.35	56.34					TPO::chr2:1418179/+:0000171738|TPO::chr2:1417232/+:0000172685|PXDN::chr2:1748318/-:0000089186
chr6:35109796-35186484	76688	promotor	SCUBE3|TCP11	113.77	76.68	27.93	9.42	182.94	163.17	136.8	119.81	38.71	38.52	32.37	6.94	75.99	61.79	65.49	36.55	SCUBE3|TCP11	PPARD|ZNF76|DEF6|TCP11		PPARD|ZNF76	SCUBE3::chr6:35181838/+:0000000000|PPARD::chr6:35365274/+:-000178790|PPARD::chr6:35310334/+:-000123850|PPARD::chr6:35314843/+:-000128359|PPARD::chr6:35378763/+:-000192279|ZNF76::chr6:35248832/+:-000062348|ZNF76::chr6:35227490/+:-000041006|DEF6::chr6:35265594/+:-000079110|TCP11::chr6:35103979/-:-000005817|TCP11::chr6:35108660/-:-000001136|TCP11::chr6:35109186/-:-000000610|TCP11::chr6:35103994/-:-0…
chr9:38007469-38088688	81219	promotor	SHB	66.56	45.52	55.45	29.25	182.3	158.24	200.24	178.73	44.53	53.69	62.7	34.2	41.55	36.25	54.69	34.04	SHB	SLC25A51			SHB::chr9:38069209/-:0000000000|SLC25A51::chr9:37888588/-:-000118881|SLC25A51::chr9:37899946/-:-000107523|SLC25A51::chr9:37904349/-:-000103120|SLC25A51::chr9:37888588/-:-000118881|SLC25A51::chr9:37899946/-:-000107523|SLC25A51::chr9:37904349/-:-000103120
chr11:57498052-57569631	71579	promotor	CTNND1|C11orf31|BTBD18	63.45	66.4	54.92	39.75	182.12	235.91	268.1	267.42	29.63	46.09	50.52	33.11	33.21	36.28	50.61	28.98	CTNND1|C11orf31|BTBD18	YPEL4|UBE2L6|TIMM10|MED19			YPEL4::chr11:57414763/-:-000083289|YPEL4::chr11:57417416/-:-000080636|ZDHHC5::chr11:57435473/+:0000062579|ZDHHC5::chr11:57439492/+:0000058560|TIMM10::chr11:57298231/-:-000199821|CLP1::chr11:57426926/+:0000071126|CLP1::chr11:57425215/+:0000072837|C11orf31::chr11:57508721/+:0000000000|UBE2L6::chr11:57335802/-:-000162250|UBE2L6::chr11:57335179/-:-000162873|UBE2L6::chr11:57327904/-:-000170148|UBE2L6:…
chr1:15220529-15355651	135122	promotor	KAZN	90.86	57.39	66.16	25.81	181.82	161.81	250.35	156.81	65.25	67.89	98.36	45.31	44.85	41.09	66.4	33.48	KAZN	TMEM51			KAZN::chr1:15287179/+:0000000000|KAZN::chr1:15256295/+:0000000000|KAZN::chr1:15272414/+:0000000000|KAZN::chr1:15250624/+:0000000000|C1orf195::chr1:15497810/-:0000142159|C1orf195::chr1:15498119/-:0000142468|TMEM51::chr1:15479027/+:-000123376|TMEM51::chr1:15536985/+:-000181334|TMEM51::chr1:15541390/+:-000185739|TMEM51::chr1:15480228/+:-000124577|TMEM51::chr1:15479027/+:-000123376|TMEM51::chr1:15536…
chr1:41797242-41856086	58844	enhancer	SCMH1	77.07	37.28	50.11	22.31	181.76	144.32	182.98	112.75	44.95	41.28	58.63	25.47	16.66	13.89	22.19	8.61		SCMH1		HIVEP3	EDN2::chr1:41950353/-:0000094267|SCMH1::chr1:41625604/-:-000171638|SCMH1::chr1:41628688/-:-000168554|SCMH1::chr1:41608783/-:-000188459|SCMH1::chr1:41618412/-:-000178830|SCMH1::chr1:41617355/-:-000179887|SCMH1::chr1:41627103/-:-000170139|SCMH1::chr1:41707814/-:-000089428|SCMH1::chr1:41626569/-:-000170673|SCMH1::chr1:41651921/-:-000145321|SCMH1::chr1:41625604/-:-000171638|SCMH1::chr1:41628688/-:-00…
chr1:212628815-212663634	34819	enhancer	ATF3|TMEM206|FAM71A	100.27	53.38	57.88	31.97	181.59	144.4	220.98	173.45	48.57	42.58	59.97	34.9	73.89	58.59	96.76	63.19		ATF3|TMEM206|FAM71A		ATF3	TMEM206::chr1:212588242/-:-000040573|TMEM206::chr1:212588266/-:-000040549|NENF::chr1:212606228/+:0000022587|PPP2R5A::chr1:212475147/+:0000153668|PPP2R5A::chr1:212458878/+:0000169937|ATF3::chr1:212738675/+:-000075041|ATF3::chr1:212781969/+:-000118335|ATF3::chr1:212788382/+:-000124748|ATF3::chr1:212788407/+:-000124773|ATF3::chr1:212788359/+:-000124725|ATF3::chr1:212784181/+:-000120547|FAM71A::chr1:…
chr19:1161433-1208426	46993	promotor	SBNO2|STK11	81.54	50.6	46.8	22.65	180.43	173.68	195.89	162.66	54.91	51.74	59.65	39.36	5.97	4.92	9.34	4.22	SBNO2|STK11	MIDN|SBNO2|DAZAP1|MUM1|TMEM259|CIRBP|EFNA2|POLR2E|C19orf24|NDUFS7|ATP5D	STK11		MIDN::chr19:1249888/+:-000041462|MIDN::chr19:1248551/+:-000040125|DAZAP1::chr19:1407567/+:-000199141|GAMT::chr19:1401568/-:0000193142|MUM1::chr19:1356322/+:-000147896|MUM1::chr19:1354975/+:-000146549|TMEM259::chr19:1021140/-:-000140293|CNN2::chr19:1026273/+:0000135160|CIRBP::chr19:1269264/+:-000060838|CIRBP::chr19:1269266/+:-000060840|CIRBP::chr19:1270926/+:-000062500|STK11::chr19:1205797/+:00000…
chr3:169319685-169387836	68151	promotor	MECOM	104.61	205.97	58.33	60.18	179.8	353.69	219.94	430.09	26.26	90.81	33.16	39.85	154.79	188.5	140.89	138.36	MECOM	MYNN		MECOM|MYNN	MECOM::chr3:169381562/-:0000000000|LRRC31::chr3:169587722/-:0000199886|LRRC34::chr3:169530573/-:0000142737|MYNN::chr3:169490852/+:-000103016|MYNN::chr3:169492052/+:-000104216|MYNN::chr3:169491818/+:-000103982|ACTRT3::chr3:169487682/-:0000099846
chr20:30248421-30312619	64198	promotor	BCL2L1	70.61	65.97	68.64	49.61	178.81	198.91	303.06	302.85	41.47	59.67	72.86	58.48	70.85	69.11	90.55	61.13	BCL2L1	TPX2|MYLK2|TTLL9	MYLK2	FOXS1|ID1	BCL2L1::chr20:30310150/-:0000000000|BCL2L1::chr20:30310655/-:0000000000|TPX2::chr20:30326903/+:-000014284|TPX2::chr20:30330343/+:-000017724|TPX2::chr20:30345209/+:-000032590|REM1::chr20:30064029/+:0000184392|REM1::chr20:30063090/+:0000185331|MYLK2::chr20:30407335/+:-000094716|MYLK2::chr20:30407177/+:-000094558|FOXS1::chr20:30433419/-:0000120800|ID1::chr20:30193085/+:0000055336|COX4I2::chr20:30225…
chr8:126068917-126085604	16687	enhancer	NSMCE2	66.22	63.96	22.93	20.1	178.58	218.01	141.24	205.07	22.07	33.22	17.07	16.71	98.42	97.75	84.9	69.64		NSMCE2		ZNF572	ZNF572::chr8:125987847/+:0000081070|ZNF572::chr8:125985538/+:0000083379|NSMCE2::chr8:126114558/+:-000028954|NSMCE2::chr8:126104082/+:-000018478|NSMCE2::chr8:126114292/+:-000028688|KIAA0196::chr8:126104060/-:0000018456|KIAA0196::chr8:126096263/-:0000010659|KIAA0196::chr8:126104060/-:0000018456|KIAA0196::chr8:126096263/-:0000010659|SQLE::chr8:126010719/+:0000058198
chr10:123249830-123368981	119151	promotor	FGFR2	129.78	94.65	39.65	18.22	178.23	173	140.42	115.47	56.66	64.7	43.85	23.88	103.04	78.82	85.77	46.71	FGFR2		FGFR2		FGFR2::chr10:123357971/-:0000000000|FGFR2::chr10:123356158/-:0000000000|FGFR2::chr10:123353771/-:0000000000|FGFR2::chr10:123353480/-:0000000000
chr11:71748626-71838233	89607	promotor	NUMA1|ANAPC15|LRTOMT|LAMTOR1	59.77	54.83	30.46	19.09	178.12	219.94	177.05	222.18	18.52	30.47	21.62	13.34	28.23	29.02	27.59	25.27	NUMA1|ANAPC15|LRTOMT|LAMTOR1	INPPL1|FOLR1|FOLR2|FOLR3		PHOX2A	INPPL1::chr11:71935881/+:-000097648|NUMA1::chr11:71780956/-:0000000000|NUMA1::chr11:71747019/-:-000001607|NUMA1::chr11:71747020/-:-000001606|NUMA1::chr11:71773731/-:0000000000|NUMA1::chr11:71791738/-:0000000000|ANAPC15::chr11:71823343/-:0000000000|ANAPC15::chr11:71823277/-:0000000000|ANAPC15::chr11:71822541/-:0000000000|ANAPC15::chr11:71823821/-:0000000000|ANAPC15::chr11:71822326/-:0000000000|ANA…
chr15:72446396-72525799	79403	promotor	GRAMD2|PKM	83.11	52.66	70.07	34.24	177.9	144.45	231.57	179.92	62.91	58.47	88.52	50.58	48.94	42.94	62.48	39.5	GRAMD2|PKM	MYO9A	PKM		SENP8::chr15:72410630/+:0000035766|SENP8::chr15:72409191/+:0000037205|SENP8::chr15:72409245/+:0000037151|SENP8::chr15:72431652/+:0000014744|SENP8::chr15:72431917/+:0000014479|SENP8::chr15:72406598/+:0000039798|HEXA::chr15:72668519/-:0000142720|CELF6::chr15:72612286/-:0000086487|CELF6::chr15:72612524/-:0000086725|CELF6::chr15:72598655/-:0000072856|CELF6::chr15:72612286/-:0000086487|CELF6::chr15:72…
chr11:120147779-120210972	63193	promotor	ARHGEF12|TMEM136	74.94	93.68	59.55	39.56	177.78	259.06	235.8	295.79	40.46	67.56	57.54	43.71	77.48	84.81	109.49	76.95	ARHGEF12|TMEM136	ARHGEF12|TRIM29|GRIK4		POU2F3	OAF::chr11:120081746/+:0000066033|ARHGEF12::chr11:120207617/+:0000000000|ARHGEF12::chr11:120291461/+:-000080489|ARHGEF12::chr11:120278446/+:-000067474|ARHGEF12::chr11:120256002/+:-000045030|ARHGEF12::chr11:120292511/+:-000081539|ARHGEF12::chr11:120276826/+:-000065854|ARHGEF12::chr11:120280102/+:-000069130|TMEM136::chr11:120195837/+:0000000000|TMEM136::chr11:120200685/+:0000000000|TMEM136::chr11:1…
chr16:29775278-29842214	66936	promotor	MVP|MAZ|ZG16|PRRT2|PAGR1|KIF22	78.28	44.64	47.9	22.28	176.82	148.98	164	142.93	53.55	41.45	50.63	24.86	28.87	26.25	28.08	17.66	MVP|MAZ|ZG16|PRRT2|PAGR1|KIF22	INO80E|ASPHD1|TAOK2|C16orf92|TMEM219|C16orf54	TAOK2	MAZ	DOC2A::chr16:30022309/-:0000180095|DOC2A::chr16:30022400/-:0000180186|DOC2A::chr16:30021555/-:0000179341|DOC2A::chr16:30022741/-:0000180527|DOC2A::chr16:30024916/-:0000182702|DOC2A::chr16:30023668/-:0000181454|FAM57B::chr16:30042185/-:0000199971|INO80E::chr16:30007529/+:-000165315|ASPHD1::chr16:29912146/+:-000069932|TAOK2::chr16:29985187/+:-000142973|TAOK2::chr16:29989058/+:-000146844|QPRT::chr16…
chr3:172339121-172411539	72418	promotor	NCEH1	74.34	63.9	42.61	18.24	176.55	174.5	177.49	147.34	32.48	36.06	39.36	8.27	98.44	87.52	82.21	55.28	NCEH1	GHSR|TNFSF10|ECT2			GHSR::chr3:172166245/-:-000172876|TNFSF10::chr3:172241264/-:-000097857|TNFSF10::chr3:172241296/-:-000097825|NCEH1::chr3:172429007/-:0000017468|NCEH1::chr3:172365903/-:0000000000|NCEH1::chr3:172363481/-:0000000000|NCEH1::chr3:172429007/-:0000017468|NCEH1::chr3:172365903/-:0000000000|NCEH1::chr3:172363481/-:0000000000|ECT2::chr3:172468474/+:-000056935|ECT2::chr3:172472298/+:-000060759|ECT2::chr3:17…
chr11:67109989-67212473	102484	promotor	RAD9A|CORO1B|PTPRCAP|RPS6KB2|POLD4|CARNS1|CLCF1|PPP1CA|TBC1D10C	63.36	32.8	32.84	8.81	176.36	152.03	114.46	95.92	59.7	42.64	47.48	14.65	26.64	28.24	29.99	20.91	RAD9A|CORO1B|PTPRCAP|RPS6KB2|POLD4|CARNS1|CLCF1|PPP1CA|TBC1D10C	AIP|NDUFV1|CABP4|GSTP1	ADRBK1|RPS6KB2	TBX10	ANKRD13D::chr11:67056761/+:0000053228|TMEM134::chr11:67236747/-:0000024274|RAD9A::chr11:67159422/+:0000000000|RAD9A::chr11:67160775/+:0000000000|AIP::chr11:67250986/+:-000038513|AIP::chr11:67250499/+:-000038026|AIP::chr11:67254476/+:-000042003|CORO1B::chr11:67210982/-:0000000000|CORO1B::chr11:67210935/-:0000000000|CORO1B::chr11:67210100/-:0000000000|CORO1B::chr11:67211291/-:0000000000|ADRBK1::chr…
chr14:74031188-74081774	50586	promotor	ACOT6|ACOT4|ACOT2	99.11	71.96	30.52	14.93	176.31	161.39	154.46	125.79	47.68	48.54	39.77	22.83	46.63	32.57	39.51	24.98	ACOT6|ACOT4|ACOT2	HEATR4|NUMB|DNAL1			HEATR4::chr14:74025650/-:-000005538|HEATR4::chr14:73989927/-:-000041261|HEATR4::chr14:73996947/-:-000034241|HEATR4::chr14:74025650/-:-000005538|HEATR4::chr14:73989927/-:-000041261|HEATR4::chr14:73996947/-:-000034241|NUMB::chr14:73833688/-:-000197500|NUMB::chr14:73876775/-:-000154413|NUMB::chr14:73925285/-:-000105903|NUMB::chr14:73833688/-:-000197500|NUMB::chr14:73876775/-:-000154413|NUMB::chr14:7…
chr22:37897531-38006645	109114	promotor	CDC42EP1|CARD10|GGA1|LGALS2	76.1	43.04	47.28	19.44	175.45	147.07	198.13	145.81	65.78	51.55	76.39	36.07	18.18	15.59	27.02	11.35	CDC42EP1|CARD10|GGA1|LGALS2	H1F0|MFNG|TRIOBP|GGA1|SH3BP1|GCAT|PDXP|LGALS1|ELFN2|NOL12			H1F0::chr22:38201113/+:-000194468|MFNG::chr22:37882477/-:-000015054|MFNG::chr22:37882424/-:-000015107|TRIOBP::chr22:38092994/+:-000086349|TRIOBP::chr22:38093594/+:-000086949|TRIOBP::chr22:38142240/+:-000135595|TRIOBP::chr22:38097312/+:-000090667|TRIOBP::chr22:38092994/+:-000086349|TRIOBP::chr22:38093594/+:-000086949|TRIOBP::chr22:38142240/+:-000135595|TRIOBP::chr22:38097312/+:-000090667|CDC42EP1:…
chr17:43153845-43254278	100433	promotor	ACBD4|HEXIM1|PLCD3|HEXIM2	94.69	71.85	51.52	30.85	175.32	197.84	183.12	177.59	51.93	62.83	57.12	37.85	25.32	26.29	27.5	21.51	ACBD4|HEXIM1|PLCD3|HEXIM2	C1QL1|FMNL1|DCAKD|KIF18B|EFTUD2|GFAP	MAP3K14		C1QL1::chr17:43045643/-:-000108202|CCDC103::chr17:42978357/+:0000175488|CCDC103::chr17:42977079/+:0000176766|FMNL1::chr17:43299291/+:-000045013|DCAKD::chr17:43112369/-:-000041476|DCAKD::chr17:43129028/-:-000024817|DCAKD::chr17:43128884/-:-000024961|DCAKD::chr17:43138476/-:-000015369|DCAKD::chr17:43112366/-:-000041479|HEXIM2::chr17:43237540/+:0000000000|HEXIM2::chr17:43240113/+:0000000000|HEXIM2::…
chr9:136719580-136767252	47672	enhancer	SARDH	62.89	22.12	39.5	13.66	174.9	96.9	223.76	142.55	33.19	18.41	50.02	18.52	8.93	3.75	16.42	6.88		SARDH	BRD3		SARDH::chr9:136599324/-:-000120256|SARDH::chr9:136605076/-:-000114504|SARDH::chr9:136603478/-:-000116102|SARDH::chr9:136599324/-:-000120256|SARDH::chr9:136605076/-:-000114504|SARDH::chr9:136603478/-:-000116102|VAV2::chr9:136857445/-:0000090193|BRD3::chr9:136933140/-:0000165888|BRD3::chr9:136918711/-:0000151459
chr2:70311572-70371437	59865	promotor	PCBP1	101.1	83.62	48.65	33.66	174.27	199.14	187.4	224.76	40.41	42.54	43.8	26.06	22.87	25.22	28.31	21.43	PCBP1	PCYOX1|ASPRV1		MXD1	PCYOX1::chr2:70485230/+:-000113793|ASPRV1::chr2:70189396/-:-000122176|TIA1::chr2:70475778/-:0000104341|SNRNP27::chr2:70121074/+:0000190498|PCBP1::chr2:70314584/+:0000000000|FAM136A::chr2:70529219/-:0000157782|SNRPG::chr2:70520868/-:0000149431|MXD1::chr2:70142172/+:0000169400|C2orf42::chr2:70409128/-:0000037691|C2orf42::chr2:70418150/-:0000046713|C2orf42::chr2:70410066/-:0000038629
chr21:41745534-41761281	15747	genebody_exon	DSCAM-AS1|DSCAM-AS1|DSCAM-AS1|DSCAM-AS1|DSCAM-AS1|DSCAM-AS1	129.74	57.5	31.7	8.41	174.04	120.82	186.72	84.65	83.04	45.93	39.87	10.21	53.35	30.41	53.27	12.87
chr20:48288507-48361862	73355	promotor	B4GALT5	53.43	-5.38	59.48	1	173.67	62.4	247.42	75.34	36.13	3.61	68.37	-1.42	50.11	15.85	76.78	14.65	B4GALT5	SLC9A8|PTGIS|RNF114|KCNB1			SLC9A8::chr20:48429249/+:-000067387|PTGIS::chr20:48184706/-:-000103801|RNF114::chr20:48552913/+:-000191051|SPATA2::chr20:48525128/-:0000163266|SPATA2::chr20:48530275/-:0000168413|SPATA2::chr20:48532079/-:0000170217|KCNB1::chr20:48099180/-:-000189327|B4GALT5::chr20:48330420/-:0000000000
chr5:173290937-173372315	81378	promotor	CPEB4	76.25	54.22	38.44	26.43	173.36	153.72	166.1	178.95	28.09	32.2	30.6	14.94	69.51	58.8	64.23	46.28	CPEB4	HMP19|C5orf47			HMP19::chr5:173472606/+:-000100291|HMP19::chr5:173473736/+:-000101421|CPEB4::chr5:173315330/+:0000000000|C5orf47::chr5:173416161/+:-000043846
chr16:3012785-3110417	97632	promotor	HCFC1R1|PKMYT1|CCDC64B|KREMEN2|TNFRSF12A|CLDN9|CLDN6|PAQR4|IL32|MMP25|THOC6	54.17	18.56	24.22	0.62	173.3	97.79	105.59	62.3	57.19	29.86	46.04	11.99	-3.2	-6.89	-7.48	-12.65	HCFC1R1|PKMYT1|CCDC64B|KREMEN2|TNFRSF12A|CLDN9|CLDN6|PAQR4|IL32|MMP25|THOC6	ZNF213|TCEB2|PRSS33|ZNF205|IL32|PRSS22	PKMYT1	ZNF213|ZNF205|ZNF200|ZSCAN10	ZNF213::chr16:3187166/+:-000076749|ZNF213::chr16:3185133/+:-000074716|ZNF213::chr16:3185056/+:-000074639|HCFC1R1::chr16:3073968/-:0000000000|HCFC1R1::chr16:3074132/-:0000000000|HCFC1R1::chr16:3073530/-:0000000000|HCFC1R1::chr16:3074286/-:0000000000|TCEB2::chr16:2827296/-:-000185489|PKMYT1::chr16:3029936/-:0000000000|PKMYT1::chr16:3029912/-:0000000000|PKMYT1::chr16:3030539/-:0000000000|PKMYT1::chr…
chr12:112190524-112220834	30310	promotor	ALDH2	73.94	61.08	23.99	14.34	173.02	205.47	132.53	160.51	33.56	46.63	24.97	19.89	41.99	42.56	33.86	25.18	ALDH2	BRAP|ATXN2|MAPKAPK5	MAPKAPK5		BRAP::chr12:112123799/-:-000066725|ALDH2::chr12:112204690/+:0000000000|ACAD10::chr12:112130500/+:0000060024|ACAD10::chr12:112123856/+:0000066668|ATXN2::chr12:112037479/-:-000153045|MAPKAPK5::chr12:112280031/+:-000059197|TMEM116::chr12:112416590/-:0000195756|TMEM116::chr12:112381172/-:0000160338|TMEM116::chr12:112403562/-:0000182728|TMEM116::chr12:112416590/-:0000195756|TMEM116::chr12:112381172/-:…
chr20:19374683-19417398	42715	genebody_intron	SLC24A3	99.05	90.97	22.49	18.72	172.75	189.77	111.91	147.7	33.02	50.01	22.07	21.77	94.77	105.51	71.63	61.67					SLC24A3::chr20:19193289/+:0000181394
chr1:207173496-207227652	54156	promotor	C1orf116|PFKFB2|YOD1	102.59	63	43.07	28.37	172.74	144.41	140.29	125.86	33.91	45.37	32.66	21.74	122.07	117.74	90.73	63.96	C1orf116|PFKFB2|YOD1	FCAMR|FAIM3|C4BPA|C4BPB|PIGR			IL19::chr1:207010005/+:0000163491|IL19::chr1:207002221/+:0000171275|IL19::chr1:207007058/+:0000166438|IL19::chr1:207010005/+:0000163491|IL19::chr1:207002221/+:0000171275|IL19::chr1:207007058/+:0000166438|C1orf116::chr1:207196824/-:0000000000|C1orf116::chr1:207198408/-:0000000000|C1orf116::chr1:207206100/-:0000000000|C1orf116::chr1:207201023/-:0000000000|C1orf116::chr1:207196824/-:0000000000|C1orf…
chr3:46948128-47047676	99548	promotor	CCDC12|NBEAL2	67.39	91.96	59.01	40.4	172.53	263.24	279.65	309.67	43.3	79.54	70.24	57.39	32.33	38.8	43.94	33.14	CCDC12|NBEAL2	PRSS46|PRSS50|MYL3			PRSS46::chr3:46777920/-:-000170208|PTH1R::chr3:46923738/+:0000024390|PTH1R::chr3:46925001/+:0000023127|PTH1R::chr3:46922551/+:0000025577|PTH1R::chr3:46919235/+:0000028893|PRSS50::chr3:46759372/-:-000188756|MYL3::chr3:46904972/-:-000043156|CCDC12::chr3:47023499/-:0000000000|CCDC12::chr3:47018256/-:0000000000|CCDC12::chr3:47018332/-:0000000000|SETD2::chr3:47205466/-:0000157790|NBEAL2::chr3:47021172…
chr1:226058060-226113169	55109	promotor	TMEM63A|LEFTY1|PYCR2	50.37	30.68	43.02	15.1	172.23	161.02	211.91	167.79	37.05	32.39	49.22	21.2	30.53	22.39	40.83	22.99	TMEM63A|LEFTY1|PYCR2	H3F3A			SDE2::chr1:226187065/-:0000073896|EPHX1::chr1:225997835/+:0000060225|EPHX1::chr1:225997775/+:0000060285|EPHX1::chr1:226016425/+:0000041635|EPHX1::chr1:226013001/+:0000045059|EPHX1::chr1:225997835/+:0000060225|EPHX1::chr1:225997775/+:0000060285|EPHX1::chr1:226016425/+:0000041635|EPHX1::chr1:226013001/+:0000045059|LEFTY2::chr1:226129082/-:0000015913|SRP9::chr1:225965514/+:0000092546|LEFTY1::chr1:22…
chr1:40532551-40576242	43691	promotor	PPT1	119.79	118.92	36.87	22.89	172.17	224.5	204.82	219.45	53.49	86.57	36.83	26.51	25.41	25.74	30.49	13.99	PPT1	MYCL|TMCO2|RLF|TRIT1|ZMPSTE24			MYCL::chr1:40367686/-:-000164865|PPT1::chr1:40563141/-:0000000000|TMCO2::chr1:40713572/+:-000137330|RLF::chr1:40627040/+:-000050798|CAP1::chr1:40525008/+:0000007543|CAP1::chr1:40506254/+:0000026297|MFSD2A::chr1:40420783/+:0000111768|MFSD2A::chr1:40430882/+:0000101669|TRIT1::chr1:40349176/-:-000183375|ZMPSTE24::chr1:40723721/+:-000147479
chr11:34640551-34708395	67844	promotor	EHF	105.9	103.06	58.69	37.43	172.13	205.49	168.14	201	45.32	74.23	56.63	31.08	116.42	119.36	118.71	85.05	EHF	ELF5		EHF|ELF5	EHF::chr11:34664174/+:0000000000|EHF::chr11:34642587/+:0000000000|EHF::chr11:34654010/+:0000000000|ELF5::chr11:34527299/-:-000113252|ELF5::chr11:34535346/-:-000105205|ELF5::chr11:34533345/-:-000107206|CAT::chr11:34460471/+:0000180080
chr11:33059699-33089902	30203	promotor	TCP11L1	114.76	23.85	47.67	8.33	171.87	74.53	242.31	95.39	47.33	14.62	56.96	8.48	33.25	12.85	48.67	8.37	TCP11L1	HIPK3	HIPK3		HIPK3::chr11:33278217/+:-000188315|HIPK3::chr11:33278867/+:-000188965|HIPK3::chr11:33279876/+:-000189974|TCP11L1::chr11:33060962/+:0000000000|TCP11L1::chr11:33065295/+:0000000000|TCP11L1::chr11:33061560/+:0000000000|QSER1::chr11:32949507/+:0000110192|QSER1::chr11:32948702/+:0000110997|QSER1::chr11:32914723/+:0000144976|DEPDC7::chr11:33037409/+:0000022290|DEPDC7::chr11:33037727/+:0000021972|CSTF3:…
chr3:42510580-42563526	52946	promotor	VIPR1	86.06	71.43	38.98	22.48	171.69	177.97	192.32	184.08	38.66	47.25	37.59	23.27	34.73	29.34	39.7	20	VIPR1	KLHL40|SS18L2|LYZL4|NKTR|ZBTB47		ZBTB47	SEC22C::chr3:42623519/-:0000059993|SEC22C::chr3:42642571/-:0000079045|SEC22C::chr3:42610564/-:0000047038|ZBTB47::chr3:42699766/+:-000136240|ZBTB47::chr3:42695175/+:-000131649|SS18L2::chr3:42632297/+:-000068771|LYZL4::chr3:42448815/-:-000061765|LYZL4::chr3:42452093/-:-000058487|LYZL4::chr3:42448834/-:-000061746|KLHL40::chr3:42727010/+:-000163484|VIPR1::chr3:42567378/+:-000003852|VIPR1::chr3:425441…
chr11:64601636-64656203	54567	promotor	EHD1	55.65	34.19	55.52	28.09	171.18	148.74	144.94	109.67	54.28	49.14	68.82	40.03	12.47	14.16	17.06	6.94	EHD1	RASGRP2|SAC3D1|SNX15|MAP4K2|ZFPL1|ARL2|MEN1|SF1|PYGM|PPP2R5B|NRXN2	MAP4K2	BATF2	RASGRP2::chr11:64512328/-:-000089308|RASGRP2::chr11:64512927/-:-000088709|RASGRP2::chr11:64510408/-:-000091228|RASGRP2::chr11:64511629/-:-000090007|SAC3D1::chr11:64808375/+:-000152172|SNX15::chr11:64794879/+:-000138676|GPHA2::chr11:64703359/-:0000047156|EHD1::chr11:64645958/-:0000000000|EHD1::chr11:64646627/-:0000000000|EHD1::chr11:64647184/-:0000000000|EHD1::chr11:64646239/-:0000000000|ZFPL1::ch…
chr21:42481655-42521494	39839	enhancer	BACE2|FAM3B	114.66	83.85	40.5	25.71	170.96	161.84	186.15	180.94	45.61	55.83	46.57	37.62	34.37	34.1	43.02	28.12		BACE2|FAM3B			BACE2::chr21:42539727/+:-000018233|FAM3B::chr21:42688660/+:-000167166|PLAC4::chr21:42557165/-:0000035671
chr9:137216464-137272302	55838	promotor	RXRA	56.05	40.24	36.9	16.08	170.25	193.42	178.55	143.39	37.49	41.09	42.98	23.23	4.76	5.9	6.98	1.14	RXRA	RXRA		RXRA	RXRA::chr9:137298427/+:-000026125|RXRA::chr9:137218308/+:0000000000|RXRA::chr9:137293477/+:-000021175|RXRA::chr9:137271140/+:0000000000|RXRA::chr9:137299994/+:-000027692
chr3:128039009-128105564	66555	enhancer	RUVBL1	78.99	34.15	38.2	13.9	169.82	105.52	189.85	121.79	33.05	25.09	39.35	19.46	52.7	35.02	71.47	37.78		RUVBL1		GATA2	EEFSEC::chr3:127872299/+:0000166710|DNAJB8::chr3:128186090/-:0000080526|DNAJB8::chr3:128184278/-:0000078714|DNAJB8::chr3:128182952/-:0000077388|GATA2::chr3:128206763/-:0000101199|GATA2::chr3:128212029/-:0000106465|GATA2::chr3:128207372/-:0000101808|GATA2::chr3:128205918/-:0000100354|RUVBL1::chr3:127842670/-:-000196339
chr20:35438314-35494552	56238	promotor	SOGA1	56.9	26.25	46.15	13.17	168.35	120.5	172.04	110.32	55.25	36.37	57.35	25.97	25.17	20.08	27.1	16.21	SOGA1	SLA2|TLDC2|DSN1|NDRG3			SAMHD1::chr20:35580245/-:0000085693|SLA2::chr20:35269780/-:-000168534|SLA2::chr20:35274618/-:-000163696|TLDC2::chr20:35504523/+:-000009971|DSN1::chr20:35402153/-:-000036161|DSN1::chr20:35402229/-:-000036085|DSN1::chr20:35399875/-:-000038439|DSN1::chr20:35399595/-:-000038719|DSN1::chr20:35402153/-:-000036161|DSN1::chr20:35402229/-:-000036085|DSN1::chr20:35399875/-:-000038439|DSN1::chr20:35399595/-…
chr8:74263137-74339389	76252	enhancer	RPL7|C8orf89	121.84	197.57	108.05	97.39	168.27	360.56	225.63	457.79	67.91	114.94	87.12	78.04	197.22	210.74	229.22	169.4		RPL7|C8orf89			RPL7::chr8:74205868/-:-000057269|C8orf89::chr8:74171736/-:-000091401|RDH10::chr8:74206836/+:0000056301|STAU2::chr8:74529685/-:0000190296
chr1:6401088-6507325	106237	promotor	ESPN|ACOT7|HES2	57.45	20.32	60.18	5.16	168.07	108.6	179.8	64.37	62.39	38.85	82.89	20.16	27.72	12.71	32.19	5.25	ESPN|ACOT7|HES2	GPR153|THAP3|CHD5|PHF13|RPL22|TAS1R1|ZBTB48|ICMT		THAP3|ZBTB48|HES2|HES3	GPR153::chr1:6321034/-:-000080054|GPR153::chr1:6315073/-:-000086015|THAP3::chr1:6685209/+:-000177884|THAP3::chr1:6684924/+:-000177599|CHD5::chr1:6240193/-:-000160895|ESPN::chr1:6484847/+:0000000000|PHF13::chr1:6673755/+:-000166430|PLEKHG5::chr1:6580120/-:0000072795|PLEKHG5::chr1:6551760/-:0000044435|PLEKHG5::chr1:6557483/-:0000050158|PLEKHG5::chr1:6550653/-:0000043328|PLEKHG5::chr1:6545528/-:0000…
chr15:99393623-99425782	32159	genebody_intron	IGF1R	119.33	100.67	42.75	27.88	167.94	192.11	199.79	212.69	40.74	48.42	36.49	26.21	57.45	54.6	70.16	44.1					PGPEP1L::chr15:99514386/-:0000088604|PGPEP1L::chr15:99548884/-:0000123102|PGPEP1L::chr15:99544507/-:0000118725|PGPEP1L::chr15:99551023/-:0000125241|PGPEP1L::chr15:99512879/-:0000087097
chr3:172231694-172283403	51709	promotor	TNFSF10	108.77	150.68	50.55	30.16	167.34	247.34	223.2	195.56	51.72	81.58	48.21	25.81	102.41	105.97	104.19	67.82	TNFSF10	GHSR|ECT2			GHSR::chr3:172166245/-:-000065449|TNFSF10::chr3:172241264/-:0000000000|TNFSF10::chr3:172241296/-:0000000000|NCEH1::chr3:172429007/-:0000145604|NCEH1::chr3:172365903/-:0000082500|NCEH1::chr3:172363481/-:0000080078|NCEH1::chr3:172429007/-:0000145604|NCEH1::chr3:172365903/-:0000082500|NCEH1::chr3:172363481/-:0000080078|ECT2::chr3:172468474/+:-000185071|ECT2::chr3:172472298/+:-000188895|ECT2::chr3:17…
chr15:93176722-93212065	35343	promotor	FAM174B	93.39	82.68	42.57	26.46	167.29	187.42	190.35	203.52	37.03	48.31	40.65	28.35	63.53	63.79	73.14	58.06	FAM174B				FAM174B::chr15:93199030/-:0000000000|C15orf32::chr15:93014906/+:0000161816
chr15:101251530-101312500	60970	enhancer	LRRK1|ALDH1A3|LINS|CERS3	109.3	113.58	49.24	34.59	165.96	204.19	213.19	251.81	47.48	71.36	55.35	49.08	42.25	44.88	47.48	34.94		LRRK1|ALDH1A3|LINS|CERS3	LRRK1		CERS3::chr15:101061960/-:-000189570|CERS3::chr15:101069279/-:-000182251|CERS3::chr15:101084530/-:-000167000|CERS3::chr15:101084924/-:-000166606|LRRK1::chr15:101459419/+:-000146919|LRRK1::chr15:101464715/+:-000152215|LINS::chr15:101142444/-:-000109086|LINS::chr15:101121149/-:-000130381|ASB7::chr15:101143419/+:0000108111|ASB7::chr15:101149911/+:0000101619|ASB7::chr15:101152370/+:0000099160|ASB7::ch…
chr15:93346174-93390776	44602	enhancer	FAM174B|CHD2	87.23	81.32	38.66	24.57	165.94	176.97	197.17	200.47	30.55	40.02	39.37	22.61	40.25	40.85	43.81	28.92		FAM174B|CHD2			FAM174B::chr15:93199030/-:-000147144|CHD2::chr15:93444396/+:-000053620|CHD2::chr15:93443550/+:-000052774
chr7:29124048-29164329	40281	promotor	CPVL	90.31	93.94	73.78	51.25	165.74	198.52	272.68	258.78	47.84	71.56	66.7	51.67	107.88	106.97	132.25	96.9	CPVL	TRIL|CHN2			CHN2::chr7:29234120/+:-000069791|CHN2::chr7:29237356/+:-000073027|CHN2::chr7:29186162/+:-000021833|CHN2::chr7:29234120/+:-000069791|CHN2::chr7:29237356/+:-000073027|CHN2::chr7:29186162/+:-000021833|TRIL::chr7:28998028/-:-000126020|CPVL::chr7:29160686/-:0000000000|CPVL::chr7:29186152/-:0000021823
chr2:219207387-219273925	66538	promotor	SLC11A1|CATIP|CTDSP1	97.35	44.25	41.17	13.14	165.49	116.92	156.92	100.26	57.16	40.46	48.51	20.1	19.73	9.35	19.25	2.11	SLC11A1|CATIP|CTDSP1	RQCD1|VIL1|CXCR1|AAMP|PLCD4|TMBIM1			VIL1::chr2:219283837/+:-000009912|VIL1::chr2:219288490/+:-000014565|RQCD1::chr2:219433302/+:-000159377|SLC11A1::chr2:219246751/+:0000000000|ARPC2::chr2:219082119/+:0000125268|ARPC2::chr2:219082185/+:0000125202|ARPC2::chr2:219081816/+:0000125571|CATIP::chr2:219221578/+:0000000000|CXCR1::chr2:219029966/-:-000177421|CXCR1::chr2:219031715/-:-000175672|PNKD::chr2:219187901/+:0000019486|PNKD::chr2:2191…
chr12:13249422-13291526	42104	promotor	GSG1	81.96	68.41	34.62	25.62	165.41	171.52	182.05	195.6	29.3	36.64	33.06	25.74	57.61	55.41	63.29	49.15	GSG1	HEBP1|EMP1			KIAA1467::chr12:13197314/+:0000052108|HEBP1::chr12:13153242/-:-000096180|GSG1::chr12:13248739/-:-000000683|GSG1::chr12:13256629/-:0000000000|GPRC5A::chr12:13061176/+:0000188246|EMP1::chr12:13349601/+:-000058075|EMP1::chr12:13364402/+:-000072876
chr20:35074172-35115138	40966	promotor	DLGAP4	35.61	20.08	27.23	9.3	165.29	139.83	135.79	104.24	25.14	22.2	24.46	9.16	8.94	6.68	9.57	1.52	DLGAP4	TGIF2-C20orf24|C20orf24|DLGAP4|TGIF2|MYL9		TGIF2	TGIF2-C20orf24::chr20:35207143/+:-000092005|TGIF2-C20orf24::chr20:35202956/+:-000087818|C20orf24::chr20:35234136/+:-000118998|SLA2::chr20:35269780/-:0000154642|SLA2::chr20:35274618/-:0000159480|DLGAP4::chr20:34995447/+:0000078725|DLGAP4::chr20:35060048/+:0000014124|DLGAP4::chr20:35125107/+:-000009969|DLGAP4::chr20:35090185/+:0000000000|DLGAP4::chr20:35128601/+:-000013463|DLGAP4::chr20:35127990/+:…
chr1:113731184-113753918	22734	enhancer	MAGI3	89.25	85.54	35.1	21.96	165.11	201.9	184.12	222.57	27.83	39.54	26.18	17.93	64.27	52.92	60.43	42.18		MAGI3			MAGI3::chr1:113933474/+:-000179556|LRIG2::chr1:113615791/+:0000115393
chr1:28831005-28881522	50517	promotor	TRNAU1AP|RCC1	76.92	62.35	47.29	17.96	164.88	165.11	181.84	149.88	63.26	49.05	71.37	30.32	11.39	9.24	8.29	5.85	TRNAU1AP|RCC1	YTHDF2|RAB42|GMEB1		GMEB1	PHACTR4::chr1:28764660/+:0000066345|PHACTR4::chr1:28733920/+:0000097085|PHACTR4::chr1:28696092/+:0000134913|PHACTR4::chr1:28764660/+:0000066345|PHACTR4::chr1:28733920/+:0000097085|PHACTR4::chr1:28696092/+:0000134913|TRNAU1AP::chr1:28879528/+:0000000000|RCC1::chr1:28834639/+:0000000000|RCC1::chr1:28835341/+:0000000000|RCC1::chr1:28856369/+:0000000000|RCC1::chr1:28832454/+:0000000000|RCC1::chr1:288…
chr1:21940380-21986467	46087	promotor	RAP1GAP	93.04	61.77	28.75	15.06	164.83	150.39	122.28	92.69	56.4	66.32	47.64	35.43	35.56	35.22	37.17	22.86	RAP1GAP	LDLRAD2			USP48::chr1:22109687/-:0000123220|LDLRAD2::chr1:22138757/+:-000152290|NBPF3::chr1:21771440/+:0000168940|NBPF3::chr1:21766582/+:0000173798|RAP1GAP::chr1:21946542/-:0000000000|RAP1GAP::chr1:21976288/-:0000000000|RAP1GAP::chr1:21978347/-:0000000000|RAP1GAP::chr1:21995855/-:0000009388|RAP1GAP::chr1:21952889/-:0000000000|RAP1GAP::chr1:21991809/-:0000005342|ALPL::chr1:21835857/+:0000104523|ALPL::chr1:2…
chr7:100025011-100049266	24255	promotor	MEPCE|ZCWPW1|PPP1R35	66.55	48.7	37.06	19.34	164.71	180.7	167.94	163.47	40.71	32.94	40.65	20.6	5.77	5.83	12.17	7.02	MEPCE|ZCWPW1|PPP1R35	MOSPD3|AGFG2|ZCWPW1|GATS|FBXO24|PCOLCE|NYAP1		TSC22D4	MOSPD3::chr7:100210352/+:-000161086|MOSPD3::chr7:100209724/+:-000160458|MOSPD3::chr7:100210052/+:-000160786|MOSPD3::chr7:100210113/+:-000160847|TFR2::chr7:100239172/-:0000189906|TFR2::chr7:100231272/-:0000182006|MEPCE::chr7:100028652/+:0000000000|MEPCE::chr7:100026412/+:0000000000|MEPCE::chr7:100027253/+:0000000000|MEPCE::chr7:100028237/+:0000000000|ZCWPW1::chr7:100018300/-:-000006711|ZCWPW1::chr…
chr1:85661691-85711397	49706	promotor	SYDE2	80.64	78.41	46.47	26.67	163.29	193.37	182.79	218.98	34.03	50.74	43.09	23.26	85.66	76.33	89.63	54.88	SYDE2	MCOLN3|MCOLN2			SYDE2::chr1:85666727/-:0000000000|DDAH1::chr1:85824529/-:0000113132|DDAH1::chr1:85824529/-:0000113132|C1orf52::chr1:85725354/-:0000013957|MCOLN3::chr1:85511044/-:-000150647|MCOLN3::chr1:85514222/-:-000147469|MCOLN2::chr1:85462804/-:-000198887|WDR63::chr1:85537610/+:0000124081|WDR63::chr1:85527980/+:0000133711|BCL10::chr1:85742586/-:0000031189
chr11:6478449-6506198	27749	promotor	ARFIP2|TIMM10B|TRIM3	64.86	68.17	25.62	22.31	163.12	195.88	118.41	158.69	33.56	51.89	23.41	25.41	18.79	20.68	15.74	13.91	ARFIP2|TIMM10B|TRIM3	HPX|APBB1|ILK|PRKCDBP|DNHD1	ILK		CCKBR::chr11:6280903/+:0000197546|DCHS1::chr11:6662963/-:0000156765|DCHS1::chr11:6677079/-:0000170881|ARFIP2::chr11:6501692/-:0000000000|ARFIP2::chr11:6502708/-:0000000000|ARFIP2::chr11:6501297/-:0000000000|ARFIP2::chr11:6501652/-:0000000000|HPX::chr11:6462253/-:-000016196|MRPL17::chr11:6704631/-:0000198433|RRP8::chr11:6624879/-:0000118681|TPP1::chr11:6640691/-:0000134493|APBB1::chr11:6426892/-:-…
chr7:99715653-99776068	60415	promotor	MBLAC1|TAF6|STAG3|GAL3ST4|C7orf43|GPC2|CNPY4|LAMTOR4	70.78	40.26	51.75	15.19	162.16	140.92	158.96	90.87	54.55	45.66	64.67	23.2	14.83	8.68	23.58	4.51	MBLAC1|TAF6|STAG3|GAL3ST4|C7orf43|GPC2|CNPY4|LAMTOR4	MCM7|PILRA|ZNF3|AZGP1|PILRB|SPDYE3|PVRIG|TRIM4		ZNF3|ZSCAN21|ZKSCAN1	TAF6::chr7:99711890/-:-000003763|TAF6::chr7:99716994/-:0000000000|TAF6::chr7:99717020/-:0000000000|TAF6::chr7:99717480/-:0000000000|TRIM4::chr7:99517222/-:-000198431|ZKSCAN1::chr7:99621174/+:0000094479|ZKSCAN1::chr7:99627483/+:0000088170|ZKSCAN1::chr7:99613194/+:0000102459|ZKSCAN1::chr7:99621041/+:0000094612|ZKSCAN1::chr7:99616853/+:0000098800|MBLAC1::chr7:99724319/+:0000000000|MBLAC1::chr7:99724…
chr6:149349629-149418831	69202	enhancer	TAB2	89.12	84.22	30.15	15.5	162.07	191.63	153.27	161.16	32.66	43.04	26.42	15.82	71.9	66.57	62.98	39.86		TAB2			TAB2::chr6:149539758/+:-000120927|TAB2::chr6:149539059/+:-000120228|TAB2::chr6:149539758/+:-000120927|TAB2::chr6:149539059/+:-000120228
chr7:30172802-30225498	52696	promotor	MTURN	58.31	32.53	30.31	12.48	161.69	132.26	116.95	88.61	19.53	24.27	21.74	4.91	60.08	56.1	47.73	28.15	MTURN	SCRN1|FKBP14|ZNRF2			MTURN::chr7:30174551/+:0000000000|FKBP14::chr7:30066416/-:-000106386|PLEKHA8::chr7:30067976/+:0000104826|SCRN1::chr7:30029733/-:-000143069|SCRN1::chr7:30008683/-:-000164119|SCRN1::chr7:30029424/-:-000143378|SCRN1::chr7:29994975/-:-000177827|SCRN1::chr7:30029904/-:-000142898|SCRN1::chr7:30029733/-:-000143069|SCRN1::chr7:30008683/-:-000164119|SCRN1::chr7:30029424/-:-000143378|SCRN1::chr7:29994975/-…
chr7:97877890-97926103	48213	promotor	BRI3|TECPR1	58.3	31.46	76.46	26.16	161.67	128.75	202.07	101.82	68.76	56.26	97.71	41.64	54.92	46.34	61.56	27.87	BRI3|TECPR1		LMTK2	BHLHA15	BRI3::chr7:97910978/+:0000000000|TECPR1::chr7:97875476/-:-000002414|TECPR1::chr7:97880859/-:0000000000|TECPR1::chr7:97881562/-:0000000000|BAIAP2L1::chr7:98030426/-:0000104323|LMTK2::chr7:97736196/+:0000141694|BHLHA15::chr7:97841565/+:0000036325
chr11:67883971-67928933	44962	promotor	CHKA	78.17	53.04	39.15	18.05	161.39	149.55	150.85	132	48.7	49.03	55.95	27.88	40.16	30.94	39.87	21.57	CHKA	LRP5|UNC93B1	CHKA		ALDH3B1::chr11:67786241/+:0000097730|ALDH3B1::chr11:67788953/+:0000095018|ALDH3B1::chr11:67782766/+:0000101205|ALDH3B1::chr11:67776016/+:0000107955|ALDH3B1::chr11:67786638/+:0000097333|ALDH3B1::chr11:67785996/+:0000097975|ALDH3B1::chr11:67777774/+:0000106197|LRP5::chr11:68125117/+:-000196184|LRP5::chr11:68080076/+:-000151143|LRP5::chr11:68115314/+:-000186381|LRP5::chr11:68125117/+:-000196184|LRP5…
chr3:183849439-183905536	56097	promotor	ABCF3|EIF2B5|AP2M1|DVL3	56.3	28.29	31.66	9.95	161.2	125.08	114.14	76.67	28.82	24.53	27.27	11.86	6.66	8.96	5.82	-0.94	ABCF3|EIF2B5|AP2M1|DVL3	FAM131A|EIF4G1|CHRD|ABCC5|PSMD2|POLR2H|ECE2			FAM131A::chr3:184053716/+:-000148180|FAM131A::chr3:184055098/+:-000149562|FAM131A::chr3:184055275/+:-000149739|FAM131A::chr3:184059511/+:-000153975|ABCF3::chr3:183903862/+:0000000000|ALG3::chr3:183967312/-:0000061776|ALG3::chr3:183966758/-:0000061222|EIF4G1::chr3:184038100/+:-000132564|EIF4G1::chr3:184032289/+:-000126753|EIF4G1::chr3:184033859/+:-000128323|EIF4G1::chr3:184033276/+:-000127740|EIF4…
chr16:4338057-4477770	139713	promotor	DNAJA3|VASN|CORO7-PAM16|GLIS2|PAM16|CORO7	63.38	21.67	50.94	12.8	160.82	117.01	136.57	76.47	73.68	51.94	82.28	34.82	12.61	1.71	14.41	-2.5	DNAJA3|VASN|CORO7-PAM16|GLIS2|PAM16|CORO7	TFAP4|ADCY9|SRL|HMOX2|MGRN1		TFAP4|GLIS2	DNAJA3::chr16:4475805/+:0000000000|VASN::chr16:4430869/+:0000000000|VASN::chr16:4421848/+:0000000000|CORO7-PAM16::chr16:4466961/-:0000000000|TFAP4::chr16:4323000/-:-000015057|NMRAL1::chr16:4524166/-:0000046396|NMRAL1::chr16:4524650/-:0000046880|NMRAL1::chr16:4524895/-:0000047125|GLIS2::chr16:4382224/+:0000000000|ADCY9::chr16:4165485/-:-000172572|ADCY9::chr16:4166185/-:-000171872|SRL::chr16:429208…
chr1:117159737-117256232	96495	promotor	C1orf137|IGSF3	69.62	47.63	44.88	30.2	160.7	156.52	169.84	181.29	34.03	38.74	42.76	27.42	86.89	76.77	85.12	59.21	C1orf137|IGSF3	PTGFRN|CD58|CD2			PTGFRN::chr1:117452544/+:-000196312|CD58::chr1:117113714/-:-000046023|CD2::chr1:117297085/+:-000040853|C1orf137::chr1:117236733/+:0000000000|IGSF3::chr1:117210376/-:0000000000|IGSF3::chr1:117209577/-:0000000000
chr15:90685869-90778790	92921	promotor	CIB1|GDPGP1|SEMA4B	86.67	47.53	36.33	12.19	160.51	146.95	159.64	110.44	44.45	47.57	44.35	22.04	46.06	39.82	40.91	23.96	CIB1|GDPGP1|SEMA4B	IDH2|IQGAP1|NGRN|GDPGP1|ZNF774		ZNF710|ZNF774	IDH2::chr15:90643852/-:-000042017|IDH2::chr15:90631978/-:-000053891|IDH2::chr15:90645785/-:-000040084|IDH2::chr15:90634875/-:-000050994|ZNF710::chr15:90610341/+:0000075528|ZNF710::chr15:90544722/+:0000141147|ZNF710::chr15:90610341/+:0000075528|ZNF710::chr15:90544722/+:0000141147|CIB1::chr15:90777278/-:0000000000|NGRN::chr15:90808894/+:-000030104|ZNF774::chr15:90897873/+:-000119083|ZNF774::chr15:9…
chr4:184014832-184100329	85497	promotor	WWC2	58.95	28.56	35.55	8.54	160.45	119.15	182.81	101.59	25.62	23.2	36.33	5.99	48.68	31.48	52.23	15.57	WWC2	DCTD			CLDN22::chr4:184241926/-:0000141597|DCTD::chr4:183836727/-:-000178105|DCTD::chr4:183838629/-:-000176203|WWC2::chr4:184020462/+:0000000000
chr17:16910322-17024724	114402	promotor	MPRIP	46.88	21.17	49.97	16.95	160.41	120.61	202.65	145.33	38.99	28.46	61.99	25.64	15.21	11.55	25.01	9.51	MPRIP	NT5M|TNFRSF13B			FLCN::chr17:17135195/-:0000110471|FLCN::chr17:17140501/-:0000115777|FLCN::chr17:17136214/-:0000111490|FLCN::chr17:17131474/-:0000106750|PLD6::chr17:17109645/-:0000084921|NT5M::chr17:17206679/+:-000181955|COPS3::chr17:17184011/-:0000159287|COPS3::chr17:17179477/-:0000154753|COPS3::chr17:17184616/-:0000159892|MPRIP::chr17:16946073/+:0000000000|TNFRSF13B::chr17:16875401/-:-000034921
chr7:75919066-75968821	49755	promotor	HSPB1	78.68	45.38	56.94	20.71	160.4	141.56	134.36	94.32	73.05	60.24	83.02	41.32	32.62	28.33	32.97	17.65	HSPB1	UPK3B|DTX2|ZP3			ZP3::chr7:76054368/+:-000085547|ZP3::chr7:76054271/+:-000085450|ZP3::chr7:76026840/+:-000058019|UPK3B::chr7:76139739/+:-000170918|DTX2::chr7:76090971/+:-000122150|DTX2::chr7:76099616/+:-000130795|DTX2::chr7:76109737/+:-000140916|DTX2::chr7:76092861/+:-000124040|DTX2::chr7:76090971/+:-000122150|DTX2::chr7:76099616/+:-000130795|DTX2::chr7:76109737/+:-000140916|DTX2::chr7:76092861/+:-000124040|HSPB1…
chr2:232454656-232542831	88175	promotor	C2orf57	92.35	88.23	35.26	21.42	160.26	185.13	143.51	149.6	55.11	66.93	49.76	29.95	19.81	19.76	13.7	9.02	C2orf57	NMUR1|PTMA|NCL|COPS7B			NMUR1::chr2:232395181/-:-000059475|B3GNT7::chr2:232260334/+:0000194322|PTMA::chr2:232573234/+:-000030403|NCL::chr2:232329204/-:-000125452|PDE6D::chr2:232646036/-:0000103205|COPS7B::chr2:232658972/+:-000116141|COPS7B::chr2:232653264/+:-000110433|COPS7B::chr2:232646380/+:-000103549|COPS7B::chr2:232651092/+:-000108261|C2orf57::chr2:232457574/+:0000000000
chr14:105115918-105191654	75736	promotor	ADSSL1|INF2	75.82	33.16	51.22	11.37	160.22	117.36	185.05	108.83	56.12	38.63	71.7	22.04	10.26	6.13	16.96	6.15	ADSSL1|INF2	PLD4|CEP170B|SIVA1|ZBTB42|TMEM179	AKT1	ZBTB42	PLD4::chr14:105391186/+:-000199532|CEP170B::chr14:105342592/+:-000150938|CEP170B::chr14:105344221/+:-000152567|CEP170B::chr14:105334760/+:-000143106|CEP170B::chr14:105331649/+:-000139995|SIVA1::chr14:105219469/+:-000027815|C14orf180::chr14:105052751/+:0000063167|C14orf180::chr14:105046020/+:0000069898|C14orf180::chr14:105047477/+:0000068441|AKT1::chr14:105259546/-:0000067892|AKT1::chr14:105259937…
chr1:2312690-2349050	36360	promotor	MORN1|RER1|PEX10	67.78	26.24	29.88	5.78	159.52	107.32	120.7	57.32	48.31	26.33	41.01	10.71	13.03	7.59	8.74	-2.61	MORN1|RER1|PEX10	FAM213B|TNFRSF14|PLCH2|C1orf86		HES5	FAM213B::chr1:2518188/+:-000169138|MORN1::chr1:2323189/-:0000000000|PANK4::chr1:2458066/-:0000109016|TNFRSF14::chr1:2487803/+:-000138753|PLCH2::chr1:2398897/+:-000049847|PLCH2::chr1:2407753/+:-000058703|PLCH2::chr1:2398897/+:-000049847|PLCH2::chr1:2407753/+:-000058703|C1orf86::chr1:2118644/-:-000194046|C1orf86::chr1:2125348/-:-000187342|C1orf86::chr1:2132663/-:-000180027|C1orf86::chr1:2117687/-:-…
chr1:61586797-61652667	65870	genebody_intron	NFIA	79.23	112.72	68.32	57.18	159.31	270.49	305.08	427.64	28.14	59.29	55.25	52.27	122.82	142.21	149.36	131				NFIA	NFIA::chr1:61547979/+:0000038818|NFIA::chr1:61547533/+:0000039264|NFIA::chr1:61542945/+:0000043852
chr1:144922810-144945486	22676	promotor	PDE4DIP	52.85	47.66	38.66	25.57	158.39	161.93	142.49	165.5	19.05	22.85	23	16.32	39.76	34.16	39.93	27.05	PDE4DIP	SEC22B			PDE4DIP::chr1:145039994/-:0000094508|PDE4DIP::chr1:144994700/-:0000049214|PDE4DIP::chr1:144997110/-:0000051624|PDE4DIP::chr1:144995032/-:0000049546|PDE4DIP::chr1:144932364/-:0000000000|PDE4DIP::chr1:144995081/-:0000049595|PDE4DIP::chr1:145076185/-:0000130699|PDE4DIP::chr1:145039994/-:0000094508|PDE4DIP::chr1:144994700/-:0000049214|PDE4DIP::chr1:144997110/-:0000051624|PDE4DIP::chr1:144995032/-:000…
chr19:1353741-1423010	69269	promotor	GAMT|MUM1|DAZAP1|NDUFS7	63.49	44.07	37.63	16.85	158.21	159.8	118.29	118.44	51.96	45.65	44.12	23.15	7.02	4.1	5.52	-0.6	GAMT|MUM1|DAZAP1|NDUFS7	SBNO2|RPS15|PLK5|C19orf26|APC2|REEP6	STK11|PLK5	MBD3	MIDN::chr19:1249888/+:0000103853|MIDN::chr19:1248551/+:0000105190|DAZAP1::chr19:1407567/+:0000000000|UQCR11::chr19:1605482/-:0000182472|GAMT::chr19:1401568/-:0000000000|MUM1::chr19:1356322/+:0000000000|MUM1::chr19:1354975/+:0000000000|MBD3::chr19:1592759/-:0000169749|RPS15::chr19:1438362/+:-000015352|ADAMTSL5::chr19:1513187/-:0000090177|ADAMTSL5::chr19:1511158/-:0000088148|CIRBP::chr19:1269264/+:…
chr1:46633933-46690087	56154	promotor	POMGNT1|TSPAN1|PIK3R3|LURAP1	78.29	59.34	57.19	32.39	158.17	150.57	252.16	219.81	35.81	40.3	54.1	32.75	18.09	20.63	33.59	19.57	POMGNT1|TSPAN1|PIK3R3|LURAP1	FAAH|RAD54L|NSUN4|PIK3R3|UQCRH			FAAH::chr1:46859938/+:-000169851|RAD54L::chr1:46714015/+:-000023928|RAD54L::chr1:46713366/+:-000023279|POMGNT1::chr1:46663542/-:0000000000|POMGNT1::chr1:46685976/-:0000000000|POMGNT1::chr1:46663170/-:0000000000|POMGNT1::chr1:46664120/-:0000000000|POMGNT1::chr1:46661595/-:0000000000|POMGNT1::chr1:46662751/-:0000000000|POMGNT1::chr1:46661748/-:0000000000|POMGNT1::chr1:46662520/-:0000000000|NSUN4::c…
chr3:53647033-53745041	98008	enhancer	IL17RB	98.44	86.96	46.22	24.95	157.89	170.45	214.17	190.22	36.22	51.32	43.19	25.73	55.26	47.73	71.2	36.04		IL17RB			CHDH::chr3:53880419/-:0000135378|CHDH::chr3:53875025/-:0000129984|CHDH::chr3:53858093/-:0000113052|SELK::chr3:53925988/-:0000180947|CACNA1D::chr3:53529075/+:0000117958|IL17RB::chr3:53880576/+:-000135535|ACTR8::chr3:53916228/-:0000171187
chr16:2849098-2963203	114105	promotor	ZG16B|FLYWCH2|FLYWCH1|PRSS21|PRSS22	69.49	52.83	40.05	20.71	157.88	168.66	161.33	143.16	56.24	57.46	56.14	34.75	12.08	16.21	13.89	5.49	ZG16B|FLYWCH2|FLYWCH1|PRSS21|PRSS22	TCEB2|KREMEN2|TNFRSF12A|PRSS33|CLDN9|FLYWCH1|ZNF205|PAQR4|IL32|MMP25|THOC6|PRSS27	PKMYT1	ZNF205|ZSCAN10	KCTD5::chr16:2732494/+:0000116604|HCFC1R1::chr16:3073968/-:0000110765|HCFC1R1::chr16:3074132/-:0000110929|HCFC1R1::chr16:3073530/-:0000110327|HCFC1R1::chr16:3074286/-:0000111083|TCEB2::chr16:2827296/-:-000021802|PKMYT1::chr16:3029936/-:0000066733|PKMYT1::chr16:3029912/-:0000066709|PKMYT1::chr16:3030539/-:0000067336|PKMYT1::chr16:3027031/-:0000063828|CCDC64B::chr16:3085541/-:0000122338|KREMEN2::ch…
chr5:141198133-141260305	62172	promotor	PCDH1	72.1	71.03	43.71	29.62	157.71	177.79	143.93	181.35	39.43	51.99	41.64	30.57	35.48	40.68	44.33	32.29	PCDH1	RNF14|HDAC3|ARAP3|DIAPH1|FCHSD1|KIAA0141			RNF14::chr5:141348711/+:-000088406|RNF14::chr5:141346401/+:-000086096|RNF14::chr5:141353147/+:-000092842|RNF14::chr5:141357867/+:-000097562|RNF14::chr5:141350268/+:-000089963|RNF14::chr5:141348450/+:-000088145|HDAC3::chr5:141016422/-:-000181711|ARAP3::chr5:141061799/-:-000136334|ARAP3::chr5:141060069/-:-000138064|DIAPH1::chr5:140998621/-:-000199512|PCDH1::chr5:141245766/-:0000000000|PCDH1::chr5:1…
chr14:93532119-93583495	51376	promotor	ITPK1	53.44	20.97	33.92	15.24	157.1	101.35	159.45	113.68	34.71	24.09	42.4	22.43	24.68	16.72	28.12	13.52	ITPK1	TMEM251|UBR7			ITPK1::chr14:93581649/-:0000000000|ITPK1::chr14:93582262/-:0000000000|ITPK1::chr14:93581528/-:0000000000|MOAP1::chr14:93651057/-:0000067562|MOAP1::chr14:93650706/-:0000067211|MOAP1::chr14:93651248/-:0000067753|CHGA::chr14:93389444/+:0000142675|TMEM251::chr14:93651295/+:-000067800|TMEM251::chr14:93651374/+:-000067879|TMEM251::chr14:93652604/+:-000069109|BTBD7::chr14:93762502/-:0000179007|C14orf142…
chr16:28499533-28566768	67235	promotor	CCDC101|NUPR1|APOBR|CLN3|IL27	67.9	72.9	21.42	17.32	156.92	189.64	120.58	158.42	35.51	56.9	30.55	25.94	22.78	24.62	19.99	13.84	CCDC101|NUPR1|APOBR|CLN3|IL27	EIF3CL|CCDC101|EIF3C|NPIPB6|NPIPB9	SBK1		CCDC101::chr16:28592375/+:-000025607|CCDC101::chr16:28565248/+:0000000000|EIF3CL::chr16:28414968/-:-000084565|EIF3CL::chr16:28415161/-:-000084372|EIF3CL::chr16:28722977/+:-000156209|EIF3CL::chr16:28722784/+:-000156016|EIF3CL::chr16:28414968/-:-000084565|EIF3CL::chr16:28415161/-:-000084372|EIF3CL::chr16:28722977/+:-000156209|EIF3CL::chr16:28722784/+:-000156016|NUPR1::chr16:28550494/-:0000000000|NP…
chr17:47957292-47998792	41500	enhancer	ITGA3|SLC35B1|PDK2|DLX4|FAM117A	91.41	55.05	36.39	18.84	156.85	134.29	187.38	159.99	39.16	37.58	41.62	27.86	13.86	10.72	20.78	14.27		ITGA3|SLC35B1|PDK2|DLX4|FAM117A	PDK2	DLX4|DLX3	ITGA3::chr17:48133339/+:-000134547|KAT7::chr17:47865980/+:0000091312|SLC35B1::chr17:47784429/-:-000172863|SLC35B1::chr17:47785312/-:-000171980|PDK2::chr17:48172638/+:-000173846|PDK2::chr17:48172100/+:-000173308|PDK2::chr17:48173058/+:-000174266|PDK2::chr17:48173495/+:-000174703|PDK2::chr17:48174786/+:-000175994|DLX4::chr17:48046561/+:-000047769|DLX4::chr17:48050129/+:-000051337|FAM117A::chr17:478…
chr2:42754509-42827466	72957	promotor	MTA3	90.89	63.49	26.52	12.45	156.23	148.63	143.62	114.94	44.92	44.24	33.1	18.49	62.13	50.62	45.36	19.67	MTA3	KCNG3|COX7A2L		MTA3	OXER1::chr2:42991400/-:0000163934|MTA3::chr2:42806246/+:0000000000|MTA3::chr2:42722302/+:0000032207|MTA3::chr2:42795656/+:0000000000|MTA3::chr2:42797576/+:0000000000|MTA3::chr2:42721708/+:0000032801|MTA3::chr2:42795184/+:0000000000|MTA3::chr2:42806246/+:0000000000|MTA3::chr2:42722302/+:0000032207|MTA3::chr2:42795656/+:0000000000|MTA3::chr2:42797576/+:0000000000|MTA3::chr2:42721708/+:0000032801|MT…
chr20:47891560-47924975	33415	promotor	ZNFX1	65.15	56.09	96.53	61.67	156	235.28	189.84	305.26	62.52	62.97	105.14	71.88	45.69	65.23	71.63	74.87	ZNFX1	STAU1			STAU1::chr20:47795780/-:-000095780|STAU1::chr20:47782821/-:-000108739|STAU1::chr20:47804903/-:-000086657|STAU1::chr20:47770607/-:-000120953|STAU1::chr20:47790805/-:-000100755|STAU1::chr20:47795780/-:-000095780|STAU1::chr20:47782821/-:-000108739|STAU1::chr20:47804903/-:-000086657|STAU1::chr20:47770607/-:-000120953|STAU1::chr20:47790805/-:-000100755|KCNB1::chr20:48099180/-:0000174205|DDX27::chr20:4…
chr8:125550299-125552350	2051	promotor	NDUFB9|TATDN1	69.03	31.9	41.61	18.38	155.26	103.41	113.47	74.58	30.51	20.48	31	13.05	5.41	4.96	4.29	0.48	NDUFB9|TATDN1	TMEM65|TATDN1			TMEM65::chr8:125384939/-:-000165360|NDUFB9::chr8:125555362/+:-000003012|NDUFB9::chr8:125551342/+:0000000000|NDUFB9::chr8:125555329/+:-000002979|TATDN1::chr8:125531121/-:-000019178|TATDN1::chr8:125551328/-:0000000000|TRMT12::chr8:125463047/+:0000087252|MTSS1::chr8:125740747/-:0000188397|RNF139::chr8:125487007/+:0000063292
chr11:1757565-1791140	33575	promotor	CTSD|IFITM10	76.28	54.46	59.2	30.01	154.92	163.55	173.11	146.11	71.94	81.73	108.07	71.48	9.68	13.35	14.09	8.34	CTSD|IFITM10	KRTAP5-4|KRTAP5-1|KRTAP5-2|KRTAP5-3|LSP1|TNNT3|TNNI2|DUSP8|SYT8|MRPL23			KRTAP5-4::chr11:1643367/-:-000114198|KRTAP5-5::chr11:1651032/+:0000106533|KRTAP5-6::chr11:1718424/+:0000039141|KRTAP5-1::chr11:1606512/-:-000151053|KRTAP5-2::chr11:1619523/-:-000138042|KRTAP5-3::chr11:1629692/-:-000127873|LSP1::chr11:1892153/+:-000101013|LSP1::chr11:1891481/+:-000100341|LSP1::chr11:1887694/+:-000096554|LSP1::chr11:1886394/+:-000095254|LSP1::chr11:1892098/+:-000100958|LSP1::chr11:…
chr11:60896188-60941932	45744	promotor	VPS37C	59.1	48.28	30.38	12.2	154.47	163.18	147.74	115.14	29.2	30.83	26.4	8.15	62.41	59.98	69.38	39.83	VPS37C	TMEM138|TKFC|SLC15A3|PGA3|PGA4|PGA5			PGA3::chr11:60970966/+:-000029034|TMEM138::chr11:61129472/+:-000187540|TMEM138::chr11:61131723/+:-000189791|VPS37C::chr11:60928915/-:0000000000|VPS37C::chr11:60906306/-:0000000000|TKFC::chr11:61100653/+:-000158721|TKFC::chr11:61102091/+:-000160159|CD5::chr11:60869929/+:0000026259|CD6::chr11:60739112/+:0000157076|CYB561A3::chr11:61129754/-:0000187822|CYB561A3::chr11:61125299/-:0000183367|CYB561A3:…
chr20:57554809-57620772	65963	promotor	NELFCD|TUBB1|CTSZ|SLMO2|ATP5E	64.36	30.73	41.89	11.73	154.13	115.41	159.58	106.58	39.11	29.52	43.69	19.11	-0.01	0.29	2.74	-7.69	NELFCD|TUBB1|CTSZ|SLMO2|ATP5E				NELFCD::chr20:57556262/+:0000000000|GNAS::chr20:57428035/+:0000126774|GNAS::chr20:57466425/+:0000088384|GNAS::chr20:57414794/+:0000140015|TUBB1::chr20:57594308/+:0000000000|CTSZ::chr20:57582308/-:0000000000|SLMO2::chr20:57617900/-:0000000000|ATP5E::chr20:57607421/-:0000000000
chr17:73973418-74051825	78407	promotor	EVPL|ACOX1|SRP68|CDK3|TEN1	61.91	37.67	43.29	16.05	153.61	143.16	178.2	143.76	43.3	29.58	46.05	18.59	23.75	20.6	26.04	16.3	EVPL|ACOX1|SRP68|CDK3|TEN1	ZACN|MRPL38|GALR2|UNC13D|H3F3B|FBF1|WBP2|TRIM47|TRIM65	CDK3	FOXJ1	ZACN::chr17:74075262/+:-000023437|FOXJ1::chr17:74137379/-:0000085554|FOXJ1::chr17:74136644/-:0000084819|WBP2::chr17:73851500/-:-000121918|EXOC7::chr17:74099867/-:0000048042|EXOC7::chr17:74099651/-:0000047826|TRIM47::chr17:73874655/-:-000098763|ACOX1::chr17:73974773/-:0000000000|ACOX1::chr17:73975514/-:0000000000|UNC13D::chr17:73840797/-:-000132621|MRPL38::chr17:73901180/-:-000072238|TRIM65::chr17…
chr19:38753685-38807811	54126	promotor	SPINT2|KCNK6|YIF1B|C19orf33	50.47	41.74	49.68	23.82	153.04	167.62	154.26	119.64	52.74	58.01	60.99	36.63	22.14	24.45	24.48	16.02	SPINT2|KCNK6|YIF1B|C19orf33	FAM98C|DPF1|PSMD8|RYR1|SPRED3|CATSPERG|PPP1R14A			FAM98C::chr19:38893774/+:-000085963|SPINT2::chr19:38755097/+:0000000000|DPF1::chr19:38713342/-:-000040343|DPF1::chr19:38720353/-:-000033332|DPF1::chr19:38714889/-:-000038796|PSMD8::chr19:38865189/+:-000057378|RASGRP4::chr19:38916944/-:0000109133|RYR1::chr19:38924339/+:-000116528|KCNK6::chr19:38810483/+:-000002672|SPRED3::chr19:38880839/+:-000073028|YIF1B::chr19:38806444/-:0000000000|YIF1B::chr19:…
chr1:110239531-110284112	44581	promotor	GSTM3|GSTM5	90.04	80.77	31.63	23.11	153.02	181.22	161.69	217.75	33.66	47.34	27.64	25.38	34.8	29.85	35.02	21.48	GSTM3|GSTM5	CSF1|AMIGO1|GNAT2			GNAT2::chr1:110155704/-:-000083827|AMPD2::chr1:110166609/+:0000072922|AMPD2::chr1:110168048/+:0000071483|AMPD2::chr1:110163535/+:0000075996|AMPD2::chr1:110167924/+:0000071607|AMPD2::chr1:110163202/+:0000076329|AMPD2::chr1:110162434/+:0000077097|GSTM2::chr1:110210643/+:0000028888|GSTM3::chr1:110283132/-:0000000000|GSTM3::chr1:110283659/-:0000000000|GSTM4::chr1:110198697/+:0000040834|CSF1::chr1:110…
chr12:54331232-54433505	102273	promotor	HOXC9|HOXC8|HOXC5|HOXC4|HOXC6|HOXC11|HOXC10|HOXC13	75.28	34.81	45.06	17.4	152.97	109.77	193.2	160.55	31.77	17.98	38.97	14.94	5.73	-2.37	12.56	-1.17	HOXC9|HOXC8|HOXC5|HOXC4|HOXC6|HOXC11|HOXC10|HOXC13	HOXC4		HOXC9|HOXC8|HOXC5|HOXC4|HOXC6|HOXC11|HOXC10|HOXC13	HOXC9::chr12:54393876/+:0000000000|HOXC8::chr12:54402889/+:0000000000|SMUG1::chr12:54581685/-:0000148180|SMUG1::chr12:54582777/-:0000149272|SMUG1::chr12:54582740/-:0000149235|SMUG1::chr12:54577742/-:0000144237|SMUG1::chr12:54582379/-:0000148874|SMUG1::chr12:54581688/-:0000148183|HOXC5::chr12:54426831/+:0000000000|HOXC4::chr12:54447700/+:-000014195|HOXC4::chr12:54447660/+:-000014155|HOXC4::chr12:5…
chr1:40595249-40629100	33851	promotor	RLF	109.07	94.6	37.12	19.75	152.96	162.15	182.14	182.91	45.01	58.77	38.28	25.88	27	21.98	33.99	12.98	RLF	PPT1|TMCO2|ZMPSTE24			PPT1::chr1:40563141/-:-000032108|TMCO2::chr1:40713572/+:-000084472|RLF::chr1:40627040/+:0000000000|COL9A2::chr1:40782938/-:0000153838|CAP1::chr1:40525008/+:0000070241|CAP1::chr1:40506254/+:0000088995|MFSD2A::chr1:40420783/+:0000174466|MFSD2A::chr1:40430882/+:0000164367|ZMPSTE24::chr1:40723721/+:-000094621
chr7:149400147-149451593	51446	promotor	KRBA1	62.17	52.18	30.55	18.7	152.82	162.98	134.72	143.61	31.7	41.04	28.45	22.32	19.74	28.74	21.28	20.84	KRBA1	ZNF862|ATP6V0E2		ZNF467	ZNF862::chr7:149535508/+:-000083915|ATP6V0E2::chr7:149570056/+:-000118463|KRBA1::chr7:149416623/+:0000000000|KRBA1::chr7:149412101/+:0000000000|ZNF467::chr7:149468162/-:0000016569|ZNF467::chr7:149470294/-:0000018701
chr2:238555525-238654565	99040	promotor	LRRFIP1	49.33	42.93	46.32	26.79	152.8	164.31	179.82	174.64	32.49	41.38	49.24	26.29	45.66	43.37	51.77	35.81	LRRFIP1	RAMP1|RBM44|RAB17			RBM44::chr2:238707387/+:-000052822|RBM44::chr2:238722234/+:-000067669|RAMP1::chr2:238768186/+:-000113621|LRRFIP1::chr2:238536223/+:0000019302|LRRFIP1::chr2:238600806/+:0000000000|LRRFIP1::chr2:238536223/+:0000019302|LRRFIP1::chr2:238600806/+:0000000000|RAB17::chr2:238499768/-:-000055757|RAB17::chr2:238494799/-:-000060726|MLPH::chr2:238395052/+:0000160473|MLPH::chr2:238396040/+:0000159485|MLPH::ch…
chr16:31104710-31154984	50274	promotor	KAT8|VKORC1|BCKDK|PRSS8	57.51	46.63	35.26	21.19	152.31	162.41	154.43	146.33	45.01	53.53	49.22	31.1	16.52	20.67	21.92	14.75	KAT8|VKORC1|BCKDK|PRSS8	STX1B|FUS|TRIM72|ZNF668|BCL7C|ITGAM	BCKDK	ZNF646|ZNF668	KAT8::chr16:31128984/+:0000000000|ORAI3::chr16:30960404/+:0000144306|STX1B::chr16:31021958/-:-000082752|FUS::chr16:31191430/+:-000036446|CTF1::chr16:30907927/+:0000196783|TRIM72::chr16:31225341/+:-000070357|TRIM72::chr16:31226052/+:-000071068|ZNF668::chr16:31085640/-:-000019070|ZNF668::chr16:31076408/-:-000028302|ZNF668::chr16:31075801/-:-000028909|ZNF668::chr16:31076005/-:-000028705|ZNF668::chr1…
chr1:228076823-228099816	22993	enhancer	WNT3A|ARF1	81.65	25.48	45.42	19.48	152.29	87.38	164.48	128.36	39.47	18.31	45.79	21.98	23.99	8.63	36.46	13.15		WNT3A|ARF1			WNT3A::chr1:228194722/+:-000094906|SNAP47::chr1:227922696/+:0000154127|ARF1::chr1:228270360/+:-000170544|ARF1::chr1:228284778/+:-000184962|ARF1::chr1:228270850/+:-000171034|C1orf35::chr1:228291162/-:0000191346|MRPL55::chr1:228296018/-:0000196202|MRPL55::chr1:228297012/-:0000197196|MRPL55::chr1:228296721/-:0000196905|MRPL55::chr1:228296021/-:0000196205|MRPL55::chr1:228296174/-:0000196358|WNT9A::ch…
chr2:46237244-46328001	90757	enhancer	EPAS1	102.24	98.27	47.95	37.62	151.34	175.45	199.8	236.69	34.32	58.26	53.03	35.63	101.81	114.33	131.71	104.92		EPAS1			EPAS1::chr2:46524540/+:-000196539
chr1:1225370-1312302	86932	promotor	PUSL1|AURKAIP1|CPSF3L|CPTP|ACAP3|MXRA8|DVL1	57.08	31.46	39.34	6.24	151.25	134.15	100.59	71.52	66.44	42.94	56.9	17.83	-8.19	-8.22	-10.81	-14.27	PUSL1|AURKAIP1|CPSF3L|CPTP|ACAP3|MXRA8|DVL1	UBE2J2|FAM132A|TNFRSF18|SDF4|C1orf159|TNFRSF4|ATAD3C|ATAD3B|ATAD3A|VWA1			MRPL20::chr1:1342692/-:0000030390|UBE2J2::chr1:1198765/-:-000026605|UBE2J2::chr1:1209233/-:-000016137|UBE2J2::chr1:1203371/-:-000021999|UBE2J2::chr1:1198765/-:-000026605|UBE2J2::chr1:1209233/-:-000016137|UBE2J2::chr1:1203371/-:-000021999|FAM132A::chr1:1182101/-:-000043269|SSU72::chr1:1510261/-:0000197959|PUSL1::chr1:1243993/+:0000000000|TNFRSF18::chr1:1142088/-:-000083282|SDF4::chr1:1167446/-:-00…
chr19:38420813-38529430	108617	promotor	SIPA1L3	57.95	32.99	50.95	19.09	151.16	122.36	217.53	131.91	42.2	39.19	63.16	29.24	51.78	39.98	61.85	32.34	SIPA1L3	SIPA1L3|ZNF573|WDR87		ZNF573	ZNF573::chr19:38263621/-:-000157192|ZNF573::chr19:38264390/-:-000156423|ZNF573::chr19:38261236/-:-000159577|ZNF573::chr19:38270229/-:-000150584|ZNF573::chr19:38262335/-:-000158478|ZNF573::chr19:38260736/-:-000160077|ZNF573::chr19:38249778/-:-000171035|SIPA1L3::chr19:38397860/+:0000022953|SIPA1L3::chr19:38571895/+:-000042465|SIPA1L3::chr19:38519728/+:0000000000|SIPA1L3::chr19:38397860/+:0000022953…
chr6:33238217-33292469	54252	promotor	B3GALT4|RPS18|WDR46|DAXX|RGL2|TAPBP|PFDN6|VPS52|ZBTB22	62.22	42.78	39.84	24.34	151.11	148.37	118.62	124.77	39.15	38.26	40.04	21.54	2.83	2.8	4.23	1.78	B3GALT4|RPS18|WDR46|DAXX|RGL2|TAPBP|PFDN6|VPS52|ZBTB22	SYNGAP1|COL11A2|ZBTB9|RXRB|HLA-DPA1|KIFC1|PHF1		RXRB	B3GALT4::chr6:33244916/+:0000000000|DAXX::chr6:33289753/-:0000000000|DAXX::chr6:33289343/-:0000000000|DAXX::chr6:33289750/-:0000000000|DAXX::chr6:33290792/-:0000000000|RGL2::chr6:33264891/-:0000000000|RGL2::chr6:33266427/-:0000000000|RGL2::chr6:33267164/-:0000000000|RGL2::chr6:33264552/-:0000000000|SYNGAP1::chr6:33387846/+:-000095377|CUTA::chr6:33385471/-:0000093002|CUTA::chr6:33386064/-:00000935…
chr3:155430851-155465002	34151	enhancer	GMPS|PLCH1	52.74	38.82	29.1	17.14	151.08	151.64	171.66	173.98	22.97	21.59	24.11	18.43	32.78	34.46	36.53	24.44		GMPS|PLCH1			C3orf33::chr3:155520379/-:0000055377|C3orf33::chr3:155523511/-:0000058509|C3orf33::chr3:155524054/-:0000059052|PLCH1::chr3:155421996/-:-000008855|PLCH1::chr3:155314166/-:-000116685|PLCH1::chr3:155394104/-:-000036747|PLCH1::chr3:155421996/-:-000008855|PLCH1::chr3:155314166/-:-000116685|PLCH1::chr3:155394104/-:-000036747|SLC33A1::chr3:155572247/-:0000107245|GMPS::chr3:155588324/+:-000123322
chr1:6257343-6346660	89317	promotor	GPR153|HES3|RPL22|RNF207|ICMT	53.24	29.37	37.2	4.48	151.02	123.05	153.67	80.76	45.27	27.05	48.23	8.92	5	-1.87	7.92	-3.38	GPR153|HES3|RPL22|RNF207|ICMT	CHD5|ESPN		HES3|HES2	GPR153::chr1:6321034/-:0000000000|GPR153::chr1:6315073/-:0000000000|CHD5::chr1:6240193/-:-000017150|ESPN::chr1:6484847/+:-000138187|PLEKHG5::chr1:6545528/-:0000198868|PLEKHG5::chr1:6537717/-:0000191057|PLEKHG5::chr1:6546013/-:0000199353|KCNAB2::chr1:6094347/+:0000162996|KCNAB2::chr1:6106173/+:0000151170|KCNAB2::chr1:6086072/+:0000171271|KCNAB2::chr1:6111570/+:0000145773|KCNAB2::chr1:6132814/+:000…
chr7:80545024-80577347	32323	promotor	SEMA3C	77.33	37.57	54.66	33.86	151.01	98.18	194.78	167.81	31.81	29.63	44.07	26.31	97.6	87.71	106.06	70.26	SEMA3C				SEMA3C::chr7:80546134/-:0000000000|SEMA3C::chr7:80548666/-:0000000000
chr1:153327042-153377890	50848	promotor	S100A9|S100A8|S100A12	84.24	31.32	54.21	18.88	151	86.34	182.69	113.94	37.4	24.28	60.12	18.01	15.49	11.17	27.09	10.75	S100A9|S100A8|S100A12	S100A7A|PGLYRP3|PGLYRP4			PGLYRP3::chr1:153283193/-:-000043849|S100A6::chr1:153508716/-:0000130826|S100A6::chr1:153507835/-:0000129945|LELP1::chr1:153175905/+:0000151137|LELP1::chr1:153177162/+:0000149880|PRR9::chr1:153190059/+:0000136983|PRR9::chr1:153190600/+:0000136442|S100A7L2::chr1:153412502/-:0000034612|LOR::chr1:153233402/+:0000093640|LOR::chr1:153232178/+:0000094864|S100A7A::chr1:153388999/+:-000011109|S100A7A::ch…
chr12:54182860-54247515	64655	enhancer	HOXC9|HOXC8|CALCOCO1|HOXC5|HOXC4|HOXC6|HOXC11|HOXC10|HOXC13|ATF7|ATP5G2	113.51	72.39	55.74	39.49	150.94	121.35	194.91	177.66	44.89	54.24	63.22	46.69	118.6	104.27	151.53	105.52		HOXC9|HOXC8|CALCOCO1|HOXC5|HOXC4|HOXC6|HOXC11|HOXC10|HOXC13|ATF7|ATP5G2		HOXC9|HOXC8|HOXC5|HOXC4|HOXC6|HOXC11|HOXC10|HOXC13|ATF7	HOXC9::chr12:54393876/+:-000146361|HOXC8::chr12:54402889/+:-000155374|CALCOCO1::chr12:54121306/-:-000061554|CALCOCO1::chr12:54119049/-:-000063811|HOXC5::chr12:54426831/+:-000179316|HOXC4::chr12:54410635/+:-000163120|HOXC4::chr12:54446943/+:-000199428|HOXC6::chr12:54422193/+:-000174678|HOXC6::chr12:54410635/+:-000163120|HOXC6::chr12:54422359/+:-000174844|HOXC11::chr12:54366909/+:-000119394|HOXC10:…
chr1:110704840-110784798	79958	promotor	KCNC4|SLC6A17	64.73	21.94	65.26	21.08	150.9	84.73	261.96	165	31.08	21.46	63.02	19.31	41.37	17.51	66.95	20.51	KCNC4|SLC6A17	ALX3|RBM15		ALX3	KCNC4::chr1:110753335/+:0000000000|STRIP1::chr1:110581304/+:0000123536|STRIP1::chr1:110580512/+:0000124328|STRIP1::chr1:110574198/+:0000130642|STRIP1::chr1:110577222/+:0000127618|AHCYL1::chr1:110544851/+:0000159989|AHCYL1::chr1:110551655/+:0000153185|AHCYL1::chr1:110546569/+:0000158271|AHCYL1::chr1:110543548/+:0000161292|AHCYL1::chr1:110527386/+:0000177454|ALX3::chr1:110613321/-:-000091519|SLC16A…
chr20:58494506-58524792	30286	promotor	PPP1R3D|FAM217B|SYCP2	57.78	50.74	45.55	31.43	150.76	157.97	200.21	174.9	25.45	36.32	39.01	24.96	57.91	64.4	85.7	56.99	PPP1R3D|FAM217B|SYCP2	CDH26|C20orf197			PPP1R3D::chr20:58515351/-:0000000000|PHACTR3::chr20:58318161/+:0000176345|PHACTR3::chr20:58296264/+:0000198242|PHACTR3::chr20:58318161/+:0000176345|PHACTR3::chr20:58296264/+:0000198242|CDH26::chr20:58571416/+:-000046624|CDH26::chr20:58533470/+:-000008678|C20orf197::chr20:58630979/+:-000106187|C20orf197::chr20:58644887/+:-000120095|C20orf197::chr20:58633961/+:-000109169|FAM217B::chr20:58508818/+:0…
chr1:159842526-159931464	88938	promotor	IGSF9|CFAP45|SLAMF9|TAGLN2	63.19	23.05	59.42	24.91	150.19	97.39	170.72	97.06	48.45	42.1	58.95	26.7	82.81	82.84	76.13	55.59	IGSF9|CFAP45|SLAMF9|TAGLN2	CRP|VSIG8|KCNJ9|C1orf204|ATP1A4|ATP1A2			CRP::chr1:159684378/-:-000158148|KCNJ10::chr1:160040050/-:0000108586|IGSF8::chr1:160068306/-:0000136842|IGSF8::chr1:160068438/-:0000136974|IGSF8::chr1:160068617/-:0000137153|IGSF9::chr1:159913417/-:0000000000|IGSF9::chr1:159915385/-:0000000000|VSIG8::chr1:159832446/-:-000010080|KCNJ9::chr1:160051359/+:-000119895|KCNJ9::chr1:160053706/+:-000122242|CFAP45::chr1:159869905/-:0000000000|PIGM::chr1:160…
chr20:47295091-47367188	72097	enhancer	ARFGEF2	79.56	40.58	68.21	24.7	150.04	120.24	190.21	126.95	82.75	80.53	86.11	52.54	58.43	45	67.86	25.7		ARFGEF2			ARFGEF2::chr20:47538274/+:-000171086|PREX1::chr20:47444419/-:0000077231
chr17:81121178-81155438	34260	enhancer	B3GNTL1	78.97	60.45	24.17	14.9	149.81	144.68	115.48	107.42	36.59	47.7	28.72	19.38	38.21	32.66	26.6	21.17		B3GNTL1			METRNL::chr17:81037566/+:0000083612|B3GNTL1::chr17:81009685/-:-000111493
chr7:37564604-37592742	28138	enhancer	ELMO1	96.99	55.22	37.96	23.11	149.78	115.38	161.92	125.67	39.35	35.14	37.98	21.5	75.78	60.28	84.75	48.76		ELMO1			ELMO1::chr7:37382366/-:-000182238|ELMO1::chr7:37488928/-:-000075676|ELMO1::chr7:37488554/-:-000076050|ELMO1::chr7:37393271/-:-000171333|ELMO1::chr7:37382366/-:-000182238|ELMO1::chr7:37488928/-:-000075676|ELMO1::chr7:37488554/-:-000076050|ELMO1::chr7:37393271/-:-000171333
chr22:31708605-31756978	48373	promotor	PATZ1	76.1	54.35	31.81	20.14	149.75	152.88	173.38	196.58	37.02	35.81	39.58	33.76	9.92	8.88	14.46	9.06	PATZ1	DRG1|SFI1|PLA2G3|PIK3IP1	LIMK2	PATZ1	DRG1::chr22:31795538/+:-000038560|LIMK2::chr22:31608249/+:0000100356|LIMK2::chr22:31644347/+:0000064258|SFI1::chr22:31892124/+:-000135146|SFI1::chr22:31904240/+:-000147262|SFI1::chr22:31904244/+:-000147266|SFI1::chr22:31892124/+:-000135146|SFI1::chr22:31904240/+:-000147262|SFI1::chr22:31904244/+:-000147266|INPP5J::chr22:31518908/+:0000189697|INPP5J::chr22:31520830/+:0000187775|INPP5J::chr22:31520…
chr20:55199899-55214820	14921	promotor	TFAP2C	72.62	43.22	63.79	41.97	149.71	149.26	148.3	156.39	51.81	48.99	63.62	43.35	17.54	13.85	22.39	12.63	TFAP2C	GCNT7		TFAP2C	FAM209B::chr20:55108301/+:0000091598|GCNT7::chr20:55088892/-:-000111007|GCNT7::chr20:55089360/-:-000110539|GCNT7::chr20:55079349/-:-000120550|GCNT7::chr20:55100980/-:-000098919|GCNT7::chr20:55072723/-:-000127176|GCNT7::chr20:55088892/-:-000111007|GCNT7::chr20:55089360/-:-000110539|GCNT7::chr20:55079349/-:-000120550|GCNT7::chr20:55100980/-:-000098919|GCNT7::chr20:55072723/-:-000127176|FAM209A::chr…
chr3:141078264-141180220	101956	promotor	ZBTB38	65.64	59.76	57.95	45.45	149.2	179.98	259.77	338.21	22.22	40.8	42.85	33.87	89.09	99.59	115.26	97.72	ZBTB38	RASA2		ZBTB38	PXYLP1::chr3:140953057/+:0000125207|PXYLP1::chr3:140981084/+:0000097180|PXYLP1::chr3:140978964/+:0000099300|PXYLP1::chr3:140953727/+:0000124537|PXYLP1::chr3:140950666/+:0000127598|PXYLP1::chr3:140997183/+:0000081081|ZBTB38::chr3:141088713/+:0000000000|ZBTB38::chr3:141105713/+:0000000000|ZBTB38::chr3:141100266/+:0000000000|ZBTB38::chr3:141087462/+:0000000000|ZBTB38::chr3:141043054/+:0000035210|ZBT…
chr19:30152384-30182721	30337	promotor	PLEKHF1	63.34	60.49	39.16	34.31	149.12	186.27	143.81	182.85	45.81	65.29	44.75	50.23	35.94	36.4	31.96	24.56	PLEKHF1	CCNE1			CCNE1::chr19:30302900/+:-000120179|CCNE1::chr19:30303438/+:-000120717|PLEKHF1::chr19:30156326/+:0000000000|PLEKHF1::chr19:30164730/+:0000000000|C19orf12::chr19:30206451/-:0000023730|C19orf12::chr19:30205962/-:0000023241|C19orf12::chr19:30206695/-:0000023974|C19orf12::chr19:30193883/-:0000011162|C19orf12::chr19:30199329/-:0000016608|C19orf12::chr19:30196300/-:0000013579|C19orf12::chr19:30206451/-:…
chr20:62450258-62499232	48974	promotor	ABHD16B|TPD52L2	70.62	70.3	39.57	24.69	148.33	181.64	158.29	181.17	54.09	68.11	61.78	49.33	4.98	6.91	6.56	1.85	ABHD16B|TPD52L2	STMN3|DNAJC5|PRPF6|TCEA2|ARFRP1|ZBTB46|GMEB2		SOX18|ZBTB46|GMEB2|ZNF512B	SOX18::chr20:62680978/-:0000181746|ABHD16B::chr20:62492565/+:0000000000|LIME1::chr20:62367811/+:0000082447|LIME1::chr20:62368885/+:0000081373|LIME1::chr20:62367052/+:0000083206|SAMD10::chr20:62610994/-:0000111762|UCKL1::chr20:62582526/-:0000083294|UCKL1::chr20:62587799/-:0000088567|DNAJC5::chr20:62559687/+:-000060455|DNAJC5::chr20:62526454/+:-000027222|TCEA2::chr20:62697828/+:-000198596|TCEA2::ch…
chr1:181055659-181112501	56842	promotor	IER5	86.51	40.43	58.9	28.63	148.17	107.73	149.75	104.43	46.55	41.62	56.6	26.98	63.06	57.69	85.77	52.45	IER5	STX6			IER5::chr1:181057637/+:0000000000|KIAA1614::chr1:180882312/+:0000173347|MR1::chr1:181003022/+:0000052637|MR1::chr1:181002560/+:0000053099|STX6::chr1:180962560/-:-000093099|STX6::chr1:180992256/-:-000063403
chr10:61644715-61671647	26932	promotor	CCDC6	63.99	71.49	45.7	45.88	147.95	212.83	157.18	290.67	26.75	48.1	34.07	36.91	80.84	102.39	85.81	91.74	CCDC6	SLC16A9|MRLN			SLC16A9::chr10:61469648/-:-000175067|MRLN::chr10:61498319/-:-000146396|MRLN::chr10:61498876/-:-000145839|MRLN::chr10:61496977/-:-000147738|MRLN::chr10:61513202/-:-000131513|MRLN::chr10:61498319/-:-000146396|MRLN::chr10:61498876/-:-000145839|MRLN::chr10:61496977/-:-000147738|MRLN::chr10:61513202/-:-000131513|CCDC6::chr10:61666413/-:0000000000
chr2:10078229-10129514	51285	promotor	GRHL1	64.45	54.13	46.32	24.55	147.84	184.42	174.68	200.75	33.84	41.23	50.32	28.01	59.96	48.42	67.07	35.41	GRHL1	KLF11|RRM2|C2orf48		KLF11|GRHL1	TAF1B::chr2:9983570/+:0000094659|KLF11::chr2:10184371/+:-000054857|KLF11::chr2:10183955/+:-000054441|KLF11::chr2:10183681/+:-000054167|KLF11::chr2:10186276/+:-000056762|GRHL1::chr2:10091791/+:0000000000|RRM2::chr2:10262862/+:-000133348|RRM2::chr2:10262694/+:-000133180|CYS1::chr2:10220537/-:0000091023|C2orf48::chr2:10281980/+:-000152466|C2orf48::chr2:10281508/+:-000151994
chr1:17725880-17769571	43691	promotor	RCC2	61.25	52.83	26.33	15.03	147.83	161.44	116.82	143.34	39.8	43.31	30.87	24.81	30.16	31.79	31.53	23.61	RCC2	ARHGEF10L			RCC2::chr1:17765058/-:0000000000|RCC2::chr1:17765017/-:0000000000|RCC2::chr1:17766249/-:0000000000|PADI1::chr1:17531620/+:0000194260|PADI3::chr1:17575592/+:0000150288|PADI4::chr1:17634689/+:0000091191|PADI6::chr1:17698690/+:0000027190|ARHGEF10L::chr1:17907047/+:-000137476|ARHGEF10L::chr1:17866329/+:-000096758|ARHGEF10L::chr1:17907047/+:-000137476|ARHGEF10L::chr1:17866329/+:-000096758
chr9:33100246-33171484	71238	promotor	B4GALT1	52.38	37.36	51.72	26.09	147.72	158.97	237.14	250.55	30.66	37.16	61.92	35.31	29.88	25.78	47.02	31.14	B4GALT1	NFX1|SMU1|APTX|SPINK4|CHMP5		NFX1	NFX1::chr9:33290417/+:-000118933|DNAJA1::chr9:33026472/+:0000073774|DNAJA1::chr9:33025208/+:0000075038|SMU1::chr9:33076713/-:-000023533|BAG1::chr9:33264758/-:0000093274|B4GALT1::chr9:33167355/-:0000000000|APTX::chr9:32989892/-:-000110354|APTX::chr9:33001638/-:-000098608|APTX::chr9:32997345/-:-000102901|APTX::chr9:33001573/-:-000098673|APTX::chr9:33001609/-:-000098637|APTX::chr9:32989892/-:-000110…
chr11:12694398-12752098	57700	promotor	TEAD1	70.85	34.66	77.06	36.07	147.58	114.79	261.29	179.05	39.65	33.7	72.87	30.74	72.27	54.15	98.77	43.36	TEAD1	TEAD1		TEAD1	TEAD1::chr11:12785725/+:-000033627|TEAD1::chr11:12695968/+:0000000000|TEAD1::chr11:12696955/+:0000000000|TEAD1::chr11:12785725/+:-000033627|TEAD1::chr11:12695968/+:0000000000|TEAD1::chr11:12696955/+:0000000000
chr17:48734465-48799525	65060	promotor	ANKRD40|LUC7L3	76.36	31.06	45.24	14.71	147.47	99.46	180.37	109.65	39.54	27.04	50.18	18.23	39.3	26.45	42.77	23.5	ANKRD40|LUC7L3	CHAD|WFIKKN2			TOB1::chr17:48941523/-:0000141998|TOB1::chr17:48941320/-:0000141795|TOB1::chr17:48943714/-:0000144189|TOB1::chr17:48945338/-:0000145813|TOB1::chr17:48944962/-:0000145437|ANKRD40::chr17:48785269/-:0000000000|CHAD::chr17:48546226/-:-000188239|ACSF2::chr17:48538602/+:0000195863|ACSF2::chr17:48538037/+:0000196428|ACSF2::chr17:48538993/+:0000195472|EPN3::chr17:48613781/+:0000120684|EPN3::chr17:4861004…
chr19:35604681-35661869	57188	promotor	FXYD7|FXYD5|FXYD1|LGI4|FXYD3	48.72	20.12	42.6	15.07	146.91	102.52	220.88	136.54	34.43	28.5	55.76	25.99	10.97	3.65	23.88	3.87	FXYD7|FXYD5|FXYD1|LGI4|FXYD3	HAMP|CD22|FFAR1|USF2|ZNF792|FFAR3|LSR|MAG		ZNF30|USF2|ZNF792	FXYD7::chr19:35634153/+:0000000000|ZNF30::chr19:35417806/+:0000186875|ZNF30::chr19:35420787/+:0000183894|FFAR1::chr19:35842444/+:-000180575|FXYD3::chr19:35607167/+:0000000000|FXYD3::chr19:35608160/+:0000000000|FXYD3::chr19:35606731/+:0000000000|FXYD3::chr19:35610266/+:0000000000|FXYD3::chr19:35610071/+:0000000000|HAMP::chr19:35773409/+:-000111540|FXYD1::chr19:35630537/+:0000000000|FXYD1::chr19:35…
chr10:21603912-21693919	90007	enhancer	C10orf113|NEBL|MLLT10	73.05	7.61	39.22	5.27	146.13	35.02	158.99	41.98	46.91	18.04	47.47	12.41	42.55	11.79	39.09	10.18		C10orf113|NEBL|MLLT10			C10orf113::chr10:21435487/-:-000168425|CASC10::chr10:21786212/-:0000092293|NEBL::chr10:21463115/-:-000140797|MLLT10::chr10:21823100/+:-000129181|SKIDA1::chr10:21812799/-:0000118880|SKIDA1::chr10:21810408/-:0000116489|SKIDA1::chr10:21814610/-:0000120691|SKIDA1::chr10:21808586/-:0000114667
chr14:88979833-89031653	51820	promotor	PTPN21|ZC3H14	70.46	173.5	67.14	78.33	145.91	345.4	264.76	523.7	36.16	112.55	60.9	77.48	143.17	205.9	174.65	161.99	PTPN21|ZC3H14	ZC3H14|KCNK10			PTPN21::chr14:89016962/-:0000000000|PTPN21::chr14:89021122/-:0000000000|SPATA7::chr14:88851987/+:0000127846|ZC3H14::chr14:89029252/+:0000000000|ZC3H14::chr14:89034382/+:-000002729|ZC3H14::chr14:89060729/+:-000029076|ZC3H14::chr14:89029690/+:0000000000|ZC3H14::chr14:89029994/+:0000000000|KCNK10::chr14:88789592/-:-000190241|KCNK10::chr14:88793255/-:-000186578
chr17:7121907-7168785	46878	promotor	ACADVL|DLG4|CTDNEP1|GABARAP|DVL2|CLDN7|ELP5|PHF23	49.81	35.73	33.59	18.67	145.8	146.55	123.15	127.04	38.77	37.44	43.26	28.65	2.85	-0.79	1.18	-3.31	ACADVL|DLG4|CTDNEP1|GABARAP|DVL2|CLDN7|ELP5|PHF23	CLEC10A|C17orf74|SPEM1|EIF5A|CHRNB1|SLC16A11|FGF11|NLGN2|ACAP1|TMEM95|ASGR1|ASGR2|TMEM102|TNK1|SLC2A4|KCTD11	TNK1	BCL6B|YBX2	CLEC10A::chr17:6982203/-:-000139704|CLEC10A::chr17:6983599/-:-000138308|ACADVL::chr17:7123782/+:0000000000|ACADVL::chr17:7123922/+:0000000000|ACADVL::chr17:7123149/+:0000000000|ACADVL::chr17:7120443/+:0000001464|C17orf74::chr17:7328934/+:-000160149|TMEM256::chr17:7307449/-:0000138664|SPEM1::chr17:7323678/+:-000154893|EIF5A::chr17:7211693/+:-000042908|EIF5A::chr17:7210855/+:-000042070|EIF5A::chr17…
chr7:30463590-30478165	14575	enhancer	GARS	61.9	67.15	30.61	26.31	145.73	177.46	158.47	213.74	31.52	53.2	31.46	32.33	68.01	67.74	67.28	60.64		GARS			ZNRF2::chr7:30323922/+:0000139668|NOD1::chr7:30496657/-:0000018492|NOD1::chr7:30499656/-:0000021491|NOD1::chr7:30498855/-:0000020690|NOD1::chr7:30518392/-:0000040227|NOD1::chr7:30496657/-:0000018492|NOD1::chr7:30499656/-:0000021491|NOD1::chr7:30498855/-:0000020690|NOD1::chr7:30518392/-:0000040227|GARS::chr7:30634180/+:-000156015|GGCT::chr7:30544456/-:0000066291
chr7:100448725-100496148	47423	promotor	SRRT|TRIP6|ACHE|UFSP1|SLC12A9	67.26	32.35	34.28	8.75	145.68	124.83	130.99	96.2	43.58	26.81	37.88	14.86	-4.58	-7.78	-6.84	-10.43	SRRT|TRIP6|ACHE|UFSP1|SLC12A9	MUC3A|GIGYF1|EPHB4|MUC17|ACTL6B	EPHB4		MUC3A::chr7:100547051/+:-000050903|ZAN::chr7:100331248/+:0000117477|ZAN::chr7:100331649/+:0000117076|GIGYF1::chr7:100286869/-:-000161856|EPHB4::chr7:100425142/-:-000023583|SRRT::chr7:100472700/+:0000000000|SRRT::chr7:100473193/+:0000000000|GNB2::chr7:100273799/+:0000174926|GNB2::chr7:100271362/+:0000177363|EPO::chr7:100318422/+:0000130303|TRIP6::chr7:100464949/+:0000000000|POP7::chr7:100303675/+:…
chr7:2752022-2775586	23564	enhancer	BRAT1	63.37	35.46	31.91	17.54	145.53	116.23	135	123.42	32.1	28.88	31.03	17.75	30.23	31.98	33.52	24.19		BRAT1			AMZ1::chr7:2719155/+:0000032867|AMZ1::chr7:2727835/+:0000024187|AMZ1::chr7:2739867/+:0000012155|GNA12::chr7:2802773/-:0000027187|GNA12::chr7:2883958/-:0000108372|GNA12::chr7:2854892/-:0000079306|IQCE::chr7:2611159/+:0000140863|IQCE::chr7:2598605/+:0000153417|IQCE::chr7:2611159/+:0000140863|IQCE::chr7:2598605/+:0000153417|TTYH3::chr7:2671602/+:0000080420|LFNG::chr7:2552162/+:0000199860|LFNG::chr7:…
chr6:30683359-30752774	69415	promotor	MDC1|TUBB|IER3|FLOT1	86.97	45.73	58.01	22.73	145.48	104.83	126.99	86.97	68.18	54.15	92.59	40.43	18.07	12.62	23.74	9.37	MDC1|TUBB|IER3|FLOT1	GNL1|NRM|VARS2|DDR1|PPP1R10|MUC21|DHX16|PPP1R18|GTF2H4	DDR1		GNL1::chr6:30525370/-:-000157989|MDC1::chr6:30682954/-:-000000405|MDC1::chr6:30685457/-:0000000000|C6orf136::chr6:30614815/+:0000068544|NRM::chr6:30659057/-:-000024302|NRM::chr6:30659196/-:-000024163|NRM::chr6:30658905/-:-000024454|ABCF1::chr6:30539169/+:0000144190|VARS2::chr6:30883522/+:-000130748|VARS2::chr6:30881984/+:-000129210|VARS2::chr6:30882586/+:-000129812|VARS2::chr6:30882932/+:-0001301…
chr1:2454072-2488358	34286	promotor	PANK4|TNFRSF14|HES5	72.73	48.07	47.52	16.47	145.39	132.49	152.38	100.43	50.39	49.04	64.83	25.8	13.75	12.04	17.79	6.5	PANK4|TNFRSF14|HES5	FAM213B|MORN1|PEX10		HES5	FAM213B::chr1:2518188/+:-000029830|MORN1::chr1:2323189/-:-000130883|PANK4::chr1:2458066/-:0000000000|PLCH2::chr1:2398897/+:0000055175|PLCH2::chr1:2407753/+:0000046319|PLCH2::chr1:2398897/+:0000055175|PLCH2::chr1:2407753/+:0000046319|TNFRSF14::chr1:2487803/+:0000000000|MMEL1::chr1:2564480/-:0000076122|MMEL1::chr1:2560959/-:0000072601|RER1::chr1:2323213/+:0000130859|RER1::chr1:2327222/+:0000126850|…
chr17:60775403-60806463	31060	genebody_exon	MARCH10|MARCH10|MARCH10|MARCH10|MARCH10|MIR548W|MIR548W|MARCH10	110.83	71.75	58.27	20.27	145.35	118.63	235.97	137.7	35.61	30.53	50.64	17.6	57.73	41.1	84.53	32.38					MARCH10::chr17:60882407/-:0000075944|MARCH10::chr17:60884013/-:0000077550|MARCH10::chr17:60885741/-:0000079278|MARCH10::chr17:60879112/-:0000072649|MRC2::chr17:60704761/+:0000070642
chr10:80670178-80735504	65326	enhancer	ZMIZ1	71.64	47.57	26.96	12.26	143.88	131.6	103.19	106.1	35.97	41.84	23.93	13.25	52.67	46.74	49.96	30.01		ZMIZ1		ZMIZ1	ZMIZ1::chr10:80899438/+:-000163934|ZMIZ1::chr10:80921809/+:-000186305|ZMIZ1::chr10:80878671/+:-000143167|ZMIZ1::chr10:80828791/+:-000093287|ZMIZ1::chr10:80899438/+:-000163934|ZMIZ1::chr10:80921809/+:-000186305|ZMIZ1::chr10:80878671/+:-000143167|ZMIZ1::chr10:80828791/+:-000093287
chr11:62306288-62343351	37063	promotor	AHNAK|EEF1G	45.81	45.44	35.63	21.81	143.8	167.31	128.02	138.49	37.08	42.17	35.48	22.61	27.09	44.33	31.44	30.28	AHNAK|EEF1G	TTC9C|TAF6L|METTL12|ROM1|POLR2G|GNG3|UQCC3		MTA2|ZBTB3	GANAB::chr11:62407202/-:0000063851|GANAB::chr11:62406581/-:0000063230|GANAB::chr11:62414197/-:0000070846|LBHD1::chr11:62439240/-:0000095889|LBHD1::chr11:62437512/-:0000094161|LRRN4CL::chr11:62457370/-:0000114019|LRRN4CL::chr11:62455984/-:0000112633|C11orf98::chr11:62432687/-:0000089336|B3GAT3::chr11:62388764/-:0000045413|B3GAT3::chr11:62389646/-:0000046295|TTC9C::chr11:62495951/+:-000152600|TAF6L…
chr4:148628926-148724289	95363	enhancer	PRMT9	47.26	48.03	35.4	20.93	143.38	159.91	200.26	198.61	27.69	37.55	37.75	20.11	114.9	105.84	117	80.47		PRMT9			EDNRA::chr4:148441002/+:0000187924|EDNRA::chr4:148453657/+:0000175269|TMEM184C::chr4:148538538/+:0000090388|PRMT9::chr4:148605380/-:-000023546|PRMT9::chr4:148595024/-:-000033902|PRMT9::chr4:148605380/-:-000023546|PRMT9::chr4:148595024/-:-000033902
chr9:97563602-97593327	29725	enhancer	FBP1	98.71	76	32.92	21.12	142.96	140.06	172.51	175.94	29.97	36.46	30.07	22.64	47.04	45.19	56.88	36.77		FBP1			C9orf3::chr9:97521930/+:0000041672|C9orf3::chr9:97488950/+:0000074652|C9orf3::chr9:97521930/+:0000041672|C9orf3::chr9:97488950/+:0000074652|FBP1::chr9:97401922/-:-000161680|FBP1::chr9:97402530/-:-000161072|FBP1::chr9:97401615/-:-000161987
chr1:169816505-169864714	48209	promotor	SCYL3	52.89	36.82	28.45	16.21	142.87	136.51	153.62	164.25	23.46	25.96	19.03	13.37	80.87	71.5	73.99	43.74	SCYL3	SELL|SELE|METTL18	SCYL3		SELL::chr1:169680842/-:-000135663|C1orf112::chr1:169770023/+:0000046482|C1orf112::chr1:169767997/+:0000048508|C1orf112::chr1:169764549/+:0000051956|SELE::chr1:169702800/-:-000113705|SELE::chr1:169703219/-:-000113286|SCYL3::chr1:169858030/-:0000000000|SCYL3::chr1:169863099/-:0000000000|METTL18::chr1:169764060/-:-000052445|METTL18::chr1:169763037/-:-000053468|KIFAP3::chr1:170043878/-:0000179164|KIF…
chr7:39758406-39799694	41288	enhancer	CDK13	74.76	14.43	39.92	10.69	142.79	62.07	162.43	82.97	41.17	17.56	44.99	9.04	85.75	42.11	101.89	41.98		CDK13	CDK13		CDK13::chr7:39989958/+:-000190264|YAE1D1::chr7:39605974/+:0000152432|RALA::chr7:39663151/+:0000095255|RALA::chr7:39726229/+:0000032177|RALA::chr7:39663151/+:0000095255|RALA::chr7:39726229/+:0000032177
chr19:34786641-34858573	71932	promotor	GPI|KIAA0355	65.27	57.99	35.56	20.43	142.25	160.06	155.81	159.92	34.17	45.54	36.84	22.66	48.99	53.99	54.95	41.83	GPI|KIAA0355	PDCD2L|UBA2			PDCD2L::chr19:34895302/+:-000036729|LSM14A::chr19:34663351/+:0000123290|UBA2::chr19:34919267/+:-000060694|GPI::chr19:34855644/+:0000000000|GPI::chr19:34856031/+:0000000000|KIAA0355::chr19:34790583/+:0000000000|KIAA0355::chr19:34745455/+:0000041186
chr17:64934751-64977467	42716	promotor	CACNG4	63.78	36.24	21.03	9.29	141.96	112.02	147.34	134.57	20.46	16.85	22.32	11.35	24.13	18.87	29.25	16.79	CACNG4	CACNG1			CACNG1::chr17:65040651/+:-000063184|CACNG4::chr17:64960979/+:0000000000|CACNG5::chr17:64873390/+:0000061361
chr10:121241812-121306852	65040	promotor	RGS10	64.34	50.87	54.31	26.69	141.95	141.54	181.82	144.03	45.43	49.28	68.01	35.74	50.93	47.95	53.46	36.7	RGS10	BAG3|INPP5F			BAG3::chr10:121410881/+:-000104029|TIAL1::chr10:121356540/-:0000049688|RGS10::chr10:121302221/-:0000000000|RGS10::chr10:121296044/-:0000000000|RGS10::chr10:121302221/-:0000000000|RGS10::chr10:121296044/-:0000000000|INPP5F::chr10:121485558/+:-000178706|INPP5F::chr10:121485558/+:-000178706
chr1:45768181-45827078	58897	promotor	TOE1|MUTYH|HPDL	59.67	27.49	22.8	0.86	141.92	106.3	97.43	56.9	33.41	21.33	24.64	3.49	18.45	11.71	7.74	1.04	TOE1|MUTYH|HPDL	ZSWIM5|MMACHC|AKR1A1	TESK2		TOE1::chr1:45805341/+:0000000000|MMACHC::chr1:45965855/+:-000138777|PRDX1::chr1:45984725/-:0000157647|PRDX1::chr1:45988561/-:0000161483|PRDX1::chr1:45987609/-:0000160531|MUTYH::chr1:45800182/-:0000000000|MUTYH::chr1:45805786/-:0000000000|MUTYH::chr1:45804327/-:0000000000|MUTYH::chr1:45799168/-:0000000000|MUTYH::chr1:45798995/-:0000000000|MUTYH::chr1:45805787/-:0000000000|MUTYH::chr1:45806141/-:00…
chr17:45886576-45986761	100185	promotor	MRPL10|SP2|SP6|LRRC46|SCRN2|OSBPL7	61.19	37.04	35.64	15.94	141.64	126.08	163.45	134.69	31.84	27.84	42.04	19.55	8.72	2.4	12.62	2.36	MRPL10|SP2|SP6|LRRC46|SCRN2|OSBPL7	NFE2L1|SNX11|PNPO|CDK5RAP3		NFE2L1|TBX21|SP2|SP6	MRPL10::chr17:45906601/-:0000000000|MRPL10::chr17:45908906/-:0000000000|COPZ2::chr17:46115167/-:0000128406|SNX11::chr17:46184946/+:-000198185|SNX11::chr17:46184919/+:-000198158|TBKBP1::chr17:45772629/+:0000113947|NFE2L1::chr17:46127968/+:-000141207|NFE2L1::chr17:46125685/+:-000138924|KPNB1::chr17:45727203/+:0000159373|KPNB1::chr17:45728561/+:0000158015|KPNB1::chr17:45734225/+:0000152351|KPNB1::ch…
chr16:56943834-56986025	42191	promotor	HERPUD1	81.25	47.89	34.43	16.2	141.52	128.5	148.95	110.95	48.69	51.89	49.62	33.88	45.01	34.29	51.4	27.42	HERPUD1	CETP|CPNE2|NLRC5			HERPUD1::chr16:56966001/+:0000000000|CETP::chr16:56995834/+:-000009809|CPNE2::chr16:57144619/+:-000158594|CPNE2::chr16:57126454/+:-000140429|NUP93::chr16:56832387/+:0000111447|NUP93::chr16:56815703/+:0000128131|NUP93::chr16:56839415/+:0000104419|NUP93::chr16:56782145/+:0000161689|NUP93::chr16:56764016/+:0000179818|NUP93::chr16:56817412/+:0000126422|NUP93::chr16:56832387/+:0000111447|NUP93::chr16:…
chr12:46647939-46664419	16480	promotor	SLC38A1	61.01	47.22	40.62	28.28	141.39	148.56	199.45	233.78	26.9	32.71	40.21	28.27	57.68	50.85	65.66	38.91	SLC38A1	SLC38A1			SLC38A1::chr12:46660277/-:0000000000|SLC38A1::chr12:46661769/-:0000000000|SLC38A1::chr12:46637096/-:-000010843|SLC38A1::chr12:46648718/-:0000000000|SLC38A1::chr12:46663207/-:0000000000|SLC38A1::chr12:46633675/-:-000014264|SLC38A2::chr12:46766644/-:0000102225|SLC38A2::chr12:46765161/-:0000100742
chr5:172260252-172334485	74233	promotor	ERGIC1	55.61	39.43	36.24	10.62	140.95	135.82	135.84	97.47	41.49	41.76	50.68	25.57	35.89	28.6	39.13	18.98	ERGIC1	RPL26L1|CREBRF|ATP6V0E1|DUSP1			NEURL1B::chr5:172068275/+:0000191977|RPL26L1::chr5:172386438/+:-000051953|RPL26L1::chr5:172386867/+:-000052382|LOC101928093::chr5:172182505/+:0000077747|LOC101928093::chr5:172185136/+:0000075116|ERGIC1::chr5:172261222/+:0000000000|CREBRF::chr5:172507591/+:-000173106|CREBRF::chr5:172483354/+:-000148869|CREBRF::chr5:172507587/+:-000173102|CREBRF::chr5:172507591/+:-000173106|CREBRF::chr5:172483354/+…
chr1:109781514-109843089	61575	promotor	PSRC1|CELSR2	57.53	45.3	30.6	13.94	140.85	151.29	147.31	158.1	29.84	35.77	29.92	18.13	32.96	27.25	37.24	24.67	PSRC1|CELSR2	SYPL2|CYB561D1|WDR47|TAF13|ATXN7L2|C1orf194			PSRC1::chr1:109825352/-:0000000000|PSRC1::chr1:109825789/-:0000000000|PSRC1::chr1:109825357/-:0000000000|SYPL2::chr1:110009099/+:-000166010|KIAA1324::chr1:109729170/+:0000052344|KIAA1324::chr1:109656584/+:0000124930|KIAA1324::chr1:109707120/+:0000074394|KIAA1324::chr1:109729170/+:0000052344|KIAA1324::chr1:109656584/+:0000124930|KIAA1324::chr1:109707120/+:0000074394|SARS::chr1:109756514/+:00000250…
chr20:52471944-52492132	20188	genebody_exon	SUMO1P1	113.27	115.77	71.22	57.05	140.84	200.95	214.3	330.81	47.77	67.32	56.76	42.48	248.06	246.73	260.17	201.26					BCAS1::chr20:52675261/-:0000183129|BCAS1::chr20:52687303/-:0000195171
chr19:40926002-40973487	47485	promotor	SERTAD1|SERTAD3|BLVRB|SPTBN4	48.74	35.72	29.78	15.93	140.45	138.73	96.1	80.85	37.19	34.59	33.15	16.8	9.95	8.84	9.36	3.9	SERTAD1|SERTAD3|BLVRB|SPTBN4	CNTD2|C19orf47|SHKBP1|AKT2|LTBP4|HIPK4|SPTBN4|PRX	AKT2|HIPK4		SERTAD1::chr19:40931931/-:0000000000|CNTD2::chr19:40732596/-:-000193406|LTBP4::chr19:41107276/+:-000133789|C19orf47::chr19:40854315/-:-000071687|C19orf47::chr19:40847796/-:-000078206|C19orf47::chr19:40854433/-:-000071569|PLD3::chr19:40872325/+:0000053677|PLD3::chr19:40871459/+:0000054543|PLD3::chr19:40865548/+:0000060454|PLD3::chr19:40854331/+:0000071671|PLD3::chr19:40871624/+:0000054378|SHKBP1::…
chr14:95756291-95816254	59963	promotor	CLMN	70.79	71.46	43.33	32.66	140.37	156.69	172.3	202.87	32.63	50.69	42.94	33.26	53.06	59.78	64.27	45.59	CLMN	DICER1|GLRX5			DICER1::chr14:95608084/-:-000148207|DICER1::chr14:95623758/-:-000132533|DICER1::chr14:95603146/-:-000153145|DICER1::chr14:95607095/-:-000149196|DICER1::chr14:95624346/-:-000131945|DICER1::chr14:95599835/-:-000156456|DICER1::chr14:95599839/-:-000156452|DICER1::chr14:95608084/-:-000148207|DICER1::chr14:95623758/-:-000132533|DICER1::chr14:95603146/-:-000153145|DICER1::chr14:95607095/-:-000149196|DIC…
chr11:102299659-102367195	67536	promotor	TMEM123	62.09	59.34	27	19.74	140.21	165.07	145.24	188.77	15.24	29.66	19.23	11.28	53.08	57.05	51.71	43.85	TMEM123				MMP7::chr11:102401477/-:0000034282|BIRC3::chr11:102195191/+:0000104468|BIRC3::chr11:102188180/+:0000111479|BIRC3::chr11:102192567/+:0000107092|BIRC2::chr11:102218104/+:0000081555|BIRC2::chr11:102217912/+:0000081747|BIRC2::chr11:102220731/+:0000078928|BIRC2::chr11:102219328/+:0000080331|TMEM123::chr11:102323774/-:0000000000|MMP20::chr11:102496062/-:0000128867
chr3:186688302-186719612	31310	enhancer	ST6GAL1|RFC4|RTP1	101.44	39.17	42.63	19.7	139.64	92.2	167.75	104.08	46.21	35.29	46.91	22.07	76.84	51.55	80.52	38.45		ST6GAL1|RFC4|RTP1			ST6GAL1::chr3:186756529/+:-000036917|ST6GAL1::chr3:186769036/+:-000049424|ST6GAL1::chr3:186760441/+:-000040829|ST6GAL1::chr3:186648314/+:0000039988|ST6GAL1::chr3:186681572/+:0000006730|ST6GAL1::chr3:186739664/+:-000020052|ST6GAL1::chr3:186756529/+:-000036917|ST6GAL1::chr3:186769036/+:-000049424|ST6GAL1::chr3:186760441/+:-000040829|ST6GAL1::chr3:186648314/+:0000039988|ST6GAL1::chr3:186681572/+:000…
chr5:138707475-138741127	33652	promotor	MZB1|SPATA24|SLC23A1|PROB1	57.9	39.23	23.7	9.95	139.56	135.89	125.69	88.77	31.91	34.86	27.72	10.12	9.87	11.32	11.2	6.42	MZB1|SPATA24|SLC23A1|PROB1	SIL1|UBE2D2			SIL1::chr5:138534064/-:-000173411|SIL1::chr5:138532216/-:-000175259|ECSCR::chr5:138842327/-:0000101200|MZB1::chr5:138725604/-:0000000000|UBE2D2::chr5:138940750/+:-000199623|PAIP2::chr5:138677520/+:0000029955|PAIP2::chr5:138699447/+:0000008028|PAIP2::chr5:138678122/+:0000029353|SPATA24::chr5:138739775/-:0000000000|SLC23A1::chr5:138719038/-:0000000000|MATR3::chr5:138651385/+:0000056090|MATR3::chr5:…
chr17:26644934-26709088	64154	promotor	IFT20|POLDIP2|TNFAIP1|TMEM97|VTN|TMEM199|SARM1	60.71	21.25	53.42	13.04	139.48	84.02	114.93	52.65	50.2	32.43	57.64	18.08	50.64	40.46	62.65	29.66	IFT20|POLDIP2|TNFAIP1|TMEM97|VTN|TMEM199|SARM1	SLC13A2|FOXN1		VTN|FOXN1	IFT20::chr17:26659407/-:0000000000|IFT20::chr17:26659206/-:0000000000|IFT20::chr17:26662514/-:0000000000|IFT20::chr17:26659012/-:0000000000|POLDIP2::chr17:26684611/-:0000000000|SLC13A2::chr17:26800663/+:-000091575|TNFAIP1::chr17:26666433/+:0000000000|TNFAIP1::chr17:26662547/+:0000000000|TMEM97::chr17:26646120/+:0000000000|SARM1::chr17:26698682/+:0000000000|PIGS::chr17:26898886/-:0000189798|UNC119…
chr11:12218944-12304185	85241	promotor	MICALCL	69.88	23.91	55.22	19.66	139.3	76.95	176.23	87.54	37.88	26.29	51.17	20.69	65.87	42.41	85.22	38.6	MICALCL	PARVA|MICALCL|DKK3			MICAL2::chr11:12183625/+:0000035319|MICAL2::chr11:12132122/+:0000086822|MICAL2::chr11:12159936/+:0000059008|PARVA::chr11:12399025/+:-000094840|MICALCL::chr11:12313689/+:-000009504|MICALCL::chr11:12308446/+:-000004261|DKK3::chr11:12030628/-:-000188316|DKK3::chr11:12030916/-:-000188028|DKK3::chr11:12030154/-:-000188790|DKK3::chr11:12030185/-:-000188759
chr14:71102431-71136805	34374	promotor	TTC9	53.19	59.1	39.87	30.39	139.14	173.89	180.53	244.86	21.44	35.47	38.8	30.3	33.09	37.42	54.41	42.11	TTC9	MED6|ADAM20	MAP3K9		MED6::chr14:71067406/-:-000035025|MAP3K9::chr14:71227898/-:0000091093|MAP3K9::chr14:71232203/-:0000095398|MAP3K9::chr14:71250168/-:0000113363|ADAM21::chr14:70924065/+:0000178366|ADAM21::chr14:70918873/+:0000183558|ADAM20::chr14:70991649/-:-000110782|ADAM20::chr14:71001731/-:-000100700|ADAM20::chr14:70991649/-:-000110782|ADAM20::chr14:71001731/-:-000100700|TTC9::chr14:71108503/+:0000000000
chr16:85381887-85430992	49105	other		76.21	40.67	35.32	13.61	138.98	109.33	126.07	87.42	41.49	35.7	45.55	23.19	7.56	6.11	12.74	4.22
chr16:85009017-85066150	57133	promotor	ZDHHC7|KIAA0513	47.41	58.77	30.05	14.09	138.65	187.23	161.28	166.54	30.01	43.97	38.25	23.31	57.41	59.48	63.09	46.77	ZDHHC7|KIAA0513	KIAA0513			CRISPLD2::chr16:84872027/+:0000136990|CRISPLD2::chr16:84853586/+:0000155431|FAM92B::chr16:85146113/-:0000079963|ZDHHC7::chr16:85024240/-:0000000000|ZDHHC7::chr16:85045140/-:0000000000|ZDHHC7::chr16:85029612/-:0000000000|KIAA0513::chr16:85096817/+:-000030667|KIAA0513::chr16:85100505/+:-000034355|KIAA0513::chr16:85061356/+:0000000000|KIAA0513::chr16:85096817/+:-000030667|KIAA0513::chr16:85100505/+:…
chr20:813225-838188	24963	promotor	FAM110A	45.86	33.37	27.51	16.27	138.48	147.75	146.63	140.7	24.79	22.72	27.93	15.94	2.09	1.31	4.72	0.36	FAM110A	SLC52A3|SCRT2|SRXN1		SCRT2	SLC52A3::chr20:746468/-:-000066757|SLC52A3::chr20:749227/-:-000063998|RSPO4::chr20:982906/-:0000144718|FAM110A::chr20:814339/+:0000000000|FAM110A::chr20:825353/+:0000000000|FAM110A::chr20:825350/+:0000000000|FAM110A::chr20:821917/+:0000000000|FAM110A::chr20:820097/+:0000000000|FAM110A::chr20:816710/+:0000000000|FAM110A::chr20:825250/+:0000000000|SCRT2::chr20:656822/-:-000156403|SRXN1::chr20:63401…
chr7:30263022-30295816	32794	enhancer	FKBP14|ZNRF2	52.99	15.96	29.09	11.99	138.34	70.35	123.78	65.23	14.24	11.11	20.1	5.21	33.27	23.35	29.69	16.33		FKBP14|ZNRF2			MTURN::chr7:30174551/+:0000088471|FKBP14::chr7:30066416/-:-000196606|PLEKHA8::chr7:30067976/+:0000195046|ZNRF2::chr7:30323922/+:-000028106
chr16:57633888-57683829	49941	promotor	ADGRG1	54.89	32.25	42.43	17.54	138.33	123.97	182.88	146.36	36.03	30.57	50.56	23.82	7.65	0.69	12.71	1.49	ADGRG1	CCDC102A|KATNB1|CIAPIN1|LOC388282|DOK4|DRC7|ADGRG3			CCDC102A::chr16:57570476/-:-000063412|CCDC102A::chr16:57563235/-:-000070653|CCL17::chr16:57447785/+:0000186103|CCL17::chr16:57438678/+:0000195210|KATNB1::chr16:57769659/+:-000085830|KATNB1::chr16:57770889/+:-000087060|CIAPIN1::chr16:57474894/-:-000158994|CIAPIN1::chr16:57481368/-:-000152520|LOC388282::chr16:57844548/+:-000160719|POLR2C::chr16:57496550/+:0000137338|ADGRG5::chr16:57595967/+:0000037…
chr16:46887455-46964772	77317	promotor	GPT2	68.6	74.46	35.77	23.95	138.24	188.23	135.69	181.73	40.21	56.64	38.28	36.49	37.08	37.94	35.9	26.85	GPT2	VPS35|MYLK3|C16orf87	MYLK3		DNAJA2::chr16:47007624/-:0000042852|VPS35::chr16:46723143/-:-000164312|GPT2::chr16:46931559/+:0000000000|GPT2::chr16:46918307/+:0000000000|GPT2::chr16:46919101/+:0000000000|GPT2::chr16:46918605/+:0000000000|GPT2::chr16:46919378/+:0000000000|ORC6::chr16:46723557/+:0000163898|MYLK3::chr16:46782220/-:-000105235|C16orf87::chr16:46865073/-:-000022382
chr9:131864760-131909325	44565	promotor	CRAT|PPP2R4	61.32	40.77	29.35	11.85	137.91	134.05	129.86	117.67	31.64	29.7	28.58	12.07	4.24	5.14	4.22	0.82	CRAT|PPP2R4	DOLK|SH3GLB2|C9orf106			CRAT::chr9:131873069/-:0000000000|CRAT::chr9:131871555/-:0000000000|CRAT::chr9:131870355/-:0000000000|DOLK::chr9:131710011/-:-000154749|LRRC8A::chr9:131669435/+:0000195325|PHYHD1::chr9:131683173/+:0000181587|PHYHD1::chr9:131684561/+:0000180199|PHYHD1::chr9:131684208/+:0000180552|SH3GLB2::chr9:131790631/-:-000074129|IER5L::chr9:131940539/-:0000031214|DOLPP1::chr9:131843382/+:0000021378|FAM73B::chr…
chr14:96522804-96645100	122296	enhancer	BDKRB1|BDKRB2|GSKIP	112.16	106.31	92.58	64.76	137.51	149.23	230.93	263.57	60.42	78.93	102.53	72.48	100.5	104.78	146.42	95.79		BDKRB1|BDKRB2|GSKIP			BDKRB1::chr14:96730009/+:-000084909|BDKRB1::chr14:96722546/+:-000077446|BDKRB1::chr14:96728988/+:-000083888|ATG2B::chr14:96829677/-:0000184577|BDKRB2::chr14:96671134/+:-000026034|BDKRB2::chr14:96703410/+:-000058310|BDKRB2::chr14:96671134/+:-000026034|BDKRB2::chr14:96703410/+:-000058310|GSKIP::chr14:96829788/+:-000184688|GSKIP::chr14:96831072/+:-000185972|C14orf132::chr14:96505660/+:0000017144|C14…
chr1:42316141-42395197	79056	promotor	HIVEP3	69.55	50.43	45.32	29.51	136.92	125.57	142.42	149.05	29.21	40.07	37.91	24.93	110.76	106.59	115.85	90.79	HIVEP3	HIVEP3		HIVEP3	HIVEP3::chr1:42384377/-:0000000000|HIVEP3::chr1:42166665/-:-000149476|HIVEP3::chr1:42384377/-:0000000000|HIVEP3::chr1:42166665/-:-000149476
chr3:37931822-38046250	114428	promotor	VILL	62.62	24.8	82.8	38.55	136.86	102.31	325.19	265.64	23.45	26.85	66.58	28.92	102.89	83	158.9	87.54	VILL	DLEC1|OXSR1|MYD88	OXSR1		CTDSPL::chr3:37903668/+:0000028154|VILL::chr3:38035077/+:0000000000|DLEC1::chr3:38080695/+:-000034445|ACAA1::chr3:38178732/-:0000132482|OXSR1::chr3:38207025/+:-000160775|PLCD1::chr3:38071153/-:0000024903|PLCD1::chr3:38066277/-:0000020027|MYD88::chr3:38179968/+:-000133718
chr17:78991123-79076746	85623	promotor	BAIAP2	50.53	48.98	54.75	29.82	136.72	161.91	77	83.67	61.8	72.27	69.58	45.65	12.59	18.35	20.25	8.97	BAIAP2	C17orf89	AATK		C17orf89::chr17:79213110/+:-000136364|CEP131::chr17:79196750/-:0000120004|CEP131::chr17:79193872/-:0000117126|ENTHD2::chr17:79212890/-:0000136144|SLC38A10::chr17:79269138/-:0000192392|BAIAP2::chr17:79008946/+:0000000000|AATK::chr17:79139871/-:0000063125|AATK::chr17:79105747/-:0000029001|AATK::chr17:79105004/-:0000028258|CHMP6::chr17:78965640/+:0000025483
chr17:40072911-40143696	70785	promotor	CNP|ACLY|TTC25	50.06	25.83	41.58	15.2	136.57	106.43	107.32	84.7	56.08	46.3	59.07	32.84	46.2	43.73	53.62	35.2	CNP|ACLY|TTC25	KLHL11|HAP1|NKIRAS2|NT5C3B|JUP|P3H4|HSPB9			KLHL10::chr17:39994042/+:0000078869|KCNH4::chr17:40333295/-:0000189599|HAP1::chr17:39890897/-:-000182014|DHX58::chr17:40264750/-:0000121054|DHX58::chr17:40264222/-:0000120526|DHX58::chr17:40263910/-:0000120214|FKBP10::chr17:39968961/+:0000103950|KLHL11::chr17:40021683/-:-000051228|DNAJC7::chr17:40152587/-:0000008891|DNAJC7::chr17:40169182/-:0000025486|DNAJC7::chr17:40149256/-:0000005560|DNAJC7::c…
chr17:26958902-27004437	45535	promotor	SUPT6H|SDF2|KIAA0100	30.59	28.36	17.43	9.41	136.35	164.62	100.71	132.74	20.05	23.56	16.96	7.17	30.04	39.88	21.97	20.95	SUPT6H|SDF2|KIAA0100	RPL23A|UNC119|SPAG5|PIGS|SGK494|TRAF4|ALDOC|ERAL1	SGK494	FOXN1	TLCD1::chr17:27053229/-:0000048792|TLCD1::chr17:27053948/-:0000049511|SPAG5::chr17:26926055/-:-000032847|RAB34::chr17:27044907/-:0000040470|RAB34::chr17:27045285/-:0000040848|RAB34::chr17:27044442/-:0000040005|SUPT6H::chr17:27000388/+:0000000000|SUPT6H::chr17:26989301/+:0000000000|SUPT6H::chr17:27000388/+:0000000000|SUPT6H::chr17:26989301/+:0000000000|SDF2::chr17:26989189/-:0000000000|RPL23A::chr…
chr6:31761732-31805932	44200	promotor	VARS|HSPA1B|HSPA1A|HSPA1L|LSM2|C6orf48	51.2	28.78	26.52	11.78	136.3	123.6	91.15	82.28	30.63	22.77	27.25	13.3	7.98	7.53	6.52	6.04	VARS|HSPA1B|HSPA1A|HSPA1L|LSM2|C6orf48	GPANK1|LY6G6C|BAG6|STK19|SKIV2L|C4A|C4B|CYP21A2|C2|ABHD16A|CLIC1|VWA7|C4B_2|CFB|C6orf47|DDAH2	STK19	ZBTB12	GPANK1::chr6:31632779/-:-000128953|GPANK1::chr6:31634059/-:-000127673|GPANK1::chr6:31633178/-:-000128554|GPANK1::chr6:31632356/-:-000129376|GPANK1::chr6:31633406/-:-000128326|GPANK1::chr6:31632353/-:-000129379|GPANK1::chr6:31633638/-:-000128094|LY6G6C::chr6:31689510/-:-000072222|BAG6::chr6:31620169/-:-000141563|BAG6::chr6:31619552/-:-000142180|BAG6::chr6:31620476/-:-000141256|VARS::chr6:31763711/…
chr6:52355842-52458368	102526	promotor	TRAM2	74.19	39.53	65.8	31.34	136.25	84.91	199.15	123.63	42.53	35.92	67.26	30.96	69.03	49.27	95.5	51.16	TRAM2	TMEM14A			PAQR8::chr6:52226925/+:0000128917|PAQR8::chr6:52267959/+:0000087883|EFHC1::chr6:52288484/+:0000067358|EFHC1::chr6:52284993/+:0000070849|EFHC1::chr6:52285804/+:0000070038|TRAM2::chr6:52441861/-:0000000000|TMEM14A::chr6:52541884/+:-000083516|TMEM14A::chr6:52535883/+:-000077515|GSTA2::chr6:52622774/-:0000164406|GSTA2::chr6:52628360/-:0000169992
chr8:29562984-29643417	80433	genebody_exon	LINC00589|LINC00589|LINC00589|LINC00589|LOC101929450|LOC101929450|LOC101929450	125.15	97.07	50.18	29.71	135.92	136.15	178.55	165.18	48.15	60.75	51.68	34.01	92.76	85.59	94.81	60.51
chr15:75063000-75136732	73732	promotor	ULK3|CSK|CPLX3|LMAN1L	50.11	21.89	25.34	3.41	135.81	94.52	103.49	62.12	33.28	25.49	31.73	6.35	3.79	-0.68	-0.32	-4.84	ULK3|CSK|CPLX3|LMAN1L	SCAMP5|CYP1A1|PPCDC|MPI|EDC3	ULK3|CSK|CLK3		CYP1A1::chr15:75017876/-:-000045124|CYP1A1::chr15:75015463/-:-000047537|CYP1A2::chr15:75041183/+:0000021817|CYP1A2::chr15:75042070/+:0000020930|SCAMP5::chr15:75287875/+:-000151143|SCAMP5::chr15:75302231/+:-000165499|SCAMP5::chr15:75289574/+:-000152842|SCAMP5::chr15:75304132/+:-000167400|SCAMP5::chr15:75287875/+:-000151143|SCAMP5::chr15:75302231/+:-000165499|SCAMP5::chr15:75289574/+:-000152842|SCA…
chr17:1845865-1958901	113036	promotor	DPH1|HIC1|OVCA2|RTN4RL1	59.6	26.6	40.44	12.49	135.61	106.7	141.05	92.82	46.19	33.67	46.46	22.79	24.38	16.14	28.85	10.84	DPH1|HIC1|OVCA2|RTN4RL1	SMYD4		HIC1	DPH1::chr17:1933430/+:0000000000|SMG6::chr17:2140140/-:0000181239|SMG6::chr17:2139930/-:0000181029|SMG6::chr17:1992054/-:0000033153|SMG6::chr17:2148012/-:0000189111|SMG6::chr17:2140140/-:0000181239|SMG6::chr17:2139930/-:0000181029|SMG6::chr17:1992054/-:0000033153|SMG6::chr17:2148012/-:0000189111|HIC1::chr17:1958392/+:0000000000|HIC1::chr17:1959964/+:-000001063|RPA1::chr17:1733272/+:0000112593|SMY…
chr1:116990160-117037943	47783	enhancer	C1orf137	61.09	37.73	26.08	13.26	135.6	114.2	144.12	138.62	21.53	18.84	23.96	14.06	58.16	46.92	68.83	41.21		C1orf137			CD58::chr1:117113714/-:0000075771|C1orf137::chr1:117236733/+:-000198790|ATP1A1::chr1:116925991/+:0000064169|ATP1A1::chr1:116926635/+:0000063525|ATP1A1::chr1:116915794/+:0000074366|ATP1A1::chr1:116916488/+:0000073672|IGSF3::chr1:117210376/-:0000172433|IGSF3::chr1:117209577/-:0000171634
chr11:48045380-48091114	45734	enhancer	NUP160	59.9	43.74	25.79	10.58	135.54	128.4	127.8	105.49	24.75	25.7	28.49	12.31	32.66	26.94	31.1	19		NUP160			NUP160::chr11:47870056/-:-000175324|PTPRJ::chr11:48002109/+:0000043271
chr17:1387196-1421255	34059	promotor	INPP5K|MYO1C	46.11	27.35	21.02	7.31	135.36	123.34	117.27	84.4	26.97	28.53	26.37	11.93	5.77	6.06	7.8	1.92	INPP5K|MYO1C	WDR81|CRK|YWHAE			TLCD2::chr17:1613661/-:0000192406|SCARF1::chr17:1549082/-:0000127827|RILP::chr17:1553391/-:0000132136|INPP5K::chr17:1419411/-:0000000000|INPP5K::chr17:1418878/-:0000000000|INPP5K::chr17:1420181/-:0000000000|INPP5K::chr17:1417272/-:0000000000|INPP5K::chr17:1416854/-:0000000000|MYO1C::chr17:1394971/-:0000000000|MYO1C::chr17:1387596/-:0000000000|MYO1C::chr17:1389050/-:0000000000|MYO1C::chr17:1396000…
chr16:11421749-11491082	69333	promotor	RMI2	70.3	36.13	29.58	7.92	135.33	102.17	123.41	94.18	38.55	23.4	37.8	14.89	22.89	13.13	25.34	10.61	RMI2	SOCS1|PRM1|PRM2|TNP2		LITAF	SOCS1::chr16:11349384/-:-000072365|SOCS1::chr16:11350038/-:-000071711|LITAF::chr16:11650590/-:0000159508|LITAF::chr16:11680805/-:0000189723|LITAF::chr16:11680228/-:0000189146|PRM1::chr16:11375191/-:-000046558|PRM2::chr16:11370336/-:-000051413|TNP2::chr16:11363159/-:-000058590|RMI2::chr16:11439294/+:0000000000
chr22:30682482-30730176	47694	promotor	GATSL3|TBC1D10A	44.21	24.53	36.74	15.28	135.33	115.81	146.14	84.29	31.06	31.48	40.6	16.77	32.38	38.9	45.91	30.7	GATSL3|TBC1D10A	LIF|SEC14L2|MTFP1|OSM|CCDC157			LIF::chr22:30642839/-:-000039643|SEC14L3::chr22:30867263/-:0000137087|SEC14L3::chr22:30866064/-:0000135888|SEC14L3::chr22:30867193/-:0000137017|SEC14L3::chr22:30864944/-:0000134768|SEC14L3::chr22:30866568/-:0000136392|SEC14L3::chr22:30868033/-:0000137857|SEC14L3::chr22:30866241/-:0000136065|SEC14L2::chr22:30802330/+:-000072154|SEC14L2::chr22:30792929/+:-000062753|SEC14L2::chr22:30802330/+:-000072…
chr6:33946628-33974282	27654	enhancer	MLN|LEMD2	84.4	77.39	29.01	19.08	135.12	159.79	122.57	133.11	31.25	42.27	31.98	22.24	109.61	111.56	126.51	94.87		MLN|LEMD2			GRM4::chr6:34026904/-:0000052622|GRM4::chr6:34078539/-:0000104257|GRM4::chr6:34029804/-:0000055522|GRM4::chr6:34123398/-:0000149116|GRM4::chr6:34101635/-:0000127353|GRM4::chr6:34071626/-:0000097344|GRM4::chr6:34113913/-:0000139631|GRM4::chr6:34073758/-:0000099476|GRM4::chr6:34026904/-:0000052622|GRM4::chr6:34078539/-:0000104257|GRM4::chr6:34029804/-:0000055522|GRM4::chr6:34123398/-:0000149116|GRM…
chr17:48905684-48947092	41408	promotor	TOB1|WFIKKN2	88.7	108.59	48.32	36.41	135.02	203.44	137.28	190.95	49.18	91.25	49.18	51.16	30.08	36.76	27.7	28.53	TOB1|WFIKKN2	ANKRD40			TOB1::chr17:48941523/-:0000000000|TOB1::chr17:48941320/-:0000000000|TOB1::chr17:48943714/-:0000000000|TOB1::chr17:48945338/-:0000000000|TOB1::chr17:48944962/-:0000000000|WFIKKN2::chr17:48912604/+:0000000000|SPAG9::chr17:49124328/-:0000177236|ABCC3::chr17:48712217/+:0000193467|LUC7L3::chr17:48796925/+:0000108759|ANKRD40::chr17:48785269/-:-000120415
chr10:80825749-80866332	40583	promotor	ZMIZ1	56.72	36.95	33.95	16.79	134.91	131.29	73.31	72.35	48.7	50.61	40.49	20.75	59.41	57.2	38.43	28.8	ZMIZ1	ZMIZ1		ZMIZ1	ZMIZ1::chr10:80899438/+:-000033106|ZMIZ1::chr10:80921809/+:-000055477|ZMIZ1::chr10:80878671/+:-000012339|ZMIZ1::chr10:80961340/+:-000095008|ZMIZ1::chr10:80828791/+:0000000000|ZMIZ1::chr10:80899438/+:-000033106|ZMIZ1::chr10:80921809/+:-000055477|ZMIZ1::chr10:80878671/+:-000012339|ZMIZ1::chr10:80961340/+:-000095008|ZMIZ1::chr10:80828791/+:0000000000
chr20:55125035-55186398	61363	enhancer	GCNT7|TFAP2C|AURKA	75.83	54.77	73.69	35.69	134.68	123.4	216.87	176.88	64.97	56	92.4	51.18	72.16	65.86	92.77	51.2		GCNT7|TFAP2C|AURKA	AURKA	TFAP2C	FAM209B::chr20:55108301/+:0000016734|GCNT7::chr20:55088892/-:-000036143|GCNT7::chr20:55089360/-:-000035675|GCNT7::chr20:55079349/-:-000045686|GCNT7::chr20:55100980/-:-000024055|GCNT7::chr20:55072723/-:-000052312|GCNT7::chr20:55088892/-:-000036143|GCNT7::chr20:55089360/-:-000035675|GCNT7::chr20:55079349/-:-000045686|GCNT7::chr20:55100980/-:-000024055|GCNT7::chr20:55072723/-:-000052312|FAM209A::chr…
chr20:36609961-36636299	26338	enhancer	RPRD1B	77.71	38.33	61.85	34.15	134.63	96.82	229.76	145.67	34.7	32.93	65.13	27.65	89.93	76.24	124.17	80.66		RPRD1B			TGM2::chr20:36793699/-:0000157400|RPRD1B::chr20:36661947/+:-000025648|VSTM2L::chr20:36531498/+:0000078463|TTI1::chr20:36642258/-:0000005959|TTI1::chr20:36647545/-:0000011246|TTI1::chr20:36661869/-:0000025570
chr12:124836560-124932903	96343	genebody_exon	NCOR2|NCOR2|NCOR2|NCOR2|NCOR2|NCOR2|NCOR2|NCOR2|NCOR2|NCOR2|NCOR2|NCOR2|NCOR2|NCOR2|NCOR2|NCOR2|NCOR2|NCOR2|NCOR2|NCOR2|NCOR2|NCOR2	64.8	24.28	78.15	34.56	134.56	67.13	166.01	75.71	79.26	54.47	112.5	49.12	28.57	13.98	31.93	8.89				NCOR2	FAM101A::chr12:124773709/+:0000062851|FAM101A::chr12:124796363/+:0000040197|NCOR2::chr12:125052009/-:0000119106|NCOR2::chr12:125020156/-:0000087253|NCOR2::chr12:124979913/-:0000047010|NCOR2::chr12:125052009/-:0000119106|NCOR2::chr12:125020156/-:0000087253|NCOR2::chr12:124979913/-:0000047010|ZNF664-FAM101A::chr12:124796363/+:0000040197|ZNF664-FAM101A::chr12:124796363/+:0000040197
chr7:104646486-104669359	22873	promotor	KMT2E	77.43	54.55	51.31	31.96	134.54	142.59	136.5	155.48	26.41	30.72	34.82	18.17	55.41	60.23	53.72	45.4	KMT2E	KMT2E			KMT2E::chr7:104678572/+:-000009213|KMT2E::chr7:104681315/+:-000011956|KMT2E::chr7:104654636/+:0000000000|KMT2E::chr7:104681285/+:-000011926
chr17:38651767-38717879	66112	promotor	CCR7|TNS4	97.35	44.77	77.96	20.13	134.43	93.16	167.62	69.79	85.61	77.16	123.72	48.85	100.78	74.82	123.81	58.85	CCR7|TNS4	TOP2A|GJD3		RARA|SMARCE1	RARA::chr17:38474472/+:0000177295|RARA::chr17:38487108/+:0000164659|RARA::chr17:38465422/+:0000186345|RARA::chr17:38498270/+:0000153497|KRT24::chr17:38860001/-:0000142122|KRT25::chr17:38911583/-:0000193704|KRT222::chr17:38821415/-:0000103536|SMARCE1::chr17:38804102/-:0000086223|SMARCE1::chr17:38802098/-:0000084219|IGFBP4::chr17:38599675/+:0000052092|CCR7::chr17:38721735/-:0000003856|CCR7::chr17:3…
chr7:29483634-29499400	15766	enhancer	CHN2|PRR15	70.86	41.59	20.18	9.49	134.43	119.02	127.75	114.54	16.66	23.34	15.59	5.54	59.91	53.67	57.95	36.12		CHN2|PRR15			CHN2::chr7:29519327/+:-000019927|CHN2::chr7:29523431/+:-000024031|CHN2::chr7:29519327/+:-000019927|CHN2::chr7:29523431/+:-000024031|PRR15::chr7:29605800/+:-000106400|PRR15::chr7:29603426/+:-000104026
chr3:48463123-48515929	52806	promotor	CCDC51|PLXNB1|TMA7|SHISA5|ATRIP|TREX1	47.16	37.35	26.4	12.64	134.43	142.71	143.37	170.89	25.41	27.27	27.5	21.57	5.09	3.84	9.63	4.67	CCDC51|PLXNB1|TMA7|SHISA5|ATRIP|TREX1	NME6	NME6	ZNF589	FBXW12::chr3:48413708/+:0000049415|FBXW12::chr3:48414146/+:0000048977|FBXW12::chr3:48414173/+:0000048950|CCDC51::chr3:48476424/-:0000000000|CCDC51::chr3:48481528/-:0000000000|CCDC51::chr3:48476545/-:0000000000|CCDC51::chr3:48475385/-:0000000000|CCDC51::chr3:48475280/-:0000000000|CCDC51::chr3:48476419/-:0000000000|NME6::chr3:48342847/-:-000120276|PLXNB1::chr3:48470871/-:0000000000|PLXNB1::chr3:484…
chr6:159063768-159128953	65185	promotor	DYNLT1|SYTL3	54.43	47.37	24.62	14.96	134.08	143.5	126.11	139.91	22.31	25.63	24.45	16.7	23.02	22.03	23.37	15.68	DYNLT1|SYTL3	C6orf99			TMEM181::chr6:158957467/+:0000106301|C6orf99::chr6:159290898/+:-000161945|C6orf99::chr6:159316257/+:-000187304|C6orf99::chr6:159316252/+:-000187299|C6orf99::chr6:159309618/+:-000180665|C6orf99::chr6:159294559/+:-000165606|C6orf99::chr6:159290898/+:-000161945|C6orf99::chr6:159316257/+:-000187304|C6orf99::chr6:159316252/+:-000187299|C6orf99::chr6:159309618/+:-000180665|C6orf99::chr6:159294559/+:-00…
chr11:12064902-12165527	100625	promotor	MICAL2	55.74	19.16	39.43	11.12	133.92	94.13	166.98	101.11	24.41	17.1	35.59	9.62	17.68	6.05	25.46	3.18	MICAL2	MICAL2|MICALCL|DKK3			MICAL2::chr11:12183625/+:-000018098|MICAL2::chr11:12132122/+:0000000000|MICAL2::chr11:12159936/+:0000000000|MICALCL::chr11:12313689/+:-000148162|MICALCL::chr11:12308446/+:-000142919|DKK3::chr11:12030628/-:-000034274|DKK3::chr11:12030916/-:-000033986|DKK3::chr11:12030154/-:-000034748|DKK3::chr11:12030185/-:-000034717
chr15:74665532-74731738	66206	promotor	SEMA7A	75.42	32.29	32.82	9.04	133.59	87.21	115.08	61.91	36.83	28.97	44.1	18.07	8.99	4.9	11.36	-0.74	SEMA7A	CYP11A1|STRA6|ARID3B|CLK3	CLK3	ARID3B	UBL7::chr15:74751236/-:0000019498|UBL7::chr15:74753528/-:0000021790|UBL7::chr15:74753118/-:0000021380|UBL7::chr15:74751443/-:0000019705|ARID3B::chr15:74833547/+:-000101809|ARID3B::chr15:74836200/+:-000104462|CCDC33::chr15:74528629/+:0000136903|CCDC33::chr15:74610881/+:0000054651|CCDC33::chr15:74528629/+:0000136903|CCDC33::chr15:74610881/+:0000054651|ISLR::chr15:74467191/+:0000198341|ISLR::chr15:7…
chr14:69117474-69156555	39081	3 prime	ZFP36L1|RAD51B|ACTN1	120.69	82.11	31.02	17.41	133.56	121.09	120.51	100.94	33.73	45.43	33.66	14.31	39.91	37.16	38.57	20.53					ZFP36L1::chr14:69260630/-:0000104075|ZFP36L1::chr14:69262959/-:0000106404
chr22:38563597-38637855	74258	promotor	PLA2G6|TMEM184B|MAFF	59.3	55.61	26.9	20.63	133.31	159.92	126.42	159.13	39.29	52.22	40.48	28.44	27.53	30.05	30.63	24.4	PLA2G6|TMEM184B|MAFF	SLC16A8|SOX10|BAIAP2L2	CSNK1E	SOX10|MAFF	SLC16A8::chr22:38478887/-:-000084710|SLC16A8::chr22:38479169/-:-000084428|KCNJ4::chr22:38824175/-:0000186320|SOX10::chr22:38380538/-:-000183059|SOX10::chr22:38379874/-:-000183723|BAIAP2L2::chr22:38506675/-:-000056922|PICK1::chr22:38453261/+:0000110336|PICK1::chr22:38453759/+:0000109838|PLA2G6::chr22:38577835/-:0000000000|PLA2G6::chr22:38565477/-:0000000000|PLA2G6::chr22:38577760/-:0000000000|CSNK…
chr1:22729925-22828494	98569	promotor	ZBTB40	63.06	85.27	32.59	24.42	133.03	180.41	142.33	172.58	26.6	49.03	29.96	27.26	65.21	62.74	71.49	52.56	ZBTB40	C1QC|C1QB|C1QA|EPHA8	EPHA8	ZBTB40	ZBTB40::chr1:22778343/+:0000000000|ZBTB40::chr1:22779151/+:0000000000|ZBTB40::chr1:22816372/+:0000000000|ZBTB40::chr1:22778343/+:0000000000|ZBTB40::chr1:22779151/+:0000000000|ZBTB40::chr1:22816372/+:0000000000|C1QC::chr1:22970503/+:-000142009|C1QC::chr1:22970117/+:-000141623|C1QB::chr1:22979681/+:-000151187|C1QB::chr1:22985932/+:-000157438|C1QA::chr1:22963117/+:-000134623|C1QA::chr1:22964102/+:-0…
chr17:8020552-8154235	133683	promotor	CTC1|AURKB|PFAS|ALOXE3|PER1|TMEM107|VAMP2|C17orf59|HES7	109.48	33.48	103.97	24.54	132.42	93.96	73.37	44.42	90.49	45.6	96.06	24.66	27.15	16.24	19.83	3.29	CTC1|AURKB|PFAS|ALOXE3|PER1|TMEM107|VAMP2|C17orf59|HES7	RANGRF|ALOX12B|ARHGEF15|ODF4|NDEL1|TRAPPC1	AURKB|GUCY2D	HES7	RANGRF::chr17:8191968/+:-000037733|KRBA2::chr17:8273703/-:0000119468|KRBA2::chr17:8274857/-:0000120622|KRBA2::chr17:8280028/-:0000125793|CTC1::chr17:8151412/-:0000000000|SLC25A35::chr17:8198169/-:0000043934|RPL26::chr17:8286564/-:0000132329|RPL26::chr17:8285632/-:0000131397|CNTROB::chr17:7835441/+:0000185111|AURKB::chr17:8113943/-:0000000000|AURKB::chr17:8111157/-:0000000000|AURKB::chr17:8113566/…
chr11:69449337-69501335	51998	promotor	CCND1|ORAOV1	76.26	21.89	47.71	10.09	132.1	70.24	116.19	45.99	61.15	30.89	60.66	18.47	25.29	17.11	29.41	12.67	CCND1|ORAOV1				CCND1::chr11:69455872/+:0000000000|FGF19::chr11:69519105/-:0000017770|FGF4::chr11:69590170/-:0000088835|FGF3::chr11:69634191/-:0000132856|ORAOV1::chr11:69490164/-:0000000000
chr14:70097875-70210628	112753	promotor	SUSD6	59.91	78.18	42.13	45.18	132.05	221.15	173.76	300.53	28.25	56.53	37.78	44.9	103.62	112.28	108.43	103.92	SUSD6	SRSF5|CCDC177|SMOC1			SRSF5::chr14:70233833/+:-000023205|SRSF5::chr14:70233828/+:-000023200|SRSF5::chr14:70234854/+:-000024226|SLC10A1::chr14:70264005/-:0000053377|CCDC177::chr14:70040366/-:-000057509|CCDC177::chr14:70041599/-:-000056276|SUSD6::chr14:70125229/+:0000000000|SUSD6::chr14:70078309/+:0000019566|SUSD6::chr14:70125229/+:0000000000|SUSD6::chr14:70078309/+:0000019566|SLC39A9::chr14:69908785/+:0000189090|SLC39A…
chr3:193978168-194055434	77266	genebody_exon	LINC00887|LINC00887|LINC00887	117.73	56.04	51.63	18.07	131.91	73.83	128.54	69.71	58.02	44.41	55.89	18.39	25.15	11.64	23.46	3.69				HES1	CPN2::chr3:194063433/-:0000007999|CPN2::chr3:194072056/-:0000016622|ATP13A3::chr3:194188967/-:0000133533|ATP13A3::chr3:194182964/-:0000127530|HES1::chr3:193853930/+:0000124238|LRRC15::chr3:194090471/-:0000035037|LRRC15::chr3:194081774/-:0000026340|LRRC15::chr3:194084140/-:0000028706|GP5::chr3:194119994/-:0000064560|GP5::chr3:194119012/-:0000063578
chr5:148922500-148967723	45223	promotor	CSNK1A1|ARHGEF37	43.18	39.69	31.01	17.01	131.85	159.78	113.55	122.65	21.63	26.2	22.49	13.5	52.72	50.86	37.09	29.61	CSNK1A1|ARHGEF37	CSNK1A1|IL17B|ARHGEF37|PPARGC1B	CSNK1A1		ARHGEF37::chr5:148977321/+:-000009598|ARHGEF37::chr5:148961134/+:0000000000|GRPEL2::chr5:148724976/+:0000197524|CSNK1A1::chr5:148931114/-:0000000000|CSNK1A1::chr5:148929893/-:0000000000|CSNK1A1::chr5:148904733/-:-000017767|IL17B::chr5:148758837/-:-000163663|PCYOX1L::chr5:148737569/+:0000184931|PPARGC1B::chr5:149109814/+:-000142091|PPARGC1B::chr5:149151502/+:-000183779
chr11:121313658-121368594	54936	promotor	SORL1	57.01	50.36	46.63	28.77	131.75	152.68	206.36	211.63	28.88	34.72	46.68	26.88	45.55	50.21	60.76	45.24	SORL1				SORL1::chr11:121322911/+:0000000000|SC5D::chr11:121174074/+:0000139584|SC5D::chr11:121163387/+:0000150271|SC5D::chr11:121163576/+:0000150082
chr12:110299216-110353859	54643	promotor	GLTP|TCHP	54.19	45.73	26.96	12.62	131.73	139.17	152.39	129.36	34.65	35.72	31.3	17.97	25.27	27.28	30.52	20.1	GLTP|TCHP	ANKRD13A|TRPV4			C12orf76::chr12:110505499/-:0000151640|C12orf76::chr12:110503837/-:0000149978|ANKRD13A::chr12:110437234/+:-000083375|FAM222A::chr12:110181905/+:0000117311|FAM222A::chr12:110152186/+:0000147030|GLTP::chr12:110318292/-:0000000000|TCHP::chr12:110338322/+:0000000000|TCHP::chr12:110338078/+:0000000000|GIT2::chr12:110434193/-:0000080334|TRPV4::chr12:110252631/-:-000046585|TRPV4::chr12:110271211/-:-0000…
chr11:44957656-45008321	50665	promotor	TP53I11	76.99	58.98	34.04	23.69	131.71	137.65	167.9	162.02	40.65	46.16	42.93	29.45	54.52	51.54	71.29	47.71	TP53I11	PRDM11			TP53I11::chr11:44959916/-:0000000000|TP53I11::chr11:44972607/-:0000000000|TP53I11::chr11:44971758/-:0000000000|TP53I11::chr11:44960831/-:0000000000|TP53I11::chr11:44962297/-:0000000000|TP53I11::chr11:44972856/-:0000000000|TP53I11::chr11:44960740/-:0000000000|TP53I11::chr11:44962598/-:0000000000|TP53I11::chr11:44962627/-:0000000000|TSPAN18::chr11:44927957/+:0000029699|TSPAN18::chr11:44881878/+:000…
chr12:96014736-96058523	43787	enhancer	SNRPF|USP44	99.36	96.58	29.13	15.83	131.13	150.74	155.73	155.11	41.21	60.02	38.08	26.13	42.01	41.88	47.9	28.42		SNRPF|USP44			SNRPF::chr12:96252708/+:-000194185|METAP2::chr12:95867821/+:0000146915|NTN4::chr12:96184535/-:0000126012|USP44::chr12:95942047/-:-000072689|USP44::chr12:95945265/-:-000069471|USP44::chr12:95942619/-:-000072117|USP44::chr12:95928101/-:-000086635
chr2:43612504-43723989	111485	enhancer	PLEKHH2|ZFP36L2	134.31	172.24	74.57	45.88	131.01	202.61	238.21	221.02	37.07	78.91	60.27	30.56	179.58	174.47	193.57	111.78		PLEKHH2|ZFP36L2			PLEKHH2::chr2:43871809/+:-000147820|PLEKHH2::chr2:43864438/+:-000140449|ZFP36L2::chr2:43453744/-:-000158760|THADA::chr2:43819554/-:0000095565|THADA::chr2:43823184/-:0000099195|THADA::chr2:43823112/-:0000099123
chr2:33149813-33174517	24704	promotor	LTBP1	60.97	54.7	31.14	22.8	131	141.07	147.89	172.86	22.47	25.49	23.68	17.26	49.8	48.05	53.26	38.47	LTBP1	LTBP1			LTBP1::chr2:33359663/+:-000185146|LTBP1::chr2:33172368/+:0000000000|LTBP1::chr2:33359663/+:-000185146|LTBP1::chr2:33172368/+:0000000000
chr3:49480652-49521477	40825	promotor	DAG1	54.89	44.56	22.81	9.71	130.7	128.58	128.41	120.1	27.21	27.02	26.55	14.39	9.76	9.89	11.92	8.63	DAG1	NICN1|USP4|C3orf62|GPX1|BSN|DAG1|APEH|RHOA|AMT			NICN1::chr3:49466756/-:-000013896|USP4::chr3:49377535/-:-000103117|C3orf62::chr3:49314507/-:-000166145|GPX1::chr3:49395790/-:-000084862|BSN::chr3:49591921/+:-000070444|DAG1::chr3:49526130/+:-000004653|DAG1::chr3:49514281/+:0000000000|DAG1::chr3:49524686/+:-000003209|DAG1::chr3:49530259/+:-000008782|DAG1::chr3:49547851/+:-000026374|DAG1::chr3:49508397/+:0000000000|DAG1::chr3:49506135/+:0000000000|…
chr12:122190985-122251974	60989	promotor	SETD1B|RHOF	57.33	43.43	27.42	14.46	130.66	138.5	114.82	129.59	32.8	33.57	28.2	18.25	5.11	2.34	2.03	-1.88	SETD1B|RHOF	PSMD9|MORN3|KDM2B|WDR66			ORAI1::chr12:122064454/+:0000126531|PSMD9::chr12:122326636/+:-000074662|MORN3::chr12:122107559/-:-000083426|TMEM120B::chr12:122150657/+:0000040328|SETD1B::chr12:122242637/+:0000000000|KDM2B::chr12:122018919/-:-000172066|KDM2B::chr12:122018363/-:-000172622|WDR66::chr12:122356462/+:-000104488|WDR66::chr12:122359191/+:-000107217|RHOF::chr12:122231593/-:0000000000|HPD::chr12:122326516/-:0000074542|HP…
chr11:118954640-118998995	44355	promotor	HMBS|HINFP|H2AFX|DPAGT1|C2CD2L	41.35	23.05	28.21	10.09	130.43	122.55	88.6	87.37	29.32	19.14	26.14	10.27	9.06	12.43	10.65	7.56	HMBS|HINFP|H2AFX|DPAGT1|C2CD2L	RPS25|SLC37A4|HYOU1|ABCG4|CBL|PDZD3|BCL9L|NLRX1		HINFP|FOXR1	HMBS::chr11:118958696/+:0000000000|HMBS::chr11:118955586/+:0000000000|HMBS::chr11:118958964/+:0000000000|UPK2::chr11:118827007/+:0000127633|DPAGT1::chr11:118972784/-:0000000000|ABCG4::chr11:119019749/+:-000020754|ABCG4::chr11:119020298/+:-000021303|ABCG4::chr11:119020663/+:-000021668|HINFP::chr11:118994277/+:0000000000|HINFP::chr11:118992232/+:0000000000|HINFP::chr11:118997644/+:0000000000|C2CD2L…
chr14:24549462-24631594	82132	promotor	PCK2|DCAF11|RNF31|PSME2|PSME1|NRL|EMC9|IRF9|FITM1	45.78	20.27	20.97	7.82	130.18	102.54	63.29	44.39	29.58	19.67	19.25	6.48	-1.18	-1.77	-3.21	-4.01	PCK2|DCAF11|RNF31|PSME2|PSME1|NRL|EMC9|IRF9|FITM1	NOP9|LTB4R2|LTB4R|GMPR2|TSSK4|REC8	PCK2|TSSK4|RIPK3	NRL|IRF9	NOP9::chr14:24769059/+:-000137465|PCK2::chr14:24567411/+:0000000000|PCK2::chr14:24563339/+:0000000000|PCK2::chr14:24563974/+:0000000000|TGM1::chr14:24731559/-:0000099965|TGM1::chr14:24732415/-:0000100821|LTB4R2::chr14:24779860/+:-000148266|LTB4R2::chr14:24779356/+:-000147762|LTB4R2::chr14:24779804/+:-000148210|CHMP4A::chr14:24683035/-:0000051441|LRRC16B::chr14:24521205/+:0000028257|LTB4R::chr14:2…
chr2:233456760-233538462	81702	promotor	EFHD1	55.17	19.29	46	14.61	129.96	96.23	158.82	88.5	50.71	37.67	67.8	30.07	47.58	32.06	61.89	29.76	EFHD1	C2orf82|GIGYF2|TIGD1|ECEL1			KCNJ13::chr2:233641274/-:0000102812|KCNJ13::chr2:233635854/-:0000097392|KCNJ13::chr2:233636087/-:0000097625|EFHD1::chr2:233498206/+:0000000000|EFHD1::chr2:233470766/+:0000000000|GIGYF2::chr2:233599126/+:-000060664|GIGYF2::chr2:233599864/+:-000061402|GIGYF2::chr2:233568133/+:-000029671|GIGYF2::chr2:233565294/+:-000026832|GIGYF2::chr2:233562014/+:-000023552|PRSS56::chr2:233385172/+:0000071588|EIF4E…
chr7:55085610-55143167	57557	promotor	EGFR	42.56	29.85	32.63	13.43	129.83	126	152.16	143.38	16.55	16.96	23.34	6.66	26.85	23.07	30.41	13.86	EGFR		EGFR		EGFR::chr7:55086724/+:0000000000
chr1:201343075-201370867	27792	promotor	TNNT2|LAD1	46.73	20.26	21.81	4.96	129.8	100.01	133.21	74.85	26.87	20.48	29.33	9.63	10.76	9.72	14.25	4.39	TNNT2|LAD1				TNNT2::chr1:201342528/-:-000000547|TNNT2::chr1:201346827/-:0000000000|TNNT2::chr1:201342395/-:-000000680|LAD1::chr1:201368668/-:0000000000|PKP1::chr1:201252579/+:0000090496|TNNI1::chr1:201390873/-:0000020006|TNNI1::chr1:201386939/-:0000016072|CSRP1::chr1:201465700/-:0000094833|CSRP1::chr1:201475966/-:0000105099|CSRP1::chr1:201476386/-:0000105519|CSRP1::chr1:201465431/-:0000094564|IGFN1::chr1:2011…
chr17:3847361-3883065	35704	promotor	ATP2A3	52.07	32.41	34.07	17.84	129.38	123.67	111.93	113.02	45.45	50.15	53.09	37.01	25.28	23.11	28.2	16.75	ATP2A3	C17orf85|CAMKK1|CYB5D2|P2RX1|ITGAE	CAMKK1		ATP2A3::chr17:3867757/-:0000000000|C17orf85::chr17:3749544/-:-000097817|CAMKK1::chr17:3789023/-:-000058338|CAMKK1::chr17:3794036/-:-000053325|CAMKK1::chr17:3796336/-:-000051025|CYB5D2::chr17:4053184/+:-000170119|CYB5D2::chr17:4046914/+:-000163849|CYB5D2::chr17:4046461/+:-000163396|P2RX1::chr17:3819959/-:-000027402|ITGAE::chr17:3704536/-:-000142825|ZZEF1::chr17:4046252/-:0000163187
chr11:61098308-61169392	71084	promotor	DDB1|TMEM138|TKFC|CYB561A3|TMEM216	56.3	25.21	35.51	11	129.21	98.88	140.54	98.54	36.92	23.01	37.78	15.47	11.72	2.55	12.54	-0.95	DDB1|TMEM138|TKFC|CYB561A3|TMEM216	SDHAF2|VPS37C|LRRC10B|VWCE|PPP1R32			SDHAF2::chr11:61197596/+:-000028204|PGA3::chr11:60970966/+:0000127342|TMEM138::chr11:61129472/+:0000000000|TMEM138::chr11:61131723/+:0000000000|VWCE::chr11:61062787/-:-000035521|SYT7::chr11:61348343/-:0000178951|VPS37C::chr11:60928915/-:-000169393|VPS37C::chr11:60906306/-:-000192002|TKFC::chr11:61100653/+:0000000000|TKFC::chr11:61102091/+:0000000000|PGA5::chr11:61008628/+:0000089680|CYB561A3::chr…
chr21:35889613-35953317	63704	promotor	RCAN1	51.68	31.7	21.41	5.43	129.19	110.9	142.98	114.23	20.08	20.51	20.01	9.58	18.85	9.52	17.64	5.84	RCAN1	KCNE1			KCNE2::chr21:35736322/+:0000153291|KCNE2::chr21:35742765/+:0000146848|RCAN1::chr21:35897764/-:0000000000|RCAN1::chr21:35987440/-:0000034123|RCAN1::chr21:35986744/-:0000033427|RCAN1::chr21:35986141/-:0000032824|RCAN1::chr21:35896007/-:0000000000|RCAN1::chr21:35896934/-:0000000000|RCAN1::chr21:35899307/-:0000000000|RCAN1::chr21:35897764/-:0000000000|RCAN1::chr21:35987440/-:0000034123|RCAN1::chr21:3…
chr22:36720014-36792032	72018	promotor	MYH9	38	11.95	27.75	10.63	128.84	80.07	93.14	62.91	38.83	25.47	49.18	20.47	30.7	21.88	32.1	14.72	MYH9	APOL4|APOL3|APOL2			MYH9::chr22:36745299/-:0000000000|MYH9::chr22:36784111/-:0000000000|EIF3D::chr22:36922177/-:0000130145|EIF3D::chr22:36925276/-:0000133244|TXN2::chr22:36877686/-:0000085654|FOXRED2::chr22:36903147/-:0000111115|FOXRED2::chr22:36903089/-:0000111057|FOXRED2::chr22:36902469/-:0000110437|APOL4::chr22:36597933/-:-000122081|APOL4::chr22:36600878/-:-000119136|APOL4::chr22:36598100/-:-000121914|APOL4::chr2…
chr1:8040309-8183230	142921	promotor	ERRFI1	64.16	8.83	94.7	26.81	128.83	51.21	240.56	87.09	52.73	23.74	110.61	29.38	112.44	74.49	157.64	85.19	ERRFI1	UTS2|SLC45A1|TNFRSF9			UTS2::chr1:7913550/-:-000126759|UTS2::chr1:7913103/-:-000127206|ERRFI1::chr1:8086392/-:0000000000|ERRFI1::chr1:8075751/-:0000000000|PARK7::chr1:8021713/+:0000018596|PARK7::chr1:8022822/+:0000017487|SLC45A1::chr1:8378144/+:-000194914|PER3::chr1:7854019/+:0000186290|PER3::chr1:7845500/+:0000194809|PER3::chr1:7844713/+:0000195596|PER3::chr1:7863106/+:0000177203|PER3::chr1:7848104/+:0000192205|PER3::…
chr22:45863605-45951203	87598	promotor	FBLN1	73.42	76.36	42.3	25.39	128.81	151.23	171.74	177.76	42.62	52.38	58.17	36.04	43.13	39.85	49.74	31.45	FBLN1	SMC1B|ATXN10			SMC1B::chr22:45809499/-:-000054106|UPK3A::chr22:45680867/+:0000182738|FAM118A::chr22:45705080/+:0000158525|FAM118A::chr22:45705908/+:0000157697|FAM118A::chr22:45705784/+:0000157821|FAM118A::chr22:45718251/+:0000145354|RIBC2::chr22:45809571/+:0000054034|ATXN10::chr22:46067677/+:-000116474|FBLN1::chr22:45898718/+:0000000000
chr2:38294155-38335382	41227	promotor	CYP1B1	61.87	34.57	26.87	12.21	128.61	102.26	152.39	131.94	23.37	20.74	30.43	20.76	30.83	22.1	34.76	20.16	CYP1B1				RMDN2::chr2:38155901/+:0000138254|RMDN2::chr2:38156404/+:0000137751|RMDN2::chr2:38152461/+:0000141694|RMDN2::chr2:38177586/+:0000116569|CYP1B1::chr2:38303322/-:0000000000|CYP1B1::chr2:38302531/-:0000000000
chr15:93410923-93474715	63792	promotor	CHD2	65.1	60.12	51.01	28.71	128.41	155.95	179.03	191.7	28.18	35.34	40.31	26.56	29.44	33.61	40.35	27.91	CHD2				CHD2::chr15:93444396/+:0000000000|CHD2::chr15:93443550/+:0000000000|RGMA::chr15:93616388/-:0000141673|RGMA::chr15:93617215/-:0000142500|RGMA::chr15:93616938/-:0000142223|RGMA::chr15:93631751/-:0000157036|RGMA::chr15:93632442/-:0000157727|RGMA::chr15:93616259/-:0000141544
chr20:32225671-32275313	49642	promotor	E2F1|C20orf144|ACTL10|NECAB3	51.17	33.77	30.31	10.73	128.28	116.13	101.55	80.08	40.96	37.33	35.05	15.72	21.09	18.25	23.24	11.08	E2F1|C20orf144|ACTL10|NECAB3	SNTA1|CHMP4B|ZNF341		E2F1|ZNF341	SNTA1::chr20:32031697/-:-000193974|E2F1::chr20:32274209/-:0000000000|PXMP4::chr20:32308135/-:0000032822|CHMP4B::chr20:32399109/+:-000123796|CBFA2T2::chr20:32161779/+:0000063892|CBFA2T2::chr20:32077927/+:0000147744|CBFA2T2::chr20:32194761/+:0000030910|CBFA2T2::chr20:32150170/+:0000075501|CBFA2T2::chr20:32161779/+:0000063892|CBFA2T2::chr20:32077927/+:0000147744|CBFA2T2::chr20:32194761/+:0000030910|…
chr14:61946846-62034273	87427	enhancer	SNAPC1|TMEM30B|HIF1A	53.45	33.71	42.89	19.64	128.24	110.87	156.24	124.78	23.39	30.98	36.63	20.39	46.2	46.1	54.71	40.61		SNAPC1|TMEM30B|HIF1A	PRKCH	HIF1A	PRKCH::chr14:61788160/+:0000158686|SNAPC1::chr14:62229074/+:-000194801|TMEM30B::chr14:61748529/-:-000198317|HIF1A::chr14:62164339/+:-000130066|HIF1A::chr14:62162118/+:-000127845
chr7:5551915-5574332	22417	promotor	FBXL18|ACTB	59.06	31.03	50.84	19.66	128.02	111.49	116.12	95	57.19	39.82	87.21	47.25	48.78	32.2	53.74	26.78	FBXL18|ACTB	TNRC18|FSCN1			FBXL18::chr7:5553398/-:0000000000|ACTB::chr7:5569293/-:0000000000|ACTB::chr7:5570231/-:0000000000|TNRC18::chr7:5463176/-:-000088739|TNRC18::chr7:5461119/-:-000090796|FSCN1::chr7:5632435/+:-000058103
chr17:80277281-80317657	40376	promotor	TEX19|SECTM1|CD7	65.86	44.82	21.7	11.04	127.98	113.95	89.85	99.56	40.95	43.34	33.66	18.73	11.16	6.42	6.65	3.17	TEX19|SECTM1|CD7	NARF|FOXK2|CCDC57|CSNK1D|UTS2R|HEXDC	CSNK1D	FOXK2	C17orf62::chr17:80407167/-:0000089510|C17orf62::chr17:80407355/-:0000089698|C17orf62::chr17:80407601/-:0000089944|C17orf62::chr17:80408706/-:0000091049|UTS2R::chr17:80332152/+:-000014495|TEX19::chr17:80317122/+:0000000000|TEX19::chr17:80319755/+:-000002098|FOXK2::chr17:80477593/+:-000159936|OGFOD3::chr17:80376512/-:0000058855|CCDC57::chr17:80159827/-:-000117454|CCDC57::chr17:80170688/-:-000106593…
chr14:75984308-76028983	44675	promotor	BATF	53.6	32.1	30.84	13.6	127.84	111.23	189.12	172.37	17	17.1	28.35	14.92	28.33	25.36	45.94	28.25	BATF	TTLL5|FLVCR2		BATF|JDP2	TTLL5::chr14:76127550/+:-000098567|TTLL5::chr14:76129397/+:-000100414|BATF::chr14:75988783/+:0000000000|C14orf1::chr14:76127537/-:0000098554|C14orf1::chr14:76123875/-:0000094892|JDP2::chr14:75894508/+:0000089800|JDP2::chr14:75894919/+:0000089389|JDP2::chr14:75895059/+:0000089249|JDP2::chr14:75898836/+:0000085472|JDP2::chr14:75904600/+:0000079708|JDP2::chr14:75894508/+:0000089800|JDP2::chr14:75894…
chr19:4692631-4725645	33014	promotor	DPP9	62.75	41.88	37.44	13.83	127.83	124.86	118.65	80.24	40.79	42.96	41.28	19.66	25.99	24.22	27.49	12.67	DPP9	PLIN5|UHRF1|MYDGF|LRG1|SEMA6B|FEM1A			TICAM1::chr19:4818527/-:0000092882|TICAM1::chr19:4831753/-:0000106108|PLIN5::chr19:4535207/-:-000157424|PLIN5::chr19:4534106/-:-000158525|TNFAIP8L1::chr19:4639526/+:0000053105|TNFAIP8L1::chr19:4640028/+:0000052603|TNFAIP8L1::chr19:4651878/+:0000040753|UHRF1::chr19:4909441/+:-000183796|UHRF1::chr19:4903091/+:-000177446|UHRF1::chr19:4910378/+:-000184733|UHRF1::chr19:4910887/+:-000185242|UHRF1::chr1…
chr9:97385375-97461167	75792	promotor	FBP1	89.93	58.51	23.27	12.41	127.53	109.33	122.26	122.32	36.52	36.04	27.05	17.86	45.32	32.65	49.68	27.22	FBP1	C9orf3|FBP2			C9orf3::chr9:97521930/+:-000060763|C9orf3::chr9:97488950/+:-000027783|C9orf3::chr9:97521930/+:-000060763|C9orf3::chr9:97488950/+:-000027783|FBP1::chr9:97401922/-:0000000000|FBP1::chr9:97402530/-:0000000000|FBP1::chr9:97401615/-:0000000000|FBP2::chr9:97356113/-:-000029262
chr7:116407139-116451510	44371	enhancer	ST7|CAPZA2	78.59	55.76	57.86	37.32	127.45	117.47	124.12	154.42	43.44	43.58	51.43	27.39	179.62	145.1	176.49	108.28		ST7|CAPZA2	MET		CAPZA2::chr7:116502562/+:-000051052|ST7::chr7:116593380/+:-000141870|MET::chr7:116339124/+:0000068015|MET::chr7:116312458/+:0000094681
chr1:52014051-52048176	34125	enhancer	EPS15|OSBPL9	71.78	57.8	29.61	22.77	127.43	130.17	142.37	181.82	27.22	34.14	29.06	21.38	65.65	60.22	57.94	44.87		EPS15|OSBPL9			EPS15::chr1:51887792/-:-000126259|EPS15::chr1:51984994/-:-000029057|EPS15::chr1:51887792/-:-000126259|EPS15::chr1:51984994/-:-000029057|OSBPL9::chr1:52195485/+:-000147309|OSBPL9::chr1:52215816/+:-000167640|OSBPL9::chr1:52214040/+:-000165864|OSBPL9::chr1:52211207/+:-000163031|OSBPL9::chr1:52082545/+:-000034369|OSBPL9::chr1:52212381/+:-000164205|OSBPL9::chr1:52195485/+:-000147309|OSBPL9::chr1:52215…
chr19:16150443-16224127	73684	promotor	TPM4|RAB8A	69.15	55.51	35.11	17.36	127.12	136.3	159.87	137.38	47.23	49.06	47.9	24.59	26.81	19.63	25.37	15.34	TPM4|RAB8A	CYP4F11|LOC102724279|AP1M1|CYP4F2|FAM32A|HSH2D			AP1M1::chr19:16308664/+:-000084537|LOC102724279::chr19:15975713/-:-000174730|TPM4::chr19:16187134/+:0000000000|TPM4::chr19:16178316/+:0000000000|CYP4F11::chr19:16045675/-:-000104768|CYP4F11::chr19:16045218/-:-000105225|CIB3::chr19:16284335/-:0000060208|RAB8A::chr19:16222489/+:0000000000|CYP4F2::chr19:16008929/-:-000141514|CYP4F2::chr19:16008421/-:-000142022|FAM32A::chr19:16296211/+:-000072084|HSH…
chr3:183459655-183504659	45004	enhancer	KLHL6	66.43	138.43	38.39	28.77	127.05	274.82	211.89	270.7	22.09	62.66	37.46	29.19	61	81.43	71	50.06		KLHL6			KLHL6::chr3:183273498/-:-000186157|KLHL24::chr3:183353410/+:0000106245|KLHL24::chr3:183368083/+:0000091572|KLHL24::chr3:183361267/+:0000098388|MAP6D1::chr3:183543392/-:0000038733|PARL::chr3:183602692/-:0000098033|YEATS2::chr3:183415605/+:0000044050|YEATS2::chr3:183432931/+:0000026724
chr22:41648958-41700985	52027	promotor	ZC3H7B|RANGAP1	50.45	38.75	18.02	8.44	127	128.99	90.48	94.79	30.55	26.03	21.37	11.8	19.91	18.87	19.09	14.07	ZC3H7B|RANGAP1	ACO2|ZC3H7B|TEF|CHADL		TEF	ACO2::chr22:41865128/+:-000164143|ZC3H7B::chr22:41697506/+:0000000000|ZC3H7B::chr22:41716658/+:-000015673|ZC3H7B::chr22:41697506/+:0000000000|ZC3H7B::chr22:41716658/+:-000015673|TOB2::chr22:41843026/-:0000142041|TOB2::chr22:41833410/-:0000132425|RANGAP1::chr22:41682020/-:0000000000|RANGAP1::chr22:41677085/-:0000000000|RANGAP1::chr22:41681156/-:0000000000|RANGAP1::chr22:41682254/-:0000000000|TEF::…
chr21:43122324-43238557	116233	promotor	RIPK4	100.86	83.39	74.43	47.21	126.84	127.75	185.76	170.45	61.34	67.49	88.74	56.93	65.49	58.12	86.7	56.08	RIPK4		RIPK4	PRDM15	C2CD2::chr21:43342193/-:0000103636|C2CD2::chr21:43373998/-:0000135441|C2CD2::chr21:43346798/-:0000108241|PRDM15::chr21:43299590/-:0000061033|ZBTB21::chr21:43423069/-:0000184512|ZBTB21::chr21:43414216/-:0000175659|ZBTB21::chr21:43430495/-:0000191938|RIPK4::chr21:43187248/-:0000000000
chr19:12884713-12918593	33880	promotor	JUNB|PRDX2|HOOK2|RNASEH2A	62.64	48.64	26.56	11.36	126.79	128.09	70.91	58.84	44.23	51.09	39.97	21.5	8.79	13.33	5.62	3.13	JUNB|PRDX2|HOOK2|RNASEH2A	MAN2B1|ZNF490|GCDH|TNPO2|C19orf43|FBXW9|RAD23A|DHPS|DAND5|MAST1|CALR|NFIX|WDR83OS	MAST1	JUNB|ZNF490|KLF1|ZNF791|NFIX	ZNF490::chr19:12721622/-:-000163091|ASNA1::chr19:12848305/+:0000036408|RAD23A::chr19:13056627/+:-000138034|JUNB::chr19:12902309/+:0000000000|DAND5::chr19:13080431/+:-000161838|WDR83::chr19:12777617/+:0000107096|WDR83::chr19:12779321/+:0000105392|WDR83::chr19:12780516/+:0000104197|WDR83::chr19:12780568/+:0000104145|GCDH::chr19:13001942/+:-000083349|GCDH::chr19:13002084/+:-000083491|TNPO2::chr19:12…
chr22:37562091-37596481	34390	promotor	C1QTNF6	64.63	49.85	42.11	19.89	126.44	132.13	173.27	144.24	29.99	35.15	43.34	21.68	19.33	16.68	26.54	13.61	C1QTNF6	IL2RB|TEX33|TMPRSS6|TST|CYTH4			IL2RB::chr22:37545961/-:-000016130|IL2RB::chr22:37540244/-:-000021847|KCTD17::chr22:37447775/+:0000114316|TEX33::chr22:37400065/-:-000162026|TEX33::chr22:37398324/-:-000163767|TEX33::chr22:37403876/-:-000158215|TEX33::chr22:37400065/-:-000162026|TEX33::chr22:37398324/-:-000163767|TEX33::chr22:37403876/-:-000158215|C1QTNF6::chr22:37584329/-:0000000000|SSTR3::chr22:37608415/-:0000011934|SSTR3::chr2…
chr3:46005875-46038288	32413	promotor	FYCO1	50.47	61.73	30.36	25.76	125.94	185.95	177.98	242.41	17.5	34.87	26.64	24.66	36.59	39.35	45.44	35.3	FYCO1	SLC6A20|LZTFL1			SLC6A20::chr3:45838034/-:-000167841|XCR1::chr3:46063469/-:0000025181|XCR1::chr3:46068978/-:0000030690|XCR1::chr3:46063768/-:0000025480|LZTFL1::chr3:45957215/-:-000048660|LZTFL1::chr3:45896565/-:-000109310|LZTFL1::chr3:45883649/-:-000122226|LZTFL1::chr3:45879542/-:-000126333|LZTFL1::chr3:45954668/-:-000051207|LZTFL1::chr3:45957215/-:-000048660|LZTFL1::chr3:45896565/-:-000109310|LZTFL1::chr3:458836…
chr12:94939638-95020952	81314	promotor	TMCC3	52.35	33.59	34.33	18.11	125.79	98.81	137.06	112.48	28.23	26.52	36.8	15.3	65.11	53.22	67.53	43.85	TMCC3	CEP83			CEP83::chr12:94853763/-:-000085875|CEP83::chr12:94806366/-:-000133272|CEP83::chr12:94829102/-:-000110536|TMCC3::chr12:94976313/-:0000000000|TMCC3::chr12:95009926/-:0000000000|TMCC3::chr12:95044337/-:0000023385|TMCC3::chr12:94976313/-:0000000000|TMCC3::chr12:95009926/-:0000000000|TMCC3::chr12:95044337/-:0000023385
chr22:24898633-24953322	54689	promotor	SNRPD3|GUCD1	61.15	32.71	32.62	8.34	125.77	98.01	115.03	64.44	36.14	32.83	34.23	11.02	45.24	39.13	50.65	29.79	SNRPD3|GUCD1	GGT1			ADORA2A::chr22:24829098/+:0000069535|ADORA2A::chr22:24819564/+:0000079069|ADORA2A::chr22:24823529/+:0000075104|ADORA2A::chr22:24828086/+:0000070547|ADORA2A::chr22:24828588/+:0000070045|SNRPD3::chr22:24953624/+:-000000302|SNRPD3::chr22:24951617/+:0000000000|SPECC1L::chr22:24740378/+:0000158255|SPECC1L::chr22:24743053/+:0000155580|SPECC1L::chr22:24759228/+:0000139405|SPECC1L::chr22:24738075/+:00001…
chr5:1502027-1525270	23243	promotor	LPCAT1	46.2	19.29	24.53	10.98	125.49	90.44	134.25	95.45	30.94	20.95	37.68	20.18	11.09	5.03	15.04	4.59	LPCAT1	SLC6A3|CLPTM1L			SLC6A3::chr5:1445542/-:-000056485|SLC6A3::chr5:1443356/-:-000058671|CLPTM1L::chr5:1345001/-:-000157026|LPCAT1::chr5:1524075/-:0000000000
chr8:29368000-29421477	53477	enhancer	DUSP4	112.62	42.95	47.27	15.88	125.38	64.7	176.96	89.44	47.3	29.56	65.15	20.65	45.04	27.61	55.72	24.14		DUSP4			DUSP4::chr8:29206321/-:-000161679|DUSP4::chr8:29208266/-:-000159734|DUSP4::chr8:29203590/-:-000164410
chr2:119931683-120000630	68947	promotor	STEAP3	65.39	66.51	51.43	38.75	125.38	151.11	200.77	228.75	35.89	49.56	54.71	42.6	36.31	38.1	66.57	47.98	STEAP3	DBI|C1QL2|TMEM37			DBI::chr2:120124828/+:-000124198|DBI::chr2:120124623/+:-000123993|DBI::chr2:120125134/+:-000124504|DBI::chr2:120124499/+:-000123869|DBI::chr2:120125763/+:-000125133|DBI::chr2:120125250/+:-000124620|DBI::chr2:120125139/+:-000124509|C1QL2::chr2:119916470/-:-000015213|TMEM37::chr2:120189445/+:-000188815|STEAP3::chr2:119981383/+:0000000000|STEAP3::chr2:119988195/+:0000000000|STEAP3::chr2:119996938/+:…
chr19:41195182-41259166	63984	promotor	C19orf54|ADCK4|SNRPA|ITPKC|NUMBL	40.23	21.06	17.96	3.51	125.28	111.83	109.96	94.79	22.59	19.8	20.6	11.46	6.54	9.06	9.4	4.81	C19orf54|ADCK4|SNRPA|ITPKC|NUMBL	EGLN2|RAB4B|MIA	ADCK4		EGLN2::chr19:41305333/+:-000046167|EGLN2::chr19:41305047/+:-000045881|EGLN2::chr19:41306243/+:-000047077|LTBP4::chr19:41107276/+:0000087906|RAB4B::chr19:41284123/+:-000024957|C19orf54::chr19:41255827/-:0000000000|MIA::chr19:41281281/+:-000022115|MIA::chr19:41281081/+:-000021915|MIA::chr19:41281441/+:-000022275|ADCK4::chr19:41220539/-:0000000000|ADCK4::chr19:41221010/-:0000000000|ADCK4::chr19:4122…
chr6:32920140-32953315	33175	promotor	BRD2|HLA-DMA	116.87	79.77	64.48	40.46	125.23	137.6	114.36	138.86	42.36	40.97	49.41	29.27	12.28	12.15	14.7	9.99	BRD2|HLA-DMA	TAP1|HLA-DPB1|TAP2|HLA-DOB|HLA-DQB2|PSMB8|HLA-DMB	BRD2		TAP1::chr6:32820563/-:-000099577|TAP1::chr6:32821747/-:-000098393|TAP1::chr6:32820278/-:-000099862|HLA-DPB1::chr6:33043702/+:-000090387|TAP2::chr6:32806599/-:-000113541|TAP2::chr6:32806546/-:-000113594|TAP2::chr6:32806013/-:-000114127|PSMB9::chr6:32821937/+:0000098203|PSMB8::chr6:32812711/-:-000107429|PSMB8::chr6:32811815/-:-000108325|HLA-DOA::chr6:32977388/-:0000024073|HLA-DOB::chr6:32784824/-:-…
chr1:235091965-235162605	70640	genebody_exon	LOC101927851|LOC101927851|LOC101927851|LOC101927851	85.24	59.09	47.19	27.91	125.13	120.59	185.81	182.33	33.38	39.45	47.73	32.06	46.08	44.25	62.53	50.05					RBM34::chr1:235324570/-:0000161965|TOMM20::chr1:235292255/-:0000129650
chr8:144800178-144829187	29009	promotor	MAPK15|FAM83H	49.63	25.47	19.11	7.36	125.1	100.88	118.61	83.08	28.98	19.79	23.93	7.73	2.86	2.68	3.08	-1.35	MAPK15|FAM83H	PYCRL|TSTA3|ZC3H3|NAPRT|MROH6|EEF1D	NRBP2|MAPK15	ZNF707|ZNF623	SCRIB::chr8:144897548/-:0000068361|PYCRL::chr8:144691783/-:-000108395|TSTA3::chr8:144698892/-:-000101286|TSTA3::chr8:144699731/-:-000100447|ZNF707::chr8:144769086/+:0000031092|ZNF707::chr8:144770163/+:0000030015|ZNF707::chr8:144771373/+:0000028805|ZNF707::chr8:144766621/+:0000033557|ZNF707::chr8:144773242/+:0000026936|ZNF707::chr8:144773068/+:0000027110|ZNF707::chr8:144774414/+:0000025764|ZNF707:…
chr19:733796-814080	80284	promotor	PTBP1|MISP	56.62	31.17	40.2	17.05	124.98	116.23	137.24	113.97	52.05	37.1	56.42	29.35	18.1	14.08	26.85	12.44	PTBP1|MISP	ARID3A|KISS1R|PRSS57|WDR18|CFD|AZU1|ELANE|POLRMT|RNF126|PRTN3		ARID3A	ARID3A::chr19:929261/+:-000115181|ARID3A::chr19:926036/+:-000111956|KISS1R::chr19:917341/+:-000103261|ELANE::chr19:852290/+:-000038210|WDR18::chr19:984327/+:-000170247|PRSS57::chr19:695460/-:-000038336|GZMM::chr19:544033/+:0000189763|GZMM::chr19:547283/+:0000186513|CFD::chr19:859664/+:-000045584|HCN2::chr19:589892/+:0000143904|FSTL3::chr19:676388/+:0000057408|AZU1::chr19:827830/+:-000013750|R3HDM…
chr5:369042-474362	105320	promotor	EXOC3	71.92	67.86	24.71	18.95	124.84	144.09	99.6	128.98	44.32	56.18	36.39	39.78	6.83	13.62	10.69	7.97	EXOC3	CCDC127|CEP72		AHRR	CCDC127::chr5:218296/-:-000150746|CCDC127::chr5:216973/-:-000152069|EXOC3::chr5:443333/+:0000000000|EXOC3::chr5:446264/+:0000000000|LRRC14B::chr5:191625/+:0000177417|SLC9A3::chr5:524548/-:0000050186|AHRR::chr5:304290/+:0000064752|SDHA::chr5:218337/+:0000150705|CEP72::chr5:612404/+:-000138042|PDCD6::chr5:272825/+:0000096217|PDCD6::chr5:304291/+:0000064751|PDCD6::chr5:271890/+:0000097152|PDCD6::chr…
chr7:70761544-70776533	14989	genebody_exon	MIR3914-1|MIR3914-2	78.34	34.04	24.79	15.49	124.77	78.43	126.68	105.3	29.66	22.47	22.18	17.2	40.91	27.75	41.76	22.98					WBSCR17::chr7:70597522/+:0000164022
chr12:123344423-123407359	62936	promotor	VPS37B	44.89	55.58	39.43	26.8	124.26	169.62	166.8	211.51	24.91	40.75	35.49	30.69	19.72	27.1	23.75	20.71	VPS37B	ARL6IP4|OGFOD2|HCAR3|HCAR2|HCAR1			CCDC62::chr12:123259055/+:0000085368|DENR::chr12:123237367/+:0000107056|DENR::chr12:123238239/+:0000106184|ARL6IP4::chr12:123464606/+:-000057247|ARL6IP4::chr12:123465675/+:-000058316|VPS37B::chr12:123380711/-:0000000000|OGFOD2::chr12:123462988/+:-000055629|OGFOD2::chr12:123459749/+:-000052390|OGFOD2::chr12:123462906/+:-000055547|OGFOD2::chr12:123460799/+:-000053440|OGFOD2::chr12:123462527/+:-0000…
chr7:127842614-127879993	37379	promotor	LEP	68.64	32.01	46.18	20.39	123.94	77.68	175.97	117.46	35.85	24.8	48.84	17.47	36.06	21.86	53.89	20.64	LEP	LRRC4|LEP			LEP::chr7:127892043/+:-000012050|LEP::chr7:127881330/+:-000001337|LRRC4::chr7:127671001/-:-000171613|LRRC4::chr7:127670792/-:-000171822|IMPDH1::chr7:128046023/-:0000166030|IMPDH1::chr7:128050040/-:0000170047|IMPDH1::chr7:128050035/-:0000170042|RBM28::chr7:127983961/-:0000103968|PRRT4::chr7:128000116/-:0000120123|PRRT4::chr7:128001475/-:0000121482|PRRT4::chr7:128001738/-:0000121745
chr17:66014829-66053814	38985	promotor	KPNA2	62.91	34.65	38.97	10.94	123.82	99.89	104.03	83.89	38.9	29.46	32.58	13.81	24.78	25.06	18.16	10.21	KPNA2	C17orf58|AMZ2			BPTF::chr17:65821779/+:0000193050|C17orf58::chr17:65989764/-:-000025065|C17orf58::chr17:65989350/-:-000025479|KPNA2::chr17:66033225/+:0000000000|KPNA2::chr17:66031847/+:0000000000|AMZ2::chr17:66244144/+:-000190330|AMZ2::chr17:66244780/+:-000190966|AMZ2::chr17:66244784/+:-000190970
chr5:11713398-11738668	25270	promotor	CTNND2	94.66	54.23	34.32	26.69	123.51	91.81	143.99	137.92	36.8	34.12	37.8	22.97	133.87	124.96	149.99	103.32	CTNND2	CTNND2			CTNND2::chr5:11589028/-:-000124370|CTNND2::chr5:11732383/-:0000000000|CTNND2::chr5:11565167/-:-000148231|CTNND2::chr5:11904154/-:0000165486|CTNND2::chr5:11589028/-:-000124370|CTNND2::chr5:11732383/-:0000000000|CTNND2::chr5:11565167/-:-000148231|CTNND2::chr5:11904154/-:0000165486|CTNND2::chr5:11589028/-:-000124370|CTNND2::chr5:11732383/-:0000000000|CTNND2::chr5:11565167/-:-000148231|CTNND2::chr5:1…
chr2:37991985-38031505	39520	enhancer	CDC42EP3|RMDN2	76.6	59.11	40.56	24.46	123.21	107.54	164.7	151.04	23.82	30.15	39.01	22.09	96.94	83.11	124.76	87.31		CDC42EP3|RMDN2			CDC42EP3::chr2:37899677/-:-000092308|CDC42EP3::chr2:37873964/-:-000118021|CDC42EP3::chr2:37899341/-:-000092644|RMDN2::chr2:38155901/+:-000124396|RMDN2::chr2:38156404/+:-000124899|RMDN2::chr2:38152461/+:-000120956|RMDN2::chr2:38177586/+:-000146081
chr7:130786777-130798593	11816	promotor	MKLN1	48.09	38.11	37.73	29.63	123.2	150.01	179.17	243.38	17.67	25.55	27.68	27.29	15.63	18.13	18.46	20.55	MKLN1	MKLN1			MKLN1::chr7:130827578/+:-000028985|MKLN1::chr7:130794854/+:0000000000|MKLN1::chr7:130827578/+:-000028985|MKLN1::chr7:130794854/+:0000000000
chr7:111864524-111904451	39927	enhancer	IFRD1|DOCK4	48.06	22.01	14.36	14.42	123.19	102.78	94.32	118.85	15.1	13.19	10.31	5.55	76.78	55.4	68.85	47.33		IFRD1|DOCK4			ZNF277::chr7:111846642/+:0000017882|IFRD1::chr7:112090562/+:-000186111|IFRD1::chr7:112090482/+:-000186031|IFRD1::chr7:112092112/+:-000187661|IFRD1::chr7:112063198/+:-000158747|IFRD1::chr7:112095817/+:-000191366|DOCK4::chr7:111846461/-:-000018063
chr2:99320836-99454133	133297	promotor	MGAT4A	64.83	32.67	44.71	21.37	123.13	85.25	152.83	103.7	32.12	38.69	51.08	20.56	91.68	87.38	94.68	65.54	MGAT4A	COA5|MGAT4A			COA5::chr2:99224980/-:-000095856|KIAA1211L::chr2:99463272/-:0000009139|KIAA1211L::chr2:99552683/-:0000098550|KIAA1211L::chr2:99463272/-:0000009139|KIAA1211L::chr2:99552683/-:0000098550|MGAT4A::chr2:99347588/-:0000000000|MGAT4A::chr2:99343029/-:0000000000|MGAT4A::chr2:99279935/-:-000040901|MGAT4A::chr2:99347588/-:0000000000|MGAT4A::chr2:99343029/-:0000000000|MGAT4A::chr2:99279935/-:-000040901|UNC5…
chr18:9795932-9872138	76206	enhancer	VAPA|TXNDC2|PPP4R1	59.58	82.82	42.26	28.69	123.09	184.48	197.27	222.08	28.86	49.98	39.87	32.37	48.13	49.16	51	35.61		VAPA|TXNDC2|PPP4R1			VAPA::chr18:9913954/+:-000041816|TXNDC2::chr18:9885722/+:-000013584|TXNDC2::chr18:9886585/+:-000014447|PPP4R1::chr18:9614604/-:-000181328|RAB31::chr18:9708227/+:0000087705
chr16:2508345-2588466	80121	promotor	ATP6V0C|NTN3|AMDHD2|C16orf59|TBC1D24|PDPK1|CEMP1	45.71	25.42	27.99	2.67	123	103.25	82.88	49.86	44.65	36.68	41.14	11.94	-3.65	-3.65	-3.22	-11.29	ATP6V0C|NTN3|AMDHD2|C16orf59|TBC1D24|PDPK1|CEMP1	RNPS1|KCTD5|ABCA3	PDPK1		ATP6V0C::chr16:2563870/+:0000000000|ATP6V0C::chr16:2564080/+:0000000000|ATP6V0C::chr16:2563726/+:0000000000|PRSS27::chr16:2770551/-:0000182085|RNPS1::chr16:2314760/-:-000193585|RNPS1::chr16:2317337/-:-000191008|RNPS1::chr16:2317886/-:-000190459|RNPS1::chr16:2318412/-:-000189933|KCTD5::chr16:2732494/+:-000144028|NTN3::chr16:2521499/+:0000000000|CCNF::chr16:2479394/+:0000028951|AMDHD2::chr16:257036…
chr22:38666930-38717704	50774	promotor	CSNK1E|LOC400927-CSNK1E|TMEM184B	40.69	31.26	37.1	19.75	122.8	135.32	171.41	162.81	38.56	41.73	52.92	29.58	20.44	22.27	28.36	16.97	CSNK1E|LOC400927-CSNK1E|TMEM184B	SLC16A8|BAIAP2L2|PLA2G6|KDELR3|TMEM184B	CSNK1E	MAFF	DDX17::chr22:38902344/-:0000184640|SLC16A8::chr22:38478887/-:-000188043|SLC16A8::chr22:38479169/-:-000187761|KCNJ4::chr22:38824175/-:0000106471|KCNJ4::chr22:38851204/-:0000133500|KCNJ4::chr22:38840032/-:0000122328|BAIAP2L2::chr22:38506675/-:-000160255|PLA2G6::chr22:38577835/-:-000089095|PLA2G6::chr22:38565477/-:-000101453|PLA2G6::chr22:38577760/-:-000089170|CSNK1E::chr22:38710173/-:0000000000|CSN…
chr11:9584964-9600520	15556	promotor	WEE1	59.18	48.64	25.29	18.73	122.67	141.16	142.58	164.02	25.11	27.2	25.65	16.13	36.55	39.46	44.64	34.95	WEE1	SWAP70	WEE1	ZNF143	IPO7::chr11:9406168/+:0000178796|SWAP70::chr11:9685623/+:-000085103|ZNF143::chr11:9492848/+:0000092116|ZNF143::chr11:9482511/+:0000102453|WEE1::chr11:9596233/+:0000000000|WEE1::chr11:9597434/+:0000000000|WEE1::chr11:9595227/+:0000000000
chr16:68260861-68322975	62114	promotor	PLA2G15|SLC7A6|ESRP2	48.67	39.79	36.55	21.36	122.65	146.46	108.39	116.15	37.1	42.95	45.69	31.46	28.91	33.51	30.45	21.27	PLA2G15|SLC7A6|ESRP2	PRMT7		NFATC3	PLA2G15::chr16:68279246/+:0000000000|NFATC3::chr16:68119268/+:0000141593|SLC7A6::chr16:68300495/+:0000000000|SLC7A6::chr16:68307720/+:0000000000|SLC7A6::chr16:68308593/+:0000000000|SLC7A6::chr16:68298418/+:0000000000|SLC7A6::chr16:68300495/+:0000000000|SLC7A6::chr16:68307720/+:0000000000|SLC7A6::chr16:68308593/+:0000000000|SLC7A6::chr16:68298418/+:0000000000|PRMT7::chr16:68349799/+:-000026824|PRM…
chr10:115703345-115745294	41949	enhancer	TDRD1|ADRB1|DCLRE1A	57.46	52.67	26.75	18.37	122.4	130.4	142.07	176.12	19.71	27.64	18.53	15.44	29.65	30.34	34.81	25.7		TDRD1|ADRB1|DCLRE1A			NHLRC2::chr10:115614390/+:0000088955|TDRD1::chr10:115939028/+:-000193734|PLEKHS1::chr10:115511212/+:0000192133|PLEKHS1::chr10:115524577/+:0000178768|PLEKHS1::chr10:115526370/+:0000176975|PLEKHS1::chr10:115515017/+:0000188328|PLEKHS1::chr10:115527103/+:0000176242|PLEKHS1::chr10:115526169/+:0000177176|ADRB1::chr10:115803805/+:-000058511|CCDC186::chr10:115923087/-:0000177793|CCDC186::chr10:115934363…
chr10:63682399-63707737	25338	enhancer	ARID5B	54.62	40.1	19.05	12.3	122.23	113.8	134.91	146.04	13.26	15.41	12.39	7.64	60.73	49.04	59.25	39.52		ARID5B		ARID5B	ARID5B::chr10:63661012/+:0000021387|ARID5B::chr10:63808969/+:-000101232|ARID5B::chr10:63661012/+:0000021387|ARID5B::chr10:63808969/+:-000101232
chr12:6634465-6650318	15853	promotor	GAPDH	68.41	24.63	63.11	15.82	122.22	71.46	114.71	70.18	52.55	25.66	106.01	18.86	9.4	3.7	13.87	1.73	GAPDH	VAMP1|TNFRSF1A|SCNN1A|COPS7A|MRPL51		ZNF384	IFFO1::chr12:6665248/-:0000014930|LTBR::chr12:6484533/+:0000149932|LTBR::chr12:6493198/+:0000141267|ZNF384::chr12:6797391/-:0000147073|ZNF384::chr12:6798737/-:0000148419|ZNF384::chr12:6788690/-:0000138372|ZNF384::chr12:6798540/-:0000148222|CHD4::chr12:6715616/-:0000065298|CHD4::chr12:6716598/-:0000066280|VAMP1::chr12:6580064/-:-000054401|TNFRSF1A::chr12:6451282/-:-000183183|ACRBP::chr12:6756579/-…
chr19:48947862-49017916	70054	promotor	CYTH2|KCNJ14|GRWD1	42.47	25.48	20.63	5.96	122.14	118.28	89.18	71.25	41.12	40.51	36.78	15.44	11.5	8.59	9.32	4.44	CYTH2|KCNJ14|GRWD1	SPACA4|SPHK2|SULT2B1|CCDC114|CARD8|TMEM143|KDELR1|FUT2		DBP|ZNF114	SPACA4::chr19:49109999/+:-000092083|SPHK2::chr19:49130948/+:-000113032|SPHK2::chr19:49122789/+:-000104873|SPHK2::chr19:49122547/+:-000104631|SPHK2::chr19:49129147/+:-000111231|SPHK2::chr19:49128208/+:-000110292|SPHK2::chr19:49123658/+:-000105742|KDELR1::chr19:48894809/-:-000053053|SULT2B1::chr19:49055428/+:-000037512|SULT2B1::chr19:49078992/+:-000061076|KCNJ14::chr19:48964926/+:0000000000|KCNJ14:…
chr11:440848-477994	37146	promotor	ANO9|PTDSS2	42.32	32.24	20.84	10.65	122.12	129.22	115.41	114.36	27.44	24.5	22.42	12.94	9.63	10.3	12.39	7.3	ANO9|PTDSS2	IFITM3|IFITM5|PHRF1|RASSF7|SIGIRR|LRRC56		IRF7	B4GALNT4::chr11:369794/+:0000071054|IFITM2::chr11:308106/+:0000132742|IFITM1::chr11:313990/+:0000126858|IRF7::chr11:615998/-:0000138004|IRF7::chr11:615727/-:0000137733|IRF7::chr11:615646/-:0000137652|ANO9::chr11:442010/-:0000000000|IFITM5::chr11:299525/-:-000141323|HRAS::chr11:534374/-:0000056380|HRAS::chr11:535549/-:0000057555|PHRF1::chr11:576445/+:-000098451|PHRF1::chr11:581491/+:-000103497|CDH…
chr3:184278178-184288449	10271	promotor	EPHB3	39.4	27.7	15.65	10.58	121.42	115.87	78.1	83.4	18.18	20.32	15.79	12.15	12.67	12.16	9.02	6.98	EPHB3	CLCN2|THPO	EPHB3		EPHB3::chr3:184279586/+:0000000000|CLCN2::chr3:184079438/-:-000198740|MAGEF1::chr3:184429835/-:0000141386|CHRD::chr3:184100421/+:0000177757|CHRD::chr3:184100803/+:0000177375|CHRD::chr3:184099283/+:0000178895|CHRD::chr3:184100672/+:0000177506|CHRD::chr3:184099503/+:0000178675|CHRD::chr3:184099022/+:0000179156|CHRD::chr3:184098479/+:0000179699|CHRD::chr3:184099720/+:0000178458|CHRD::chr3:184097860/…
chr16:87860756-87906390	45634	promotor	SLC7A5	67.83	52.57	63.34	34.94	121.35	119.9	146.58	146.06	70.52	77.02	110.24	72.75	27.25	21.15	28.1	15.33	SLC7A5	KLHDC4|BANP			CA5A::chr16:87970111/-:0000063721|SLC7A5::chr16:87903099/-:0000000000|BANP::chr16:88003623/+:-000097233|BANP::chr16:87985037/+:-000078647|BANP::chr16:88008653/+:-000102263|BANP::chr16:87993476/+:-000087086|BANP::chr16:88003623/+:-000097233|BANP::chr16:87985037/+:-000078647|BANP::chr16:88008653/+:-000102263|BANP::chr16:87993476/+:-000087086|KLHDC4::chr16:87799597/-:-000061159
chr11:89254476-89303239	48763	promotor	NOX4	98.6	101.83	14.77	17.26	121.31	140.25	63.95	116.04	29.21	39.09	8.12	11.03	76.91	77.96	63.31	50.99	NOX4	FOLH1B|NOX4			FOLH1B::chr11:89395317/+:-000092078|FOLH1B::chr11:89392464/+:-000089225|FOLH1B::chr11:89402572/+:-000099333|FOLH1B::chr11:89395317/+:-000092078|FOLH1B::chr11:89392464/+:-000089225|FOLH1B::chr11:89402572/+:-000099333|NOX4::chr11:89223720/-:-000030756|NOX4::chr11:89231354/-:-000023122|NOX4::chr11:89224145/-:-000030331|NOX4::chr11:89322778/-:0000019539|NOX4::chr11:89224732/-:-000029744|NOX4::chr11:8…
chr17:38208472-38232979	24507	promotor	MED24|THRA	76.1	26.94	61.7	15.15	121.09	69.63	62.67	26.17	58.92	35.81	59.47	15.12	89.04	61.35	112.34	55.15	MED24|THRA	MSL1|ORMDL3|GSDMB|CASC3|WIPF2|RAPGEFL1|IKZF3		THRA|NR1D1|IKZF3	MSL1::chr17:38278789/+:-000045810|MSL1::chr17:38279537/+:-000046558|MSL1::chr17:38282435/+:-000049456|ZPBP2::chr17:38024454/+:0000184018|GSDMA::chr17:38119225/+:0000089247|GSDMA::chr17:38121935/+:0000086537|GSDMB::chr17:38073792/-:-000134680|GSDMB::chr17:38073573/-:-000134899|GSDMB::chr17:38074902/-:-000133570|GSDMB::chr17:38073582/-:-000134890|MED24::chr17:38209887/-:0000000000|MED24::chr17:3820…
chr12:104520107-104533385	13278	promotor	NFYB	71.16	56.62	18.24	8.25	121.02	132.46	82.9	74.28	26.82	31.53	12.58	4.49	36.99	33.95	24.76	12.05	NFYB	C12orf73|GLT8D2|TXNRD1|EID3		NFYB	C12orf73::chr12:104350992/-:-000169115|C12orf73::chr12:104350525/-:-000169582|HCFC2::chr12:104458235/+:0000061872|TDG::chr12:104359592/+:0000160515|HSP90B1::chr12:104324111/+:0000195996|NFYB::chr12:104532039/-:0000000000|NFYB::chr12:104529309/-:0000000000|EID3::chr12:104697509/+:-000164124|TXNRD1::chr12:104682708/+:-000149323|TXNRD1::chr12:104609556/+:-000076171|TXNRD1::chr12:104680459/+:-0001470…
chr20:60979987-61005182	25195	promotor	CABLES2|RBBP8NL	39.84	17.34	22.34	6.64	120.88	76.38	88.37	60.25	38.85	22.23	30.24	13.59	-1.21	-6.81	-0.99	-6.45	CABLES2|RBBP8NL	LAMA5|MIR1-1HG|HRH3		GATA5	CABLES2::chr20:60982338/-:0000000000|LAMA5::chr20:60942367/-:-000037620|RPS21::chr20:60962376/+:0000017611|RPS21::chr20:60962120/+:0000017867|MIR1-1HG::chr20:61147659/+:-000142477|MIR1-1HG::chr20:61150671/+:-000145489|MIR1-1HG::chr20:61148079/+:-000142897|HRH3::chr20:60795322/-:-000184665|OSBPL2::chr20:60838671/+:0000141316|OSBPL2::chr20:60847180/+:0000132807|OSBPL2::chr20:60831112/+:0000148875|O…
chr12:15045360-15115915	70555	promotor	ERP27|ARHGDIB	76.15	81.69	45.59	27.92	120.77	144.68	211.2	194.45	20.38	37.35	39.84	23.37	65.69	62.7	94.48	57.58	ERP27|ARHGDIB	SMCO3|ART4|HIST4H4|WBP11|GUCY2C|MGP|PDE6H	GUCY2C		SMCO3::chr12:14967115/-:-000078245|SMCO3::chr12:14959629/-:-000085731|C12orf60::chr12:14956505/+:0000088855|C12orf60::chr12:14975845/+:0000069515|ART4::chr12:14996412/-:-000048948|ERP27::chr12:15091482/-:0000000000|ERP27::chr12:15082058/-:0000000000|HIST4H4::chr12:14924064/-:-000121296|WBP11::chr12:14956400/-:-000088960|WBP11::chr12:14954361/-:-000090999|GUCY2C::chr12:14849518/-:-000195842|ARHGDI…
chr17:61902764-61927507	24743	promotor	FTSJ3|PSMC5|SMARCD2	46.22	30.32	33.79	18.78	120.75	119.2	100.02	91.72	30.33	31.43	33.96	21.7	-3.75	-2.01	-2.51	-3.81	FTSJ3|PSMC5|SMARCD2	CCDC47|PRR29|LIMD2|STRADA	STRADA		CSH2::chr17:61951088/-:0000023581|GH1::chr17:61996211/-:0000068704|GH2::chr17:61959301/-:0000031794|CSH1::chr17:61974020/-:0000046513|CCDC47::chr17:61851087/-:-000051677|CCDC47::chr17:61843553/-:-000059211|DDX42::chr17:61851548/+:0000051216|DDX42::chr17:61864393/+:0000038371|DDX42::chr17:61852467/+:0000050297|FTSJ3::chr17:61904287/-:0000000000|FTSJ3::chr17:61905030/-:0000000000|CSHL1::chr17:61988…
chr11:64849974-64904081	54107	promotor	TM7SF2|FAU|SYVN1|TMEM262|CDCA5|ZNHIT2|ZFPL1|VPS51|MRPL49	51.96	34.3	29.52	13.81	120.38	120.77	70.62	71.7	40.11	35.81	31.22	17.07	15.93	20.89	9.64	7.19	TM7SF2|FAU|SYVN1|TMEM262|CDCA5|ZNHIT2|ZFPL1|VPS51|MRPL49	DPF2|POLA2|NAALADL1|SLC22A20|CAPN1|CDC42EP2|GPHA2|ATG2A|C11orf85|BATF2		BATF2	DPF2::chr11:65101224/+:-000197143|POLA2::chr11:65029322/+:-000125241|TM7SF2::chr11:64879325/+:0000000000|SAC3D1::chr11:64808375/+:0000041599|ARL2::chr11:64781584/+:0000068390|NAALADL1::chr11:64826008/-:-000023966|SNX15::chr11:64794879/+:0000055095|SLC22A20::chr11:64981310/+:-000077229|FAU::chr11:64889671/-:0000000000|FAU::chr11:64889292/-:0000000000|SYVN1::chr11:64902002/-:0000000000|SYVN1::chr11…
chr1:203828774-203904351	75577	promotor	SNRPE	79.59	38.6	54.11	16.5	120.14	73.32	172.31	61.55	53.63	45.9	68.55	23.29	77.44	61.76	83.63	35.64	SNRPE	SOX13		SOX13	LAX1::chr1:203734283/+:0000094491|LAX1::chr1:203739955/+:0000088819|LAX1::chr1:203738765/+:0000090009|LAX1::chr1:203740494/+:0000088280|SOX13::chr1:204042245/+:-000137894|SOX13::chr1:204082042/+:-000177691|ZC3H11A::chr1:203770702/+:0000058072|ZC3H11A::chr1:203786053/+:0000042721|ZC3H11A::chr1:203765420/+:0000063354|ZC3H11A::chr1:203764750/+:0000064024|ZC3H11A::chr1:203772084/+:0000056690|ATP2B4::…
chr1:201416858-201488227	71369	promotor	CSRP1|PHLDA3	45.38	18.47	30	3.9	119.77	92.49	96.13	55.67	34.32	24.93	41.56	11.56	23.42	20.87	25.27	17.02	CSRP1|PHLDA3	TNNT2|NAV1|LAD1|TNNI1			TNNT2::chr1:201342528/-:-000074330|TNNT2::chr1:201346827/-:-000070031|TNNT2::chr1:201342395/-:-000074463|NAV1::chr1:201617449/+:-000129222|LAD1::chr1:201368668/-:-000048190|PKP1::chr1:201252579/+:0000164279|TNNI1::chr1:201390873/-:-000025985|TNNI1::chr1:201386939/-:-000029919|CSRP1::chr1:201465700/-:0000000000|CSRP1::chr1:201475966/-:0000000000|CSRP1::chr1:201476386/-:0000000000|CSRP1::chr1:20146…
chr2:43132410-43164207	31797	enhancer	OXER1|HAAO	68.43	74.94	20.87	19.33	119.66	151.7	112.98	164.41	26.44	44.02	20.59	19.98	33.16	33.82	30.78	27.68		OXER1|HAAO			OXER1::chr2:42991400/-:-000141010|HAAO::chr2:43019750/-:-000112660
chr17:5087576-5169526	81950	promotor	ZNF594|SCIMP	87.01	60.17	13.62	2.76	119.52	100.33	50.08	42.47	46.35	39.21	18.69	10.33	89.54	70.39	50.04	33.76	ZNF594|SCIMP	SLC52A1|RPAIN|INCA1|ZNF232|CAMTA2|RABEP1		ZNF232|ZFP3|CAMTA2|ZNF594	NUP88::chr17:5323058/-:0000153532|SLC52A1::chr17:4938007/-:-000149569|SLC52A1::chr17:4938041/-:-000149535|SLC52A1::chr17:4938726/-:-000148850|RPAIN::chr17:5322960/+:-000153434|KIF1C::chr17:4901242/+:0000186334|KIF1C::chr17:4903144/+:0000184432|KIF1C::chr17:4903514/+:0000184062|INCA1::chr17:4900423/-:-000187153|INCA1::chr17:4897769/-:-000189807|INCA1::chr17:4900904/-:-000186672|INCA1::chr17:489922…
chr8:109912296-109932799	20503	enhancer	TRHR|TMEM74	51	71.02	11.67	18.18	119.5	177.55	88.67	175.03	9.91	24.93	4.33	10.51	61.64	82.64	46.42	52.31		TRHR|TMEM74			TRHR::chr8:110099652/+:-000166853|TMEM74::chr8:109797365/-:-000114931|TMEM74::chr8:109799769/-:-000112527
chr1:108218537-108247023	28486	promotor	VAV3	58.81	36.97	29.41	17.68	119.48	112.22	169.11	175.94	18.37	17.93	19.34	11.67	59.32	48.14	60.12	33.88	VAV3				VAV3::chr1:108231125/-:0000000000
chr9:5798775-5894824	96049	promotor	ERMP1|MLANA	62.37	47.03	35.96	17.3	119.43	120.5	159.83	124.15	25.35	26.6	29.96	7.5	31.64	24.82	47.28	20.92	ERMP1|MLANA				RANBP6::chr9:6015639/-:0000120815|KIAA2026::chr9:6008002/-:0000113178|MLANA::chr9:5892449/+:0000000000|MLANA::chr9:5890908/+:0000000000|ERMP1::chr9:5833080/-:0000000000|RIC1::chr9:5629118/+:0000169657
chr7:127754502-127779850	25348	enhancer	LRRC4|LEP	60.61	29.54	50	23.21	119.42	76.58	188.72	137.09	31.99	20.99	59.33	24.36	64.55	48.95	90.83	55.11		LRRC4|LEP			LEP::chr7:127892043/+:-000112193|LEP::chr7:127881330/+:-000101480|LRRC4::chr7:127671001/-:-000083501|LRRC4::chr7:127670792/-:-000083710
chr16:57392361-57453832	61471	promotor	CCL22|CCL17|CX3CL1	62.84	48.92	60.06	35.81	119.38	115.09	183.56	163.59	49.37	58.58	81.36	55.92	42.45	48.32	60.01	48.01	CCL22|CCL17|CX3CL1	ADGRG1|ADGRG5|COQ9|POLR2C|PLLP|FAM192A			CCL22::chr16:57392694/+:0000000000|CCDC102A::chr16:57570476/-:0000116644|CCDC102A::chr16:57563235/-:0000109403|CCL17::chr16:57447785/+:0000000000|CCL17::chr16:57438678/+:0000000000|RSPRY1::chr16:57220195/+:0000172166|RSPRY1::chr16:57238415/+:0000153946|CIAPIN1::chr16:57474894/-:0000021062|CIAPIN1::chr16:57481368/-:0000027536|POLR2C::chr16:57496550/+:-000042718|ADGRG5::chr16:57595967/+:-000142135|…
chr12:6470025-6503284	33259	promotor	LTBR|SCNN1A	42.92	44.63	27.02	17.25	119.28	138.92	124.49	131.28	30.65	47.15	29.19	23.79	30.11	35.54	33.78	29.98	LTBR|SCNN1A	TNFRSF1A|CD27|GAPDH|NCAPD2|TAPBPL			IFFO1::chr12:6665248/-:0000161964|LTBR::chr12:6484533/+:0000000000|LTBR::chr12:6493198/+:0000000000|PLEKHG6::chr12:6420098/+:0000049927|PLEKHG6::chr12:6421816/+:0000048209|PLEKHG6::chr12:6421324/+:0000048701|PLEKHG6::chr12:6419601/+:0000050424|VAMP1::chr12:6580064/-:0000076780|TNFRSF1A::chr12:6451282/-:-000018743|NOP2::chr12:6677087/-:0000173803|NOP2::chr12:6677497/-:0000174213|CD27::chr12:655405…
chr14:103564638-103652874	88236	promotor	TNFAIP2|EXOC3L4	53.7	36.69	25.39	6.6	119.22	102.88	112.74	86.13	45.41	36.93	40.78	14.46	15.44	11.79	18.95	8.9	TNFAIP2|EXOC3L4	EIF5|CDC42BPB|MARK3	CDC42BPB|MARK3		AMN::chr14:103388992/+:0000175646|EIF5::chr14:103801197/+:-000148323|EIF5::chr14:103801989/+:-000149115|EIF5::chr14:103800338/+:-000147464|EIF5::chr14:103800725/+:-000147851|TNFAIP2::chr14:103592663/+:0000000000|EXOC3L4::chr14:103566480/+:0000000000|CDC42BPB::chr14:103523741/-:-000040897|MARK3::chr14:103851700/+:-000198826
chr22:38137316-38206029	68713	promotor	H1F0|TRIOBP|GCAT	48.24	27.45	40.15	12.66	119.19	98.52	126.38	72.24	44.91	38.75	60.28	24.11	10.69	8.88	9.42	4.76	H1F0|TRIOBP|GCAT	GALR3|EIF3L|MICALL1|POLR2F|LGALS2		SOX10	GGA1::chr22:38004480/+:0000132836|GGA1::chr22:38010196/+:0000127120|GGA1::chr22:38009039/+:0000128277|GGA1::chr22:38005046/+:0000132270|GGA1::chr22:38012928/+:0000124388|GGA1::chr22:38014454/+:0000122862|H1F0::chr22:38201113/+:0000000000|EIF3L::chr22:38245378/+:-000039349|TRIOBP::chr22:38092994/+:0000044322|TRIOBP::chr22:38093594/+:0000043722|TRIOBP::chr22:38142240/+:0000000000|TRIOBP::chr22:3809…
chr18:20677903-20740127	62224	promotor	CABLES1	67.48	47.73	58.14	28.89	118.76	111.49	203.75	144.71	34.28	40.24	57.76	27.68	61.24	61.03	84.02	54.12	CABLES1	CABLES1			CABLES1::chr18:20735788/+:0000000000|CABLES1::chr18:20768801/+:-000028674|CABLES1::chr18:20774411/+:-000034284|CABLES1::chr18:20714527/+:0000000000|RBBP8::chr18:20513838/+:0000164065|RBBP8::chr18:20513294/+:0000164609|RBBP8::chr18:20516716/+:0000161187
chr19:13943596-13991719	48123	enhancer	IL27RA|LOC113230|CC2D1A|DCAF15	54.08	28.62	39.53	16.2	118.74	99.47	106.53	85.15	51.25	42.1	61.45	31.45	7.97	5.14	7.6	4.34		IL27RA|LOC113230|CC2D1A|DCAF15		RFX1	C19orf53::chr19:13885256/+:0000058340|C19orf57::chr19:14016908/-:0000025189|C19orf57::chr19:14015725/-:0000024006|IL27RA::chr19:14142551/+:-000150832|RFX1::chr19:14104706/-:0000112987|RFX1::chr19:14117133/-:0000125414|ZSWIM4::chr19:13906273/+:0000037323|LOC113230::chr19:14183820/+:-000192101|CC2D1A::chr19:14016955/+:-000025236|DCAF15::chr19:14063318/+:-000071599|MRI1::chr19:13875336/+:0000068260|…
chr13:114827394-114845961	18567	enhancer	CDC16	63.29	35.08	27.07	15.27	118.63	109	135.77	118.83	29.85	28.13	35.58	20.03	22.14	24.64	29.6	21		CDC16			CDC16::chr13:115000361/+:-000154400|RASA3::chr13:114898094/-:0000052133
chr1:41156015-41216487	60472	promotor	NFYC	49	41.43	25.07	19.16	118.63	138.66	93.77	155.17	18.67	26.92	17.69	16.34	68.19	67.03	68.07	57.89	NFYC	KCNQ4|RIMS3		ZNF684|NFYC	KCNQ4::chr1:41249683/+:-000033196|ZNF684::chr1:40998814/+:0000157201|ZNF684::chr1:40997232/+:0000158783|EXO5::chr1:40980186/+:0000175829|EXO5::chr1:40975404/+:0000180611|EXO5::chr1:40974432/+:0000181583|NFYC::chr1:41204507/+:0000000000|NFYC::chr1:41187277/+:0000000000|NFYC::chr1:41178069/+:0000000000|NFYC::chr1:41157679/+:0000000000|NFYC::chr1:41189360/+:0000000000|NFYC::chr1:41188879/+:000000000…
chr2:218221763-218263804	42041	genebody_intron	DIRC3	111.68	75.46	34.22	25.36	118.45	88.2	118.78	102.82	41.24	52.18	37.62	32.48	88.19	79.32	89.86	64.81
chr11:59020716-59062037	41321	enhancer	MPEG1	84.44	65.64	32.8	13.15	118.33	125.69	169.01	121.15	26.42	33.59	32.96	17.2	16.45	14.54	31.28	14.8		MPEG1			DTX4::chr11:58939811/+:0000080905|DTX4::chr11:58938902/+:0000081814|DTX4::chr11:58949211/+:0000071505|MPEG1::chr11:58980493/-:-000040223|FAM111B::chr11:58874657/+:0000146059|FAM111B::chr11:58876140/+:0000144576|FAM111B::chr11:58891651/+:0000129065|FAM111B::chr11:58877012/+:0000143704|FAM111A::chr11:58910317/+:0000110399|FAM111A::chr11:58916269/+:0000104447|FAM111A::chr11:58913299/+:0000107417|FAM…
chr11:111153621-111206948	53327	promotor	C11orf53|COLCA1|COLCA2	97.61	82.33	55.06	36.97	118.19	124.41	145.01	159.12	32.14	53.14	40.64	31.94	110.83	99.25	127.95	76.28	C11orf53|COLCA1|COLCA2				C11orf53::chr11:111126706/+:0000026915|C11orf53::chr11:111152122/+:0000001499|COLCA1::chr11:111175772/-:0000000000|COLCA1::chr11:111169390/-:0000000000|COLCA1::chr11:111169977/-:0000000000|COLCA1::chr11:111170620/-:0000000000|COLCA1::chr11:111170956/-:0000000000|COLCA1::chr11:111170760/-:0000000000|COLCA2::chr11:111171251/+:0000000000|COLCA2::chr11:111169564/+:0000000000|COLCA2::chr11:111175652/+…
chr17:61504550-61525905	21355	promotor	CYB561	52.95	20.58	28.81	7.43	117.97	84.14	104.53	57.42	39.24	28.18	35.65	12.71	11.7	8.74	14.78	5.89	CYB561	KCNH6|ACE|MAP3K3|TACO1|DCAF7	MAP3K3		KCNH6::chr17:61600694/+:-000074789|KCNH6::chr17:61607451/+:-000081546|KCNH6::chr17:61601499/+:-000075594|ACE::chr17:61562177/+:-000036272|ACE::chr17:61554421/+:-000028516|MAP3K3::chr17:61699800/+:-000173895|CYB561::chr17:61523544/-:0000000000|CYB561::chr17:61523721/-:0000000000|CYB561::chr17:61518206/-:0000000000|CYB561::chr17:61514920/-:0000000000|TACO1::chr17:61678230/+:-000152325|DCAF7::chr17:…
chr17:36846896-36909912	63016	promotor	CISD3|PCGF2|MLLT6|PSMB3	56.12	28.96	28.59	12.21	117.79	95.45	104.1	81.85	32.64	26.03	31.31	15.26	5.61	3.42	5.9	1.24	CISD3|PCGF2|MLLT6|PSMB3	C17orf96|LASP1|SRCIN1	PIP4K2B		CISD3::chr17:36886509/+:0000000000|PCGF2::chr17:36904223/-:0000000000|PCGF2::chr17:36904557/-:0000000000|PCGF2::chr17:36896694/-:0000000000|PCGF2::chr17:36904223/-:0000000000|PCGF2::chr17:36904557/-:0000000000|PCGF2::chr17:36896694/-:0000000000|MLLT6::chr17:36861872/+:0000000000|C17orf96::chr17:36831186/-:-000015710|RPL23::chr17:37010052/-:0000100140|LASP1::chr17:37034338/+:-000124426|LASP1::chr1…
chr1:169073598-169100652	27054	promotor	ATP1B1	44.57	27.1	47.95	23.83	117.37	109	148.27	115.31	26.73	25.39	44.56	20.54	23.06	17.63	35.25	16.87	ATP1B1		NME7		NME7::chr1:169293706/-:0000193054|NME7::chr1:169293706/-:0000193054|ATP1B1::chr1:169075946/+:0000000000
chr12:112533880-112590433	56553	promotor	TRAFD1|NAA25	42.51	36.44	19.04	8.96	117.09	121.75	89.9	71.93	26.29	25.21	21.94	8.87	28.69	32.45	25.43	15.82	TRAFD1|NAA25	TMEM116			ERP29::chr12:112451151/+:0000082729|TMEM116::chr12:112443106/-:-000090774|TMEM116::chr12:112441666/-:-000092214|TMEM116::chr12:112416590/-:-000117290|TMEM116::chr12:112451022/-:-000082858|TMEM116::chr12:112429692/-:-000104188|TMEM116::chr12:112381172/-:-000152708|TMEM116::chr12:112403562/-:-000130318|TMEM116::chr12:112443106/-:-000090774|TMEM116::chr12:112441666/-:-000092214|TMEM116::chr12:112416…
chrX:106955404-106986683	31279	promotor	TSC22D3	68.85	61.49	40.14	33.16	116.78	141.78	145.35	195.09	30.46	48.14	35.43	35.92	61.91	65.19	74.93	62.82	TSC22D3	MID2		TSC22D3	TSC22D3::chrX:106959710/-:0000000000|TSC22D3::chrX:106960290/-:0000000000|TSC22D3::chrX:107019016/-:0000032333|TSC22D3::chrX:106959179/-:0000000000|TSC22D3::chrX:106959710/-:0000000000|TSC22D3::chrX:106960290/-:0000000000|TSC22D3::chrX:107019016/-:0000032333|TSC22D3::chrX:106959179/-:0000000000|MID2::chrX:107069083/+:-000082400|PRPS1::chrX:106888406/+:0000066998|PRPS1::chrX:106871653/+:0000083751
chr2:218134532-218206046	71514	genebody_exon	DIRC3|DIRC3|DIRC3|DIRC3|DIRC3	119.89	70.33	30.48	19.61	116.77	90.18	110.16	90.56	43.65	45.15	33.82	20.6	71.27	60.62	66.72	37.5
chr12:63258507-63330531	72024	promotor	PPM1H	61.28	-0.04	29.64	-1.6	116.74	26.23	125.91	21.32	25.72	-0.17	31.62	-4.46	31.17	6.58	34.2	2.19	PPM1H				PPM1H::chr12:63328664/-:0000000000
chr1:19216701-19299556	82855	promotor	ALDH4A1	45.52	21.06	40.2	14.66	116.74	78.7	103.57	77.37	39.89	28.83	46.78	20.07	42.29	27.77	53.11	26.07	ALDH4A1	TAS1R2			TAS1R2::chr1:19186154/-:-000030547|ALDH4A1::chr1:19216598/-:-000000103|ALDH4A1::chr1:19217384/-:0000000000|ALDH4A1::chr1:19229292/-:0000000000|ALDH4A1::chr1:19215947/-:-000000754
chr6:18488754-18505345	16591	3 prime	RNF144B	65.89	46.19	23.59	18	116.53	106.95	114.07	136.17	14.03	20.25	13.58	11.02	49.57	43.48	49.48	39.55					RNF144B::chr6:18399729/+:0000089025|RNF144B::chr6:18387580/+:0000101174
chr8:117799859-117823040	23181	enhancer	EIF3H|SLC30A8|AARD	63.58	39.42	30.12	6.03	116.49	97.31	137.15	82.49	18.99	20.82	29.99	4.93	79.14	55.92	76.05	31.98		EIF3H|SLC30A8|AARD			EIF3H::chr8:117768061/-:-000031798|UTP23::chr8:117778741/+:0000021118|AARD::chr8:117950463/+:-000127423|SLC30A8::chr8:117962511/+:-000139471|SLC30A8::chr8:117963257/+:-000140217|SLC30A8::chr8:118019229/+:-000196189|SLC30A8::chr8:117963189/+:-000140149|SLC30A8::chr8:117962511/+:-000139471|SLC30A8::chr8:117963257/+:-000140217|SLC30A8::chr8:118019229/+:-000196189|SLC30A8::chr8:117963189/+:-000140149…
chr15:67396476-67488608	92132	promotor	SMAD3	66.77	54.63	45.75	21.53	116.35	114.29	173.27	140.19	29.81	39.09	50.16	22.26	50.71	43.44	65.62	38.27	SMAD3	IQCH		SMAD3	AAGAB::chr15:67529157/-:0000040549|AAGAB::chr15:67547073/-:0000058465|AAGAB::chr15:67528841/-:0000040233|AAGAB::chr15:67547535/-:0000058927|IQCH::chr15:67663765/+:-000175157|IQCH::chr15:67664448/+:-000175840|IQCH::chr15:67553609/+:-000065001|IQCH::chr15:67649682/+:-000161074|IQCH::chr15:67636400/+:-000147792|IQCH::chr15:67547137/+:-000058529|IQCH::chr15:67652184/+:-000163576|IQCH::chr15:67663765/…
chr1:16464012-16517129	53117	promotor	EPHA2	52.6	13.74	46.74	9.97	116.26	50.07	173.73	53.12	39.41	21.34	67.62	14.38	12.68	2.56	20.35	1.35	EPHA2	HSPB7|FAM131C|ZBTB17|SZRD1	EPHA2	ZBTB17	HSPB7::chr1:16345284/-:-000118728|FAM131C::chr1:16400126/-:-000063886|ZBTB17::chr1:16302626/-:-000161386|ZBTB17::chr1:16273617/-:-000190395|ZBTB17::chr1:16299619/-:-000164393|ZBTB17::chr1:16274991/-:-000189021|ZBTB17::chr1:16302626/-:-000161386|ZBTB17::chr1:16273617/-:-000190395|ZBTB17::chr1:16299619/-:-000164393|ZBTB17::chr1:16274991/-:-000189021|FBXO42::chr1:16641929/-:0000124800|FBXO42::chr1:1…
chr6:43736459-43776384	39925	promotor	VEGFA	45.47	29.71	30.22	15.25	116.25	107.33	108.46	101.78	27.52	26.9	31.13	18.58	24.07	26.47	26.72	20.44	VEGFA	XPO5|MRPS18A|GTPBP2|C6orf223			RSPH9::chr6:43612766/+:0000123693|XPO5::chr6:43543811/-:-000192648|MRPS18A::chr6:43655548/-:-000080911|VEGFA::chr6:43737945/+:0000000000|VEGFA::chr6:43742077/+:0000000000|VEGFA::chr6:43739721/+:0000000000|GTPBP2::chr6:43595089/-:-000141370|GTPBP2::chr6:43594684/-:-000141775|GTPBP2::chr6:43596982/-:-000139477|GTPBP2::chr6:43594146/-:-000142313|C6orf223::chr6:43968336/+:-000191952|MAD2L1BP::chr6:43…
chr3:55634361-55674821	40460	enhancer	WNT5A	106.02	75.4	42.35	21.83	116.03	100.06	185.56	148.77	28.61	35.77	39.68	21.17	41.63	34.74	62.77	25.35		WNT5A			WNT5A::chr3:55515425/-:-000118936|WNT5A::chr3:55521669/-:-000112692|WNT5A::chr3:55514945/-:-000119416
chr7:98962722-99008367	45645	promotor	PDAP1|ARPC1B|BUD31	41.14	19	34.96	10.87	115.87	105.2	110.01	81.7	47.62	33.23	49.48	17.5	-2.84	-4.73	0.45	-6.46	PDAP1|ARPC1B|BUD31	ZNF655|ZKSCAN5|ZNF789|CPSF4|GS1-259H13.2		ZNF655|ZKSCAN5|ZNF789|ZNF394	PDAP1::chr7:99006304/-:0000000000|ATP5J2::chr7:99063823/-:0000055456|ARPC1B::chr7:98983324/+:0000000000|ARPC1B::chr7:98972297/+:0000000000|ARPC1A::chr7:98923495/+:0000039227|ARPC1A::chr7:98930947/+:0000031775|ATP5J2-PTCD1::chr7:99063823/-:0000055456|PTCD1::chr7:99036461/-:0000028094|PTCD1::chr7:99032890/-:0000024523|GS1-259H13.2::chr7:99197830/+:-000189463|GS1-259H13.2::chr7:99197827/+:-000189460…
chr3:159704159-159723414	19255	promotor	IL12A	58.41	44.56	21.33	13.99	115.85	112.17	101.44	121.74	23.04	27.71	18.55	15.95	56.83	53.14	52.8	41.77	IL12A				SCHIP1::chr3:159557649/+:0000146510|IL12A::chr3:159706622/+:0000000000
chr17:71263213-71330504	67291	promotor	CDC42EP4	35.54	6.66	23.14	-0.49	115.43	66.08	94.36	33.2	41.62	24.18	36.1	7.64	8.7	0.75	9.89	-5.1	CDC42EP4	SLC39A11|CPSF4L|FAM104A			SLC39A11::chr17:71084913/-:-000178300|SLC39A11::chr17:71088852/-:-000174361|C17orf80::chr17:71228760/+:0000034453|C17orf80::chr17:71229358/+:0000033855|C17orf80::chr17:71231614/+:0000031599|C17orf80::chr17:71228371/+:0000034842|CDC42EP4::chr17:71308142/-:0000000000|CDC42EP4::chr17:71282750/-:0000000000|CDC42EP4::chr17:71308142/-:0000000000|CDC42EP4::chr17:71282750/-:0000000000|CPSF4L::chr17:71258…
chr3:195852891-195878191	25300	enhancer	SLC51A|TFRC	51.79	30.21	26.48	10.94	115.37	91.28	120.71	84.92	31.37	22.34	32.57	11.5	24.67	18.35	23.38	14.47		SLC51A|TFRC			PCYT1A::chr3:195997411/-:0000119220|PCYT1A::chr3:196014583/-:0000136392|PCYT1A::chr3:196010408/-:0000132217|PCYT1A::chr3:195997411/-:0000119220|PCYT1A::chr3:196014583/-:0000136392|PCYT1A::chr3:196010408/-:0000132217|ZDHHC19::chr3:195938299/-:0000060108|SLC51A::chr3:195943382/+:-000065191|TFRC::chr3:195809031/-:-000043860|TFRC::chr3:195808960/-:-000043931|TFRC::chr3:195803992/-:-000048899|TCTEX1D2…
chr10:650877-685097	34220	genebody_intron	DIP2C	44.73	24.55	18.68	11.04	115.11	94.19	104.32	91.86	15.22	13.01	14.38	9.18	24.85	25.3	29.88	21.76					DIP2C::chr10:735607/-:0000050510
chr11:9381637-9409086	27449	promotor	IPO7	60.13	26.72	21.27	8.85	115.1	74.21	98.85	66.85	25.33	15.61	24.64	10.27	15.24	6.39	11.05	2.82	IPO7	ZNF143|TMEM41B|WEE1|DENND5A	WEE1	ZNF143	IPO7::chr11:9406168/+:0000000000|WEE1::chr11:9596233/+:-000187147|WEE1::chr11:9597434/+:-000188348|WEE1::chr11:9595227/+:-000186141|TMEM41B::chr11:9336314/-:-000045323|ZNF143::chr11:9492848/+:-000083762|ZNF143::chr11:9482511/+:-000073425|DENND5A::chr11:9286872/-:-000094765
chr12:104547013-104616221	69208	promotor	TXNRD1	89.71	46.26	44.13	13.16	114.9	86.59	145.65	74.74	46.68	40.6	55.57	17.44	60.46	44.21	69.82	25.97	TXNRD1	C12orf73|NFYB|EID3|TXNRD1|GLT8D2		NFYB	C12orf73::chr12:104350992/-:-000196021|C12orf73::chr12:104350525/-:-000196488|HCFC2::chr12:104458235/+:0000088778|TDG::chr12:104359592/+:0000187421|NFYB::chr12:104532039/-:-000014974|NFYB::chr12:104529309/-:-000017704|EID3::chr12:104697509/+:-000081288|TXNRD1::chr12:104682708/+:-000066487|TXNRD1::chr12:104609556/+:0000000000|TXNRD1::chr12:104680459/+:-000064238|TXNRD1::chr12:104707022/+:-00009080…
chr3:55511269-55562005	50736	promotor	WNT5A	82.95	46.1	37.63	16.78	114.82	93.29	143.73	120.99	25.7	24.7	31.33	16.4	26.86	15.28	32.22	15.43	WNT5A				WNT5A::chr3:55515425/-:0000000000|WNT5A::chr3:55521669/-:0000000000|WNT5A::chr3:55514945/-:0000000000
chr1:9218929-9254952	36023	enhancer	SLC2A5|GPR157|SPSB1|H6PD	42.66	18.46	17.83	4.31	114.79	87.87	117.31	83.12	21.15	15.75	24.03	7.63	19.68	16.12	24.05	11.04		SLC2A5|GPR157|SPSB1|H6PD			SLC2A5::chr1:9129886/-:-000089043|GPR157::chr1:9189228/-:-000029701|SPSB1::chr1:9415801/+:-000160849|SPSB1::chr1:9352940/+:-000097988|SPSB1::chr1:9415801/+:-000160849|SPSB1::chr1:9352940/+:-000097988|H6PD::chr1:9304983/+:-000050031|H6PD::chr1:9299902/+:-000044950|H6PD::chr1:9294862/+:-000039910|H6PD::chr1:9304983/+:-000050031|H6PD::chr1:9299902/+:-000044950|H6PD::chr1:9294862/+:-000039910
chr1:117730464-117781667	51203	promotor	VTCN1	61.22	50.69	40.99	33.64	114.76	117.65	137.94	174.63	27.72	43.45	38.72	34.36	62.72	67.64	68.38	60.08	VTCN1	VTCN1|MAN1A2|TRIM45			VTCN1::chr1:117699542/-:-000030922|VTCN1::chr1:117712792/-:-000017672|VTCN1::chr1:117753581/-:0000000000|VTCN1::chr1:117746457/-:0000000000|VTCN1::chr1:117699542/-:-000030922|VTCN1::chr1:117712792/-:-000017672|VTCN1::chr1:117753581/-:0000000000|VTCN1::chr1:117746457/-:0000000000|CD101::chr1:117544371/+:0000186093|TRIM45::chr1:117664410/-:-000066054|TTF2::chr1:117602948/+:0000127516|MAN1A2::chr1:1…
chr13:97900326-97943704	43378	promotor	MBNL2	45	10.55	45.22	10.58	114.63	48.07	197.2	93.34	11.14	7.54	31.09	3.56	49.32	24.79	72.7	20.3	MBNL2	RAP2A			MBNL2::chr13:97927885/+:0000000000|MBNL2::chr13:97874549/+:0000025777|MBNL2::chr13:97927885/+:0000000000|MBNL2::chr13:97874549/+:0000025777|RAP2A::chr13:98086474/+:-000142770
chr10:126300517-126386943	86426	enhancer	FAM175B|OAT|NKX1-2	37.71	13.11	29.16	1.53	114.38	76.47	156.03	74.28	21.86	16.63	37.04	9.04	26.01	19.59	40.21	12.46		FAM175B|OAT|NKX1-2			LHPP::chr10:126150340/+:0000150177|FAM175B::chr10:126490353/+:-000103410|OAT::chr10:126100768/-:-000199749|OAT::chr10:126107544/-:-000192973|NKX1-2::chr10:126138549/-:-000161968|METTL10::chr10:126478906/-:0000091963|METTL10::chr10:126480509/-:0000093566|METTL10::chr10:126477725/-:0000090782|FAM53B::chr10:126395455/-:0000008512|FAM53B::chr10:126432929/-:0000045986|FAM53B::chr10:126395455/-:0000008…
chr16:85545867-85562399	16532	enhancer	GSE1	83.03	27.76	34.54	10.93	114.24	66.88	121.33	71.91	51.45	35.79	63.59	26.61	25.18	16.41	35.55	15.45		GSE1			GINS2::chr16:85722587/-:0000160188|GSE1::chr16:85682157/+:-000119758|GSE1::chr16:85646841/+:-000084442|GSE1::chr16:85645028/+:-000082629
chr20:42778100-42841347	63247	promotor	JPH2|OSER1	43.95	12.07	36.83	13.34	114.09	76.02	140.07	78.75	33.26	19.76	48.47	17.3	40.28	30.05	52.49	24.31	JPH2|OSER1	HNF4A|GDAP1L1		HNF4A|TOX2	HNF4A::chr20:43029895/+:-000188548|HNF4A::chr20:43019097/+:-000177750|HNF4A::chr20:42984440/+:-000143093|HNF4A::chr20:43029895/+:-000188548|HNF4A::chr20:43019097/+:-000177750|HNF4A::chr20:42984440/+:-000143093|JPH2::chr20:42816217/-:0000000000|FITM2::chr20:42939888/-:0000098541|TOX2::chr20:42583787/+:0000194313|TOX2::chr20:42602006/+:0000176094|TOX2::chr20:42583787/+:0000194313|TOX2::chr20:426020…
chr8:125483812-125508367	24555	promotor	RNF139	33.16	29.59	25.61	17.59	114.02	135.9	72.63	93.98	25.68	31.96	24.45	15.28	63	66.95	47.28	45.44	RNF139	TMEM65|NDUFB9			RNF139::chr8:125487007/+:0000000000|TMEM65::chr8:125384939/-:-000098873|TATDN1::chr8:125531121/-:0000022754|TATDN1::chr8:125551328/-:0000042961|TRMT12::chr8:125463047/+:0000020765|NDUFB9::chr8:125555362/+:-000046995|NDUFB9::chr8:125551342/+:-000042975|NDUFB9::chr8:125555329/+:-000046962
chr12:10305254-10367572	62318	promotor	GABARAPL1|OLR1|TMEM52B	56.78	46.4	28.67	18.86	113.97	115.13	122.03	132.63	18.06	24.46	24.71	14.18	49.69	45.6	48.49	33.4	GABARAPL1|OLR1|TMEM52B	CLEC7A|CLEC1A|CLEC1B|KLRD1			GABARAPL1::chr12:10365488/+:0000000000|CLEC12B::chr12:10163230/+:0000142024|CLEC12A::chr12:10124007/+:0000181247|CLEC7A::chr12:10282867/-:-000022387|KLRD1::chr12:10457049/+:-000089477|KLRD1::chr12:10460416/+:-000092844|KLRD1::chr12:10460576/+:-000093004|OLR1::chr12:10324789/-:0000000000|TMEM52B::chr12:10323197/+:0000000000|TMEM52B::chr12:10331556/+:0000000000|TMEM52B::chr12:10332079/+:0000000000|…
chr11:65291606-65356884	65278	promotor	EHBP1L1|SCYL1|SSSCA1|LTBP3|FAM89B	38.33	18.78	23.52	5.08	113.97	97.88	76.76	56.09	41.66	29.39	31.45	12.77	-3.02	-3.15	0.33	-3.76	EHBP1L1|SCYL1|SSSCA1|LTBP3|FAM89B	SLC25A45|KAT5|OVOL1|SIPA1	SCYL1|MAP3K11	OVOL1|RELA	DPF2::chr11:65101224/+:0000190382|EHBP1L1::chr11:65343508/+:0000000000|SLC25A45::chr11:65149439/-:-000142167|SLC25A45::chr11:65149856/-:-000141750|SLC25A45::chr11:65147645/-:-000143961|SLC25A45::chr11:65150144/-:-000141462|SLC25A45::chr11:65147704/-:-000143902|SLC25A45::chr11:65150517/-:-000141089|SLC25A45::chr11:65148102/-:-000143504|SLC25A45::chr11:65151171/-:-000140435|SLC25A45::chr11:65147408…
chr20:47513603-47582838	69235	promotor	ARFGEF2	47.29	71.78	42.89	31	113.76	228.6	132.51	195.38	34.53	58.37	38.98	30.22	55.87	104.13	48.55	66.58	ARFGEF2	CSE1L|PREX1			CSE1L::chr20:47674989/+:-000092151|CSE1L::chr20:47662782/+:-000079944|STAU1::chr20:47782821/-:0000199983|STAU1::chr20:47770607/-:0000187769|ARFGEF2::chr20:47538274/+:0000000000|PREX1::chr20:47444419/-:-000069184
chr10:75934230-75967760	33530	promotor	ADK	39.02	17.79	29.18	9.39	113.76	91.47	107.78	89.07	23.74	17.88	27.93	11.56	32.55	20.61	38.16	15.46	ADK	AP3M1	ADK		VCL::chr10:75757871/+:0000176359|ADK::chr10:75936246/+:0000000000|ADK::chr10:75910942/+:0000023288|AP3M1::chr10:75898139/-:-000036091|AP3M1::chr10:75910825/-:-000023405|AP3M1::chr10:75898688/-:-000035542|AP3M1::chr10:75898139/-:-000036091|AP3M1::chr10:75910825/-:-000023405|AP3M1::chr10:75898688/-:-000035542
chr5:58554493-58615212	60719	promotor	PDE4D	81.1	45.78	59.9	25.47	113.56	89.35	239.36	155.76	37.14	34.18	67.98	22.11	72.42	60.76	99.71	45.53	PDE4D				PDE4D::chr5:58571944/-:0000000000|PDE4D::chr5:58652726/-:0000037514|PDE4D::chr5:58571944/-:0000000000|PDE4D::chr5:58652726/-:0000037514|PDE4D::chr5:58571944/-:0000000000|PDE4D::chr5:58652726/-:0000037514|PDE4D::chr5:58571944/-:0000000000|PDE4D::chr5:58652726/-:0000037514
chr19:54940809-54983287	42478	promotor	CDC42EP5|LENG8|LENG9	40.43	29.07	22.39	13.04	113.5	113.31	96.29	87.85	28.34	31.23	31.23	20.1	13.53	18.41	18.94	15.42	CDC42EP5|LENG8|LENG9	LILRB5|LILRB4|LILRB3|LILRB2|LILRB1|LILRA2|LAIR1|LAIR2|LILRA6|LILRA4|LILRA5|LILRA3|LILRA1			LILRB5::chr19:54761170/-:-000179639|LILRB4::chr19:55174270/+:-000190983|LILRB3::chr19:54746710/-:-000194099|LILRB2::chr19:54783814/-:-000156995|LILRB2::chr19:54784398/-:-000156411|LILRB2::chr19:54785032/-:-000155777|LILRB2::chr19:54784737/-:-000156072|LILRB1::chr19:55141861/+:-000158574|LILRB1::chr19:55128383/+:-000145096|LILRB1::chr19:55142476/+:-000159189|LILRB1::chr19:55141967/+:-000158680|LIL…
chr1:244462150-244494261	32111	enhancer	C1orf100|C1orf101	57	63.73	30.3	22.74	113.23	155.83	152.56	193.61	16.28	30.54	24.73	18.65	58.83	66.08	73.34	56.51		C1orf100|C1orf101			C1orf100::chr1:244527989/+:-000033728|C1orf100::chr1:244515936/+:-000021675|C1orf101::chr1:244641207/+:-000146946|C1orf101::chr1:244681893/+:-000187632|C1orf101::chr1:244643018/+:-000148757|C1orf101::chr1:244640842/+:-000146581|C1orf101::chr1:244624672/+:-000130411|ADSS::chr1:244615435/-:0000121174
chr5:180633078-180690060	56982	promotor	GNB2L1|TRIM41|TRIM7|TRIM52	63.23	31.01	46.4	13.28	113.05	90.42	87.05	73.66	43.84	28.56	41.75	17.71	1.43	-2.98	2.33	-3.46	GNB2L1|TRIM41|TRIM7|TRIM52	TRIM7			BTNL9::chr5:180467224/+:0000165854|BTNL9::chr5:180472466/+:0000160612|GNB2L1::chr5:180670905/-:0000000000|TRIM52::chr5:180688118/-:0000000000|TRIM7::chr5:180627080/-:-000005998|TRIM7::chr5:180630639/-:-000002439|TRIM7::chr5:180632292/-:-000000786|TRIM7::chr5:180631339/-:-000001739|TRIM7::chr5:180627929/-:-000005149|TRIM41::chr5:180650262/+:0000000000
chr1:8844459-8890563	46104	promotor	RERE	46.09	31.71	30.5	13.97	112.73	101.36	131	99.9	26.52	26.17	35.05	15.4	50.64	38.11	53.82	25.19	RERE	RERE|CA6		RERE	RERE::chr1:8877698/-:0000000000|RERE::chr1:8716499/-:-000127960|RERE::chr1:8852646/-:0000000000|RERE::chr1:8877698/-:0000000000|RERE::chr1:8716499/-:-000127960|RERE::chr1:8852646/-:0000000000|ENO1::chr1:8939150/-:0000048587|ENO1::chr1:8931634/-:0000041071|ENO1::chr1:8928115/-:0000037552|ENO1::chr1:8934975/-:0000044412|CA6::chr1:9005892/+:-000115329
chr12:6403268-6452485	49217	promotor	PLEKHG6|TNFRSF1A	38.09	22.79	26.2	14.12	112.32	92.07	112.74	96.33	26.44	30.49	32.12	14.89	12.24	12.89	17.59	9.53	PLEKHG6|TNFRSF1A	LTBR|CD27|GAPDH|NCAPD2|TAPBPL|VWF			LTBR::chr12:6484533/+:-000032048|LTBR::chr12:6493198/+:-000040713|VAMP1::chr12:6580064/-:0000127579|PLEKHG6::chr12:6420098/+:0000000000|PLEKHG6::chr12:6421816/+:0000000000|PLEKHG6::chr12:6421324/+:0000000000|PLEKHG6::chr12:6419601/+:0000000000|TNFRSF1A::chr12:6451282/-:0000000000|CD27::chr12:6554050/+:-000101565|GAPDH::chr12:6644384/+:-000191899|GAPDH::chr12:6645659/+:-000193174|GAPDH::chr12:6643…
chr6:44002026-44056028	54002	enhancer	TMEM63B|CAPN11|HSP90AB1|SLC29A1	61.89	8.87	32.36	5.52	112.26	36.53	116.98	37.42	24.7	9.7	37.34	7.89	16.87	5.98	23.12	7.27		TMEM63B|CAPN11|HSP90AB1|SLC29A1			TMEM63B::chr6:44102297/+:-000046269|TMEM63B::chr6:44095375/+:-000039347|TMEM63B::chr6:44102297/+:-000046269|TMEM63B::chr6:44095375/+:-000039347|MRPL14::chr6:44095190/-:0000039162|MRPL14::chr6:44084365/-:0000028337|CAPN11::chr6:44126547/+:-000070519|NFKBIE::chr6:44233524/-:0000177496|HSP90AB1::chr6:44216353/+:-000160325|HSP90AB1::chr6:44214694/+:-000158666|HSP90AB1::chr6:44213902/+:-000157874|SLC3…
chr16:54455187-54524435	69248	enhancer	IRX3	74.97	74.23	40.4	27.7	112.23	139.76	91.38	132.3	35.42	55.5	41.55	31.06	123.24	110.36	117.04	87.7		IRX3		IRX3	IRX3::chr16:54320377/-:-000134810
chr12:1845884-1924147	78263	promotor	ADIPOR2	72.07	33.68	18.92	3.23	112.06	75.16	81.22	53.2	31.44	22.83	19.46	2.6	80.52	53.6	75.94	28.76	ADIPOR2	FBXL14|LRTM2			ADIPOR2::chr12:1800246/+:0000045638|ADIPOR2::chr12:1863423/+:0000000000|DCP1B::chr12:2113676/-:0000189529|WNT5B::chr12:1726221/+:0000119663|WNT5B::chr12:1738411/+:0000107473|WNT5B::chr12:1740463/+:0000105421|LRTM2::chr12:1937241/+:-000013094|LRTM2::chr12:1929432/+:-000005285|LRTM2::chr12:1936572/+:-000012425|LRTM2::chr12:1936575/+:-000012428|CACNA2D4::chr12:2027869/-:0000103722|FBXL14::chr12:1703…
chr17:66285087-66301126	16039	promotor	ARSG|SLC16A6	64.27	42.31	40.76	16.42	111.87	96.73	140.34	105.75	38.92	37.59	40.46	17.58	55.59	61.12	54.3	43.1	ARSG|SLC16A6	PRKAR1A|SLC16A6			WIPI1::chr17:66453652/-:0000152526|ARSG::chr17:66255322/+:0000029765|ARSG::chr17:66287635/+:0000000000|ARSG::chr17:66303083/+:-000001957|ARSG::chr17:66255322/+:0000029765|ARSG::chr17:66287635/+:0000000000|ARSG::chr17:66303083/+:-000001957|PRKAR1A::chr17:66409763/+:-000108637|PRKAR1A::chr17:66409763/+:-000108637|AMZ2::chr17:66244144/+:0000040943|AMZ2::chr17:66244780/+:0000040307|AMZ2::chr17:662447…
chr15:101382937-101472380	89443	promotor	LRRK1|ALDH1A3	63.16	63.32	37.67	22.2	111.87	143.06	154.08	162.52	26.3	46.66	33.43	25.3	23.68	16.48	32.68	15.91	LRRK1|ALDH1A3		LRRK1		LRRK1::chr15:101459419/+:0000000000|LRRK1::chr15:101464715/+:0000000000|ALDH1A3::chr15:101419896/+:0000000000
chr14:65424298-65468722	44424	promotor	FNTB|RAB15	40.02	31.67	30.37	15.26	111.86	113.04	128.77	106.37	21.29	26.5	31.46	16.48	7.12	5.1	9.69	4.63	FNTB|RAB15	SPTB|GPX2		MAX	FNTB::chr14:65453506/+:0000000000|MAX::chr14:65569261/-:0000100539|SPTB::chr14:65289865/-:-000134433|CHURC1::chr14:65381078/+:0000043220|GPX2::chr14:65409622/-:-000014676|CHURC1-FNTB::chr14:65381078/+:0000043220|CHURC1-FNTB::chr14:65390708/+:0000033590|RAB15::chr14:65438874/-:0000000000
chr7:158582450-158623983	41533	promotor	ESYT2	45.24	42.3	35.71	28.97	111.8	136.23	137.6	163.68	27.27	32.13	35.39	26.58	31.28	32.07	37.29	27.02	ESYT2	WDR60|NCAPG2			WDR60::chr7:158649268/+:-000025285|NCAPG2::chr7:158497521/-:-000084929|NCAPG2::chr7:158494628/-:-000087822|NCAPG2::chr7:158496392/-:-000086058|ESYT2::chr7:158622318/-:0000000000
chr19:2014432-2070444	56012	promotor	MKNK2	42.55	21.47	32.7	11.05	111.64	98.49	76.08	60.48	45.87	42.79	52.3	29.74	5.87	5.02	3.78	0.5	MKNK2	ABHD17A|KLF16|AMH|OAZ1|REXO1|IZUMO4|SF3A2|DOT1L	MKNK2|CSNK1G2	KLF16	ABHD17A::chr19:1881802/-:-000132630|ABHD17A::chr19:1885517/-:-000128915|SCAMP4::chr19:1914977/+:0000099455|SCAMP4::chr19:1905372/+:0000109060|KLF16::chr19:1863563/-:-000150869|AMH::chr19:2249112/+:-000178668|MKNK2::chr19:2051242/-:0000000000|MKNK2::chr19:2050945/-:0000000000|ADAT3::chr19:1905370/+:0000109062|ADAT3::chr19:1911888/+:0000102544|OAZ1::chr19:2269484/+:-000199040|CSNK1G2::chr19:1941160…
chr3:149045021-149121127	76106	promotor	TM4SF18|TM4SF1	58.51	43.53	28.84	21.06	111.29	109.2	128.83	162.81	14.74	19.59	20.91	16.22	59.55	55.24	72.09	53.91	TM4SF18|TM4SF1	CP|TM4SF4			TM4SF18::chr3:149051547/-:0000000000|TM4SF18::chr3:149051185/-:0000000000|TM4SF18::chr3:149051258/-:0000000000|CP::chr3:148939831/-:-000105190|TM4SF1::chr3:149095567/-:0000000000|HPS3::chr3:148847370/+:0000197651|TM4SF4::chr3:149192367/+:-000071240
chr17:70451321-70547801	96480	genebody_intron	LINC00673	93.97	71.12	38.96	14.33	111.27	100.05	101.82	60.65	48.62	64.12	40.22	17.42	125.82	117.08	100.54	66.17
chr1:95319270-95366823	47553	promotor	CNN3	56.16	55.6	24.91	19.4	111.22	147.18	149.63	192.69	13.21	26.89	23.33	13.64	27.69	29.83	29.75	25.27	CNN3	TMEM56			TMEM56::chr1:95558072/+:-000191249|SLC44A3::chr1:95286099/+:0000033171|SLC44A3::chr1:95285897/+:0000033373|SLC44A3::chr1:95290048/+:0000029222|ALG14::chr1:95538506/-:0000171683|CNN3::chr1:95392778/-:0000025955|CNN3::chr1:95391363/-:0000024540|CNN3::chr1:95369079/-:0000002256
chr11:62357922-62391069	33147	promotor	B3GAT3|EML3|MTA2|ROM1|TUT1	40.78	20.47	19.96	8.52	111.18	84.02	61.2	42.23	25	19.31	23.26	7.69	1.23	-0.63	-2	-1.66	B3GAT3|EML3|MTA2|ROM1|TUT1	TTC9C|TAF6L|AHNAK|METTL12|POLR2G|EEF1G|GNG3|TMEM179B|UQCC3		MTA2|ZBTB3	GANAB::chr11:62407202/-:0000016133|GANAB::chr11:62406581/-:0000015512|GANAB::chr11:62414197/-:0000023128|LBHD1::chr11:62439240/-:0000048171|LBHD1::chr11:62437512/-:0000046443|LRRN4CL::chr11:62457370/-:0000066301|LRRN4CL::chr11:62455984/-:0000064915|C11orf98::chr11:62432687/-:0000041618|B3GAT3::chr11:62388764/-:0000000000|B3GAT3::chr11:62389646/-:0000000000|TTC9C::chr11:62495951/+:-000104882|TAF6L…
chr5:72563698-72604681	40983	enhancer	BTF3	65.15	75.48	31.34	23.9	110.9	150.32	144.43	215.68	17.43	33.07	23.76	21.17	36.66	44.59	49.15	40.07		BTF3			TMEM171::chr5:72419132/+:0000144566|TMEM171::chr5:72416387/+:0000147311|TMEM174::chr5:72469022/+:0000094676|FOXD1::chr5:72744351/-:0000139670|BTF3::chr5:72794249/+:-000189568
chr16:46764188-46804528	40340	promotor	MYLK3	52.99	32.96	28.44	13.56	110.39	94.68	119.77	104.56	32.66	29.18	34.2	20.18	21.53	15.68	26.03	11.81	MYLK3	VPS35|SHCBP1|GPT2	MYLK3		VPS35::chr16:46723143/-:-000041045|SHCBP1::chr16:46655310/-:-000108878|GPT2::chr16:46931559/+:-000127031|GPT2::chr16:46918307/+:-000113779|GPT2::chr16:46919101/+:-000114573|GPT2::chr16:46918605/+:-000114077|GPT2::chr16:46919378/+:-000114850|ORC6::chr16:46723557/+:0000040631|MYLK3::chr16:46782220/-:0000000000|C16orf87::chr16:46865073/-:0000060545
chr10:81958046-81970414	12368	promotor	ANXA11	37.37	26.66	27.93	15.57	110.37	96.62	148.31	125.34	20.49	20.91	31.79	18.85	6.41	5.28	10.95	4.78	ANXA11	FAM213A|DYDC2|ANXA11			FAM213A::chr10:82167584/+:-000197170|FAM213A::chr10:82168241/+:-000197827|DYDC2::chr10:82117648/+:-000147234|DYDC2::chr10:82104500/+:-000134086|DYDC2::chr10:82122190/+:-000151776|DYDC2::chr10:82116523/+:-000146109|DYDC1::chr10:82114238/-:0000143824|DYDC1::chr10:82112365/-:0000141951|DYDC1::chr10:82116513/-:0000146099|PLAC9::chr10:81892257/+:0000065789|TMEM254::chr10:81839000/+:0000119046|TMEM254:…
chr22:21982623-22037875	55252	promotor	CCDC116|PPIL2|YDJC|SDF2L1	44.48	35.47	25.06	10.52	110.31	116.87	112.22	103.37	32.59	28.46	29.82	15.36	5.17	5.4	4.04	1.31	CCDC116|PPIL2|YDJC|SDF2L1	RIMBP3B|RIMBP3C	MAPK1	HIC2	YPEL1::chr22:22090122/-:0000052247|YPEL1::chr22:22065196/-:0000027321|HIC2::chr22:21797047/+:0000185576|RIMBP3B::chr22:21905372/-:-000077251|RIMBP3B::chr22:21905372/-:-000077251|RIMBP3C::chr22:21905749/-:-000076874|RIMBP3C::chr22:21905749/-:-000076874|CCDC116::chr22:21987408/+:0000000000|CCDC116::chr22:21987085/+:0000000000|TMEM191C::chr22:21821458/+:0000161165|YDJC::chr22:21984339/-:0000000000|P…
chr2:10175650-10277906	102256	promotor	KLF11|RRM2|CYS1|C2orf48	59.3	-1.21	43.83	1.09	110.17	19.74	114.36	27.16	51.08	12.33	66.49	7.79	16.2	-1.79	25.17	0.45	KLF11|RRM2|CYS1|C2orf48	HPCAL1		KLF11|GRHL1	TAF1B::chr2:9983570/+:0000192080|KLF11::chr2:10184371/+:0000000000|KLF11::chr2:10183955/+:0000000000|KLF11::chr2:10183681/+:0000000000|KLF11::chr2:10186276/+:0000000000|HPCAL1::chr2:10470288/+:-000192382|HPCAL1::chr2:10443825/+:-000165919|HPCAL1::chr2:10443029/+:-000165123|GRHL1::chr2:10091791/+:0000083859|RRM2::chr2:10262862/+:0000000000|RRM2::chr2:10262694/+:0000000000|CYS1::chr2:10220537/-:000…
chr20:45744876-45781059	36183	genebody_exon	EYA2	87.85	107.08	23.53	17.13	110.05	146.24	97.84	124.77	33.24	52.07	26.29	22.1	59.81	69.64	48.13	40.69					ZMYND8::chr20:45923522/-:0000142463|ZMYND8::chr20:45976669/-:0000195610|ZMYND8::chr20:45914569/-:0000133510|ZMYND8::chr20:45978731/-:0000197672|ZMYND8::chr20:45938947/-:0000157888|ZMYND8::chr20:45920631/-:0000139572|ZMYND8::chr20:45927690/-:0000146631|ZMYND8::chr20:45919017/-:0000137958|ZMYND8::chr20:45916027/-:0000134968|EYA2::chr20:45618639/+:0000126237|EYA2::chr20:45618639/+:0000126237
chr19:17392866-17460094	67228	promotor	ANKLE1|MRPL34|ANO8|GTPBP3|ABHD8|DDA1	47.52	21.44	32.9	8.04	110.02	70.22	86.68	36.41	45.68	31.58	45.42	14.67	9.28	7.33	11.53	4.17	ANKLE1|MRPL34|ANO8|GTPBP3|ABHD8|DDA1	NR2F6|PGLS|FAM129C|USHBP1|MVB12A|SLC27A1		NR2F6	ANKLE1::chr19:17392453/+:0000000413|PLVAP::chr19:17488157/-:0000028063|MRPL34::chr19:17416476/+:0000000000|TMEM221::chr19:17559375/-:0000099281|ANO8::chr19:17445637/-:0000000000|GTPBP3::chr19:17448325/+:0000000000|GTPBP3::chr19:17445790/+:0000000000|PGLS::chr19:17622431/+:-000162337|USE1::chr19:17326154/+:0000066712|NR2F6::chr19:17356150/-:-000036716|OCEL1::chr19:17337012/+:0000055854|USHBP1::chr…
chr10:73825252-73873360	48108	promotor	SPOCK2	58.25	26.85	47.54	7	109.8	77.3	202.63	105.98	24.69	20.33	62.29	17.61	27.24	13.96	55.69	13.75	SPOCK2	ANAPC16|DDIT4			ASCC1::chr10:73975866/-:0000102506|ASCC1::chr10:73976198/-:0000102838|ASCC1::chr10:73973088/-:0000099728|ANAPC16::chr10:73975757/+:-000102397|ANAPC16::chr10:73983645/+:-000110285|ANAPC16::chr10:73979811/+:-000106451|DDIT4::chr10:74033676/+:-000160316|DDIT4::chr10:74033914/+:-000160554|CHST3::chr10:73765493/+:0000059759|CHST3::chr10:73724119/+:0000101133|SPOCK2::chr10:73848371/-:0000000000|SPOCK2:…
chr17:75105239-75160673	55434	promotor	SEC14L1	42.34	9.25	20.54	1.1	109.53	57.34	82.42	46.57	29.97	11.86	24	6.84	41.25	21.18	31.1	17.02	SEC14L1	SEC14L1|SEPT9			SEC14L1::chr17:75137004/+:0000000000|SEC14L1::chr17:75186884/+:-000026211|SEC14L1::chr17:75181294/+:-000020621|SEC14L1::chr17:75085234/+:0000020005|SEC14L1::chr17:75139648/+:0000000000|SEC14L1::chr17:75089325/+:0000015914|SEC14L1::chr17:75138731/+:0000000000|SEC14L1::chr17:75084724/+:0000020515|SEC14L1::chr17:75138727/+:0000000000|SEC14L1::chr17:75137004/+:0000000000|SEC14L1::chr17:75186884/+:-00…
chr8:129067799-129077950	10151	genebody_intron	PVT1	74.41	8.71	58.58	26.61	109.51	13.06	161.85	92.32	33.76	9.26	52.78	24.34	68.65	28.14	88.54	39.67
chr2:149846197-149900421	54224	promotor	LYPD6B	63.31	30.46	27.8	7.15	109.51	77.74	134.93	75.58	20.71	15.35	23.57	4.59	47.39	32.12	54.71	25.84	LYPD6B	LYPD6B			LYPD6B::chr2:149987396/+:-000086975|LYPD6B::chr2:149894980/+:0000000000|LYPD6B::chr2:149987396/+:-000086975|LYPD6B::chr2:149894980/+:0000000000
chr1:975284-1017699	42415	promotor	RNF223	39.16	25	29.62	9.44	109.42	105.82	70.63	53.64	48.57	37.67	40.17	20.57	-1.69	-1.76	-2.06	-5.89	RNF223	B3GALT6|HES4|PERM1|NOC2L|SCNN1D|TTLL10		HES4	B3GALT6::chr1:1167628/+:-000149929|SDF4::chr1:1167446/-:0000149747|SDF4::chr1:1164325/-:0000146626|UBE2J2::chr1:1198765/-:0000181066|UBE2J2::chr1:1209233/-:0000191534|UBE2J2::chr1:1203371/-:0000185672|UBE2J2::chr1:1198765/-:0000181066|UBE2J2::chr1:1209233/-:0000191534|UBE2J2::chr1:1203371/-:0000185672|KLHL17::chr1:895966/+:0000079318|PLEKHN1::chr1:901876/+:0000073408|PERM1::chr1:916426/-:-0000588…
chr20:57424276-57440190	15914	promotor	GNAS	51.26	26.59	5.06	2.22	109.3	80.91	35.23	48.5	21.28	16.4	6.21	0.99	62.67	59.54	33.69	27.86	GNAS	NELFCD|GNAS|TUBB1			NELFCD::chr20:57556262/+:-000116072|GNAS::chr20:57428035/+:0000000000|GNAS::chr20:57466425/+:-000026235|GNAS::chr20:57414794/+:0000009482|NPEPL1::chr20:57266779/+:0000157497|NPEPL1::chr20:57267861/+:0000156415|NPEPL1::chr20:57264186/+:0000160090|TUBB1::chr20:57594308/+:-000154118|CTSZ::chr20:57582308/-:0000142118|STX16::chr20:57242545/+:0000181731|STX16::chr20:57227128/+:0000197148|STX16::chr20:5…
chr19:15202224-15261787	59563	promotor	SYDE1|ILVBL	61.57	28.49	19.32	6.96	109.27	82.4	102.81	81.44	26.16	15.72	22.77	8.33	13.78	9.99	12.02	4.68	SYDE1|ILVBL	SLC1A6	BRD4		EPHX3::chr19:15343066/-:0000081279|EPHX3::chr19:15343230/-:0000081443|EPHX3::chr19:15343857/-:0000082070|CCDC105::chr19:15121538/+:0000080686|NOTCH3::chr19:15311791/-:0000050004|ILVBL::chr19:15235879/-:0000000000|ILVBL::chr19:15236609/-:0000000000|CASP14::chr19:15160290/+:0000041934|CASP14::chr19:15163016/+:0000039208|BRD4::chr19:15383943/-:0000122156|BRD4::chr19:15391261/-:0000129474|SLC1A6::chr…
chr5:141593419-141643661	50242	3 prime	SPRY4|NDFIP1	61.5	24.53	38.97	15.32	109.1	61.46	150.46	64.25	36.96	28.68	49.45	18.63	78.98	62.09	91.52	59.31					NDFIP1::chr5:141488323/+:0000105096|SPRY4::chr5:141704619/-:0000060958|SPRY4::chr5:141699358/-:0000055697|SPRY4::chr5:141694719/-:0000051058|SPRY4::chr5:141703981/-:0000060320|SPRY4::chr5:141704619/-:0000060958|SPRY4::chr5:141699358/-:0000055697|SPRY4::chr5:141694719/-:0000051058|SPRY4::chr5:141703981/-:0000060320
chr9:117372555-117388349	15794	promotor	C9orf91	53.46	37.43	22.18	10.02	109.09	116.79	103.1	91.35	23.86	25.49	22.81	11.58	31.23	27.6	34.92	22.19	C9orf91	DFNB31			DFNB31::chr9:117188692/-:-000183863|DFNB31::chr9:117241050/-:-000131505|DFNB31::chr9:117228671/-:-000143884|DFNB31::chr9:117267735/-:-000104820|DFNB31::chr9:117265494/-:-000107061|DFNB31::chr9:117188692/-:-000183863|DFNB31::chr9:117241050/-:-000131505|DFNB31::chr9:117228671/-:-000143884|DFNB31::chr9:117267735/-:-000104820|DFNB31::chr9:117265494/-:-000107061|LOC100505478::chr9:117434106/-:00000457…
chr15:40329813-40418308	88495	promotor	BMF|SRP14	74.87	72.92	105.57	79.28	109.06	126.3	212.05	255.54	62.31	85.55	120.33	110.78	47.45	52.81	88.41	66.25	BMF|SRP14	BUB1B|PAK6|GPR176	BUB1B|EIF2AK4|PAK6		PLCB2::chr15:40600173/-:0000181865|BMF::chr15:40400586/-:0000000000|BMF::chr15:40401084/-:0000000000|BMF::chr15:40398638/-:0000000000|BMF::chr15:40401074/-:0000000000|BMF::chr15:40398291/-:0000000000|BMF::chr15:40400586/-:0000000000|BMF::chr15:40401084/-:0000000000|BMF::chr15:40398638/-:0000000000|BMF::chr15:40401074/-:0000000000|BMF::chr15:40398291/-:0000000000|BUB1B::chr15:40453209/+:-000034901…
chr1:152005065-152025173	20108	promotor	S100A11	40	35.74	37.29	23.36	109.02	135.77	158.13	167.23	20.64	27.66	34.91	23.24	13.75	15.6	23.37	13.53	S100A11	THEM5|THEM4|C2CD4D|S100A10			THEM5::chr1:151826172/-:-000178893|THEM4::chr1:151882360/-:-000122705|C2CD4D::chr1:151813032/-:-000192033|C2CD4D::chr1:151811695/-:-000193370|HRNR::chr1:152195753/-:0000170580|HRNR::chr1:152196671/-:0000171498|TCHHL1::chr1:152060638/-:0000035465|TCHHL1::chr1:152061539/-:0000036366|S100A11::chr1:152009510/-:0000000000|TCHH::chr1:152086586/-:0000061413|TCHH::chr1:152087929/-:0000062756|RPTN::chr1:1…
chr7:13757066-13785176	28110	3 prime	ETV1	54.5	82.82	27.41	26.44	108.91	178.38	136.08	219.14	15.7	46.19	23.68	27.72	49.75	53.43	51.1	42.3
chr17:57905565-57945689	40124	enhancer	PTRH2|RPS6KB1	58.68	62.22	42.15	22.76	108.7	131.79	148.56	148.58	39.64	53.55	67.05	45.31	43.07	46.73	53.34	37.93		PTRH2|RPS6KB1	RPS6KB1		PTRH2::chr17:57777549/-:-000128016|PTRH2::chr17:57784958/-:-000120607|VMP1::chr17:57784862/+:0000120703|VMP1::chr17:57808781/+:0000096784|VMP1::chr17:57784862/+:0000120703|VMP1::chr17:57808781/+:0000096784|RPS6KB1::chr17:57970406/+:-000024717|RPS6KB1::chr17:57971156/+:-000025467|RPS6KB1::chr17:57987922/+:-000042233|RNFT1::chr17:58042116/-:0000096427|TUBD1::chr17:57958470/-:0000012781|TUBD1::chr17…
chr20:48549539-48600957	51418	promotor	RNF114|SNAI1	42.42	25.02	53.97	26.89	108.67	103.05	145.06	134.82	45.25	32.43	61.41	34.71	40.71	47.18	56.3	43.33	RNF114|SNAI1	SPATA2		SNAI1	SLC9A8::chr20:48429249/+:0000120290|RNF114::chr20:48552913/+:0000000000|TMEM189-UBE2V1::chr20:48770334/-:0000169377|UBE2V1::chr20:48721016/-:0000120059|UBE2V1::chr20:48728098/-:0000127141|UBE2V1::chr20:48732495/-:0000131538|UBE2V1::chr20:48725647/-:0000124690|UBE2V1::chr20:48715500/-:0000114543|UBE2V1::chr20:48732157/-:0000131200|UBE2V1::chr20:48713070/-:0000112113|UBE2V1::chr20:48713356/-:000011…
chr1:27462254-27494437	32183	promotor	SLC9A1	37.45	23	28.9	13.57	108.62	90.29	96.76	65.25	25.14	25.11	27.37	13.22	25.59	20.25	27.27	11.39	SLC9A1	SYTL1|WDTC1|FAM46B|KDF1|TMEM222	MAP3K6		TRNP1::chr1:27320194/+:0000142060|SYTL1::chr1:27671787/+:-000177350|SYTL1::chr1:27668482/+:-000174045|SLC9A1::chr1:27481620/-:0000000000|WDTC1::chr1:27587446/+:-000093009|WDTC1::chr1:27561006/+:-000066569|MAP3K6::chr1:27693356/-:0000198919|KDF1::chr1:27278902/-:-000183352|KDF1::chr1:27286900/-:-000175354|FAM46B::chr1:27339332/-:-000122922|TMEM222::chr1:27648635/+:-000154198
chr16:20673945-20721142	47197	promotor	ACSM1	55.17	73.7	19.59	21.47	108.4	142.97	72.33	123.42	14.16	33.12	7.1	13.79	50.48	60.99	43.08	48.02	ACSM1	ACSM3|LOC81691|ACSM2B|LYRM1			THUMPD1::chr16:20753285/-:0000032143|ACSM1::chr16:20702577/-:0000000000|ACSM3::chr16:20775311/+:-000054169|ACSM3::chr16:20781305/+:-000060163|ERI2::chr16:20817794/-:0000096652|LOC81691::chr16:20818273/+:-000097131|LOC81691::chr16:20817766/+:-000096624|ACSM2B::chr16:20576174/-:-000097771|ACSM2B::chr16:20586777/-:-000087168|ACSM2B::chr16:20587694/-:-000086251|LYRM1::chr16:20911619/+:-000190477|LYRM…
chr7:26217331-26255042	37711	promotor	CBX3|HNRNPA2B1	64.29	33.54	52.98	22.41	108.09	90.78	83.24	74.3	42.38	27.74	51.25	21.45	7.56	4.48	5.33	0.86	CBX3|HNRNPA2B1	SNX10		NFE2L3	NFE2L3::chr7:26191846/+:0000025485|CBX3::chr7:26242590/+:0000000000|CBX3::chr7:26241323/+:0000000000|CBX3::chr7:26240830/+:0000000000|HNRNPA2B1::chr7:26240412/-:0000000000|SNX10::chr7:26403944/+:-000148902|SNX10::chr7:26400503/+:-000145461|SNX10::chr7:26331514/+:-000076472|SNX10::chr7:26386039/+:-000130997|SNX10::chr7:26404666/+:-000149624|SNX10::chr7:26403944/+:-000148902|SNX10::chr7:26400503/+:…
chr14:95691408-95742826	51418	enhancer	DICER1	46.88	39.44	29.41	18.93	108	116.94	136.29	159.42	23.67	28.97	31.65	19.76	34.34	28.28	36.13	22.73		DICER1			DICER1::chr14:95608084/-:-000083324|DICER1::chr14:95623758/-:-000067650|DICER1::chr14:95603146/-:-000088262|DICER1::chr14:95607095/-:-000084313|DICER1::chr14:95624346/-:-000067062|DICER1::chr14:95599835/-:-000091573|DICER1::chr14:95599839/-:-000091569|DICER1::chr14:95608084/-:-000083324|DICER1::chr14:95623758/-:-000067650|DICER1::chr14:95603146/-:-000088262|DICER1::chr14:95607095/-:-000084313|DIC…
chr5:35185059-35232283	47224	promotor	PRLR	50.15	38.54	39.1	22.45	107.73	110.15	135.32	138.91	24.69	32.59	33.22	20.17	75.5	70.2	80.3	48.68	PRLR	PRLR|AGXT2			PRLR::chr5:35230690/-:0000000000|PRLR::chr5:35118223/-:-000066836|PRLR::chr5:35089764/-:-000095295|PRLR::chr5:35230690/-:0000000000|PRLR::chr5:35118223/-:-000066836|PRLR::chr5:35089764/-:-000095295|PRLR::chr5:35230690/-:0000000000|PRLR::chr5:35118223/-:-000066836|PRLR::chr5:35089764/-:-000095295|AGXT2::chr5:35048239/-:-000136820
chr17:55926198-56033660	107462	promotor	CUEDC1|MRPS23	47.87	18.73	33.42	6.5	107.73	66.75	144.32	62.53	28.77	16.73	40.92	12.14	26.49	19.12	36.7	18.16	CUEDC1|MRPS23	DYNLL2|CCDC182		VEZF1	SRSF1::chr17:56084706/-:0000051046|CUEDC1::chr17:55963239/-:0000000000|CUEDC1::chr17:56032683/-:0000000000|CUEDC1::chr17:55980749/-:0000000000|CUEDC1::chr17:55963239/-:0000000000|CUEDC1::chr17:56032683/-:0000000000|CUEDC1::chr17:55980749/-:0000000000|DYNLL2::chr17:56164442/+:-000130782|DYNLL2::chr17:56160779/+:-000127119|MRPS23::chr17:55927432/-:0000000000|VEZF1::chr17:56065614/-:0000031954|CCDC1…
chr20:56558666-56577403	18737	enhancer	C20orf85	66.56	47.94	61.03	31.42	107.71	95.73	192.68	126.93	30.05	41.81	57.35	28.19	75.68	70.59	85.18	52.1		C20orf85			C20orf85::chr20:56725982/+:-000148579
chr7:16683219-16721215	37996	promotor	ANKMY2|BZW2	41.61	16.69	53.59	18.23	107.63	72.13	152.65	55.8	28.41	21.88	52.69	14.07	32.51	24.88	46.48	10.55	ANKMY2|BZW2	SOSTDC1|TSPAN13			SOSTDC1::chr7:16505473/-:-000177746|TSPAN13::chr7:16793350/+:-000072135|AGR2::chr7:16844737/-:0000123522|AGR2::chr7:16841426/-:0000120211|AGR3::chr7:16918268/-:0000197053|ANKMY2::chr7:16685441/-:0000000000|LRRC72::chr7:16566504/+:0000116715|BZW2::chr7:16685758/+:0000000000|BZW2::chr7:16705061/+:0000000000|BZW2::chr7:16685758/+:0000000000|BZW2::chr7:16705061/+:0000000000
chr3:72769084-72801066	31982	genebody_exon	SHQ1	54.06	43.3	23.06	12.04	107.53	116.91	110.14	101.49	18.11	25.21	20.79	11.31	38.86	34.94	44.28	27.29					SHQ1::chr3:72897597/-:0000096531
chr10:75530979-75555570	24591	promotor	FUT11|CHCHD1|ZSWIM8	30.89	17.46	21.99	7.69	107.48	94.13	90.76	76.61	23.71	17.5	26.81	8.66	5.57	8.13	8.82	9.71	FUT11|CHCHD1|ZSWIM8	USP54|PLAU|AGAP5|SYNPO2L|MYOZ1	CAMK2G		FUT11::chr10:75532048/+:0000000000|CHCHD1::chr10:75541807/+:0000000000|NDST2::chr10:75571588/-:0000016018|NDST2::chr10:75570660/-:0000015090|NDST2::chr10:75568486/-:0000012916|CAMK2G::chr10:75634348/-:0000078778|PLAU::chr10:75671282/+:-000115712|PLAU::chr10:75670861/+:-000115291|AGAP5::chr10:75457553/-:-000073426|SEC24C::chr10:75504130/+:0000026849|SEC24C::chr10:75506562/+:0000024417|SEC24C::chr1…
chr7:129463812-129507284	43472	promotor	UBE2H	35.3	12.69	40.39	19.88	107.39	54.38	109.51	80.22	33.66	22.29	39.83	18.58	78.12	45.87	64.79	29.57	UBE2H			NRF1	UBE2H::chr7:129519481/-:0000012197|UBE2H::chr7:129592782/-:0000085498|UBE2H::chr7:129498780/-:0000000000|UBE2H::chr7:129592799/-:0000085515|UBE2H::chr7:129520810/-:0000013526|UBE2H::chr7:129519481/-:0000012197|UBE2H::chr7:129592782/-:0000085498|UBE2H::chr7:129498780/-:0000000000|UBE2H::chr7:129592799/-:0000085515|UBE2H::chr7:129520810/-:0000013526|ZC3HC1::chr7:129691290/-:0000184006|NRF1::chr7:12…
chr11:66600376-66660397	60021	promotor	LRFN4|RCE1	41.23	15.75	30.83	8.26	107.32	75.77	106.12	66.72	38.25	23.22	43.95	12.42	3.59	-2.97	4.48	-5.14	LRFN4|RCE1	SYT12|RBM4B|C11orf86|SPTBN2|RHOD			RBM4::chr11:66407170/+:0000193206|RBM4::chr11:66406087/+:0000194289|SYT12::chr11:66790189/+:-000129792|SYT12::chr11:66797592/+:-000137195|SYT12::chr11:66790815/+:-000130418|PC::chr11:66721906/-:0000061509|PC::chr11:66675339/-:0000014942|PC::chr11:66725846/-:0000065449|PC::chr11:66719938/-:0000059541|PC::chr11:66721906/-:0000061509|PC::chr11:66675339/-:0000014942|PC::chr11:66725846/-:0000065449|PC…
chr13:33824630-33862169	37539	promotor	STARD13	63.48	70.06	30.72	24.4	107.27	139.2	135.47	181.48	24.4	45.72	32.31	28.12	52.74	44.28	59.06	42.18	STARD13	STARD13			STARD13::chr13:33716509/-:-000108121|STARD13::chr13:33859900/-:0000000000|STARD13::chr13:33780186/-:-000044444|STARD13::chr13:33760215/-:-000064415|STARD13::chr13:33741758/-:-000082872|STARD13::chr13:33739554/-:-000085076|STARD13::chr13:33716509/-:-000108121|STARD13::chr13:33859900/-:0000000000|STARD13::chr13:33780186/-:-000044444|STARD13::chr13:33760215/-:-000064415|STARD13::chr13:33741758/-:-00…
chr10:22894639-22947749	53110	genebody_exon	PIP4K2A|PIP4K2A	45.71	33.31	18.69	9.67	107.27	101.69	79.26	76.45	13.83	17.06	14.24	4.48	60.72	49.28	53.2	33.15			PIP4K2A		PIP4K2A::chr10:23003502/-:0000055753
chr21:37554555-37584321	29766	enhancer	MORC3|CHAF1B|SETD4	56.48	46.36	26.21	10.71	107.14	109.97	123.42	73.4	33.6	39.19	36.72	18.03	63.18	60.91	72.91	45.53		MORC3|CHAF1B|SETD4			MORC3::chr21:37692486/+:-000108165|CBR1::chr21:37442221/+:0000112334|DOPEY2::chr21:37536838/+:0000017717|DOPEY2::chr21:37537005/+:0000017550|CBR3::chr21:37507262/+:0000047293|CHAF1B::chr21:37757688/+:-000173367|CHAF1B::chr21:37758357/+:-000174036|SETD4::chr21:37432661/-:-000121894|SETD4::chr21:37431270/-:-000123285|SETD4::chr21:37433115/-:-000121440|SETD4::chr21:37431221/-:-000123334|SETD4::chr21…
chr16:84483180-84567168	83988	promotor	TLDC1	61.61	29.32	28.78	12.17	107.05	75.25	129.93	99.76	37.92	33.62	42.45	22.96	9.72	3.21	14.21	5.91	TLDC1	KLHL36|USP10			KLHL36::chr16:84684457/+:-000117289|KLHL36::chr16:84682116/+:-000114948|TLDC1::chr16:84531716/-:0000000000|TLDC1::chr16:84538287/-:0000000000|COTL1::chr16:84651701/-:0000084533|WFDC1::chr16:84328311/+:0000154869|USP10::chr16:84738345/+:-000171177|USP10::chr16:84733554/+:-000166386|ATP2C2::chr16:84442010/+:0000041170|ATP2C2::chr16:84440193/+:0000042987|ATP2C2::chr16:84402128/+:0000081052
chr2:241374026-241411064	37038	promotor	GPC1	45.24	44.66	53.29	31.26	106.96	123.18	100.18	93.95	48.37	66.83	86.33	69.03	6.04	10.44	9.32	4.27	GPC1	DUSP28|CAPN10|GPR35			DUSP28::chr2:241499470/+:-000088406|ANKMY1::chr2:241496768/-:0000085704|ANKMY1::chr2:241497437/-:0000086373|ANKMY1::chr2:241494471/-:0000083407|GPC1::chr2:241375114/+:0000000000|GPR35::chr2:241558304/+:-000147240|GPR35::chr2:241556620/+:-000145556|GPR35::chr2:241555804/+:-000144740|GPR35::chr2:241556506/+:-000145442|GPR35::chr2:241569365/+:-000158301|GPR35::chr2:241545803/+:-000134739|GPR35::chr2…
chr17:40473824-40484157	10333	enhancer	KCNH4|RAB5C|STAT5B|ATP6V0A1|HCRT|GHDC	51.14	19.29	19.98	6.07	106.94	70.41	95.11	59.46	28.51	18.68	23.71	11.91	46.33	24.06	38.68	18.91		KCNH4|RAB5C|STAT5B|ATP6V0A1|HCRT|GHDC		STAT3|STAT5B|STAT5A	KCNH4::chr17:40333295/-:-000140529|STAT3::chr17:40540512/-:0000056355|STAT3::chr17:40500534/-:0000016377|STAT3::chr17:40540404/-:0000056247|STAT3::chr17:40500556/-:0000016399|RAB5C::chr17:40282607/-:-000191217|RAB5C::chr17:40283839/-:-000189985|RAB5C::chr17:40289895/-:-000183929|RAB5C::chr17:40307061/-:-000166763|RAB5C::chr17:40282607/-:-000191217|RAB5C::chr17:40283839/-:-000189985|RAB5C::chr17:4…
chr1:37929301-37981609	52308	promotor	MEAF6|ZC3H12A	42.24	27.66	33.44	14.52	106.9	101.23	125.67	106.42	30.78	32.09	41.31	23.09	45.52	44.92	46.84	29.97	MEAF6|ZC3H12A	DNALI1|CDCA8			GNL2::chr1:38061585/-:0000079976|RSPO1::chr1:38095620/-:0000114011|RSPO1::chr1:38098024/-:0000116415|RSPO1::chr1:38097693/-:0000116084|RSPO1::chr1:38100594/-:0000118985|RSPO1::chr1:38095620/-:0000114011|RSPO1::chr1:38098024/-:0000116415|RSPO1::chr1:38097693/-:0000116084|RSPO1::chr1:38100594/-:0000118985|SNIP1::chr1:38019944/-:0000038335|C1orf109::chr1:38156266/-:0000174657|C1orf109::chr1:38155554…
chr9:139837354-139897888	60534	promotor	C8G|PTGDS|C9orf142|LCN12|FBXW5|CLIC3|LCNL1	35.99	16.23	15.31	2.18	106.87	92	67.07	51.31	34.31	22.76	23.84	6.94	-3.13	-5.2	-6.46	-7.36	C8G|PTGDS|C9orf142|LCN12|FBXW5|CLIC3|LCNL1	LCN6|LCN8|MAN1B1|LCN15|LCN10|GRIN1|EDF1|SSNA1|UAP1L1|C9orf139			PHPT1::chr9:139743267/+:0000094087|LCN6::chr9:139642979/-:-000194375|MAMDC4::chr9:139746818/+:0000090536|LCN8::chr9:139652730/-:-000184624|MAN1B1::chr9:139981378/+:-000083490|LRRC26::chr9:140064490/-:0000166602|LCNL1::chr9:139877444/+:0000000000|C8G::chr9:139839697/+:0000000000|RABL6::chr9:139702373/+:0000134981|PTGDS::chr9:139871955/+:0000000000|CCDC183::chr9:139690789/+:0000146565|ENTPD2::chr9:…
chr14:100020283-100072485	52202	promotor	CCDC85C	39.44	24.32	27.87	16.95	106.69	95.4	98.11	94.29	26.95	27.34	31.42	21.81	18.51	23.13	24.93	22.54	CCDC85C	HHIPL1|SETD3|EML1			HHIPL1::chr14:100111479/+:-000038994|SETD3::chr14:99932149/-:-000088134|SETD3::chr14:99947225/-:-000073058|EML1::chr14:100259744/+:-000187259|CCDC85C::chr14:100070726/-:0000000000|CCNK::chr14:99947738/+:0000072545|CCNK::chr14:99958962/+:0000061321
chr2:74666643-74716415	49772	promotor	MOGS|CCDC142|RTKN|TTC31|MRPL53|WBP1|INO80B	50.23	31.76	29.87	13.63	106.67	94.63	77.17	66.72	25.82	27.39	26.74	15.24	-1.29	0.02	-0.13	-1.71	MOGS|CCDC142|RTKN|TTC31|MRPL53|WBP1|INO80B	C2orf81|DOK1|RTKN|TLX2|SLC4A5|SEMA4F|DCTN1|HTRA2		LBX2|TLX2	PCGF1::chr2:74734820/-:0000018405|SLC4A5::chr2:74561303/-:-000105340|SLC4A5::chr2:74542151/-:-000124492|SLC4A5::chr2:74566029/-:-000100614|SLC4A5::chr2:74569660/-:-000096983|SLC4A5::chr2:74570533/-:-000096110|SLC4A5::chr2:74555312/-:-000111331|AUP1::chr2:74757023/-:0000040608|LBX2::chr2:74726684/-:0000010269|LBX2::chr2:74730442/-:0000014027|WDR54::chr2:74649279/+:0000017364|WDR54::chr2:74648884/+…
chr2:74182238-74240487	58249	enhancer	MTHFD2|DUSP11	51.64	26.54	40.14	17.03	106.65	87.95	133.18	102.43	30.11	29.16	37.16	20.28	12.07	8.85	16.12	5.34		MTHFD2|DUSP11			MTHFD2::chr2:74425689/+:-000185202|ACTG2::chr2:74128402/+:0000053836|ACTG2::chr2:74120092/+:0000062146|STAMBP::chr2:74056042/+:0000126196|STAMBP::chr2:74056531/+:0000125707|STAMBP::chr2:74056124/+:0000126114|STAMBP::chr2:74056113/+:0000126125|STAMBP::chr2:74057971/+:0000124267|DGUOK::chr2:74153952/+:0000028286|C2orf78::chr2:74011315/+:0000170923|MOB1A::chr2:74405994/-:0000165507|BOLA3::chr2:74375…
chr19:56600571-56665406	64835	promotor	ZNF444|ZNF787	48.98	32.61	36.47	18.24	106.46	97.93	137.21	124.08	29.84	23.6	37.61	17.73	35.8	25.74	52.02	30.32	ZNF444|ZNF787	GALP|NLRP13		ZNF444|ZNF787|ZSCAN5A	ZNF444::chr19:56652534/+:0000000000|ZNF444::chr19:56657615/+:0000000000|ZNF444::chr19:56658258/+:0000000000|GALP::chr19:56687388/+:-000021982|GALP::chr19:56688438/+:-000023032|NLRP8::chr19:56459197/+:0000141374|ZNF787::chr19:56614595/-:0000000000|ZNF787::chr19:56632741/-:0000000000|NLRP13::chr19:56443701/-:-000156870|ZSCAN5A::chr19:56739658/-:0000074252|ZSCAN5A::chr19:56736541/-:0000071135
chr11:9737438-9782166	44728	genebody_exon	SWAP70|SWAP70|SWAP70|SWAP70|SWAP70|SWAP70|SWAP70|SWAP70|SWAP70|SBF2-AS1|LOC440028|LOC440028|LOC440028	45.13	21.58	31.84	13.49	106.42	82.09	149.89	99.22	20.62	21.02	31.2	11.81	49.17	44.4	55.84	32.3			WEE1		SWAP70::chr11:9685623/+:0000051815|WEE1::chr11:9596233/+:0000141205|WEE1::chr11:9597434/+:0000140004|WEE1::chr11:9595227/+:0000142211
chr13:99842770-99855241	12471	promotor	UBAC2	45.82	28.18	18.39	6.3	106.36	103.47	88.01	66.02	18.35	17.56	16.45	5.37	24.79	20.76	19.48	7.63	UBAC2	DOCK9			GPR183::chr13:99948416/-:0000093175|GPR183::chr13:99959748/-:0000104507|DOCK9::chr13:99738659/-:-000104111|DOCK9::chr13:99738659/-:-000104111|UBAC2::chr13:99853162/+:0000000000|UBAC2::chr13:99852678/+:0000000000|GPR18::chr13:99910681/-:0000055440|GPR18::chr13:99908772/-:0000053531|GPR18::chr13:99908159/-:0000052918
chr13:111356725-111369874	13149	promotor	CARS2|ING1	40.47	25.29	35.58	17.54	106.26	85.16	73.49	57.5	27.52	24.42	30.44	19.48	8.23	8.05	9.97	5	CARS2|ING1	RAB20			CARS2::chr13:111358526/-:0000000000|RAB20::chr13:111214083/-:-000142642|CARKD::chr13:111267930/+:0000088795|CARKD::chr13:111267806/+:0000088919|ANKRD10::chr13:111567453/-:0000197579|ING1::chr13:111371575/+:-000001701|ING1::chr13:111367783/+:0000000000|ING1::chr13:111367358/+:0000000000|ING1::chr13:111365609/+:0000000000|ING1::chr13:111364969/+:0000000000
chr7:54889284-54912893	23609	enhancer	SEC61G|EGFR	72.42	36.41	39.63	22.19	106.04	56.36	122.16	99.65	32.1	27.79	42.74	21.69	77.53	72.57	91.11	65.33		SEC61G|EGFR	EGFR		SEC61G::chr7:54825286/-:-000063998|SEC61G::chr7:54826938/-:-000062346|EGFR::chr7:55086724/+:-000173831
chr17:78073752-78131241	57489	promotor	GAA|EIF4A3	46.77	20.63	31.67	11.81	105.81	88.83	76.07	59.82	39.16	22.87	31.93	10.93	-6.33	-13.43	-7.03	-10.93	GAA|EIF4A3	RNF213|CARD14|SLC26A11|TBC1D16			SLC26A11::chr17:78195216/+:-000063975|SLC26A11::chr17:78194714/+:-000063473|SLC26A11::chr17:78194717/+:-000063476|SLC26A11::chr17:78195346/+:-000064105|SLC26A11::chr17:78194199/+:-000062958|CCDC40::chr17:78010430/+:0000063322|EIF4A3::chr17:78120981/-:0000000000|GAA::chr17:78075354/+:0000000000|GAA::chr17:78078353/+:0000000000|GAA::chr17:78075609/+:0000000000|SGSH::chr17:78194198/-:0000062957|CARD…
chr7:127684499-127720712	36213	enhancer	LRRC4|LEP	23.05	10.27	18.47	3.75	105.74	92.18	138.53	98.04	7.32	7.81	18.5	2.65	-0.55	-6.44	7.63	-2		LRRC4|LEP			LEP::chr7:127892043/+:-000171331|LEP::chr7:127881330/+:-000160618|LRRC4::chr7:127671001/-:-000013498|LRRC4::chr7:127670792/-:-000013707
chr13:33779360-33809802	30442	promotor	STARD13	65.19	75.2	26.87	21.02	105.49	144.71	145.39	182.81	22.91	50.34	23.6	23.15	39.41	40.88	46.69	35.97	STARD13	STARD13			STARD13::chr13:33716509/-:-000062851|STARD13::chr13:33859900/-:0000050098|STARD13::chr13:33780186/-:0000000000|STARD13::chr13:33760215/-:-000019145|STARD13::chr13:33741758/-:-000037602|STARD13::chr13:33739554/-:-000039806|STARD13::chr13:33716509/-:-000062851|STARD13::chr13:33859900/-:0000050098|STARD13::chr13:33780186/-:0000000000|STARD13::chr13:33760215/-:-000019145|STARD13::chr13:33741758/-:-00…
chr8:127558018-127601912	43894	promotor	FAM84B	59.05	29.53	55.8	26.94	105.35	76.17	168.46	100.94	36.5	37.67	66.7	32.15	60.82	46.81	80.19	43.06	FAM84B				FAM84B::chr8:127569729/-:0000000000|FAM84B::chr8:127570710/-:0000000000
chr14:91973787-91978792	5005	promotor	SMEK1	45.53	30.39	34.34	18.78	105.34	95.35	116.66	111.21	21.03	20.08	25.55	14.87	1.57	2.89	2.83	1.58	SMEK1	CCDC88C			CCDC88C::chr14:91884187/-:-000089600|SMEK1::chr14:91976823/-:0000000000
chr12:47595067-47644649	49582	promotor	PCED1B	64.97	37.48	43.22	22.68	105.3	77.08	162.25	120.78	34.08	33.22	49.18	27.75	59.61	46.51	78.86	39.12	PCED1B	AMIGO2			AMIGO2::chr12:47472847/-:-000122220|AMIGO2::chr12:47473030/-:-000122037|AMIGO2::chr12:47473733/-:-000121334|PCED1B::chr12:47473385/+:0000121682|PCED1B::chr12:47610004/+:0000000000|PCED1B::chr12:47497895/+:0000097172|PCED1B::chr12:47628789/+:0000000000|PCED1B::chr12:47473385/+:0000121682|PCED1B::chr12:47610004/+:0000000000|PCED1B::chr12:47497895/+:0000097172|PCED1B::chr12:47628789/+:0000000000
chr17:4267713-4333757	66044	promotor	SPNS3|UBE2G1	49.73	52.77	23.67	14.9	105.28	133.19	108.35	129.21	32.43	37.15	33.61	21.72	17.69	18.91	19.74	14.36	SPNS3|UBE2G1	ANKFY1|SPNS2|SMTNL2			ANKFY1::chr17:4167141/-:-000100572|ANKFY1::chr17:4167273/-:-000100440|SPNS3::chr17:4337218/+:-000003461|SPNS2::chr17:4402128/+:-000068371|GGT6::chr17:4463890/-:0000130133|UBE2G1::chr17:4269968/-:0000000000|MYBBP1A::chr17:4458680/-:0000124923|SMTNL2::chr17:4487833/+:-000154076|SMTNL2::chr17:4495655/+:-000161898|SMTNL2::chr17:4487275/+:-000153518
chr17:75299508-75331340	31832	promotor	2016-09-09	37.24	15.43	37.17	11.87	105.11	70.3	136.24	84.27	31.49	21.27	47.82	15.66	16.22	10.27	22.76	8.71	2015-09-09	2015-09-09			SEC14L1::chr17:75137004/+:0000162504|SEC14L1::chr17:75186884/+:0000112624|SEC14L1::chr17:75181294/+:0000118214|SEC14L1::chr17:75139648/+:0000159860|SEC14L1::chr17:75138731/+:0000160777|SEC14L1::chr17:75138727/+:0000160781|SEC14L1::chr17:75137004/+:0000162504|SEC14L1::chr17:75186884/+:0000112624|SEC14L1::chr17:75181294/+:0000118214|SEC14L1::chr17:75139648/+:0000159860|SEC14L1::chr17:75138731/+:000…
chr3:13025126-13038636	13510	enhancer	IQSEC1|RPL32	42.72	13.83	29.29	9.61	104.92	58.15	127.8	75.91	26.53	16.67	35.14	13.12	15.07	6.62	20.23	6.67		IQSEC1|RPL32			IQSEC1::chr3:13009197/-:-000015929|IQSEC1::chr3:13114616/-:0000075980|IQSEC1::chr3:13009197/-:-000015929|IQSEC1::chr3:13114616/-:0000075980|RPL32::chr3:12881839/-:-000143287|RPL32::chr3:12881740/-:-000143386|RPL32::chr3:12883080/-:-000142046|RPL32::chr3:12881948/-:-000143178|CAND2::chr3:12838170/+:0000186956
chr8:143749939-143821891	71952	promotor	THEM6|JRK|SLURP1|LY6K|PSCA	54.71	41.93	29.18	14.1	104.9	117.23	82.02	88.55	29.16	28.96	31.66	13.45	9.4	10.66	9.93	4.67	THEM6|JRK|SLURP1|LY6K|PSCA	GML|ARC			THEM6::chr8:143808620/+:0000000000|LY6D::chr8:143868007/-:0000046116|LYPD2::chr8:143833951/-:0000012060|GML::chr8:143921831/+:-000099940|GML::chr8:143916216/+:-000094325|LY6K::chr8:143781528/+:0000000000|SLURP1::chr8:143823828/-:0000001937|JRK::chr8:143747938/-:-000002001|JRK::chr8:143751411/-:0000000000|LYNX1::chr8:143858437/-:0000036546|LYNX1::chr8:143859263/-:0000037372|LYNX1::chr8:143857536/-…
chr2:9226191-9255257	29066	enhancer	MBOAT2|ASAP2	60.91	42.7	26.31	12.44	104.77	101.96	103.91	84.11	29.9	37.49	29.9	13.81	31.03	26.95	34.75	17.09		MBOAT2|ASAP2			MBOAT2::chr2:9143875/-:-000082316|ASAP2::chr2:9346893/+:-000091636
chr22:31626371-31693454	67083	promotor	LIMK2|PIK3IP1	36.22	41.45	34.52	29.28	104.67	147.12	178.43	227.96	23.95	41.67	42.56	46.5	17.87	24.58	30.41	25.89	LIMK2|PIK3IP1	SELM|DRG1|SFI1|PLA2G3	LIMK2	PATZ1	SELM::chr22:31503550/-:-000122821|DRG1::chr22:31795538/+:-000102084|LIMK2::chr22:31608249/+:0000018122|LIMK2::chr22:31644347/+:0000000000|SFI1::chr22:31892124/+:-000198670|INPP5J::chr22:31518908/+:0000107463|INPP5J::chr22:31520830/+:0000105541|INPP5J::chr22:31520127/+:0000106244|INPP5J::chr22:31522279/+:0000104092|INPP5J::chr22:31521818/+:0000104553|RNF185::chr22:31583032/+:0000043339|RNF185::chr…
chr1:8508216-8558276	50060	enhancer	RERE	38.33	47.81	34.22	24.33	104.55	159.2	191.41	208.37	27.68	34.57	35.59	25.73	52.85	57.38	59.84	42.39		RERE		RERE	RERE::chr1:8424314/-:-000083902|RERE::chr1:8482866/-:-000025350|RERE::chr1:8716499/-:0000158223|RERE::chr1:8483746/-:-000024470|RERE::chr1:8424897/-:-000083319|RERE::chr1:8426033/-:-000082183|RERE::chr1:8424314/-:-000083902|RERE::chr1:8482866/-:-000025350|RERE::chr1:8716499/-:0000158223|RERE::chr1:8483746/-:-000024470|RERE::chr1:8424897/-:-000083319|RERE::chr1:8426033/-:-000082183|SLC45A1::chr1:8…
chr19:2454655-2508208	53553	promotor	LMNB2|GADD45B	54.85	28.75	30.76	15.79	104.37	71.37	73.37	62.74	51.01	39.01	45.18	28.32	25.21	22.84	20.86	16.37	LMNB2|GADD45B	LINGO3|LSM7|C19orf35|TIMM13|JSRP1			LMNB2::chr19:2456965/-:0000000000|LINGO3::chr19:2308155/-:-000146500|LINGO3::chr19:2291820/-:-000162835|LINGO3::chr19:2308155/-:-000146500|LINGO3::chr19:2291820/-:-000162835|GADD45B::chr19:2476122/+:0000000000|LSM7::chr19:2328613/-:-000126042|OAZ1::chr19:2269484/+:0000185171|C19orf35::chr19:2282180/-:-000172475|C19orf35::chr19:2280933/-:-000173722|GNG7::chr19:2702745/-:0000194537|GNG7::chr19:2520…
chr12:49172445-49190484	18039	promotor	ADCY6	26.77	12.75	15.4	4.55	104.31	79.83	94.71	57.77	15.46	9.72	18.02	4.56	5.88	2.06	6.24	1.88	ADCY6	KANSL2|CACNB3|WNT1|CCNT1|CCDC65			DDX23::chr12:49245956/-:0000055472|CCDC65::chr12:49308186/+:-000117702|CCDC65::chr12:49297892/+:-000107408|CCDC65::chr12:49298743/+:-000108259|CCDC65::chr12:49308186/+:-000117702|CCDC65::chr12:49297892/+:-000107408|CCDC65::chr12:49298743/+:-000108259|ADCY6::chr12:49182819/-:0000000000|ADCY6::chr12:49177876/-:0000000000|ADCY6::chr12:49177220/-:0000000000|FKBP11::chr12:49318430/-:0000127946|FKBP11:…
chr20:30176076-30222848	46772	promotor	ID1|COX4I2	71.29	72.45	82.97	49.34	104.18	121.23	132.24	136.41	58.89	86.61	110.56	97.26	22.05	26.37	27.51	20.99	ID1|COX4I2	TPX2|MYLK2|DEFB119|DEFB121	MYLK2	ID1	BCL2L1::chr20:30310150/-:0000087302|BCL2L1::chr20:30310655/-:0000087807|TPX2::chr20:30326903/+:-000104055|TPX2::chr20:30330343/+:-000107495|TPX2::chr20:30345209/+:-000122361|REM1::chr20:30064029/+:0000112047|REM1::chr20:30063090/+:0000112986|MYLK2::chr20:30407335/+:-000184487|MYLK2::chr20:30407177/+:-000184329|DEFB119::chr20:29978451/-:-000197625|COX4I2::chr20:30225690/+:-000002842|ID1::chr20:301…
chr17:39800749-39825750	25001	enhancer	KLHL10|FKBP10|EIF1|KRT32|KRT35|KRT17|KRT16|KRT15|KRT14|KRT13|KRT9|GAST|KRT19	67.82	48.16	30.75	7.11	103.98	112.06	101.9	63.96	38.28	44.72	44.1	16.22	3.79	3.29	2.66	-3.82		KLHL10|FKBP10|EIF1|KRT32|KRT35|KRT17|KRT16|KRT15|KRT14|KRT13|KRT9|GAST|KRT19			KLHL10::chr17:39994042/+:-000168292|KLHL11::chr17:40021683/-:0000195933|HAP1::chr17:39890897/-:0000065147|FKBP10::chr17:39968961/+:-000143211|EIF1::chr17:39845126/+:-000019376|KRT32::chr17:39623637/-:-000177112|KRT35::chr17:39637391/-:-000163358|KRT15::chr17:39675269/-:-000125480|NT5C3B::chr17:39992522/-:0000166772|KRT17::chr17:39780881/-:-000019868|KRT16::chr17:39769078/-:-000031671|JUP::chr17:3…
chr16:684932-746457	61525	promotor	FAM195A|C16orf13|RHOT2|STUB1|JMJD8|WDR24|FBXL16|WFIKKN1|WDR90|RHBDL1	46.67	20.75	24.53	6.18	103.87	76.17	53.71	35.54	40.06	22.25	30.21	8.92	-2.92	-4.81	-6.85	-9.14	FAM195A|C16orf13|RHOT2|STUB1|JMJD8|WDR24|FBXL16|WFIKKN1|WDR90|RHBDL1	FAM173A|METRN|HAGHL|CHTF18|MSLN			WDR90::chr16:699362/+:0000000000|C16orf13::chr16:686365/-:0000000000|RHOT2::chr16:718082/+:0000000000|GNG13::chr16:849110/-:0000102653|GNG13::chr16:850732/-:0000104275|NHLRC4::chr16:617495/+:0000067437|NHLRC4::chr16:617470/+:0000067462|NHLRC4::chr16:616994/+:0000067938|STUB1::chr16:731062/+:0000000000|STUB1::chr16:730110/+:0000000000|JMJD8::chr16:734438/-:0000000000|FAM173A::chr16:771141/+:-00002…
chr1:150941122-150982421	41299	promotor	FAM63A|CERS2|PRUNE|ANXA9	30.61	21.5	13.48	4.72	103.59	120.78	88.05	94.12	18.55	18.92	16.75	7.68	6.69	4.81	4.57	1.47	FAM63A|CERS2|PRUNE|ANXA9	GABPB2|CTSK|PRUNE|ARNT|PIP5K1A|BNIPL|TNFAIP8L2-SCNM1|MLLT11|SCNM1|C1orf56|TNFAIP8L2	PIP5K1A	ARNT|SETDB1	BNIPL::chr1:151010979/+:-000028558|BNIPL::chr1:151011271/+:-000028850|BNIPL::chr1:151009790/+:-000027369|BNIPL::chr1:151009028/+:-000026607|FAM63A::chr1:150974786/-:0000000000|FAM63A::chr1:150979272/-:0000000000|FAM63A::chr1:150978722/-:0000000000|FAM63A::chr1:150974798/-:0000000000|FAM63A::chr1:150974875/-:0000000000|FAM63A::chr1:150979384/-:0000000000|FAM63A::chr1:150975443/-:0000000000|FAM63A:…
chr21:46930857-46976611	45754	promotor	SLC19A1	35.18	21.36	14.28	5.69	103.58	98.19	101.81	79.23	24.24	17.38	20.92	11.8	4.96	1.45	5.39	1.28	SLC19A1				COL18A1::chr21:46875423/+:0000055434|COL18A1::chr21:46825051/+:0000105806|SLC19A1::chr21:46954541/-:0000000000|SLC19A1::chr21:46962384/-:0000000000|SLC19A1::chr21:46957921/-:0000000000
chr6:150712028-150741485	29457	enhancer	PLEKHG1	74.63	47.4	26.13	17.14	103.54	88.24	118.26	108.24	18.38	18.41	24.17	12.13	48.91	41.11	52.36	36.4		PLEKHG1			IYD::chr6:150690027/+:0000022001|PLEKHG1::chr6:150920998/+:-000179513
chr17:7736300-7767687	31387	promotor	TMEM88|CYB5D1|KDM6B|NAA38	45.61	21.44	32.12	14.02	103.42	77.87	86.44	67.26	36.55	31.94	36.7	23.57	9.67	8.65	8.27	2.67	TMEM88|CYB5D1|KDM6B|NAA38	CHD3|TP53|ALOX15B|CNTROB|GUCY2D	GUCY2D	TP53	DNAH2::chr17:7623038/+:0000113262|DNAH2::chr17:7621077/+:0000115223|DNAH2::chr17:7620671/+:0000115629|CYB5D1::chr17:7761063/+:0000000000|CHD3::chr17:7788122/+:-000020435|CHD3::chr17:7792168/+:-000024481|GUCY2D::chr17:7906356/+:-000138669|GUCY2D::chr17:7905987/+:-000138300|TP53::chr17:7579936/-:-000156364|TP53::chr17:7579939/-:-000156361|TP53::chr17:7590867/-:-000145433|TP53::chr17:7579720/-:-0001…
chr3:124551059-124621066	70007	promotor	ITGB5	57.68	22.55	53.51	17.41	103.15	63.48	181.18	93.6	35.4	31.84	68	22.4	61.4	52.65	84.56	45.92	ITGB5				MUC13::chr3:124653594/-:0000032528|ITGB5::chr3:124606151/-:0000000000|HEG1::chr3:124774801/-:0000153735|UMPS::chr3:124449212/+:0000101847
chr1:111734344-111749582	15238	promotor	DENND2D	38.69	17.76	18.44	6.49	103.06	82.49	125.18	80.08	19.27	17.39	18.64	8.76	6.96	6.37	12.28	4.39	DENND2D	DRAM2|PIFO|CHI3L2|CHIA			DRAM2::chr1:111674189/-:-000060155|DRAM2::chr1:111682837/-:-000051507|DRAM2::chr1:111680207/-:-000054137|DENND2D::chr1:111743324/-:0000000000|DENND2D::chr1:111747159/-:0000000000|CEPT1::chr1:111690263/+:0000044081|CEPT1::chr1:111682248/+:0000052096|CEPT1::chr1:111682832/+:0000051512|PIFO::chr1:111889181/+:-000139599|CHI3L2::chr1:111773363/+:-000023781|CHI3L2::chr1:111770280/+:-000020698|CHI3L2::c…
chr20:35372165-35404261	32096	promotor	DSN1|NDRG3	32.09	18.72	12.88	4.4	103.06	95.2	82.06	84.67	19.84	15.91	15.04	9.08	12.87	12.07	6.23	8.65	DSN1|NDRG3	TLDC2|SLA2|NDRG3		TGIF2	SAMHD1::chr20:35580245/-:0000175984|TGIF2-C20orf24::chr20:35207143/+:0000165022|TGIF2-C20orf24::chr20:35202956/+:0000169209|C20orf24::chr20:35234136/+:0000138029|SLA2::chr20:35269780/-:-000102385|SLA2::chr20:35274618/-:-000097547|TLDC2::chr20:35504523/+:-000100262|DSN1::chr20:35402153/-:0000000000|DSN1::chr20:35402229/-:0000000000|DSN1::chr20:35399875/-:0000000000|DSN1::chr20:35399595/-:000000000…
chr14:100427972-100541030	113058	promotor	EVL	35.69	17.39	34.15	10.63	103.01	63.9	134.79	61.93	24.53	21.96	32.77	11.15	78.33	61.44	86.73	38.49	EVL	YY1		YY1	YY1::chr14:100705101/+:-000164071|DEGS2::chr14:100626011/-:0000084981|EML1::chr14:100259744/+:0000168228|EVL::chr14:100531750/+:0000000000
chr20:48502721-48533903	31182	promotor	SPATA2	27.98	7.06	21	0.03	102.88	78.07	95.26	62.23	29.1	19.59	26.39	4.04	84.35	77.97	59.95	37.36	SPATA2	RNF114|SNAI1|B4GALT5		SNAI1	SLC9A8::chr20:48429249/+:0000073472|RNF114::chr20:48552913/+:-000019010|SPATA2::chr20:48525128/-:0000000000|SPATA2::chr20:48530275/-:0000000000|SPATA2::chr20:48532079/-:0000000000|UBE2V1::chr20:48721016/-:0000187113|UBE2V1::chr20:48728098/-:0000194195|UBE2V1::chr20:48732495/-:0000198592|UBE2V1::chr20:48725647/-:0000191744|UBE2V1::chr20:48715500/-:0000181597|UBE2V1::chr20:48732157/-:0000198254|UBE…
chr12:53431928-53474316	42388	promotor	SPRYD3|TNS2	35.39	22.26	12.83	4.63	102.45	94.77	46.6	38.65	24.56	27.67	13.53	8.33	17.11	12.78	14.51	11.1	SPRYD3|TNS2	SOAT2|ZNF740|ESPL1|MFSD5|KRT78|IGFBP6|KRT8		RARG|ZNF740	SOAT2::chr12:53497273/+:-000022957|KRT8::chr12:53320252/-:-000111676|KRT8::chr12:53298867/-:-000133061|KRT8::chr12:53298810/-:-000133118|KRT8::chr12:53343649/-:-000088279|KRT8::chr12:53320252/-:-000111676|KRT8::chr12:53298867/-:-000133061|KRT8::chr12:53298810/-:-000133118|KRT8::chr12:53343649/-:-000088279|RARG::chr12:53609577/-:0000135261|RARG::chr12:53609217/-:0000134901|RARG::chr12:53621470/-:0…
chr3:53269000-53310904	41904	promotor	TKT	48.09	28.06	36.7	20.37	102.37	93.71	123.14	101.93	43.56	34.92	52.3	32.7	24.93	26.56	32.31	23.4	TKT	SFMBT1|RFT1	PRKCD		RFT1::chr3:53164469/-:-000104531|TKT::chr3:53290129/-:0000000000|PRKCD::chr3:53195222/+:0000073778|PRKCD::chr3:53212419/+:0000056581|PRKCD::chr3:53199119/+:0000069881|PRKCD::chr3:53195222/+:0000073778|PRKCD::chr3:53212419/+:0000056581|PRKCD::chr3:53199119/+:0000069881|DCP1A::chr3:53353499/-:0000042595|DCP1A::chr3:53376297/-:0000065393|DCP1A::chr3:53381653/-:0000070749|DCP1A::chr3:53378968/-:00000…
chr2:169311790-169355455	43665	promotor	CERS6	35.06	35.95	20.14	12.86	102.26	113.25	98.36	111.19	14.97	20.31	14.48	8.98	53.95	47.27	50.66	31.6	CERS6				CERS6::chr2:169312758/+:0000000000
chr16:84118064-84153896	35832	promotor	MBTPS1	41.95	43.79	18.99	12.5	102.13	131.74	115.52	125.14	20.93	23.17	23.12	13.23	38.7	39.37	43.91	30.64	MBTPS1	WFDC1|DNAAF1|ADAD2			MLYCD::chr16:83932729/+:0000185335|TAF1C::chr16:84218504/-:0000064608|TAF1C::chr16:84216045/-:0000062149|TAF1C::chr16:84216933/-:0000063037|TAF1C::chr16:84215663/-:0000061767|TAF1C::chr16:84215268/-:0000061372|TAF1C::chr16:84217112/-:0000063216|TAF1C::chr16:84217383/-:0000063487|TAF1C::chr16:84220675/-:0000066779|TAF1C::chr16:84218665/-:0000064769|TAF1C::chr16:84215468/-:0000061572|TAF1C::chr16:8…
chr15:36636228-36668309	32081	other		99.02	57.09	21.12	10.69	102.05	60.16	81.78	55.35	29.81	29.22	21.76	9.82	84.23	57.19	81.7	39.55
chr11:2919832-2962874	43042	promotor	SLC22A18|SLC22A18AS|PHLDA2	38.53	8.69	24.93	4	102.05	60.44	96.52	45.08	36.94	19.21	34.62	11.69	3.43	-1.22	5.14	-3.46	SLC22A18|SLC22A18AS|PHLDA2	CDKN1C|SLC22A18AS			SLC22A18::chr11:2923511/+:0000000000|SLC22A18::chr11:2920950/+:0000000000|SLC22A18::chr11:2924443/+:0000000000|CDKN1C::chr11:2906695/-:-000013137|CDKN1C::chr11:2906994/-:-000012838|CARS::chr11:3078680/-:0000115806|NAP1L4::chr11:3013606/-:0000050732|NAP1L4::chr11:3000466/-:0000037592|SLC22A18AS::chr11:2925174/-:0000000000|SLC22A18AS::chr11:2921019/-:0000000000|SLC22A18AS::chr11:2923938/-:000000000…
chr15:22327423-22389092	61669	promotor	OR4M2|OR4N4	57.94	92.53	43.11	35.18	102	166.94	220.06	253.68	6.74	32.7	33.27	26.04	34.1	49.73	76.01	52.94	OR4M2|OR4N4				OR4M2::chr15:22368477/+:0000000000|OR4N4::chr15:22382381/+:0000000000
chr1:16114336-16186035	71699	promotor	SPEN|UQCRHL	50.61	55.54	37.4	25.7	101.84	125.77	108.15	125.47	38.89	44.56	48.07	28.07	21.78	25.06	28.11	19.49	SPEN|UQCRHL	CLCNKA|CLCNKB|C1orf64		ZBTB17	HSPB7::chr1:16345284/-:0000159249|ZBTB17::chr1:16302626/-:0000116591|ZBTB17::chr1:16273617/-:0000087582|ZBTB17::chr1:16299619/-:0000113584|ZBTB17::chr1:16274991/-:0000088956|ZBTB17::chr1:16302626/-:0000116591|ZBTB17::chr1:16273617/-:0000087582|ZBTB17::chr1:16299619/-:0000113584|ZBTB17::chr1:16274991/-:0000088956|DDI2::chr1:15943952/+:0000170384|TMEM82::chr1:16068986/+:0000045350|SPEN::chr1:161743…
chr3:13618626-13665717	47091	enhancer	NUP210	46	31.7	27.14	12.6	101.78	98.67	121.61	94.46	31.23	28.88	39.83	17.46	29.73	26.87	28.95	15.47		NUP210			HDAC11::chr3:13521714/+:0000096912|HDAC11::chr3:13522745/+:0000095881|HDAC11::chr3:13521843/+:0000096783|FBLN2::chr3:13611814/+:0000006812|FBLN2::chr3:13590624/+:0000028002|FBLN2::chr3:13610239/+:0000008387|FBLN2::chr3:13611814/+:0000006812|FBLN2::chr3:13590624/+:0000028002|FBLN2::chr3:13610239/+:0000008387|NUP210::chr3:13461818/-:-000156808
chr21:40683558-40696383	12825	promotor	BRWD1	39.4	25.45	32.43	20.52	101.71	94.19	172.09	152.58	24.5	23.8	35.73	24.34	25.63	20.79	36.08	23.46	BRWD1	WRB|PSMG1|SH3BGR			WRB::chr21:40759691/+:-000063308|WRB::chr21:40752212/+:-000055829|HMGN1::chr21:40721046/-:0000024663|LCA5L::chr21:40801136/-:0000104753|LCA5L::chr21:40800428/-:0000104045|LCA5L::chr21:40816127/-:0000119744|LCA5L::chr21:40807498/-:0000111115|PSMG1::chr21:40555439/-:-000128119|SH3BGR::chr21:40823779/+:-000127396|SH3BGR::chr21:40817796/+:-000121413|SH3BGR::chr21:40834300/+:-000137917|BRWD1::chr21:40…
chr7:44829189-44851848	22659	promotor	PPIA	47.33	22.97	31.99	5.85	101.51	80.58	70.58	39.17	52.15	33.22	50	16.16	10.16	3.47	8.67	1.07	PPIA	CCM2		ZMIZ2	H2AFV::chr7:44887724/-:0000035876|MYO1G::chr7:45018703/-:0000166855|OGDH::chr7:44663915/+:0000165274|OGDH::chr7:44646120/+:0000183069|CCM2::chr7:45039786/+:-000187938|PURB::chr7:44924983/-:0000073135|ZMIZ2::chr7:44788164/+:0000041025|ZMIZ2::chr7:44795786/+:0000033403|ZMIZ2::chr7:44788529/+:0000040660|PPIA::chr7:44838346/+:0000000000|PPIA::chr7:44836234/+:0000000000|PPIA::chr7:44838990/+:000000000…
chr12:12848005-12880320	32315	promotor	CDKN1B|GPR19|APOLD1	42.47	30.89	21.04	14.81	101.44	98.24	97.56	111.36	18.31	18.16	16.71	11.62	22.22	22.53	17.74	18.3	CDKN1B|GPR19|APOLD1	GPR19|DDX47|DUSP16|GPRC5A|APOLD1		CREBL2	CDKN1B::chr12:12870203/+:0000000000|DDX47::chr12:12966279/+:-000085959|GPR19::chr12:12849120/-:0000000000|GPR19::chr12:12815403/-:-000032602|GPR19::chr12:12837440/-:-000010565|GPR19::chr12:12848444/-:0000000000|CREBL2::chr12:12764766/+:0000083239|DUSP16::chr12:12715447/-:-000132558|DUSP16::chr12:12674396/-:-000173609|DUSP16::chr12:12715447/-:-000132558|DUSP16::chr12:12674396/-:-000173609|GPRC5A::…
chr6:35419391-35466454	47063	promotor	FANCE|RPL10A|TEAD3	37.59	14.47	24.87	8.08	101.41	74.69	84.38	55.68	28.18	18.68	33.08	10.07	2.76	-1.68	2.94	-3.95	FANCE|RPL10A|TEAD3			TULP1|PPARD|TEAD3|ZNF76	DEF6::chr6:35265594/+:0000153797|TULP1::chr6:35480678/-:0000014224|FANCE::chr6:35420137/+:0000000000|FKBP5::chr6:35656718/-:0000190264|FKBP5::chr6:35610619/-:0000144165|FKBP5::chr6:35656691/-:0000190237|PPARD::chr6:35365274/+:0000054117|PPARD::chr6:35310334/+:0000109057|PPARD::chr6:35314843/+:0000104548|PPARD::chr6:35378763/+:0000040628|RPL10A::chr6:35436177/+:0000000000|TEAD3::chr6:35454487/-:00…
chr5:76439839-76490616	50777	enhancer	ZBED3|PDE8B	68.65	62.74	23.77	16.93	101.36	109.93	111.47	111.35	18.21	34.82	23.69	14.27	63.26	67.25	68.12	45.44		ZBED3|PDE8B		ZBED3	AGGF1::chr5:76326209/+:0000113630|ZBED3::chr5:76373719/-:-000066120|ZBED3::chr5:76374552/-:-000065287|ZBED3::chr5:76383029/-:-000056810|PDE8B::chr5:76506705/+:-000016089|CRHBP::chr5:76248679/+:0000191160
chr12:54751703-54788836	37133	promotor	ZNF385A|GPR84	40	35.82	29.02	20.01	101.36	129.46	122.01	135.15	23.64	35.46	35.18	19.42	17.53	19.52	21.11	16.31	ZNF385A|GPR84	SMUG1|NCKAP1L|PDE1B|NFE2|CBX5		NFE2	COPZ1::chr12:54718873/+:0000032830|COPZ1::chr12:54734246/+:0000017457|PPP1R1A::chr12:54982442/-:0000193606|NCKAP1L::chr12:54891494/+:-000102658|NCKAP1L::chr12:54893138/+:-000104302|NCKAP1L::chr12:54892567/+:-000103731|SMUG1::chr12:54581685/-:-000170018|SMUG1::chr12:54582777/-:-000168926|SMUG1::chr12:54582740/-:-000168963|SMUG1::chr12:54577742/-:-000173961|SMUG1::chr12:54582379/-:-000169324|SMUG1:…
chr19:29181911-29201631	19720	genebody_intron	LOC100420587	80.59	26.2	9.2	5.74	101.34	50.66	57.06	38.33	24.61	13.25	10.39	3.54	40.33	27.98	31.27	15.64
chr19:42745140-42789691	44551	promotor	CIC|GSK3A|ERF	30.17	10.22	17.36	4.49	101.16	76.28	63.8	42.87	24.17	12.61	21.01	7.77	6.77	1.72	5.53	-0.37	CIC|GSK3A|ERF	DEDD2|GRIK5|PRR19|POU2F2|TMEM145|MEGF8	GSK3A	CIC|ZNF526|ERF|ZNF574|POU2F2	CIC::chr19:42775925/+:0000000000|CIC::chr19:42788816/+:0000000000|CIC::chr19:42772688/+:0000000000|LIPE::chr19:42931577/-:0000141886|ZNF526::chr19:42728366/+:0000016774|ZNF526::chr19:42724491/+:0000020649|ZNF526::chr19:42728538/+:0000016602|POU2F2::chr19:42636624/-:-000108516|GSK3A::chr19:42746735/-:0000000000|GRIK5::chr19:42569966/-:-000175174|GRIK5::chr19:42569956/-:-000175184|MEGF8::chr19:4282…
chr2:161977336-161994744	17408	promotor	TANK	46.23	32.86	14.24	10.74	101.02	97.51	106.78	107.26	11.83	15.47	11.15	8.61	31.14	28.32	35.37	26.12	TANK	PSMD14|TANK			PSMD14::chr2:162172947/+:-000178203|PSMD14::chr2:162164785/+:-000170041|PSMD14::chr2:162175332/+:-000180588|TANK::chr2:162036124/+:-000041380|TANK::chr2:161993465/+:0000000000|TANK::chr2:162016938/+:-000022194|TANK::chr2:162036124/+:-000041380|TANK::chr2:161993465/+:0000000000|TANK::chr2:162016938/+:-000022194
chr17:29864478-29925162	60684	genebody_exon	MIR193A|MIR365B|MIR4725	46.59	28.98	41.52	17.01	101.01	97.96	166.45	115.07	29.54	27.64	48.9	21.38	8.37	8.33	16.81	3.94					RAB11FIP4::chr17:29815018/+:0000049460|RAB11FIP4::chr17:29718641/+:0000145837|RAB11FIP4::chr17:29815018/+:0000049460|RAB11FIP4::chr17:29718641/+:0000145837
chr2:43444210-43458218	14008	promotor	ZFP36L2	56.46	52.13	44.97	22.9	100.97	120.2	100.42	93.06	36.57	45.97	48.63	27.3	14.86	20.44	20.53	12.79	ZFP36L2				ZFP36L2::chr2:43453744/-:0000000000
chr17:79617982-79652942	34960	promotor	CCDC137|HGS|OXLD1|PDE6G|ARL16	34.13	23.25	16.9	4.5	100.9	102.06	91.11	73.67	21.44	13.98	20.1	7.2	-1.28	-1.56	-2.56	-2.79	CCDC137|HGS|OXLD1|PDE6G|ARL16	MRPL12|C17orf70|ACTG1|ANAPC11|GCGR|NPLOC4|SLC25A10			MRPL12::chr17:79670399/+:-000017457|C17orf70::chr17:79519428/-:-000098554|ACTG1::chr17:79479891/-:-000138091|ACTG1::chr17:79479385/-:-000138597|FAM195B::chr17:79791169/-:0000138227|FAM195B::chr17:79782429/-:0000129487|FAM195B::chr17:79784390/-:0000131448|P4HB::chr17:79818543/-:0000165601|ARHGDIA::chr17:79828849/-:0000175907|ARHGDIA::chr17:79829281/-:0000176339|ARHGDIA::chr17:79827832/-:0000174890…
chr11:34316313-34393739	77426	promotor	ABTB2	48.54	25.07	51.29	19.66	100.83	80.64	138	92.62	24.03	28.84	50.99	20.55	39.06	31.92	60.65	31.72	ABTB2	CAT		ELF5	ABTB2::chr11:34379554/-:0000000000|NAT10::chr11:34129757/+:0000186556|NAT10::chr11:34127110/+:0000189203|NAT10::chr11:34133598/+:0000182715|ELF5::chr11:34527299/-:0000133560|ELF5::chr11:34535346/-:0000141607|ELF5::chr11:34533345/-:0000139606|CAT::chr11:34460471/+:-000066732
chr17:7785338-7793961	8623	promotor	CHD3	59.26	41.19	23.7	16.53	100.8	99.2	104.68	121.75	25.26	26.55	19.04	14.7	11.64	9.84	9.12	7.1	CHD3	TP53|ALOX15B|NAA38|CNTROB|GUCY2D	GUCY2D	TP53	DNAH2::chr17:7623038/+:0000162300|DNAH2::chr17:7621077/+:0000164261|DNAH2::chr17:7620671/+:0000164667|CYB5D1::chr17:7761063/+:0000024275|CHD3::chr17:7788122/+:0000000000|CHD3::chr17:7792168/+:0000000000|GUCY2D::chr17:7906356/+:-000112395|GUCY2D::chr17:7905987/+:-000112026|TP53::chr17:7590867/-:-000194471|EFNB3::chr17:7608519/+:0000176819|TRAPPC1::chr17:7835266/-:0000041305|TRAPPC1::chr17:7835316/…
chr11:27472151-27508360	36209	promotor	LGR4	33.42	20.9	33.36	20.77	100.66	89.33	162.47	134.8	16.9	19.26	35.25	15.6	40.74	32.83	51.99	30.3	LGR4	CCDC34			LGR4::chr11:27494333/-:0000000000|BDNF::chr11:27680472/-:0000172112|BDNF::chr11:27695888/-:0000187528|BDNF::chr11:27681195/-:0000172835|BDNF::chr11:27680131/-:0000171771|BDNF::chr11:27681818/-:0000173458|BDNF::chr11:27680472/-:0000172112|BDNF::chr11:27695888/-:0000187528|BDNF::chr11:27681195/-:0000172835|BDNF::chr11:27680131/-:0000171771|BDNF::chr11:27681818/-:0000173458|LIN7C::chr11:27528325/-:0…
chr2:242822493-242838815	16322	enhancer	DTYMK|PDCD1	42.66	24.06	15.88	7.22	100.45	77.02	75.47	65.57	26.67	22.34	20.47	10.09	15.4	11.86	16.96	8.34		DTYMK|PDCD1			D2HGDH::chr2:242674547/+:0000147946|D2HGDH::chr2:242681849/+:0000140644|D2HGDH::chr2:242673993/+:0000148500|D2HGDH::chr2:242680447/+:0000142046|RTP5::chr2:242811885/+:0000010608|DTYMK::chr2:242626382/-:-000196111|NEU4::chr2:242754470/+:0000068023|NEU4::chr2:242750159/+:0000072334|NEU4::chr2:242752026/+:0000070467|NEU4::chr2:242755675/+:0000066818|NEU4::chr2:242755678/+:0000066815|ING5::chr2:24264…
chr9:35509140-35530551	21411	enhancer	CA9|CCDC107|RUSC2|TESK1	43.37	49.37	27.99	22.12	100.43	141.04	154.02	206.48	18.49	29.24	28.68	22.29	28.88	32.33	46.33	33.26		CA9|CCDC107|RUSC2|TESK1	TESK1		CA9::chr9:35673914/+:-000143363|CCDC107::chr9:35658286/+:-000127735|CD72::chr9:35618423/-:0000087872|FAM166B::chr9:35563895/-:0000033344|TPM2::chr9:35690052/-:0000159501|ARHGEF39::chr9:35665277/-:0000134726|RUSC2::chr9:35489948/+:0000019192|RUSC2::chr9:35546426/+:-000015875|RUSC2::chr9:35538628/+:-000008077|RUSC2::chr9:35489948/+:0000019192|RUSC2::chr9:35546426/+:-000015875|RUSC2::chr9:35538628/+…
chr20:33101860-33142321	40461	promotor	MAP1LC3A|DYNLRB1	48.9	43.82	46.72	32.94	100.37	141.66	127.23	171.97	41.16	49.63	58.17	39.7	59.55	67.5	81.75	65.24	MAP1LC3A|DYNLRB1	TP53INP2			MAP1LC3A::chr20:33134687/+:0000000000|MAP1LC3A::chr20:33137708/+:0000000000|MAP1LC3A::chr20:33146500/+:-000004179|DYNLRB1::chr20:33104188/+:0000000000|DYNLRB1::chr20:33117655/+:0000000000|DYNLRB1::chr20:33107224/+:0000000000|DYNLRB1::chr20:33122431/+:0000000000|DYNLRB1::chr20:33114072/+:0000000000|DYNLRB1::chr20:33114076/+:0000000000|PIGU::chr20:33265088/-:0000122767|ITCH::chr20:32957199/+:000014…
chr17:37000205-37074403	74198	promotor	RPL23|LASP1	49.64	15.15	48.05	16.15	100.34	61.64	136.59	82.64	40.57	23.73	64.5	27.99	9.3	1.56	14.15	1.91	RPL23|LASP1	PCGF2|C17orf96|CWC25|PIP4K2B	PIP4K2B		CISD3::chr17:36886509/+:0000113696|FBXO47::chr17:37119303/-:0000044900|FBXO47::chr17:37123654/-:0000049251|PCGF2::chr17:36904223/-:-000095982|PCGF2::chr17:36904557/-:-000095648|PCGF2::chr17:36896694/-:-000103511|PCGF2::chr17:36904223/-:-000095982|PCGF2::chr17:36904557/-:-000095648|PCGF2::chr17:36896694/-:-000103511|MLLT6::chr17:36861872/+:0000138333|C17orf96::chr17:36831186/-:-000169019|RPL23::ch…
chr12:12674531-12766137	91606	promotor	CREBL2|DUSP16	49.02	27.83	25.35	11.2	100.11	76.97	110.92	78.65	21.39	14.03	23.24	5.52	36.42	32.23	35.72	21.71	CREBL2|DUSP16	CDKN1B|MANSC1|APOLD1		CREBL2	CDKN1B::chr12:12870203/+:-000104066|LOH12CR1::chr12:12510012/+:0000164519|GPR19::chr12:12849120/-:0000082983|GPR19::chr12:12815403/-:0000049266|GPR19::chr12:12837440/-:0000071303|GPR19::chr12:12848444/-:0000082307|MANSC1::chr12:12496347/-:-000178184|MANSC1::chr12:12503168/-:-000171363|MANSC1::chr12:12496347/-:-000178184|MANSC1::chr12:12503168/-:-000171363|CREBL2::chr12:12764766/+:0000000000|DUSP1…
chr5:138050067-138064825	14758	enhancer	ETF1|HSPA9|CTNNA1	54.18	29.64	20.84	12.31	100.1	84.37	92.82	85.49	26.4	19.32	25.16	12.21	22.39	18.02	18.92	14.64		ETF1|HSPA9|CTNNA1			ETF1::chr5:137878988/-:-000171079|ETF1::chr5:137854555/-:-000195512|ETF1::chr5:137878624/-:-000171443|ETF1::chr5:137877399/-:-000172668|ETF1::chr5:137865366/-:-000184701|HSPA9::chr5:137911317/-:-000138750|CTNNA1::chr5:138145726/+:-000080901|CTNNA1::chr5:138145789/+:-000080964|CTNNA1::chr5:138089084/+:-000024259|CTNNA1::chr5:138118865/+:-000054040|CTNNA1::chr5:138117611/+:-000052786|CTNNA1::chr5:1…
chr17:65970447-65997949	27502	promotor	C17orf58	63.53	114.72	24.51	28.09	100.08	226.45	73.42	156.94	55.43	107.25	29.98	37.17	125.04	172.48	68.81	87.54	C17orf58	KPNA2			BPTF::chr17:65821779/+:0000148668|C17orf58::chr17:65989764/-:0000000000|C17orf58::chr17:65989350/-:0000000000|KPNA2::chr17:66033225/+:-000035276|KPNA2::chr17:66031847/+:-000033898
chr9:100972121-101026807	54686	promotor	TBC1D2	37.09	23.69	17.08	3.45	99.95	90.71	103.9	61.66	19.25	18.63	20.56	5.91	16.52	10.1	18.07	3.86	TBC1D2	CORO2A|TRIM14			CORO2A::chr9:100935173/-:-000036948|CORO2A::chr9:100954955/-:-000017166|TBC1D2::chr9:101018002/-:0000000000|TBC1D2::chr9:100975832/-:0000000000|TBC1D2::chr9:101018002/-:0000000000|TBC1D2::chr9:100975832/-:0000000000|NANS::chr9:100818958/+:0000153163|TRIM14::chr9:100881634/-:-000090487
chr22:45080254-45167236	86982	promotor	PRR5-ARHGAP8|ARHGAP8|PRR5	27.34	30.44	15.98	8.29	99.92	127.02	78.47	97.91	31.57	34.68	23.61	17.27	12.27	18.37	8.97	9.27	PRR5-ARHGAP8|ARHGAP8|PRR5	LDOC1L|ARHGAP8			PRR5-ARHGAP8::chr22:45098077/+:0000000000|LDOC1L::chr22:44894004/-:-000186250|LDOC1L::chr22:44893690/-:-000186564|ARHGAP8::chr22:45182336/+:-000015100|ARHGAP8::chr22:45148437/+:0000000000|PRR5::chr22:45121123/+:0000000000|PRR5::chr22:45075226/+:0000005028|PRR5::chr22:45072687/+:0000007567|PRR5::chr22:45110470/+:0000000000|PRR5::chr22:45064426/+:0000015828|PRR5::chr22:45098077/+:0000000000|PRR5::c…
chr7:16830639-16860309	29670	promotor	AGR2	50.86	19.78	27.79	9.27	99.86	53.29	134.75	79.27	18.18	11.44	25.42	5.91	96.54	62.56	106.3	52.59	AGR2	ANKMY2			ANKMY2::chr7:16685441/-:-000145198|TSPAN13::chr7:16793350/+:0000037289|AGR2::chr7:16844737/-:0000000000|AGR2::chr7:16841426/-:0000000000|AGR3::chr7:16918268/-:0000057959|AGR3::chr7:16921612/-:0000061303|BZW2::chr7:16685758/+:0000144881|BZW2::chr7:16705061/+:0000125578|BZW2::chr7:16685758/+:0000144881|BZW2::chr7:16705061/+:0000125578
chr9:139775805-139800369	24564	promotor	TRAF2	33.14	11.57	10.32	-0.5	99.76	65.63	58.9	17.1	23.32	15.85	14.13	2.6	8.43	7.65	4.46	-1.26	TRAF2	LCN6|LCN8|MAN1B1|C8G|PTGDS|LCN15|LCN10|C9orf142|LCN12|EDF1|LCNL1|UAP1L1|AGPAT2|C9orf139			PHPT1::chr9:139743267/+:0000032538|LCN6::chr9:139642979/-:-000132826|MAMDC4::chr9:139746818/+:0000028987|LCN8::chr9:139652730/-:-000123075|MAN1B1::chr9:139981378/+:-000181009|NPDC1::chr9:139940675/-:0000140306|C8G::chr9:139839697/+:-000039328|RABL6::chr9:139702373/+:0000073432|PTGDS::chr9:139871955/+:-000071586|CCDC183::chr9:139690789/+:0000085016|ENTPD2::chr9:139948502/-:0000148133|LCN15::chr9:1…
chr14:76425411-76453491	28080	promotor	IFT43|TGFB3	35.84	19.34	15.88	5.47	99.68	83.69	85.8	50.64	20.16	14.07	15.3	7.04	9.78	8.13	12.39	3.89	IFT43|TGFB3	GPATCH2L			IFT43::chr14:76452095/+:0000000000|TGFB3::chr14:76448364/-:0000000000|GPATCH2L::chr14:76618227/+:-000164736|GPATCH2L::chr14:76620696/+:-000167205
chr21:43464354-43546735	82381	promotor	UMODL1	50.64	24.64	21.91	6.37	99.67	70.62	79.93	63.8	26.75	24.18	25.91	10.3	47.19	31.74	43.82	21.05	UMODL1	C2CD2|PRDM15|ABCG1|ZBTB21		PRDM15	ABCG1::chr21:43627055/+:-000080320|ABCG1::chr21:43640007/+:-000093272|ABCG1::chr21:43645780/+:-000099045|ABCG1::chr21:43619798/+:-000073063|ABCG1::chr21:43636186/+:-000089451|ABCG1::chr21:43639266/+:-000092531|ABCG1::chr21:43621686/+:-000074951|ABCG1::chr21:43619921/+:-000073186|PRDM15::chr21:43299590/-:-000164764|C2CD2::chr21:43342193/-:-000122161|C2CD2::chr21:43373998/-:-000090356|C2CD2::chr21:…
chr10:9226871-9263580	36709	genebody_exon	LOC101928272	96.05	91.07	18.26	13.92	99.39	99.74	83.84	109.1	30.34	44.75	17.99	15.16	97.56	88.51	90.33	62.02
chr6:3796765-3851022	54257	promotor	FAM50B	54.48	34.54	26.67	14.23	99.34	81.29	127.66	104.37	20.83	24.59	34.94	18.01	19.23	15.26	27.42	14.4	FAM50B	PXDC1|PRPF4B	PRPF4B		PXDC1::chr6:3752245/-:-000044520|PRPF4B::chr6:4021568/+:-000170546|FAM50B::chr6:3850022/+:0000000000|FAM50B::chr6:3849631/+:0000000000
chr1:110473305-110507035	33730	enhancer	STRIP1|AHCYL1|UBL4B|GSTM3|EPS8L3|SLC6A17	48.07	15.98	21.47	8.58	98.94	54.97	114.9	86	18.87	12.28	22.09	11.87	62.05	37.55	81.54	48.13		STRIP1|AHCYL1|UBL4B|GSTM3|EPS8L3|SLC6A17		ALX3	STRIP1::chr1:110581304/+:-000074269|STRIP1::chr1:110580512/+:-000073477|STRIP1::chr1:110574198/+:-000067163|STRIP1::chr1:110577222/+:-000070187|AHCYL1::chr1:110544851/+:-000037816|AHCYL1::chr1:110551655/+:-000044620|AHCYL1::chr1:110546569/+:-000039534|AHCYL1::chr1:110543548/+:-000036513|AHCYL1::chr1:110527386/+:-000020351|ALX3::chr1:110613321/-:0000106286|GSTM3::chr1:110283132/-:-000190173|GSTM3:…
chr8:145117516-145161088	43572	promotor	MAF1|CYC1|OPLAH|GPAA1|EXOSC4|SHARPIN	37.23	17.09	18.56	3.76	98.85	66.49	55.08	37.87	28.58	17.52	21.41	8.41	-3.66	-7.75	-6.44	-8.37	MAF1|CYC1|OPLAH|GPAA1|EXOSC4|SHARPIN	PARP10|EPPK1|SCX|PLEC|HGH1|MROH1|NRBP2	NRBP2		SPATC1::chr8:145086581/+:0000030935|SHARPIN::chr8:145159139/-:0000000000|OPLAH::chr8:145115605/-:-000001911|OPLAH::chr8:145114987/-:-000002529|MAF1::chr8:145159304/+:0000000000|MAF1::chr8:145160542/+:0000000000|GRINA::chr8:145065367/+:0000052149|GRINA::chr8:145064225/+:0000053291|CYC1::chr8:145149937/+:0000000000|PARP10::chr8:145060634/-:-000056882|NRBP2::chr8:144923145/-:-000194371|EPPK1::chr8:1…
chr18:21074697-21134100	59403	promotor	C18orf8	39.63	19.72	23.3	10.38	98.69	78.87	92.43	65.52	20.8	16.57	23.47	9.68	16.83	12.37	17.22	7.85	C18orf8	LAMA3|TMEM241	RIOK3		RIOK3::chr18:21032786/+:0000041911|LAMA3::chr18:21269406/+:-000135306|TMEM241::chr18:21017924/-:-000056773|NPC1::chr18:21166580/-:0000032480|ANKRD29::chr18:21242848/-:0000108748|C18orf8::chr18:21083433/+:0000000000
[truncated: 29,753 more rows]
