# Supplementary material for: FOXA1 and adaptive response determinants to HER2 targeted therapy in TBCRC 036
Source: NPJ Breast Cancer. 2021 May 12;7:51. doi: 10.1038/s41523-021-00258-0 (PMC8115531; doi:10.1038/s41523-021-00258-0)
Supplement: Supplementary file 3 — Supplementary Data 2 [file 41523_2021_258_MOESM3_ESM.xlsx]

## Sheet: Sheet1
Peak	Peaksize	Classification	Classification gene	BRD4_DMSO_24H	BRD4_LPAT300N_24H	BRD4_JQ300N_24H	BRD4_JQLPAT300N_24H	H3K27AC_DMSO_24H	H3K27AC_LPAT300N_24H	H3K27AC_JQ300N_24H	H3K27AC_JQLPAT300N_24H	MED1_DMSO_24H	MED1_LPAT300N_24H	MED1_JQ300N_24H	MED1_JQLPAT300N_24H	Promotor	Enhancer	nearby Kinases	nearby Transcription Factors	nearby genes
chr17:37806899-37864950	58051	promotor	ERBB2|PGAP3|TCAP|PNMT|STARD3	884.4	503.46	467.23	213.52	3690.11	3015.85	4064.13	3412.14	446.83	284.42	449.4	219.62	ERBB2|PGAP3|TCAP|PNMT|STARD3	NEUROD2|MED1|GRB7|ZPBP2	ERBB2|CDK12	NEUROD2|IKZF3	ERBB2::chr17:37863242/+:0000000000|ERBB2::chr17:37851240/+:0000000000|ERBB2::chr17:37856230/+:0000000000|ERBB2::chr17:37855789/+:0000000000|ERBB2::chr17:37844336/+:0000000000|ERBB2::chr17:37849513/+:0000000000|ERBB2::chr17:37844948/+:0000000000|NEUROD2::chr17:37764174/-:-000042725|NEUROD2::chr17:37762856/-:-000044043|PGAP3::chr17:37844322/-:0000000000|PPP1R1B::chr17:37783176/+:0000023723|PPP1R1B:…
chr17:37880099-37911400	31301	promotor	GRB7|MIEN1	351.71	334.23	271.74	173.33	1137.88	1205.32	1195	1145.2	252.05	242.29	262.59	178.71	GRB7|MIEN1	NEUROD2|PGAP3|LRRC3C|ZPBP2	ERBB2	NEUROD2|IKZF3	ERBB2::chr17:37863242/+:0000016857|ERBB2::chr17:37851240/+:0000028859|ERBB2::chr17:37856230/+:0000023869|ERBB2::chr17:37855789/+:0000024310|ERBB2::chr17:37844336/+:0000035763|ERBB2::chr17:37849513/+:0000030586|ERBB2::chr17:37844948/+:0000035151|NEUROD2::chr17:37764174/-:-000115925|NEUROD2::chr17:37762856/-:-000117243|PGAP3::chr17:37844322/-:-000035777|PPP1R1B::chr17:37783176/+:0000096923|PPP1R1B:…
chr17:57894458-57937922	43464	enhancer	PTRH2|RPS6KB1	398	272.09	213.24	131.03	1095.64	803.32	1074.17	883.27	224.08	167.54	226.28	138.82		PTRH2|RPS6KB1	RPS6KB1		PTRH2::chr17:57777549/-:-000116909|PTRH2::chr17:57784958/-:-000109500|VMP1::chr17:57784862/+:0000109596|VMP1::chr17:57808781/+:0000085677|VMP1::chr17:57784862/+:0000109596|VMP1::chr17:57808781/+:0000085677|RPS6KB1::chr17:57970406/+:-000032484|RPS6KB1::chr17:57971156/+:-000033234|RPS6KB1::chr17:57987922/+:-000050000|RNFT1::chr17:58042116/-:0000104194|CLTC::chr17:57697049/+:0000197409|TUBD1::chr17:…
chr20:45927477-45992704	65227	promotor	ZMYND8	372.23	325.33	159.81	108.61	1073.48	984.38	1402.06	1411.01	130.67	122.12	113.1	79.15	ZMYND8	NCOA3|ZMYND8			NCOA3::chr20:46130600/+:-000137896|ZMYND8::chr20:45923522/-:-000003955|ZMYND8::chr20:45984263/-:0000000000|ZMYND8::chr20:45976669/-:0000000000|ZMYND8::chr20:45914569/-:-000012908|ZMYND8::chr20:45985632/-:0000000000|ZMYND8::chr20:45978731/-:0000000000|ZMYND8::chr20:45938947/-:0000000000|ZMYND8::chr20:45920631/-:-000006846|ZMYND8::chr20:45927690/-:0000000000|ZMYND8::chr20:45919017/-:-000008460|ZMYN…
chr17:36882970-36911801	28831	promotor	CISD3|PCGF2|PSMB3	260.04	166.65	158.18	84.91	1040.87	854.65	853.6	711.15	154.08	114.28	135.22	70.81	CISD3|PCGF2|PSMB3	C17orf96|LASP1|SRCIN1	PIP4K2B		CISD3::chr17:36886509/+:0000000000|PCGF2::chr17:36904223/-:0000000000|PCGF2::chr17:36904557/-:0000000000|PCGF2::chr17:36896694/-:0000000000|PCGF2::chr17:36904223/-:0000000000|PCGF2::chr17:36904557/-:0000000000|PCGF2::chr17:36896694/-:0000000000|MLLT6::chr17:36861872/+:0000021098|C17orf96::chr17:36831186/-:-000051784|RPL23::chr17:37010052/-:0000098251|LASP1::chr17:37034338/+:-000122537|LASP1::chr1…
chr16:85543721-85694433	150712	promotor	GSE1	228.4	115.98	142.33	58.08	782.57	527.21	836.55	634.15	161.6	91.24	161.57	68.59	GSE1	COX4I1			C16orf74::chr16:85768840/-:0000074407|C16orf74::chr16:85784688/-:0000090255|GINS2::chr16:85722587/-:0000028154|COX4I1::chr16:85834810/+:-000140377|COX4I1::chr16:85833172/+:-000138739|EMC8::chr16:85833147/-:0000138714|GSE1::chr16:85682157/+:0000000000|GSE1::chr16:85646841/+:0000000000|GSE1::chr16:85645028/+:0000000000
chr14:37990318-38139439	149121	promotor	FOXA1	697.6	527.85	232.69	156.33	753.6	647.82	789.21	733.42	253.72	219.87	236.76	163.55	FOXA1			FOXA1	FOXA1::chr14:38064324/-:0000000000
chr17:48963818-49036450	72632	enhancer	TOB1|ANKRD40|NME1-NME2|NME1	301.12	223.52	96.77	53.23	710.99	579.9	681.49	584.9	116.24	106.19	99.63	57.43		TOB1|ANKRD40|NME1-NME2|NME1	NME1		TOB1::chr17:48941523/-:-000022295|TOB1::chr17:48941320/-:-000022498|TOB1::chr17:48943714/-:-000020104|TOB1::chr17:48945338/-:-000018480|TOB1::chr17:48944962/-:-000018856|ANKRD40::chr17:48785269/-:-000178549|SPAG9::chr17:49198225/-:0000161775|SPAG9::chr17:49124328/-:0000087878|NME1-NME2::chr17:49230896/+:-000194446|NME1-NME2::chr17:49233011/+:-000196561|WFIKKN2::chr17:48912604/+:0000051214|LUC7L3:…
chr17:55926333-56039064	112731	promotor	CUEDC1|MRPS23	292.25	131.33	44.18	6.21	676.68	439.97	375.54	196.62	99.17	58.04	40.21	7.53	CUEDC1|MRPS23	DYNLL2|CCDC182		VEZF1	SRSF1::chr17:56084706/-:0000045642|CUEDC1::chr17:55963239/-:0000000000|CUEDC1::chr17:56032683/-:0000000000|CUEDC1::chr17:55980749/-:0000000000|CUEDC1::chr17:55963239/-:0000000000|CUEDC1::chr17:56032683/-:0000000000|CUEDC1::chr17:55980749/-:0000000000|DYNLL2::chr17:56164442/+:-000125378|DYNLL2::chr17:56160779/+:-000121715|MRPS23::chr17:55927432/-:0000000000|VEZF1::chr17:56065614/-:0000026550|CCDC1…
chr11:65235009-65279006	43997	enhancer	EHBP1L1|SLC25A45|SCYL1|SSSCA1|SIPA1|FAM89B	268.58	258.6	201.07	132.73	674.23	746.63	694.45	726.7	162.89	169.65	231.57	161.89		EHBP1L1|SLC25A45|SCYL1|SSSCA1|SIPA1|FAM89B	SCYL1|MAP3K11	RELA	DPF2::chr11:65101224/+:0000133785|EHBP1L1::chr11:65343508/+:-000064502|SLC25A45::chr11:65149439/-:-000085570|SLC25A45::chr11:65149856/-:-000085153|SLC25A45::chr11:65147645/-:-000087364|SLC25A45::chr11:65150144/-:-000084865|SLC25A45::chr11:65147704/-:-000087305|SLC25A45::chr11:65150517/-:-000084492|SLC25A45::chr11:65148102/-:-000086907|SLC25A45::chr11:65151171/-:-000083838|SLC25A45::chr11:65147408…
chr17:36739099-36765200	26101	promotor	SRCIN1	185.19	21.52	111.23	17.5	630.45	95.91	639.22	186.55	142.91	27.43	126.24	24.32	SRCIN1	CISD3|MLLT6|PSMB3	PIP4K2B		CISD3::chr17:36886509/+:-000121309|PCGF2::chr17:36904223/-:0000139023|PCGF2::chr17:36904557/-:0000139357|PCGF2::chr17:36896694/-:0000131494|PCGF2::chr17:36904223/-:0000139023|PCGF2::chr17:36904557/-:0000139357|PCGF2::chr17:36896694/-:0000131494|MLLT6::chr17:36861872/+:-000096672|C17orf96::chr17:36831186/-:0000065986|ARHGAP23::chr17:36584719/+:0000154380|PSMB3::chr17:36908965/+:-000143765|SRCIN1::…
chr16:85448656-85532734	84078	enhancer	GSE1	252.25	149.2	95.42	33.78	610.48	499.44	675.71	525.62	119.53	85.19	105.86	42.76		GSE1			GINS2::chr16:85722587/-:0000189853|GSE1::chr16:85682157/+:-000149423|GSE1::chr16:85646841/+:-000114107|GSE1::chr16:85645028/+:-000112294
chr17:47167849-47213057	45208	promotor	B4GALNT2	345.62	82.62	84.04	25.99	593.66	213.13	475.64	201.46	106.42	41.67	74.13	25.6	B4GALNT2	B4GALNT2|GIP|ABI3|SNF8		ZNF652	B4GALNT2::chr17:47218608/+:-000005551|B4GALNT2::chr17:47210130/+:0000000000|B4GALNT2::chr17:47209821/+:0000000000|B4GALNT2::chr17:47210328/+:0000000000|GIP::chr17:47045954/-:-000121895|GIP::chr17:47044614/-:-000123235|ABI3::chr17:47287588/+:-000074531|UBE2Z::chr17:46985730/+:0000182119|GNGT2::chr17:47286315/-:0000073258|GNGT2::chr17:47286761/-:0000073704|GNGT2::chr17:47287935/-:0000074878|GNGT2::…
chr19:42235943-42307404	71461	promotor	CEACAM3|CEACAM6	328.62	157.21	70.61	29.68	523.95	351.24	594.5	451.21	98.54	53.12	67.15	29.08	CEACAM3|CEACAM6	RPS19|DMRTC2|ARHGEF1|CEACAM4|CEACAM7|CD79A		DMRTC2	LYPD4::chr19:42343656/-:0000036252|LYPD4::chr19:42348735/-:0000041331|LYPD4::chr19:42343478/-:0000036074|LYPD4::chr19:42347793/-:0000040389|CEACAM21::chr19:42055885/+:0000180058|CEACAM21::chr19:42083551/+:0000152392|CEACAM21::chr19:42082530/+:0000153413|CEACAM21::chr19:42071035/+:0000164908|CEACAM21::chr19:42085622/+:0000150321|RABAC1::chr19:42463527/-:0000156123|DMRTC2::chr19:42349085/+:-0000416…
chr11:72895319-72942084	46765	promotor	P2RY2	171.87	86.04	48.28	18.39	519.24	362.98	432.71	331.16	63.46	36.6	47.99	16.77	P2RY2	FCHSD2|RELT|P2RY6|ARHGEF17			P2RY2::chr11:72939025/+:0000000000|P2RY2::chr11:72929501/+:0000000000|P2RY2::chr11:72929342/+:0000000000|P2RY2::chr11:72945200/+:-000003116|P2RY2::chr11:72945066/+:-000002982|FCHSD2::chr11:72853142/-:-000042177|RELT::chr11:73087404/+:-000145320|RELT::chr11:73100156/+:-000158072|RELT::chr11:73087712/+:-000145628|RELT::chr11:73087404/+:-000145320|RELT::chr11:73100156/+:-000158072|RELT::chr11:730877…
chr19:45568001-45635027	67026	promotor	GEMIN7|PPP1R37|ZNF296	123.97	86.24	61.86	31.84	507.3	466.2	540.29	490.4	60.91	48.02	58.53	33.54	GEMIN7|PPP1R37|ZNF296	MARK4|BLOC1S3	MARK4|CKM	RELB|ZNF296	PPP1R37::chr19:45596430/+:0000000000|APOE::chr19:45409005/+:0000158996|APOE::chr19:45409277/+:0000158724|APOE::chr19:45409858/+:0000158143|APOE::chr19:45409657/+:0000158344|APOE::chr19:45409843/+:0000158158|BLOC1S3::chr19:45682545/+:-000047518|BLOC1S3::chr19:45682002/+:-000046975|CKM::chr19:45826234/-:0000191207|CKM::chr19:45822988/-:0000187961|GEMIN7::chr19:45582517/+:0000000000|GEMIN7::chr19:45…
chr22:29166592-29226507	59915	promotor	CCDC117|XBP1	270.07	228.84	64.69	37.17	494.55	459.98	394.83	340.25	110.15	105.54	59.07	34.72	CCDC117|XBP1	ZNRF3|TTC28|CHEK2	CHEK2	XBP1	HSCB::chr22:29138042/+:0000028550|ZNRF3::chr22:29313376/+:-000086869|CCDC117::chr22:29169124/+:0000000000|CCDC117::chr22:29169712/+:0000000000|CCDC117::chr22:29168661/+:0000000000|CCDC117::chr22:29176935/+:0000000000|TTC28::chr22:29075852/-:-000090740|CHEK2::chr22:29121354/-:-000045238|CHEK2::chr22:29115472/-:-000051120|CHEK2::chr22:29121111/-:-000045481|CHEK2::chr22:29130714/-:-000035878|CHEK2::…
chr9:132198835-132262034	63199	enhancer	PRRX2|NTMT1	184.71	95.33	62.34	26.57	490.62	402.32	502.23	416.28	81.64	49.56	64.58	27.51		PRRX2|NTMT1		PRRX2	PRRX2::chr9:132427919/+:-000165885|C9orf50::chr9:132383054/-:0000121020|ASB6::chr9:132404447/-:0000142413|C9orf106::chr9:132084070/+:0000114765|C9orf106::chr9:132083294/+:0000115541|NTMT1::chr9:132388431/+:-000126397|NTMT1::chr9:132388722/+:-000126688|NTMT1::chr9:132394928/+:-000132894|NTMT1::chr9:132382491/+:-000120457|NTMT1::chr9:132396332/+:-000134298|NTMT1::chr9:132371162/+:-000109128
chr17:36852939-36882057	29118	promotor	CISD3|MLLT6	174.64	114.21	65.18	35.45	481.58	393.69	294.63	282.42	94.73	68.35	58.92	30.48	CISD3|MLLT6	C17orf96|LASP1|PSMB3|SRCIN1	PIP4K2B		CISD3::chr17:36886509/+:-000004452|PCGF2::chr17:36904223/-:0000022166|PCGF2::chr17:36904557/-:0000022500|PCGF2::chr17:36896694/-:0000014637|PCGF2::chr17:36904223/-:0000022166|PCGF2::chr17:36904557/-:0000022500|PCGF2::chr17:36896694/-:0000014637|MLLT6::chr17:36861872/+:0000000000|C17orf96::chr17:36831186/-:-000021753|RPL23::chr17:37010052/-:0000127995|LASP1::chr17:37034338/+:-000152281|LASP1::chr1…
chr8:29562962-29668573	105611	genebody_exon	LINC00589|LINC00589|LINC00589|LINC00589|LOC101929450|LOC101929450|LOC101929450|LOC101929450|LOC101929450|LOC101929450|LOC101929450	512	224.56	92.36	39.95	469.57	277.77	447.93	324.92	128	69.89	84.48	42.21
chr14:68399087-68489379	90292	enhancer	ZFYVE26	633.11	372.23	65.93	45.51	451.49	319.62	290.74	279.97	137.92	97.07	59.95	40.39		ZFYVE26			RAD51B::chr14:68286495/+:0000112592|RAD51B::chr14:68290258/+:0000108829|ZFYVE26::chr14:68283305/-:-000115782|ZFYVE26::chr14:68282762/-:-000116325
chr11:72431875-72506433	74558	promotor	STARD10|ARAP1	104.04	91.67	47.34	21.93	427.8	432.06	480.65	428.36	54.73	52.93	47.79	25.07	STARD10|ARAP1	ATG16L2|ARAP1|PDE2A			STARD10::chr11:72492338/-:0000000000|STARD10::chr11:72504749/-:0000000000|STARD10::chr11:72492338/-:0000000000|STARD10::chr11:72504749/-:0000000000|ATG16L2::chr11:72525450/+:-000019017|ARAP1::chr11:72424287/-:-000007588|ARAP1::chr11:72443641/-:0000000000|ARAP1::chr11:72463433/-:0000000000|ARAP1::chr11:72438216/-:0000000000|ARAP1::chr11:72425365/-:-000006510|ARAP1::chr11:72433402/-:0000000000|PDE2…
chr6:26144980-26298028	153048	promotor	HIST1H2BD|HIST1H2AE|HIST1H2BG|HIST1H3F|HIST1H3D|HIST1H1E|HIST1H1D|HIST1H2AD	364.75	144.48	240.14	127.74	419.86	240.32	173.06	101.87	164.64	92.52	158.45	81.03	HIST1H2BD|HIST1H2AE|HIST1H2BG|HIST1H3F|HIST1H3D|HIST1H1E|HIST1H1D|HIST1H2AD	BTN3A2|BTN3A3|BTN3A1|HIST1H1T|BTN2A2|BTN2A1|HIST1H1A|HIST1H1C			HIST1H2BD::chr6:26158348/+:0000000000|TRIM38::chr6:25963276/+:0000181704|TRIM38::chr6:25962916/+:0000182064|TRIM38::chr6:25966562/+:0000178418|BTN3A2::chr6:26368202/+:-000070174|BTN3A2::chr6:26368405/+:-000070377|BTN3A2::chr6:26365386/+:-000067358|BTN3A2::chr6:26368792/+:-000070764|BTN3A2::chr6:26368217/+:-000070189|BTN3A3::chr6:26443609/+:-000145581|BTN3A3::chr6:26444184/+:-000146156|BTN3A3::chr…
chr1:235090185-235135328	45143	genebody_exon	LOC101927851|LOC101927851|LOC101927851|LOC101927851	333.41	178.94	64.7	28.02	410.67	289.65	356.91	276.92	99.52	66.28	64.78	25.46					RBM34::chr1:235324570/-:0000189242|TOMM20::chr1:235292255/-:0000156927
chr7:5435096-5470832	35736	promotor	TNRC18	104.9	77.64	62.31	39.78	410.6	389.54	358.07	320.91	57.62	47.27	54.31	32.29	TNRC18	FSCN1			WIPI2::chr7:5239206/+:0000195890|WIPI2::chr7:5254165/+:0000180931|WIPI2::chr7:5253899/+:0000181197|WIPI2::chr7:5256193/+:0000178903|TNRC18::chr7:5463176/-:0000000000|TNRC18::chr7:5461119/-:0000000000|SLC29A4::chr7:5327436/+:0000107660|SLC29A4::chr7:5327439/+:0000107657|SLC29A4::chr7:5322560/+:0000112536|FBXL18::chr7:5553398/-:0000082566|ACTB::chr7:5569293/-:0000098461|ACTB::chr7:5570231/-:0000099…
chr16:85308952-85431205	122253	enhancer	FAM92B	146.57	76.78	51.77	17.17	408.6	335.12	406.43	337.48	65.03	43.99	53.62	21.62		FAM92B			FAM92B::chr16:85146113/-:-000162839
chr2:20637395-20701578	64183	promotor	RHOB	185.28	123.47	79.25	42.83	393.17	299.39	406.33	339.05	77.38	56.53	81.95	46.04	RHOB	PUM2|GDF7			PUM2::chr2:20527138/-:-000110257|PUM2::chr2:20512183/-:-000125212|PUM2::chr2:20518405/-:-000118990|PUM2::chr2:20526145/-:-000111250|PUM2::chr2:20550610/-:-000086785|PUM2::chr2:20527146/-:-000110249|RHOB::chr2:20646831/+:0000000000|GDF7::chr2:20866423/+:-000164845|HS1BP3::chr2:20850863/-:0000149285
chr14:68601028-68666880	65852	genebody_intron	RAD51B	559.35	335.03	55.58	33.95	390.71	271.92	247.63	243.06	137.73	98.37	56.92	37.38
chr14:91571410-91640322	68912	promotor	C14orf159	179.44	88.61	97.15	46.3	387.19	222.47	496.56	355.28	81.54	55.9	94.05	51.07	C14orf159	RPS6KA5	RPS6KA5		C14orf159::chr14:91581043/+:0000000000|C14orf159::chr14:91580978/+:0000000000|C14orf159::chr14:91580356/+:0000000000|C14orf159::chr14:91611564/+:0000000000|C14orf159::chr14:91623982/+:0000000000|C14orf159::chr14:91614917/+:0000000000|C14orf159::chr14:91626609/+:0000000000|C14orf159::chr14:91614124/+:0000000000|C14orf159::chr14:91581043/+:0000000000|C14orf159::chr14:91580978/+:0000000000|C14orf159…
chr2:238379980-238434717	54737	promotor	MLPH	127.58	132.73	69.76	47.55	385.93	438.68	473.69	532.59	59.87	72.36	74.91	55.03	MLPH	COL6A3|LRRFIP1			COL6A3::chr2:238305489/-:-000074491|COL6A3::chr2:238322849/-:-000057131|LRRFIP1::chr2:238536223/+:-000101506|LRRFIP1::chr2:238600806/+:-000166089|LRRFIP1::chr2:238536223/+:-000101506|LRRFIP1::chr2:238600806/+:-000166089|RAB17::chr2:238499768/-:0000065051|RAB17::chr2:238494799/-:0000060082|MLPH::chr2:238395052/+:0000000000|MLPH::chr2:238396040/+:0000000000|MLPH::chr2:238395861/+:0000000000|MLPH::c…
chr1:164525565-164632519	106954	promotor	PBX1	166.5	116.53	77.85	45.79	378.76	285.73	378.38	319	68.99	64.54	71.55	46.74	PBX1			PBX1	PBX1::chr1:164528596/+:0000000000
chr6:34498555-34537045	38490	promotor	SPDEF|PACSIN1	87.44	50.42	51.89	26.67	378.67	329.48	436.82	383.69	51.36	34.01	57.02	29.42	SPDEF|PACSIN1	RPS10|RPS10-NUDT3|NUDT3|SNRPC		SPDEF	RPS10::chr6:34393817/-:-000104738|RPS10::chr6:34393901/-:-000104654|RPS10-NUDT3::chr6:34393901/-:-000104654|C6orf106::chr6:34664626/-:0000127581|NUDT3::chr6:34360456/-:-000138099|SPDEF::chr6:34512260/-:0000000000|SPDEF::chr6:34524109/-:0000000000|SNRPC::chr6:34724870/+:-000187825|PACSIN1::chr6:34433837/+:0000064718|PACSIN1::chr6:34482648/+:0000015907|PACSIN1::chr6:34494019/+:0000004536
chr9:140053574-140165199	111625	promotor	NELFB|LRRC26|SLC34A3|TMEM203|RNF224|SSNA1|CYSRT1|ANAPC2|NDOR1|FAM166A|RNF208|C9orf173|TMEM210|TUBB4B	94.64	63.03	54.83	24.56	366.44	359.5	291.99	264.91	69.03	52.99	55.52	29.24	NELFB|LRRC26|SLC34A3|TMEM203|RNF224|SSNA1|CYSRT1|ANAPC2|NDOR1|FAM166A|RNF208|C9orf173|TMEM210|TUBB4B	NPDC1|NOXA1|ENTPD2|SAPCD2|DPP7|CLIC3|FUT7|ABCA2|TOR4A			LCNL1::chr9:139877444/+:0000176130|NELFB::chr9:140149758/+:0000000000|MAN1B1::chr9:139981378/+:0000072196|LRRC26::chr9:140064490/-:0000000000|NPDC1::chr9:139940675/-:-000112899|NRARP::chr9:140196702/-:0000031503|NOXA1::chr9:140317846/+:-000152647|PTGDS::chr9:139871955/+:0000181619|ENTPD2::chr9:139948502/-:-000105072|NSMF::chr9:140353785/-:0000188586|SLC34A3::chr9:140126115/+:0000000000|SLC34A3::c…
chr8:96068771-96130206	61435	enhancer	CCNE2|TP53INP1|PLEKHF2	204.21	112.22	61.17	26.86	366.29	233.48	351.49	244.22	71.33	50.34	57.35	28.03		CCNE2|TP53INP1|PLEKHF2			CCNE2::chr8:95907481/-:-000161290|CCNE2::chr8:95906474/-:-000162297|NDUFAF6::chr8:96037213/+:0000031558|TP53INP1::chr8:95953318/-:-000115453|TP53INP1::chr8:95961614/-:-000107157|C8orf37::chr8:96281461/-:0000151255|PLEKHF2::chr8:96145948/+:-000015742|PLEKHF2::chr8:96166258/+:-000036052
chr12:115105273-115159415	54142	promotor	TBX3	162.93	90.08	68.84	29.89	361.69	245.33	333.01	224.88	61	40.88	61.48	29.68	TBX3			TBX3	TBX3::chr12:115121968/-:0000000000
chr17:57693274-57730695	37421	promotor	CLTC	76	84.33	56.51	38.33	359.84	376.57	287.62	284.92	50.72	49.95	50.07	27.21	CLTC	VMP1			PTRH2::chr17:57777549/-:0000046854|PTRH2::chr17:57784958/-:0000054263|VMP1::chr17:57784862/+:-000054167|VMP1::chr17:57808781/+:-000078086|VMP1::chr17:57784862/+:-000054167|VMP1::chr17:57808781/+:-000078086|DHX40::chr17:57642885/+:0000050389|CLTC::chr17:57697049/+:0000000000
chr11:63596797-63652913	56116	promotor	MARK2	66.93	55.24	30.86	18.65	356.64	319.52	238.07	220.59	37.2	33.37	27.14	16.86	MARK2	COX8A|NAA40|ATL3|MARK2|C11orf95|OTUB1	MARK2	RCOR2|C11orf95	COX8A::chr11:63742078/+:-000089165|NAA40::chr11:63706441/+:-000053528|NAA40::chr11:63706802/+:-000053889|NAA40::chr11:63713311/+:-000060398|ATL3::chr11:63426723/-:-000170074|ATL3::chr11:63439445/-:-000157352|ATL3::chr11:63439201/-:-000157596|RTN3::chr11:63448921/+:0000147876|RCOR2::chr11:63684315/-:0000031402|MARK2::chr11:63655986/+:-000003073|MARK2::chr11:63606399/+:0000000000|MARK2::chr11:63662…
chr14:105930903-105958566	27663	promotor	C14orf80|CRIP1|CRIP2	71.36	48.51	38.15	18.89	355.54	326.39	336.68	271.64	42.23	32.53	38.73	21.09	C14orf80|CRIP1|CRIP2	TMEM121|BRF1		MTA1	TMEM121::chr14:105992952/+:-000034386|TMEM121::chr14:105995058/+:-000036492|C14orf80::chr14:105956191/+:0000000000|C14orf80::chr14:105957585/+:0000000000|C14orf80::chr14:105956519/+:0000000000|C14orf80::chr14:105957317/+:0000000000|TEX22::chr14:105864919/+:0000065984|TEX22::chr14:105865638/+:0000065265|BRF1::chr14:105767328/-:-000163575|BRF1::chr14:105781913/-:-000148990|BRF1::chr14:105752712/-:-…
chr11:63991800-64055085	63285	promotor	PLCB3|FKBP2|DNAJC4|BAD|GPR137|KCNK4|VEGFB|NUDT22|TRPT1|PPP1R14B	81.12	55.71	50.62	20.94	353.79	310.73	298.68	216.07	61.39	43.7	53.8	21.4	PLCB3|FKBP2|DNAJC4|BAD|GPR137|KCNK4|VEGFB|NUDT22|TRPT1|PPP1R14B	RPS6KA4|ESRRA|PRDX5|CCDC88B|TEX40|KCNK4|MACROD1	RPS6KA4	ESRRA	TRMT112::chr11:64085555/-:0000030470|RPS6KA4::chr11:64126624/+:-000071539|PLCB3::chr11:64018994/+:0000000000|ESRRA::chr11:64074639/+:-000019554|ESRRA::chr11:64073698/+:-000018613|ESRRA::chr11:64072999/+:-000017914|MACROD1::chr11:63933584/-:-000058216|DNAJC4::chr11:63997752/+:0000000000|DNAJC4::chr11:63997903/+:0000000000|CCDC88B::chr11:64107689/+:-000052604|VEGFB::chr11:64002055/+:0000000000|GPR1…
chr17:48734242-48802099	67857	promotor	ANKRD40|LUC7L3	118.35	67.72	70.87	25.33	352.37	223.16	349.36	215.79	61.99	37.57	61.72	19.9	ANKRD40|LUC7L3	CHAD|WFIKKN2			TOB1::chr17:48941523/-:0000139424|TOB1::chr17:48941320/-:0000139221|TOB1::chr17:48943714/-:0000141615|TOB1::chr17:48945338/-:0000143239|TOB1::chr17:48944962/-:0000142863|ANKRD40::chr17:48785269/-:0000000000|CHAD::chr17:48546226/-:-000188016|ACSF2::chr17:48538602/+:0000195640|ACSF2::chr17:48538037/+:0000196205|ACSF2::chr17:48538993/+:0000195249|EPN3::chr17:48613781/+:0000120461|EPN3::chr17:4861004…
chr17:79975807-80070064	94257	promotor	DCXR|LRRC45|GPS1|DUS1L|FASN|RAC3|RFNG|STRA13	89.77	58.16	59.03	18.04	350.61	328.27	234.24	235.77	71.54	44.65	68.97	24.04	DCXR|LRRC45|GPS1|DUS1L|FASN|RAC3|RFNG|STRA13	PPP1R27|PYCR1|MAFG|ARHGDIA|SIRT7|P4HB|PCYT2|ALYREF|MYADML2|NOTUM|FAM195B|SLC16A3	CSNK1D	MAFG	DCXR::chr17:79995572/-:0000000000|PPP1R27::chr17:79792925/-:-000182882|LRRC45::chr17:79981177/+:0000000000|PYCR1::chr17:79894736/-:-000081071|PYCR1::chr17:79895203/-:-000080604|PYCR1::chr17:79895114/-:-000080693|PYCR1::chr17:79895132/-:-000080675|MAFG::chr17:79881443/-:-000094364|MAFG::chr17:79881089/-:-000094718|MAFG::chr17:79885586/-:-000090221|GPS1::chr17:80009762/+:0000000000|DUS1L::chr17:800…
chr10:71074251-71153069	78818	promotor	HK1	92.21	59.29	47.5	21.68	346.49	262.1	321.44	251.26	45.03	33.07	40.26	20.63	HK1	TSPAN15	HK1	NEUROG3	VPS26A::chr10:70883907/+:0000190344|HKDC1::chr10:70980058/+:0000094193|HK1::chr10:71055388/+:0000018863|HK1::chr10:71060524/+:0000013727|HK1::chr10:71042284/+:0000031967|HK1::chr10:71029755/+:0000044496|HK1::chr10:71075609/+:0000000000|HK1::chr10:71078602/+:0000000000|HK1::chr10:71048426/+:0000025825|TSPAN15::chr10:71211225/+:-000058156|SUPV3L1::chr10:70945742/+:0000128509|SUPV3L1::chr10:70942275…
chr11:67373224-67464578	91354	promotor	NUDT8|NDUFV1|ALDH3B2|ACY3|TBX10	128.28	111.1	56.49	31.45	336.29	320.71	390.1	393.91	57.12	51.88	59.06	33.94	NUDT8|NDUFV1|ALDH3B2|ACY3|TBX10	PTPRCAP|TMEM134|GPR152|CABP2|CORO1B|PITPNM1|CDK2AP2	RPS6KB2	TBX10	NUDT8::chr11:67397407/-:0000000000|ALDH3B2::chr11:67448684/-:0000000000|ALDH3B2::chr11:67434486/-:0000000000|ALDH3B2::chr11:67442101/-:0000000000|ALDH3B2::chr11:67435105/-:0000000000|NDUFV1::chr11:67374322/+:0000000000|TMEM134::chr11:67236747/-:-000136477|GPR152::chr11:67220199/-:-000153025|CABP4::chr11:67222817/+:0000150407|CABP4::chr11:67219885/+:0000153339|CABP4::chr11:67223590/+:0000149634|CA…
chr17:29875656-29928460	52804	genebody_exon	MIR193A|MIR365B|MIR4725	94.58	62.79	57.56	23.53	332.14	256.35	369.59	296.41	50.31	35.31	51.44	27.02					RAB11FIP4::chr17:29815018/+:0000060638|RAB11FIP4::chr17:29718641/+:0000157015|RAB11FIP4::chr17:29815018/+:0000060638|RAB11FIP4::chr17:29718641/+:0000157015
chr10:5527735-5603031	75296	promotor	CALML3|CALML5	142.3	96.03	64.3	33.06	331.88	280.3	380.59	345.47	56.17	43.66	62.39	38.69	CALML3|CALML5	FAM208B|TUBAL3			TUBAL3::chr10:5446792/-:-000080943|FAM208B::chr10:5726800/+:-000123769|FAM208B::chr10:5754785/+:-000151754|FAM208B::chr10:5759621/+:-000156590|FAM208B::chr10:5762506/+:-000159475|CALML3::chr10:5566851/+:0000000000|CALML5::chr10:5541532/-:0000000000|ASB13::chr10:5708557/-:0000105526|UCN3::chr10:5415677/+:0000112058|UCN3::chr10:5406975/+:0000120760|NET1::chr10:5454513/+:0000073222|NET1::chr10:54885…
chr18:55364646-55472404	107758	promotor	ATP8B1	158.38	112.55	101.81	58.93	324.22	216.45	442.98	308.7	82.35	67.1	104.26	60.68	ATP8B1	FECH|NARS			ATP8B1::chr18:55470326/-:0000000000|ATP8B1::chr18:55399060/-:0000000000|ATP8B1::chr18:55470326/-:0000000000|ATP8B1::chr18:55399060/-:0000000000|LOC100505549::chr18:55308790/+:0000055856|LOC100505549::chr18:55297533/+:0000067113|LOC100505549::chr18:55308790/+:0000055856|LOC100505549::chr18:55297533/+:0000067113|NARS::chr18:55289176/-:-000075470|FECH::chr18:55253968/-:-000110678
chr19:39601978-39672798	70820	promotor	PAK4	59.33	37.08	38.81	20.22	318.63	275.49	347.25	313.1	36.87	27.83	40.53	18.83	PAK4	SARS2|IFNL2|IFNL1|FBXO17|NCCRP1|FBXO27|SAMD4B	PAK4		SARS2::chr19:39421535/-:-000180443|IFNL1::chr19:39786964/+:-000114166|IFNL2::chr19:39759156/+:-000086358|IFNL3::chr19:39735610/-:0000062812|IFNL4::chr19:39739495/-:0000066697|PAPL::chr19:39574944/+:0000027034|PAPL::chr19:39575731/+:0000026247|GMFG::chr19:39826725/-:0000153927|GMFG::chr19:39825949/-:0000153151|FBXO17::chr19:39443326/-:-000158652|FBXO17::chr19:39440975/-:-000161003|FBXO17::chr19:39…
chr12:6290516-6390383	99867	promotor	CD9	117.47	65.69	59.69	23.43	312.73	235.57	323.7	248.73	57.43	36.03	60.36	24.57	CD9	LTBR|PLEKHG6|CD27|TAPBPL|VWF			LTBR::chr12:6484533/+:-000094150|LTBR::chr12:6493198/+:-000102815|VAMP1::chr12:6580064/-:0000189681|PLEKHG6::chr12:6420098/+:-000029715|PLEKHG6::chr12:6421816/+:-000031433|PLEKHG6::chr12:6421324/+:-000030941|PLEKHG6::chr12:6419601/+:-000029218|TNFRSF1A::chr12:6451282/-:0000060899|CD27::chr12:6554050/+:-000163667|TAPBPL::chr12:6561176/+:-000170793|SCNN1A::chr12:6484002/-:0000093619|SCNN1A::chr12:6…
chr20:24970207-25058366	88159	promotor	APMAP|ACSS1|VSX1	105.72	80.85	57.67	34.41	311.99	266.47	343.41	299.59	55.26	48.46	56.94	37.64	APMAP|ACSS1|VSX1	ENTPD6|PYGB		VSX1	ENTPD6::chr20:25187157/+:-000128791|ENTPD6::chr20:25176338/+:-000117972|APMAP::chr20:24973424/-:0000000000|ACSS1::chr20:25038817/-:0000000000|ACSS1::chr20:25013341/-:0000000000|PYGB::chr20:25228705/+:-000170339|VSX1::chr20:25063014/-:0000004648|CST7::chr20:24929865/+:0000040342
chr8:102444942-102535120	90178	promotor	GRHL2	159.16	114.13	82.76	43.45	311.59	236.96	300.25	242.79	70.47	58.37	65.65	33.37	GRHL2			GRHL2	GRHL2::chr8:102504667/+:0000000000|NCALD::chr8:102731875/-:0000196755
chr16:3012928-3110334	97406	promotor	HCFC1R1|PKMYT1|CCDC64B|KREMEN2|TNFRSF12A|CLDN9|CLDN6|PAQR4|IL32|MMP25|THOC6	71.65	30.79	38.01	7.52	305.23	195.06	251.52	136.1	53.8	25.85	42.3	12.38	HCFC1R1|PKMYT1|CCDC64B|KREMEN2|TNFRSF12A|CLDN9|CLDN6|PAQR4|IL32|MMP25|THOC6	ZNF213|TCEB2|PRSS33|ZNF205|IL32|PRSS22	PKMYT1	ZNF213|ZNF205|ZNF200|ZSCAN10	ZNF213::chr16:3187166/+:-000076832|ZNF213::chr16:3185133/+:-000074799|ZNF213::chr16:3185056/+:-000074722|HCFC1R1::chr16:3073968/-:0000000000|HCFC1R1::chr16:3074132/-:0000000000|HCFC1R1::chr16:3073530/-:0000000000|HCFC1R1::chr16:3074286/-:0000000000|TCEB2::chr16:2827296/-:-000185632|PKMYT1::chr16:3029936/-:0000000000|PKMYT1::chr16:3029912/-:0000000000|PKMYT1::chr16:3030539/-:0000000000|PKMYT1::chr…
chr4:77115689-77174886	59197	promotor	SCARB2|FAM47E-STBD1|FAM47E	99.77	105.12	54.36	32.61	305.22	280.58	299.19	279.66	43.61	46.78	44.39	27.9	SCARB2|FAM47E-STBD1|FAM47E	NUP54|CXCL9|SHROOM3|STBD1|CXCL11|CXCL10			ART3::chr4:76932332/+:0000183357|ART3::chr4:76997033/+:0000118656|ART3::chr4:76995847/+:0000119842|NUP54::chr4:77069667/-:-000046022|CXCL9::chr4:76928675/-:-000187014|SCARB2::chr4:77135051/-:0000000000|FAM47E-STBD1::chr4:77172852/+:0000000000|FAM47E::chr4:77135192/+:0000000000|FAM47E::chr4:77172852/+:0000000000|FAM47E::chr4:77138731/+:0000000000|SHROOM3::chr4:77356252/+:-000181366|STBD1::chr4:772…
chr1:33159748-33239643	79895	promotor	SYNC|KIAA1522	63.88	46.43	44.83	23.55	303.17	279.44	313.69	266.29	36.98	31.01	42.96	20.55	SYNC|KIAA1522	HPCA|S100PBP|ZBTB8OS		ZBTB8A	ZBTB8A::chr1:33019059/+:0000140689|ZBTB8A::chr1:33058531/+:0000101217|ZBTB8A::chr1:33004745/+:0000155003|FNDC5::chr1:33333988/-:0000094345|FNDC5::chr1:33338092/-:0000098449|FNDC5::chr1:33336413/-:0000096770|FNDC5::chr1:33334593/-:0000094950|SYNC::chr1:33168360/-:0000000000|RBBP4::chr1:33116748/+:0000043000|RBBP4::chr1:33117514/+:0000042234|RBBP4::chr1:33116958/+:0000042790|YARS::chr1:33283632/-:0…
chr10:112533891-112654427	120536	promotor	PDCD4	172.44	168.2	51.95	53.35	301.57	311.65	305.42	366.51	63.79	80.84	57.16	66.88	PDCD4	SHOC2|ADRA2A			SHOC2::chr10:112679300/+:-000024873|SHOC2::chr10:112723882/+:-000069455|SHOC2::chr10:112679300/+:-000024873|SHOC2::chr10:112723882/+:-000069455|BBIP1::chr10:112679123/-:0000024696|BBIP1::chr10:112678693/-:0000024266|BBIP1::chr10:112661369/-:0000006942|BBIP1::chr10:112677970/-:0000023543|PDCD4::chr10:112631552/+:0000000000|PDCD4::chr10:112636427/+:0000000000|PDCD4::chr10:112635723/+:0000000000|ADR…
chr9:140471887-140516435	44548	promotor	EHMT1|DPH7|ARRDC1|ZMYND19	63.56	45.36	48.66	21.91	295.1	283.83	353.24	312.88	42.68	31.15	59.27	29.95	EHMT1|DPH7|ARRDC1|ZMYND19	ENTPD8|NSMF|EXD3|PNPLA7			EHMT1::chr9:140513443/+:0000000000|DPH7::chr9:140473386/-:0000000000|ENTPD8::chr9:140332756/-:-000139131|ENTPD8::chr9:140335900/-:-000135987|NSMF::chr9:140353785/-:-000118102|MRPL41::chr9:140446525/+:0000025362|MRPL41::chr9:140446308/+:0000025579|EXD3::chr9:140317713/-:-000154174|EXD3::chr9:140289855/-:-000182032|EXD3::chr9:140317713/-:-000154174|EXD3::chr9:140289855/-:-000182032|ARRDC1::chr9:140…
chr7:2547387-2572270	24883	promotor	LFNG	65.12	36.13	27.54	10.81	294.01	210.95	163.46	130.13	46.13	27.39	35.44	14.08	LFNG	AMZ1|SNX8|IQCE|TTYH3			CHST12::chr7:2443194/+:0000104193|CHST12::chr7:2472197/+:0000075190|AMZ1::chr7:2719155/+:-000146885|AMZ1::chr7:2727835/+:-000155565|AMZ1::chr7:2739867/+:-000167597|EIF3B::chr7:2394473/+:0000152914|SNX8::chr7:2354109/-:-000193278|IQCE::chr7:2611159/+:-000038889|IQCE::chr7:2598605/+:-000026335|IQCE::chr7:2611159/+:-000038889|IQCE::chr7:2598605/+:-000026335|TTYH3::chr7:2671602/+:-000099332|LFNG::chr…
chr12:54331391-54395642	64251	promotor	HOXC9|HOXC11|HOXC10|HOXC13	95.32	70.17	58.01	35.5	292.99	233.4	291.84	275.06	47.1	35.48	45.48	32.4	HOXC9|HOXC11|HOXC10|HOXC13	HOXC8|HOXC5|HOXC4|HOXC6		HOXC9|HOXC8|HOXC5|HOXC4|HOXC6|HOXC11|HOXC10|HOXC13	HOXC9::chr12:54393876/+:0000000000|HOXC8::chr12:54402889/+:-000007247|SMUG1::chr12:54581685/-:0000186043|SMUG1::chr12:54582777/-:0000187135|SMUG1::chr12:54582740/-:0000187098|SMUG1::chr12:54577742/-:0000182100|SMUG1::chr12:54582379/-:0000186737|SMUG1::chr12:54581688/-:0000186046|HOXC5::chr12:54426831/+:-000031189|HOXC4::chr12:54447700/+:-000052058|HOXC4::chr12:54447660/+:-000052018|HOXC4::chr12:5…
chr17:48591205-48626174	34969	promotor	EPN3|SPATA20	78.29	44.55	48.24	21.15	292.39	242.16	311.44	247.46	46.36	30.4	46.53	19.37	EPN3|SPATA20	MRPL27|CHAD|CACNA1G|LUC7L3|LRRC59|ABCC3			MRPL27::chr17:48450561/-:-000140644|ANKRD40::chr17:48785269/-:0000159095|CHAD::chr17:48546226/-:-000044979|ACSF2::chr17:48503518/+:0000087687|ACSF2::chr17:48538602/+:0000052603|ACSF2::chr17:48538037/+:0000053168|ACSF2::chr17:48538993/+:0000052212|XYLT2::chr17:48423392/+:0000167813|EPN3::chr17:48613781/+:0000000000|EPN3::chr17:48610047/+:0000000000|CACNA1G::chr17:48638428/+:-000012254|RSAD1::chr17…
chr17:36470949-36496850	25901	promotor	GPR179	68.18	40.22	35.52	17.87	291.85	223.22	288.96	226.92	30.16	19.93	31.46	13.14	GPR179	ARHGAP23|SOCS7|TBC1D3C|TBC1D3K|TBC1D3F|TBC1D3H|LOC102724862|TBC1D3|TBC1D3L|LOC101060389|LOC101060321|LOC102723859			GPR179::chr17:36499692/-:0000002842|SOCS7::chr17:36508006/+:-000011156|TBC1D3C::chr17:36283976/+:0000186973|TBC1D3C::chr17:36347081/-:-000123868|TBC1D3C::chr17:36285543/+:0000185406|TBC1D3C::chr17:36348648/-:-000122301|TBC1D3C::chr17:36283976/+:0000186973|TBC1D3C::chr17:36347081/-:-000123868|TBC1D3C::chr17:36285543/+:0000185406|TBC1D3C::chr17:36348648/-:-000122301|TBC1D3K::chr17:36284016/+:000018…
chr20:326850-371651	44801	promotor	NRSN2|TRIB3	99.89	72.2	40.3	22.16	290.21	250.86	317.99	251.73	41.13	32.83	37.45	18.5	NRSN2|TRIB3	C20orf96|RBCK1|DEFB128	TRIB3|CSNK2A1	SOX12	C20orf96::chr20:271418/-:-000055432|RBCK1::chr20:388708/+:-000017057|NRSN2::chr20:330281/+:0000000000|NRSN2::chr20:327369/+:0000000000|NRSN2::chr20:329892/+:0000000000|TRIB3::chr20:361272/+:0000000000|TRIB3::chr20:363076/+:0000000000|TRIB3::chr20:361949/+:0000000000|TRIB3::chr20:361938/+:0000000000|TRIB3::chr20:361986/+:0000000000|ZCCHC3::chr20:278203/+:0000048647|TBC1D20::chr20:443196/-:00000715…
chr1:153916952-153964954	48002	promotor	RPS27|CREB3L4|CRTC2|DENND4B|SLC39A1|RAB13|JTB	67.29	52.62	44.77	26.55	290.02	261.34	251.35	220.69	40.22	32.3	37.57	22.23	RPS27|CREB3L4|CRTC2|DENND4B|SLC39A1|RAB13|JTB	GATAD2B		CREB3L4|GATAD2B	RPS27::chr1:153963238/+:0000000000|NUP210L::chr1:154127591/-:0000162637|TPM3::chr1:154155724/-:0000190770|TPM3::chr1:154145676/-:0000180722|TPM3::chr1:154150696/-:0000185742|TPM3::chr1:154164610/-:0000199656|TPM3::chr1:154148723/-:0000183769|CRTC2::chr1:153931131/-:0000000000|DENND4B::chr1:153916872/-:-000000080|DENND4B::chr1:153919153/-:0000000000|SLC39A1::chr1:153935222/-:0000000000|SLC39A1::ch…
chr5:35181787-35248427	66640	promotor	PRLR	133.2	174.08	79.65	59.32	289.92	296.48	382.5	400.31	62.32	86.16	68.56	53.71	PRLR	PRLR|AGXT2			PRLR::chr5:35230690/-:0000000000|PRLR::chr5:35118223/-:-000063564|PRLR::chr5:35089764/-:-000092023|PRLR::chr5:35230690/-:0000000000|PRLR::chr5:35118223/-:-000063564|PRLR::chr5:35089764/-:-000092023|PRLR::chr5:35230690/-:0000000000|PRLR::chr5:35118223/-:-000063564|PRLR::chr5:35089764/-:-000092023|AGXT2::chr5:35048239/-:-000133548
chr8:29342111-29482181	140070	enhancer	DUSP4	307.17	88.65	66.06	12.71	289.7	110.2	265.65	126.28	92.89	25.27	68.3	19.25		DUSP4			DUSP4::chr8:29206321/-:-000135790|DUSP4::chr8:29208266/-:-000133845|DUSP4::chr8:29203590/-:-000138521
chr17:56428142-56496491	68349	promotor	RNF43|SUPT4H1	136.86	81.69	66.26	34.32	289.31	197.41	270.45	185.71	62.63	46.01	62.97	27.94	RNF43|SUPT4H1	MPO|BZRAP1|MKS1			C17orf47::chr17:56621732/-:0000125241|HSF5::chr17:56565761/-:0000069270|EPX::chr17:56270088/+:0000158054|MPO::chr17:56358295/-:-000069847|MKS1::chr17:56296665/-:-000131477|MKS1::chr17:56296965/-:-000131177|BZRAP1::chr17:56406151/-:-000021991|LPO::chr17:56315786/+:0000112356|LPO::chr17:56320338/+:0000107804|SUPT4H1::chr17:56429598/-:0000000000|RNF43::chr17:56493119/-:0000000000|RNF43::chr17:564949…
chr12:52575770-52650962	75192	promotor	C12orf80|KRT80|KRT7	96.64	54.08	69.25	33.73	288.6	205.84	324.85	254.68	66.53	41.16	79.7	38.95	C12orf80|KRT80|KRT7	KRT86		NR4A1	KRT75::chr12:52828109/-:0000177147|NR4A1::chr12:52448110/+:0000127660|NR4A1::chr12:52416615/+:0000159155|NR4A1::chr12:52431498/+:0000144272|NR4A1::chr12:52435593/+:0000140177|NR4A1::chr12:52445185/+:0000130585|NR4A1::chr12:52446279/+:0000129491|ATG101::chr12:52463757/+:0000112013|ATG101::chr12:52467358/+:0000108412|ATG101::chr12:52464137/+:0000111633|KRT81::chr12:52685298/-:0000034336|KRT82::chr1…
chr15:41046241-41167424	121183	promotor	ZFYVE19|RHOV|C15orf62|DNAJC17|SPINT1|PPP1R14D|GCHFR|RMDN3	64.5	43.26	35.9	22.68	280.68	231.76	267.83	234.41	37.38	26.94	32.21	19.41	ZFYVE19|RHOV|C15orf62|DNAJC17|SPINT1|PPP1R14D|GCHFR|RMDN3	VPS18|CHAC1|DLL4|C15orf57			RPUSD2::chr15:40861491/+:0000184750|SPINT1::chr15:41136687/+:0000000000|SPINT1::chr15:41136245/+:0000000000|SPINT1::chr15:41136642/+:0000000000|RAD51::chr15:40987377/+:0000058864|RAD51::chr15:40990954/+:0000055287|RAD51::chr15:40987326/+:0000058915|VPS18::chr15:41186627/+:-000019203|RHOV::chr15:41166486/-:0000000000|C15orf62::chr15:41062158/+:0000000000|DNAJC17::chr15:41099675/-:0000000000|ZFYVE1…
chr1:204029527-204132553	103026	promotor	SOX13|REN|ETNK2	82.61	38.6	49.41	14.97	280.1	203.14	255.35	151.09	56.8	32.11	46.93	14.11	SOX13|REN|ETNK2			SOX13	KISS1::chr1:204165618/-:0000033065|KISS1::chr1:204162041/-:0000029488|SOX13::chr1:204042245/+:0000000000|SOX13::chr1:204082042/+:0000000000|PLEKHA6::chr1:204243936/-:0000111383|PLEKHA6::chr1:204329056/-:0000196503|PLEKHA6::chr1:204242867/-:0000110314|PLEKHA6::chr1:204243936/-:0000111383|PLEKHA6::chr1:204329056/-:0000196503|PLEKHA6::chr1:204242867/-:0000110314|GOLT1A::chr1:204183219/-:0000050666|R…
chr14:35799445-35826506	27061	enhancer	INSM2	86.77	61.43	32.64	18.14	277.2	214.67	256.77	222.93	32.83	24.95	26.07	14.51		INSM2		INSM2	PSMA6::chr14:35777199/+:0000022246|PSMA6::chr14:35747763/+:0000051682|PSMA6::chr14:35778119/+:0000021326|PSMA6::chr14:35761522/+:0000037923|NFKBIA::chr14:35873959/-:0000047453|INSM2::chr14:36003247/+:-000176741
chr14:90968406-90989809	21403	enhancer	NRDE2	106.36	77.33	41.53	21.78	277	236.05	269.68	257.37	41.72	32.61	36.58	21.55		NRDE2			NRDE2::chr14:90798480/-:-000169926|CALM1::chr14:90863326/+:0000105080
chr4:78059945-78092855	32910	promotor	CCNG2	133.51	104.23	36.14	30.27	272.08	256.85	201.94	226.69	50.98	53.3	36.62	30.34	CCNG2	CCNI			CCNG2::chr4:78078356/+:0000000000|SEPT11::chr4:77870894/+:0000189051|CCNI::chr4:77987557/-:-000072388|CCNI::chr4:77997124/-:-000062821
chr11:74999502-75115308	115806	promotor	RPS3|ARRB1	104.68	68.04	65.85	35.65	270.18	186.04	221.94	181.19	73.28	47.21	66.96	37.17	RPS3|ARRB1	SERPINH1			ARRB1::chr11:75062874/-:0000000000|GDPD5::chr11:75236598/-:0000121290|GDPD5::chr11:75188839/-:0000073531|GDPD5::chr11:75201364/-:0000086056|GDPD5::chr11:75236598/-:0000121290|GDPD5::chr11:75188839/-:0000073531|GDPD5::chr11:75201364/-:0000086056|RPS3::chr11:75113395/+:0000000000|RPS3::chr11:75110534/+:0000000000|RPS3::chr11:75112683/+:0000000000|RPS3::chr11:75115063/+:0000000000|TPBGL::chr11:74951…
chr11:65182762-65217806	35044	enhancer	EHBP1L1|SLC25A45|SCYL1|SSSCA1|SIPA1|FAM89B	84.91	104.06	168.16	115.01	268.43	403.69	327.58	471.85	101.73	128.84	246.6	190.82		EHBP1L1|SLC25A45|SCYL1|SSSCA1|SIPA1|FAM89B	SCYL1|MAP3K11		DPF2::chr11:65101224/+:0000081538|POLA2::chr11:65029322/+:0000153440|EHBP1L1::chr11:65343508/+:-000125702|SLC25A45::chr11:65149439/-:-000033323|SLC25A45::chr11:65149856/-:-000032906|SLC25A45::chr11:65147645/-:-000035117|SLC25A45::chr11:65150144/-:-000032618|SLC25A45::chr11:65147704/-:-000035058|SLC25A45::chr11:65150517/-:-000032245|SLC25A45::chr11:65148102/-:-000034660|SLC25A45::chr11:65151171/-:…
chr11:60896105-60955795	59690	promotor	VPS37C	95.37	75.28	35.56	24.66	268.21	250.2	224.9	214.46	39.21	37.24	31.14	22.97	VPS37C	TMEM138|TKFC|SLC15A3|PGA3|PGA4|PGA5			PGA3::chr11:60970966/+:-000015171|TMEM138::chr11:61129472/+:-000173677|TMEM138::chr11:61131723/+:-000175928|VPS37C::chr11:60928915/-:0000000000|VPS37C::chr11:60906306/-:0000000000|TKFC::chr11:61100653/+:-000144858|TKFC::chr11:61102091/+:-000146296|CD5::chr11:60869929/+:0000026176|CD6::chr11:60739112/+:0000156993|CYB561A3::chr11:61129754/-:0000173959|CYB561A3::chr11:61125299/-:0000169504|CYB561A3:…
chr1:154927581-154991341	63760	promotor	FLAD1|LENEP|PBXIP1|CKS1B|SHC1|PYGO2|ZBTB7B	64.34	51.43	44.14	21.89	266.99	242.45	264.93	234.7	46.92	35.07	43.97	25.42	FLAD1|LENEP|PBXIP1|CKS1B|SHC1|PYGO2|ZBTB7B	ADAM15|SLC50A1|MTX1|EFNA4|EFNA3|EFNA1|KCNN3|TRIM46|PMVK|DCST1		ZBTB7B	FLAD1::chr1:154956317/+:0000000000|FLAD1::chr1:154959941/+:0000000000|FLAD1::chr1:154955769/+:0000000000|THBS3::chr1:155177771/-:0000186430|LENEP::chr1:154966061/+:0000000000|ADAM15::chr1:155023747/+:-000032406|PBXIP1::chr1:154926232/-:-000001349|PBXIP1::chr1:154928566/-:0000000000|SLC50A1::chr1:155108287/+:-000116946|SLC50A1::chr1:155107819/+:-000116478|SLC50A1::chr1:155108774/+:-000117433|CKS1B…
chr20:30248753-30312704	63951	promotor	BCL2L1	75.88	49.81	67.36	35.12	264.82	190.22	350.99	278.65	46	34.58	62.23	35.59	BCL2L1	TPX2|MYLK2|TTLL9	MYLK2	FOXS1|ID1	BCL2L1::chr20:30310150/-:0000000000|BCL2L1::chr20:30310655/-:0000000000|TPX2::chr20:30326903/+:-000014199|TPX2::chr20:30330343/+:-000017639|TPX2::chr20:30345209/+:-000032505|REM1::chr20:30064029/+:0000184724|REM1::chr20:30063090/+:0000185663|MYLK2::chr20:30407335/+:-000094631|MYLK2::chr20:30407177/+:-000094473|FOXS1::chr20:30433419/-:0000120715|ID1::chr20:30193085/+:0000055668|COX4I2::chr20:30225…
chr9:130692248-130861927	169679	promotor	FAM102A|NAIF1|PIP5KL1|DPM2|SLC25A25	68.17	86.67	21.97	8.03	264.09	251.92	130.07	96.01	46.95	52.49	25.96	6.07	FAM102A|NAIF1|PIP5KL1|DPM2|SLC25A25	C9orf16|ENG|AK1|SH2D3C|DNM1|ST6GALNAC6|ST6GALNAC4|TOR2A|LCN2	AK1|CDK9		C9orf16::chr9:130922538/+:-000060611|ST6GALNAC6::chr9:130660288/-:-000031960|ST6GALNAC6::chr9:130661926/-:-000030322|ST6GALNAC6::chr9:130667626/-:-000024622|ST6GALNAC6::chr9:130658610/-:-000033638|ST6GALNAC6::chr9:130659686/-:-000032562|FAM102A::chr9:130710692/-:0000000000|FAM102A::chr9:130712992/-:0000000000|FAM102A::chr9:130742811/-:0000000000|ENG::chr9:130592105/-:-000100143|ENG::chr9:13061705…
chr17:17583741-17657154	73413	promotor	RAI1	54.45	34.87	27.75	8.98	262.85	205.39	265.43	194.04	29.12	23.96	29.64	9.69	RAI1	RAI1|PEMT|RASD1		SREBF1	RAI1::chr17:17584786/+:0000000000|RAI1::chr17:17696246/+:-000039092|RAI1::chr17:17627341/+:0000000000|RAI1::chr17:17584786/+:0000000000|RAI1::chr17:17696246/+:-000039092|RAI1::chr17:17627341/+:0000000000|SREBF1::chr17:17740324/-:0000083170|RASD1::chr17:17399708/-:-000184033|PEMT::chr17:17495016/-:-000088725|PEMT::chr17:17480778/-:-000102963|PEMT::chr17:17485744/-:-000097997|PEMT::chr17:17480340/-…
chr11:60656038-60714784	58746	promotor	PRPF19|TMEM109|SLC15A3|TMEM132A	77.55	47.94	36.65	14.97	262.35	195.47	269.31	207.7	35.87	24.12	34.61	18.4	PRPF19|TMEM109|SLC15A3|TMEM132A	PTGDR2|CD5|CD6			PTGDR2::chr11:60621203/-:-000034835|PTGDR2::chr11:60623443/-:-000032595|TMEM109::chr11:60687157/+:0000000000|TMEM109::chr11:60681370/+:0000000000|ZP1::chr11:60635014/+:0000021024|PRPF19::chr11:60674060/-:0000000000|VPS37C::chr11:60906306/-:0000191522|CCDC86::chr11:60609428/+:0000046610|CD5::chr11:60869929/+:-000155145|CD6::chr11:60739112/+:-000024328|MS4A8::chr11:60467046/+:0000188992|MS4A8::chr1…
chr15:93346345-93465606	119261	promotor	CHD2	122.75	99.01	55.32	39.06	261.14	225.68	226.23	201	50.4	47.58	46.86	30.45	CHD2	FAM174B			FAM174B::chr15:93199030/-:-000147315|CHD2::chr15:93444396/+:0000000000|CHD2::chr15:93443550/+:0000000000|RGMA::chr15:93616388/-:0000150782|RGMA::chr15:93617215/-:0000151609|RGMA::chr15:93616938/-:0000151332|RGMA::chr15:93631751/-:0000166145|RGMA::chr15:93632442/-:0000166836|RGMA::chr15:93616259/-:0000150653
chr2:20377284-20436370	59086	promotor	SDC1	73.98	43.27	46.9	25.8	260.98	197.55	281.09	255	41.74	29.75	47.42	27.42	SDC1	WDR35|MATN3|LAPTM4A			PUM2::chr2:20527138/-:0000090768|PUM2::chr2:20512183/-:0000075813|PUM2::chr2:20518405/-:0000082035|PUM2::chr2:20526145/-:0000089775|PUM2::chr2:20550610/-:0000114240|PUM2::chr2:20527146/-:0000090776|SDC1::chr2:20424846/-:0000000000|SDC1::chr2:20425193/-:0000000000|SDC1::chr2:20424926/-:0000000000|MATN3::chr2:20212454/-:-000164830|LAPTM4A::chr2:20251788/-:-000125496|WDR35::chr2:20189883/-:-000187401
chr14:69239690-69294323	54633	promotor	ZFP36L1	168.49	95.81	50.59	32.32	255.43	214.01	198.3	190.65	70.57	44.65	45.67	31.52	ZFP36L1				ACTN1::chr14:69446082/-:0000151759|ZFP36L1::chr14:69260630/-:0000000000|ZFP36L1::chr14:69262959/-:0000000000
chr6:109492629-109581093	88464	promotor	LOC100996634	239.29	141.49	56.85	38.8	253.09	151.24	222.86	187.51	70.95	51.46	53.47	38.45	LOC100996634	SESN1|SMPD2			SESN1::chr6:109330190/-:-000162439|SESN1::chr6:109415707/-:-000076922|SESN1::chr6:109330757/-:-000161872|SESN1::chr6:109322690/-:-000169939|SESN1::chr6:109323545/-:-000169084|SESN1::chr6:109330190/-:-000162439|SESN1::chr6:109415707/-:-000076922|SESN1::chr6:109330757/-:-000161872|SESN1::chr6:109322690/-:-000169939|SESN1::chr6:109323545/-:-000169084|CD164::chr6:109703761/-:0000122668|CEP57L1::chr6:…
chr18:45631463-45689656	58193	promotor	ZBTB7C	92.8	68.95	54.35	32.53	247.8	247.81	286.03	292.36	43.79	41.98	55.83	33.45	ZBTB7C	ZBTB7C|SMAD2		ZBTB7C|SMAD2	ZBTB7C::chr18:45663679/-:0000000000|ZBTB7C::chr18:45567493/-:-000063970|ZBTB7C::chr18:45663679/-:0000000000|ZBTB7C::chr18:45567493/-:-000063970|SMAD2::chr18:45456969/-:-000174494|SMAD2::chr18:45457516/-:-000173947
chr7:30172561-30214491	41930	promotor	MTURN	74.94	53.76	34.18	13.06	247.1	213.53	224.31	166.82	34.09	29.91	29.14	13.61	MTURN	SCRN1|FKBP14|ZNRF2			MTURN::chr7:30174551/+:0000000000|FKBP14::chr7:30066416/-:-000106145|PLEKHA8::chr7:30067976/+:0000104585|SCRN1::chr7:30029733/-:-000142828|SCRN1::chr7:30008683/-:-000163878|SCRN1::chr7:30029424/-:-000143137|SCRN1::chr7:29994975/-:-000177586|SCRN1::chr7:30029904/-:-000142657|SCRN1::chr7:30029733/-:-000142828|SCRN1::chr7:30008683/-:-000163878|SCRN1::chr7:30029424/-:-000143137|SCRN1::chr7:29994975/-…
chr5:172259983-172334407	74424	promotor	ERGIC1	78.16	53.69	41.61	20.61	246.33	230.46	280.26	260.44	46.61	34.47	43.83	24.25	ERGIC1	RPL26L1|CREBRF|ATP6V0E1|DUSP1			NEURL1B::chr5:172068275/+:0000191708|RPL26L1::chr5:172386438/+:-000052031|RPL26L1::chr5:172386867/+:-000052460|LOC101928093::chr5:172182505/+:0000077478|LOC101928093::chr5:172185136/+:0000074847|ERGIC1::chr5:172261222/+:0000000000|CREBRF::chr5:172507591/+:-000173184|CREBRF::chr5:172483354/+:-000148947|CREBRF::chr5:172507587/+:-000173180|CREBRF::chr5:172507591/+:-000173184|CREBRF::chr5:172483354/+…
chr7:128044660-128102106	57446	promotor	IMPDH1|HILPDA	100.36	77.35	41.29	25.89	244.4	210.29	235.06	207.05	39.58	35.83	38.64	26.58	IMPDH1|HILPDA	METTL2B|PRRT4|RBM28			METTL2B::chr7:128116782/+:-000014676|PRRT4::chr7:128000116/-:-000044544|PRRT4::chr7:128001475/-:-000043185|PRRT4::chr7:128001738/-:-000042922|IMPDH1::chr7:128046023/-:0000000000|IMPDH1::chr7:128050040/-:0000000000|IMPDH1::chr7:128050035/-:0000000000|HILPDA::chr7:128095883/+:0000000000|HILPDA::chr7:128097254/+:0000000000|LEP::chr7:127892043/+:0000152617|LEP::chr7:127881330/+:0000163330|RBM28::chr7…
chr8:127558309-127586039	27730	promotor	FAM84B	93.11	49.26	38.39	19.9	243.66	175.29	186.85	144.18	42.04	28.46	34.74	18.8	FAM84B				FAM84B::chr8:127569729/-:0000000000|FAM84B::chr8:127570710/-:0000000000
chr1:201968499-202029686	61187	promotor	ELF3	91.03	74.35	58.59	44	243.49	235.5	290.99	307.6	46.37	50.8	62.66	58.41	ELF3	GPR37L1|LGR6|LMOD1		ELF3	GPR37L1::chr1:202092028/+:-000062342|LGR6::chr1:202172904/+:-000143218|PTPN7::chr1:202129118/-:0000099432|PTPN7::chr1:202130715/-:0000101029|ARL8A::chr1:202113870/-:0000084184|SHISA4::chr1:201857804/+:0000110695|RNPEP::chr1:201951765/+:0000016734|TIMM17A::chr1:201924618/+:0000043881|IPO9::chr1:201798287/+:0000170212|ELF3::chr1:201979689/+:0000000000|ELF3::chr1:201980256/+:0000000000|LMOD1::chr1:2…
chr9:130282962-130347603	64641	promotor	FAM129B	48.97	31.07	35.09	18.09	242.18	187.56	246.94	182.94	34.2	21.92	33.2	13.86	FAM129B	TTC16|STXBP1|RPL12|C9orf117		ZNF79	PTRH1::chr9:130477935/-:0000130332|LRSAM1::chr9:130214207/+:0000068755|LRSAM1::chr9:130214533/+:0000068429|LRSAM1::chr9:130213764/+:0000069198|LRSAM1::chr9:130216774/+:0000066188|SLC2A8::chr9:130162185/+:0000120777|SLC2A8::chr9:130159416/+:0000123546|FAM129B::chr9:130341285/-:0000000000|FAM129B::chr9:130331395/-:0000000000|STXBP1::chr9:130374485/+:-000026882|TTC16::chr9:130478357/+:-000130754|RPL…
chr12:122210592-122251626	41034	promotor	SETD1B|RHOF	79.64	61.22	44.12	23.71	240.8	231.75	250.3	247.57	36.14	31.08	37.79	21.78	SETD1B|RHOF	PSMD9|MORN3|KDM2B|WDR66			ORAI1::chr12:122064454/+:0000146138|PSMD9::chr12:122326636/+:-000075010|MORN3::chr12:122107559/-:-000103033|TMEM120B::chr12:122150657/+:0000059935|SETD1B::chr12:122242637/+:0000000000|KDM2B::chr12:122018919/-:-000191673|KDM2B::chr12:122018363/-:-000192229|WDR66::chr12:122356462/+:-000104836|WDR66::chr12:122359191/+:-000107565|RHOF::chr12:122231593/-:0000000000|HPD::chr12:122326516/-:0000074890|HP…
chr22:50310658-50364957	54299	promotor	PIM3|CRELD2|ALG12	73.35	54.07	30.27	17.7	240.23	246.13	188.52	173.1	42.23	40.93	30.58	18.83	PIM3|CRELD2|ALG12	MOV10L1|BRD1	PIM3	ZBED4	ZBED4::chr22:50247496/+:0000063162|ZBED4::chr22:50276981/+:0000033677|PIM3::chr22:50354142/+:0000000000|CRELD2::chr22:50312277/+:0000000000|MLC1::chr22:50524357/-:0000159400|MLC1::chr22:50523389/-:0000158432|MLC1::chr22:50523780/-:0000158823|ALG12::chr22:50312105/-:0000000000|ALG12::chr22:50307490/-:-000003168|MOV10L1::chr22:50528684/+:-000163727|MOV10L1::chr22:50528434/+:-000163477|BRD1::chr22:5…
chr19:39137353-39178110	40757	promotor	ACTN4	50.05	39.08	26.07	9.98	239.23	194.08	178.27	132.68	25.16	25.27	26.71	13.64	ACTN4	MAP4K1|LGALS7B	MAP4K1		MAP4K1::chr19:39108674/-:-000028679|EIF3K::chr19:39109713/+:0000027640|ACTN4::chr19:39138266/+:0000000000|LGALS7B::chr19:39279849/+:-000101739|CAPN12::chr19:39235113/-:0000057003|ECH1::chr19:39322496/-:0000144386|RINL::chr19:39368918/-:0000190808|RINL::chr19:39364627/-:0000186517|RINL::chr19:39367420/-:0000189310|RINL::chr19:39367113/-:0000189003|RINL::chr19:39362509/-:0000184399|HNRNPL::chr19:39…
chr8:144639504-144719696	80192	promotor	PYCRL|TSTA3|GSDMD|ZNF623|NAPRT|MROH6|EEF1D	56.4	37.85	39.24	13.87	237.24	205.37	172.1	119.4	46.83	27.24	38.25	15.29	PYCRL|TSTA3|GSDMD|ZNF623|NAPRT|MROH6|EEF1D	ZNF707|ZC3H3|TOP1MT|ZNF623|MAPK15|MAFA	MAPK15	ZNF707|ZNF623|MAFA	RHPN1::chr8:144451024/+:0000188480|PYCRL::chr8:144691783/-:0000000000|TSTA3::chr8:144698892/-:0000000000|TSTA3::chr8:144699731/-:0000000000|ZNF707::chr8:144769086/+:-000049390|ZNF707::chr8:144770163/+:-000050467|ZNF707::chr8:144771373/+:-000051677|ZNF707::chr8:144766621/+:-000046925|ZNF707::chr8:144773242/+:-000053546|ZNF707::chr8:144773068/+:-000053372|ZNF707::chr8:144774414/+:-000054718|ZNF707:…
chr5:127175647-127337594	161947	enhancer	SLC12A2	258.1	105.96	69.53	31.8	237.06	93.7	256.04	158.64	75.03	39.78	73.26	34.23		SLC12A2			SLC12A2::chr5:127419482/+:-000081888|CTXN3::chr5:126984712/+:0000190935|CTXN3::chr5:126988706/+:0000186941|CTXN3::chr5:126993114/+:0000182533|CTXN3::chr5:126989008/+:0000186639
chr20:52204861-52220070	15209	enhancer	ZNF217	70.71	66.4	41.68	31.49	236.57	219.59	210.25	203.42	38.06	41.78	35.69	23.97		ZNF217		ZNF217	ZNF217::chr20:52199635/-:-000005226
chr17:27036710-27089073	52363	promotor	RAB34|TLCD1|RPL23A|PROCA1|NARR|FAM222B|TRAF4	45.74	28.82	33.2	16.59	236.49	198.56	167.15	122.92	37.56	27.27	37.09	15.5	RAB34|TLCD1|RPL23A|PROCA1|NARR|FAM222B|TRAF4	SDF2|UNC119|SPAG5|PROCA1|PIGS|SGK494|ALDOC|KIAA0100|ERAL1	SGK494	FOXN1	TLCD1::chr17:27053229/-:0000000000|TLCD1::chr17:27053948/-:0000000000|SGK494::chr17:26941210/-:-000095500|DHRS13::chr17:27230088/-:0000141015|SUPT6H::chr17:27000388/+:0000036322|SUPT6H::chr17:26989301/+:0000047409|SUPT6H::chr17:27000388/+:0000036322|SUPT6H::chr17:26989301/+:0000047409|RPL23A::chr17:27046999/+:0000000000|PHF12::chr17:27278507/-:0000189434|SPAG5::chr17:26926055/-:-000110655|RAB34::…
chr14:96522201-96589703	67502	promotor	C14orf132	133.06	53.18	43.73	20.24	235.68	114.73	245.71	143.08	50.27	28.81	49.67	19.24	C14orf132	BDKRB1|BDKRB2			BDKRB1::chr14:96730009/+:-000140306|BDKRB1::chr14:96722546/+:-000132843|BDKRB1::chr14:96728988/+:-000139285|BDKRB2::chr14:96671134/+:-000081431|BDKRB2::chr14:96703410/+:-000113707|BDKRB2::chr14:96671134/+:-000081431|BDKRB2::chr14:96703410/+:-000113707|C14orf132::chr14:96505660/+:0000016541|C14orf132::chr14:96517460/+:0000004741
chr17:1834539-1958777	124238	promotor	DPH1|HIC1|OVCA2|RTN4RL1	59.47	43.45	36.42	14.85	234	191.05	218.52	164.05	39.38	27.61	38.51	16.34	DPH1|HIC1|OVCA2|RTN4RL1	SMYD4		HIC1	DPH1::chr17:1933430/+:0000000000|SMG6::chr17:2140140/-:0000181363|SMG6::chr17:2139930/-:0000181153|SMG6::chr17:1992054/-:0000033277|SMG6::chr17:2148012/-:0000189235|SMG6::chr17:2140140/-:0000181363|SMG6::chr17:2139930/-:0000181153|SMG6::chr17:1992054/-:0000033277|SMG6::chr17:2148012/-:0000189235|HIC1::chr17:1958392/+:0000000000|HIC1::chr17:1959964/+:-000001187|RPA1::chr17:1733272/+:0000101267|SMY…
chr17:39662932-39706407	43475	promotor	KRT15|KRT13|KRT19	87.05	53.39	58.5	18.89	229.28	180.56	239.2	154.82	51.06	32.63	67.65	23.04	KRT15|KRT13|KRT19	EIF1|KRT38|KRT31|KRTAP17-1|KRT33A|KRT32|KRT35|KRT34|KRT37|KRT33B|GAST			KRT38::chr17:39597595/-:-000065337|HAP1::chr17:39890897/-:0000184490|KRTAP17-1::chr17:39471946/-:-000190986|KRT31::chr17:39553843/-:-000109089|EIF1::chr17:39845126/+:-000138719|KRT33A::chr17:39507063/-:-000155869|KRT32::chr17:39623637/-:-000039295|KRT35::chr17:39637391/-:-000025541|KRT34::chr17:39538635/-:-000124297|KRT37::chr17:39580821/-:-000082111|KRT17::chr17:39780881/-:0000074474|KRT16::chr1…
chr8:29171576-29212450	40874	promotor	DUSP4	183.34	66.21	63.32	20.42	228.89	132.39	202.73	133.15	87.58	34.86	66.63	19.69	DUSP4	KIF13B			DUSP4::chr8:29206321/-:0000000000|DUSP4::chr8:29208266/-:0000000000|DUSP4::chr8:29203590/-:0000000000|KIF13B::chr8:29120609/-:-000050967
chr15:93176665-93212195	35530	promotor	FAM174B	77.57	51.61	30.01	18.51	226.76	183.32	233.88	228.1	30.6	23.43	26.3	17.66	FAM174B				FAM174B::chr15:93199030/-:0000000000|C15orf32::chr15:93014906/+:0000161759
chr6:25623038-25719864	96826	promotor	SCGN	229.99	317.08	15.82	10.2	221.22	247.45	85.01	105.49	51.42	84.51	13.23	8.65	SCGN	SLC17A4			SLC17A4::chr6:25769212/+:-000049348|SLC17A4::chr6:25762154/+:-000042290|SLC17A4::chr6:25754926/+:-000035062|SLC17A4::chr6:25768563/+:-000048699|SCGN::chr6:25652428/+:0000000000|HIST1H2AA::chr6:25726789/-:0000006925|SLC17A1::chr6:25830834/-:0000110970|SLC17A1::chr6:25832286/-:0000112422|SLC17A3::chr6:25868647/-:0000148783|SLC17A3::chr6:25874470/-:0000154606
chr17:48922053-48947901	25848	promotor	TOB1	75.58	80.76	50.66	33.45	221.19	248.11	170.51	174.08	45.81	55.04	48.16	32.34	TOB1	ANKRD40			WFIKKN2::chr17:48912604/+:0000009449|TOB1::chr17:48941523/-:0000000000|TOB1::chr17:48941320/-:0000000000|TOB1::chr17:48943714/-:0000000000|TOB1::chr17:48945338/-:0000000000|TOB1::chr17:48944962/-:0000000000|ANKRD40::chr17:48785269/-:-000136784|LUC7L3::chr17:48796925/+:0000125128|SPAG9::chr17:49124328/-:0000176427
chr20:16498599-16556709	58110	promotor	KIF16B	86.02	66.67	22	10.69	219.43	157.22	151.76	105.29	33.48	31.39	20.45	10.56	KIF16B	OTOR|SNRPB2			KIF16B::chr20:16554078/-:0000000000|OTOR::chr20:16728997/+:-000172288|SNRPB2::chr20:16712312/+:-000155603|SNRPB2::chr20:16710608/+:-000153899
chr11:7591548-7636458	44910	promotor	PPFIBP2	124.54	84.85	58.82	32.7	219.15	162.88	282.57	230.14	43.09	37.45	57.39	30.36	PPFIBP2				OLFML1::chr11:7506599/+:0000084949|CYB5R2::chr11:7694828/-:0000058370|CYB5R2::chr11:7695473/-:0000059015|CYB5R2::chr11:7694121/-:0000057663|PPFIBP2::chr11:7618416/+:0000000000|PPFIBP2::chr11:7626964/+:0000000000|PPFIBP2::chr11:7534995/+:0000056553|PPFIBP2::chr11:7570670/+:0000020878|PPFIBP2::chr11:7618416/+:0000000000|PPFIBP2::chr11:7626964/+:0000000000|PPFIBP2::chr11:7534995/+:0000056553|PPFIBP2…
chr8:145006828-145032161	25333	promotor	PLEC	37.34	26.53	30.17	11.62	218.71	189.33	208.16	145.99	31.66	19.64	34.27	13.98	PLEC	EPPK1|MROH1|MAF1|GRINA|CYC1|SCRIB|PUF60|FAM83H|GPAA1|HGH1|SPATC1|NRBP2|EXOSC4	NRBP2		SCRIB::chr8:144897548/-:-000109280|SPATC1::chr8:145086581/+:-000054420|OPLAH::chr8:145115605/-:0000083444|OPLAH::chr8:145114987/-:0000082826|MAF1::chr8:145159304/+:-000127143|MAF1::chr8:145160542/+:-000128381|GRINA::chr8:145065367/+:-000033206|GRINA::chr8:145064225/+:-000032064|CYC1::chr8:145149937/+:-000117776|PARP10::chr8:145060634/-:0000028473|NRBP2::chr8:144923145/-:-000083683|EPPK1::chr8:144…
chr14:77465124-77514278	49154	promotor	IRF2BPL	99.07	82.22	63.66	40.96	218.56	221.56	242.96	249.03	47.27	48.64	51.77	37.77	IRF2BPL	TMEM63C|CIPC|ANGEL1			TMEM63C::chr14:77685143/+:-000170865|TMEM63C::chr14:77679788/+:-000165510|TMEM63C::chr14:77648101/+:-000133823|IRF2BPL::chr14:77495041/-:0000000000|CIPC::chr14:77571999/+:-000057721|CIPC::chr14:77564577/+:-000050299|ZDHHC22::chr14:77608133/-:0000093855|ZDHHC22::chr14:77606094/-:0000091816|LRRC74A::chr14:77292724/+:0000172400|ANGEL1::chr14:77279282/-:-000185842
chr1:224449888-224522215	72327	promotor	NVL	193.29	81.47	40.41	11.37	218.47	128.11	178.68	89.61	62.91	29.56	45.24	14.3	NVL	CNIH4			WDR26::chr1:224622000/-:0000099785|DEGS1::chr1:224370909/+:0000078979|FBXO28::chr1:224301788/+:0000148100|CNIH4::chr1:224553580/+:-000031365|CNIH4::chr1:224551810/+:-000029595|CNIH4::chr1:224544512/+:-000022297|NVL::chr1:224499558/-:0000000000|NVL::chr1:224505494/-:0000000000|NVL::chr1:224517890/-:0000000000|NVL::chr1:224492867/-:0000000000|NVL::chr1:224505631/-:0000000000|NVL::chr1:224499558/-:0…
chr4:6674652-6786251	111599	promotor	BLOC1S4|KIAA0232|S100P|MRFAP1L1	68.17	66.84	51.43	30.63	217	224.97	212.17	235.53	43.51	43.86	50.98	33.54	BLOC1S4|KIAA0232|S100P|MRFAP1L1	KIAA0232|PPP2R2C|TBC1D14			BLOC1S4::chr4:6717841/+:0000000000|MAN2B2::chr4:6576900/+:0000097752|KIAA0232::chr4:6784458/+:0000000000|KIAA0232::chr4:6806249/+:-000019998|KIAA0232::chr4:6825911/+:-000039660|KIAA0232::chr4:6784458/+:0000000000|KIAA0232::chr4:6806249/+:-000019998|KIAA0232::chr4:6825911/+:-000039660|S100P::chr4:6695565/+:0000000000|PPP2R2C::chr4:6537103/-:-000137549|PPP2R2C::chr4:6565326/-:-000109326|PPP2R2C::ch…
chr11:64849982-64904413	54431	promotor	TM7SF2|FAU|SYVN1|TMEM262|CDCA5|ZNHIT2|ZFPL1|VPS51|MRPL49	57.72	44.8	44.89	24.67	216.99	174.24	130.4	96.28	51.53	36.2	43.73	26.18	TM7SF2|FAU|SYVN1|TMEM262|CDCA5|ZNHIT2|ZFPL1|VPS51|MRPL49	DPF2|POLA2|NAALADL1|SLC22A20|CAPN1|CDC42EP2|GPHA2|ATG2A|C11orf85|BATF2		BATF2	DPF2::chr11:65101224/+:-000196811|POLA2::chr11:65029322/+:-000124909|TM7SF2::chr11:64879325/+:0000000000|SAC3D1::chr11:64808375/+:0000041607|ARL2::chr11:64781584/+:0000068398|NAALADL1::chr11:64826008/-:-000023974|SNX15::chr11:64794879/+:0000055103|SLC22A20::chr11:64981310/+:-000076897|FAU::chr11:64889671/-:0000000000|FAU::chr11:64889292/-:0000000000|SYVN1::chr11:64902002/-:0000000000|SYVN1::chr11…
chr19:39309761-39356553	46792	promotor	ECH1|HNRNPL	49.9	30.38	26.92	14.23	216.42	185.48	175.08	154.28	30.65	20.56	27.54	11.85	ECH1|HNRNPL	NFKBIB|CAPN12|MRPS12|LGALS7|LGALS4			SARS2::chr19:39421535/-:0000064982|SIRT2::chr19:39390462/-:0000033909|SIRT2::chr19:39384506/-:0000027953|SIRT2::chr19:39390501/-:0000033948|ACTN4::chr19:39138266/+:0000171495|NFKBIB::chr19:39390569/+:-000034016|NFKBIB::chr19:39395654/+:-000039101|NFKBIB::chr19:39390339/+:-000033786|LGALS7B::chr19:39279849/+:0000029912|FBXO17::chr19:39443326/-:0000086773|FBXO17::chr19:39440975/-:0000084422|FBXO17:…
chr19:45218789-45259658	40869	promotor	BCL3	82.74	53.37	29.36	15.19	216.29	157.81	211.2	170.8	40.92	28.84	30.81	16.28	BCL3	CBLC|CEACAM20|APOE|APOC1|APOC2|APOC4|TOMM40|PVRL2|BCAM|CLPTM1			CBLC::chr19:45281125/+:-000021467|PVRL2::chr19:45349392/+:-000089734|APOE::chr19:45409005/+:-000149347|APOE::chr19:45409277/+:-000149619|APOE::chr19:45409858/+:-000150200|APOE::chr19:45409657/+:-000149999|APOE::chr19:45409843/+:-000150185|CEACAM20::chr19:45033547/-:-000185242|IGSF23::chr19:45116939/+:0000101850|PVR::chr19:45147097/+:0000071692|TOMM40::chr19:45394476/+:-000134818|TOMM40::chr19:453…
chr11:34640494-34703267	62773	promotor	EHF	110.33	83.01	41.47	28.32	214.74	163.6	213.56	210.94	47.96	41.91	37.87	29.59	EHF	ELF5		EHF|ELF5	EHF::chr11:34664174/+:0000000000|EHF::chr11:34642587/+:0000000000|EHF::chr11:34654010/+:0000000000|ELF5::chr11:34527299/-:-000113195|ELF5::chr11:34535346/-:-000105148|ELF5::chr11:34533345/-:-000107149|CAT::chr11:34460471/+:0000180023
chr14:74205760-74255292	49532	promotor	ELMSAN1	55.37	39.28	37.79	22.17	213.94	160.99	201.91	159.34	35.04	25.7	34.74	20.22	ELMSAN1	HEATR4|COQ6|PTGR2|PNMA1|ZNF410		ZNF410	ENTPD5::chr14:74454874/-:0000199582|FAM161B::chr14:74417116/-:0000161824|ZNF410::chr14:74364773/+:-000109481|ZNF410::chr14:74363018/+:-000107726|ZNF410::chr14:74358729/+:-000103437|ZNF410::chr14:74360499/+:-000105207|ZNF410::chr14:74353317/+:-000098025|PNMA1::chr14:74181127/-:-000024633|HEATR4::chr14:74025650/-:-000180110|PTGR2::chr14:74318533/+:-000063241|PTGR2::chr14:74318620/+:-000063328|PTGR2…
chr2:97521940-97570214	48274	promotor	ANKRD39|SEMA4C|FAM178B	75.73	55.13	50.56	23.85	213.89	200.42	265.71	216.5	34.37	28.23	42.16	19.71	ANKRD39|SEMA4C|FAM178B	ANKRD23|LMAN2L			FAHD2B::chr2:97757448/-:0000187234|FAHD2B::chr2:97760581/-:0000190367|CNNM3::chr2:97481990/+:0000039950|CNNM4::chr2:97426638/+:0000095302|ANKRD39::chr2:97523755/-:0000000000|ANKRD23::chr2:97509757/-:-000012183|SEMA4C::chr2:97535734/-:0000000000|SEMA4C::chr2:97533659/-:0000000000|LMAN2L::chr2:97405812/-:-000116128|FAM178B::chr2:97560898/-:0000000000|FAM178B::chr2:97559787/-:0000000000|FAM178B::chr…
chr22:30181927-30218707	36780	enhancer	ZMAT5|MTMR3	80.45	28.75	30.46	10.14	213.74	103.93	221.54	129.81	32.13	13.8	28.21	10.57		ZMAT5|MTMR3			CABP7::chr22:30116343/+:0000065584|UQCR10::chr22:30163357/+:0000018570|ZMAT5::chr22:30144559/-:-000037368|ZMAT5::chr22:30150851/-:-000031076|ZMAT5::chr22:30162968/-:-000018959|NF2::chr22:29999544/+:0000182383|ASCC2::chr22:30234292/-:0000015585|ASCC2::chr22:30228330/-:0000009623|MTMR3::chr22:30353024/+:-000134317|MTMR3::chr22:30366964/+:-000148257|MTMR3::chr22:30279157/+:-000060450|MTMR3::chr22:30…
chr11:67053684-67086951	33267	promotor	ANKRD13D|SSH3	39.37	27.76	23.74	10.87	213.14	181.3	196.68	145.27	25.54	16.69	24.88	10.58	ANKRD13D|SSH3	RAD9A|CABP4|AIP|RPS6KB2|TBC1D10C|CARNS1	RPS6KB2|ADRBK1		GPR152::chr11:67220199/-:0000133248|ANKRD13D::chr11:67056761/+:0000000000|TMEM134::chr11:67236747/-:0000149796|PPP1CA::chr11:67169375/-:0000082424|RAD9A::chr11:67159422/+:-000072471|RAD9A::chr11:67160775/+:-000073824|CABP4::chr11:67222817/+:-000135866|CABP4::chr11:67219885/+:-000132934|CABP4::chr11:67223590/+:-000136639|CABP4::chr11:67223179/+:-000136228|CABP4::chr11:67223576/+:-000136625|PTPRCAP…
chr19:47582247-47618675	36428	promotor	ZC3H4	52.77	53.99	29.22	18.63	212.99	230.5	215.48	217.51	25.54	26.55	23.66	15.88	ZC3H4	TMEM160|SAE1|C5AR1|CCDC9|INAFM1		NPAS1	ZC3H4::chr19:47617008/-:0000000000|ZC3H4::chr19:47615845/-:0000000000|NPAS1::chr19:47524142/+:0000058105|TMEM160::chr19:47551881/-:-000030366|SAE1::chr19:47634079/+:-000015404|C5AR1::chr19:47813103/+:-000194428|BBC3::chr19:47734450/-:0000115775|BBC3::chr19:47736022/-:0000117347|BBC3::chr19:47731702/-:0000113027|CCDC9::chr19:47759730/+:-000141055|CCDC9::chr19:47761586/+:-000142911|INAFM1::chr19:47…
chr12:53251858-53322622	70764	promotor	KRT8	65.05	38.22	39.63	15.34	212.4	151.62	185.68	125.24	40.26	30.65	39.86	20.47	KRT8	SOAT2|KRT77|KRT76|KRT79|KRT78|KRT3|KRT1|IGFBP6|KRT4|TNS2|EIF4B|KRT18			SOAT2::chr12:53497273/+:-000174651|KRT77::chr12:53097246/-:-000154612|KRT76::chr12:53171128/-:-000080730|KRT79::chr12:53228076/-:-000023782|KRT78::chr12:53242066/-:-000009792|KRT78::chr12:53242777/-:-000009081|KRT3::chr12:53189891/-:-000061967|KRT1::chr12:53074190/-:-000177668|SPRYD3::chr12:53473203/-:0000150581|IGFBP6::chr12:53491435/+:-000168813|KRT4::chr12:53207899/-:-000043959|KRT8::chr12:533…
chr14:68682579-68780413	97834	genebody_exon	RAD51B	270.31	101.11	31.98	17.4	211.7	92.81	122.2	95.78	63.82	26.75	29.84	9.85
chr16:52576444-52613607	37163	promotor	TOX3	124.21	57.39	43.14	17.21	210.86	132.12	231.41	171.26	34.65	18.63	33.71	17.66	TOX3	TOX3		TOX3	TOX3::chr16:52581713/-:0000000000|TOX3::chr16:52553490/-:-000022954|TOX3::chr16:52580805/-:0000000000
chr19:38753867-38811673	57806	promotor	SPINT2|KCNK6|YIF1B|C19orf33	45.2	31.06	30.13	12.85	210.68	176.55	167.54	123.66	36.18	27.66	32.81	15.21	SPINT2|KCNK6|YIF1B|C19orf33	FAM98C|DPF1|PSMD8|RYR1|SPRED3|CATSPERG|PPP1R14A			FAM98C::chr19:38893774/+:-000082101|SPINT2::chr19:38755097/+:0000000000|DPF1::chr19:38713342/-:-000040525|DPF1::chr19:38720353/-:-000033514|DPF1::chr19:38714889/-:-000038978|PSMD8::chr19:38865189/+:-000053516|RASGRP4::chr19:38916944/-:0000105271|RYR1::chr19:38924339/+:-000112666|KCNK6::chr19:38810483/+:0000000000|SPRED3::chr19:38880839/+:-000069166|YIF1B::chr19:38806444/-:0000000000|YIF1B::chr19:…
chr17:48498052-48527146	29094	promotor	ACSF2	42.79	14.95	22.73	1.94	209.26	76.48	164.83	57.05	24.25	10.17	20.67	0.33	ACSF2	MRPL27|ACSF2|EPN3|CACNA1G|MYCBPAP|LRRC59|SPATA20|RSAD1|ABCC3			MRPL27::chr17:48450561/-:-000047491|CHAD::chr17:48546226/-:0000019080|TMEM92::chr17:48348766/+:0000149286|TMEM92::chr17:48351836/+:0000146216|TMEM92::chr17:48351787/+:0000146265|ACSF2::chr17:48503518/+:0000000000|ACSF2::chr17:48538602/+:-000011456|ACSF2::chr17:48538037/+:-000010891|ACSF2::chr17:48538993/+:-000011847|XYLT2::chr17:48423392/+:0000074660|EPN3::chr17:48613781/+:-000086635|EPN3::chr17:…
chr9:137216662-137272544	55882	promotor	RXRA	41.94	24.87	27.55	9.67	208.74	169.43	250.63	187.88	27.59	18.3	30.51	13.43	RXRA	RXRA		RXRA	RXRA::chr9:137298427/+:-000025883|RXRA::chr9:137218308/+:0000000000|RXRA::chr9:137293477/+:-000020933|RXRA::chr9:137271140/+:0000000000|RXRA::chr9:137299994/+:-000027450
chr5:32311004-32334090	23086	promotor	MTMR12	57.06	51.76	17.3	10.76	206.29	203.32	141.76	158.18	19.23	18.15	12.65	10.5	MTMR12	GOLPH3			ZFR::chr5:32444843/-:0000110753|GOLPH3::chr5:32174424/-:-000136580|MTMR12::chr5:32313113/-:0000000000
chr16:68755218-68825600	70382	promotor	CDH1	45.06	28.88	29.19	12.27	205.34	165.94	161.97	116.99	30.2	21.11	25.38	10.28	CDH1	TANGO6		ZFP90	CDH1::chr16:68771194/+:0000000000|TANGO6::chr16:68877508/+:-000051908|CDH3::chr16:68678150/+:0000077068|ZFP90::chr16:68573115/+:0000182103|ZFP90::chr16:68573660/+:0000181558
chr11:69880222-69927061	46839	promotor	ANO1	76.57	51.49	19.54	11.45	205.01	149.7	194.46	184.7	20.77	17.05	15.56	11.07	ANO1	PPFIA1|FADD			PPFIA1::chr11:70116805/+:-000189744|ANO1::chr11:69924407/+:0000000000|FADD::chr11:70049268/+:-000122207
chr19:38418810-38496729	77919	enhancer	SIPA1L3|ZNF573|WDR87	66.28	35.63	28.58	12.6	202.68	122.03	166.55	101.19	35.89	22.75	31.8	11.11		SIPA1L3|ZNF573|WDR87		ZNF573	ZNF573::chr19:38263621/-:-000155189|ZNF573::chr19:38264390/-:-000154420|ZNF573::chr19:38261236/-:-000157574|ZNF573::chr19:38270229/-:-000148581|ZNF573::chr19:38262335/-:-000156475|ZNF573::chr19:38260736/-:-000158074|ZNF573::chr19:38249778/-:-000169032|SIPA1L3::chr19:38397860/+:0000020950|SIPA1L3::chr19:38571895/+:-000075166|SIPA1L3::chr19:38519728/+:-000022999|SIPA1L3::chr19:38397860/+:0000020950…
chr19:38513744-38572176	58432	promotor	SIPA1L3	60	31.38	20.27	9.94	198.89	139.48	189.03	134.8	25.98	13.7	19.85	8.41	SIPA1L3	SPINT2|WDR87			SPINT2::chr19:38755097/+:-000182921|SIPA1L3::chr19:38397860/+:0000115884|SIPA1L3::chr19:38571895/+:0000000000|SIPA1L3::chr19:38519728/+:0000000000|SIPA1L3::chr19:38397860/+:0000115884|SIPA1L3::chr19:38571895/+:0000000000|SIPA1L3::chr19:38519728/+:0000000000|DPF1::chr19:38713342/-:0000141166|DPF1::chr19:38720353/-:0000148177|DPF1::chr19:38714889/-:0000142713|WDR87::chr19:38388924/-:-000124820|WDR8…
chr3:193839294-193905950	66656	promotor	HES1	126.34	98.82	58.48	34.58	197.99	185.19	223.69	209.21	55.35	50.37	60.01	37.7	HES1			HES1	CPN2::chr3:194063433/-:0000157483|CPN2::chr3:194072056/-:0000166106|LRRC15::chr3:194090471/-:0000184521|LRRC15::chr3:194081774/-:0000175824|LRRC15::chr3:194084140/-:0000178190|HES1::chr3:193853930/+:0000000000
chr1:156072720-156101115	28395	promotor	LMNA	27.9	18.69	18.32	5.69	195.51	155.03	167.02	105.05	19.22	15.15	18.62	5.96	LMNA	PMF1-BGLAP|KIAA0907|PMF1|TMEM79|ARHGEF2|RIT1|BGLAP|SSR2|UBQLN4|SEMA4A|SLC25A44			SMG5::chr1:156252619/-:0000151504|UBQLN4::chr1:156023615/-:-000049105|PMF1-BGLAP::chr1:156182778/+:-000081663|KIAA0907::chr1:155904232/-:-000168488|PMF1::chr1:156182778/+:-000081663|GLMP::chr1:156264806/-:0000163691|GLMP::chr1:156265479/-:0000164364|TMEM79::chr1:156254069/+:-000152954|TMEM79::chr1:156254974/+:-000153859|ARHGEF2::chr1:155939090/-:-000133630|ARHGEF2::chr1:155947965/-:-000124755|ARH…
chr8:144800599-144824366	23767	promotor	MAPK15|FAM83H	42.47	28.3	23.35	12.79	194.94	187.09	230.24	193.68	23.9	16.04	20.75	10.06	MAPK15|FAM83H	PYCRL|TSTA3|ZC3H3|NAPRT|MROH6|EEF1D	NRBP2|MAPK15	ZNF707|ZNF623	SCRIB::chr8:144897548/-:0000073182|PYCRL::chr8:144691783/-:-000108816|TSTA3::chr8:144698892/-:-000101707|TSTA3::chr8:144699731/-:-000100868|ZNF707::chr8:144769086/+:0000031513|ZNF707::chr8:144770163/+:0000030436|ZNF707::chr8:144771373/+:0000029226|ZNF707::chr8:144766621/+:0000033978|ZNF707::chr8:144773242/+:0000027357|ZNF707::chr8:144773068/+:0000027531|ZNF707::chr8:144774414/+:0000026185|ZNF707:…
chr5:1862154-1889013	26859	promotor	IRX4	78.14	43.61	32.07	10.65	194.69	142.39	150.25	96.75	34.69	20.8	27.56	8.93	IRX4	MRPL36		IRX4	MRPL36::chr5:1799955/-:-000062199|MRPL36::chr5:1799060/-:-000063094|IRX4::chr5:1887292/-:0000000000|IRX4::chr5:1882879/-:0000000000|IRX4::chr5:1882860/-:0000000000|IRX4::chr5:1887097/-:0000000000|NDUFS6::chr5:1801495/+:0000060659
chr4:160666577-160723403	56826	other		339.16	198.94	31.2	14.11	194.43	114.38	156.22	119.05	68.97	49.72	30.27	14.19
chr6:109654729-109674142	19413	enhancer	SMPD2	80.34	44.43	26.73	15.31	192.64	136.38	203.66	167.76	26.28	16.9	21.79	14.28		SMPD2		ZBTB24	CD164::chr6:109703761/-:0000029619|CEP57L1::chr6:109466421/+:0000188308|MICAL1::chr6:109777189/-:0000103047|MICAL1::chr6:109787170/-:0000113028|MICAL1::chr6:109775441/-:0000101299|LOC100996634::chr6:109557816/+:0000096913|PPIL6::chr6:109762373/-:0000088231|SMPD2::chr6:109761930/+:-000087788|ZBTB24::chr6:109804439/-:0000130297|ZBTB24::chr6:109803256/-:0000129114
chr11:68106479-68123587	17108	promotor	LRP5	32.83	19.69	17.91	6.96	192.12	121.58	197.67	138.37	18.76	8.47	16.17	7.67	LRP5	PPP6R3|SUV420H1|C11orf24|LRP5			SUV420H1::chr11:67980783/-:-000125696|SUV420H1::chr11:67941379/-:-000165100|SUV420H1::chr11:67939122/-:-000167357|SUV420H1::chr11:67942649/-:-000163830|SUV420H1::chr11:67981238/-:-000125241|SUV420H1::chr11:67947666/-:-000158813|SUV420H1::chr11:67957618/-:-000148861|SUV420H1::chr11:67947003/-:-000159476|SUV420H1::chr11:67980811/-:-000125668|SUV420H1::chr11:67953394/-:-000153085|PPP6R3::chr11:68228…
chr19:17324971-17359987	35016	promotor	NR2F6|USE1|OCEL1	49.37	36.32	31.77	15.81	190.58	192.73	173.73	150.75	31.86	25.26	28.68	14.38	NR2F6|USE1|OCEL1	ANKLE1|MRPL34|GTPBP3|HAUS8|CPAMD8|BABAM1|MVB12A|DDA1		NR2F6	ANKLE1::chr19:17392453/+:-000032466|PLVAP::chr19:17488157/-:0000128170|MRPL34::chr19:17416476/+:-000056489|TMEM221::chr19:17559375/-:0000199388|ANO8::chr19:17445637/-:0000085650|USE1::chr19:17326154/+:0000000000|HAUS8::chr19:17186342/-:-000138629|CPAMD8::chr19:17137624/-:-000187347|NR2F6::chr19:17356150/-:0000000000|OCEL1::chr19:17337012/+:0000000000|USHBP1::chr19:17375155/-:0000015168|USHBP1::ch…
chr2:219133698-219190003	56305	promotor	PNKD|AAMP|TMBIM1	57.16	45.94	32.89	17.04	190.07	171.73	222.46	169.52	29.88	25.31	31.58	16.73	PNKD|AAMP|TMBIM1	VIL1|SLC11A1|CATIP|CXCR1|CTDSP1			VIL1::chr2:219283837/+:-000093834|VIL1::chr2:219288490/+:-000098487|SLC11A1::chr2:219246751/+:-000056748|ARPC2::chr2:219082119/+:0000051579|ARPC2::chr2:219082185/+:0000051513|ARPC2::chr2:219081816/+:0000051882|CATIP::chr2:219221578/+:-000031575|RUFY4::chr2:218934203/+:0000199495|RUFY4::chr2:218933737/+:0000199961|RUFY4::chr2:218935222/+:0000198476|CXCR2::chr2:218990735/+:0000142963|CXCR2::chr2:21…
chr11:101978632-101994749	16117	promotor	YAP1	59.23	74.21	45.96	37.58	189.58	226.55	203.91	221.32	32.53	40.72	33.26	23.4	YAP1	ANGPTL5|BIRC3			C11orf70::chr11:101918168/+:0000060464|ANGPTL5::chr11:101778731/-:-000199901|ANGPTL5::chr11:101787252/-:-000191380|YAP1::chr11:101983170/+:0000000000|YAP1::chr11:101981191/+:0000000000|YAP1::chr11:101984874/+:0000000000|BIRC3::chr11:102188180/+:-000193431|BIRC3::chr11:102192567/+:-000197818|CEP126::chr11:101785745/+:0000192887
chr18:3445798-3464978	19180	promotor	TGIF1	48.33	43.16	35.93	22.61	189.34	173.37	176.35	160.51	28.1	24.19	29.14	20.07	TGIF1			TGIF1	TGIF1::chr18:3450322/+:0000000000|TGIF1::chr18:3411924/+:0000033874|TGIF1::chr18:3447583/+:0000000000|TGIF1::chr18:3449648/+:0000000000|TGIF1::chr18:3456351/+:0000000000|TGIF1::chr18:3450319/+:0000000000|TGIF1::chr18:3418140/+:0000027658|TGIF1::chr18:3450169/+:0000000000|TGIF1::chr18:3451402/+:0000000000|TGIF1::chr18:3449410/+:0000000000|TGIF1::chr18:3412853/+:0000032945|TGIF1::chr18:3453771/+:00…
chr6:10401632-10431905	30273	promotor	TFAP2A	66.05	44.38	41.72	19.57	188.57	167.74	158.4	138.2	36.46	25.89	38.23	22.48	TFAP2A	GCNT2		TFAP2A	TFAP2A::chr6:10415469/-:0000000000|TFAP2A::chr6:10412606/-:0000000000|TFAP2A::chr6:10419796/-:0000000000|GCNT2::chr6:10527706/+:-000095801|GCNT2::chr6:10555948/+:-000124043|GCNT2::chr6:10521567/+:-000089662|GCNT2::chr6:10585992/+:-000154087|GCNT2::chr6:10528863/+:-000096958
chr11:76477869-76514308	36439	promotor	TSKU	101.74	95.79	28.87	22.59	188.48	185.88	181.16	160.88	54.71	65.2	32.42	31.61	TSKU	ACER3|LRRC32			ACER3::chr11:76687332/+:-000173024|ACER3::chr11:76571916/+:-000057608|ACER3::chr11:76637600/+:-000123292|ACER3::chr11:76670120/+:-000155812|ACER3::chr11:76687332/+:-000173024|ACER3::chr11:76571916/+:-000057608|ACER3::chr11:76637600/+:-000123292|ACER3::chr11:76670120/+:-000155812|LRRC32::chr11:76381043/-:-000096826|LRRC32::chr11:76381790/-:-000096079|LRRC32::chr11:76377001/-:-000100868|TSKU::chr11…
chr1:169815214-169865039	49825	promotor	SCYL3	58.26	50.37	33.01	23.66	188.39	173.94	157.06	167.12	28.42	33.91	30.18	20.34	SCYL3	SELL|SELE|METTL18	SCYL3		SELL::chr1:169680842/-:-000134372|C1orf112::chr1:169770023/+:0000045191|C1orf112::chr1:169767997/+:0000047217|C1orf112::chr1:169764549/+:0000050665|SELE::chr1:169702800/-:-000112414|SELE::chr1:169703219/-:-000111995|SCYL3::chr1:169858030/-:0000000000|SCYL3::chr1:169863099/-:0000000000|METTL18::chr1:169764060/-:-000051154|METTL18::chr1:169763037/-:-000052177|KIFAP3::chr1:170043878/-:0000178839|KIF…
chr17:17710518-17746948	36430	promotor	SREBF1	45.4	29.09	42.07	18.08	188.08	148.16	164.02	132.44	39.01	26.5	57.58	28.69	SREBF1	GID4|LRRC48		SREBF1	ATPAF2::chr17:17942479/-:0000195531|GID4::chr17:17942610/+:-000195662|RAI1::chr17:17584786/+:0000125732|RAI1::chr17:17696246/+:0000014272|RAI1::chr17:17627341/+:0000083177|RAI1::chr17:17584786/+:0000125732|RAI1::chr17:17696246/+:0000014272|RAI1::chr17:17627341/+:0000083177|SREBF1::chr17:17740324/-:0000000000|TOM1L2::chr17:17875783/-:0000128835|LRRC48::chr17:17876126/+:-000129178|LRRC48::chr17:178…
chr5:295711-324289	28578	promotor	AHRR|PDCD6	81.35	24.82	30.21	6.21	187.45	78.02	180.5	60.67	43.3	15.18	32.31	6.51	AHRR|PDCD6	CCDC127|EXOC3		AHRR	CCDC127::chr5:218296/-:-000077415|CCDC127::chr5:216973/-:-000078738|EXOC3::chr5:443333/+:-000119044|EXOC3::chr5:446264/+:-000121975|LRRC14B::chr5:191625/+:0000104086|PLEKHG4B::chr5:140372/+:0000155339|AHRR::chr5:304290/+:0000000000|SDHA::chr5:218337/+:0000077374|PDCD6::chr5:272825/+:0000022886|PDCD6::chr5:304291/+:0000000000|PDCD6::chr5:271890/+:0000023821|PDCD6::chr5:271735/+:0000023976|PDCD6::c…
chr9:131926096-131943171	17075	promotor	IER5L	46.82	38.04	26.82	11.89	187.04	187.53	156.77	139.86	26.8	23.62	26.58	13.26	IER5L	CRAT|SH3GLB2|C9orf106			CRAT::chr9:131873069/-:-000053027|CRAT::chr9:131871555/-:-000054541|CRAT::chr9:131870355/-:-000055741|SH3GLB2::chr9:131790631/-:-000135465|PPP2R4::chr9:131882791/+:0000043305|PPP2R4::chr9:131873227/+:0000052869|PPP2R4::chr9:131873750/+:0000052346|PPP2R4::chr9:131873966/+:0000052130|PPP2R4::chr9:131873592/+:0000052504|DOLPP1::chr9:131843382/+:0000082714|FAM73B::chr9:131802730/+:0000123366|FAM73B::…
chr10:102100417-102136066	35649	promotor	SCD	48.04	20.65	34.85	9.19	186.56	99.71	150.33	93.47	36.9	14.12	52.34	11.64	SCD	BLOC1S2|CHUK|WNT8B|PKD2L1|HIF1AN|CWF19L1|ERLIN1	CHUK		ERLIN1::chr10:101945733/-:-000154684|ERLIN1::chr10:101945393/-:-000155024|ERLIN1::chr10:101945813/-:-000154604|NDUFB8::chr10:102289679/-:0000153613|NDUFB8::chr10:102289262/-:0000153196|HIF1AN::chr10:102295640/+:-000159574|CHUK::chr10:101989343/-:-000111074|WNT8B::chr10:102222811/+:-000086745|PKD2L1::chr10:102090242/-:-000010175|SCD::chr10:102106771/+:0000000000|CWF19L1::chr10:102013295/-:-0000871…
chr2:85724829-85789952	65123	promotor	GGCX|MAT2A	69.64	51.47	34.01	22.75	186.38	166.28	169.65	175.34	33.39	25.96	26.84	21.91	GGCX|MAT2A	RETSAT|VAMP8|RNF181|TGOLN2|USP39|VAMP5|CAPG|GNLY|ATOH8		ATOH8	TGOLN2::chr2:85555418/-:-000169411|TMEM150A::chr2:85829186/-:0000039234|TMEM150A::chr2:85829821/-:0000039869|GGCX::chr2:85788656/-:0000000000|MAT2A::chr2:85766100/+:0000000000|RETSAT::chr2:85581820/-:-000143009|CAPG::chr2:85629280/-:-000095549|CAPG::chr2:85641196/-:-000083633|CAPG::chr2:85637819/-:-000087010|VAMP8::chr2:85804613/+:-000014661|GNLY::chr2:85921875/+:-000131923|GNLY::chr2:85921413/+:…
chr8:62622716-62723457	100741	promotor	ASPH	196.66	26.77	49.47	15.17	185.98	17.88	120.09	29.18	60.14	16.28	40.04	9.35	ASPH	ASPH			ASPH::chr8:62627198/-:0000000000|ASPH::chr8:62602407/-:-000020309
chr7:80545472-80577512	32040	promotor	SEMA3C	119.23	78.48	41.17	24.62	181.34	120.44	183.79	145.2	33.81	33.41	34.93	18.95	SEMA3C				SEMA3C::chr7:80546134/-:0000000000|SEMA3C::chr7:80548666/-:0000000000
chr5:34478368-34527702	49334	enhancer	RAI14	104.42	104.56	36.53	19.55	181.3	170.92	155.08	169.34	31.32	31.93	27.85	15.03		RAI14			RAI14::chr5:34685136/+:-000157434|RAI14::chr5:34684611/+:-000156909|RAI14::chr5:34688172/+:-000160470|RAI14::chr5:34656595/+:-000128893|RAI14::chr5:34656432/+:-000128730|RAI14::chr5:34687663/+:-000159961|RAI14::chr5:34686976/+:-000159274
chr8:143750232-143770626	20394	promotor	JRK|PSCA	53.91	56.14	23.53	18.63	181.05	213.64	192.13	244.17	24.79	29.67	24.44	18.62	JRK|PSCA	THEM6|GML|LY6K|ARC			THEM6::chr8:143808620/+:-000037994|LY6D::chr8:143868007/-:0000097381|LYPD2::chr8:143833951/-:0000063325|GML::chr8:143921831/+:-000151205|GML::chr8:143916216/+:-000145590|JRK::chr8:143747938/-:-000002294|JRK::chr8:143751411/-:0000000000|SLURP1::chr8:143823828/-:0000053202|LY6K::chr8:143781528/+:-000010902|LYNX1::chr8:143858437/-:0000087811|LYNX1::chr8:143859263/-:0000088637|LYNX1::chr8:143857536/-…
chr7:73863814-73899876	36062	promotor	GTF2IRD1	49	35.63	30.69	14.99	180.86	149.43	222.53	152.21	28.32	20.67	28.97	14.29	GTF2IRD1	GTF2I|GTF2IRD1|RFC2		GTF2I|GTF2IRD1	CLIP2::chr7:73703804/+:0000160010|CLIP2::chr7:73731809/+:0000132005|GTF2I::chr7:74071990/+:-000172114|GTF2IRD1::chr7:73868119/+:0000000000|GTF2IRD1::chr7:73922404/+:-000022528|GTF2IRD1::chr7:73868119/+:0000000000|GTF2IRD1::chr7:73922404/+:-000022528|RFC2::chr7:73664109/-:-000199705|RFC2::chr7:73668787/-:-000195027|RFC2::chr7:73666827/-:-000196987
chr7:73148496-73186266	37770	promotor	ABHD11|CLDN3	47.79	30.3	22.66	10.81	180.51	135.35	178.65	115.81	24.46	15.38	20.52	8.94	ABHD11|CLDN3	STX1A|MLXIPL|WBSCR28|DNAJC30|TBL2|CLDN4|BCL7B		MLXIPL	STX1A::chr7:73134016/-:-000014480|WBSCR27::chr7:73256473/-:0000070207|WBSCR27::chr7:73256854/-:0000070588|WBSCR22::chr7:73097897/+:0000050599|MLXIPL::chr7:73038869/-:-000109627|WBSCR28::chr7:73275488/+:-000089222|VPS37D::chr7:73082173/+:0000066323|DNAJC30::chr7:73097780/-:-000050716|ABHD11::chr7:73153196/-:0000000000|ABHD11::chr7:73153183/-:0000000000|TBL2::chr7:72993012/-:-000155484|CLDN3::chr7:…
chr5:139014863-139048954	34091	promotor	CXXC5	41.8	32.33	24.35	13.69	179.86	169.06	177.73	147.89	24.54	20.51	25.56	12.4	CXXC5	PSD2|TMEM173|CXXC5|ECSCR			PSD2::chr5:139175405/+:-000126451|PSD2::chr5:139188975/+:-000140021|UBE2D2::chr5:138940750/+:0000074113|UBE2D2::chr5:138979956/+:0000034907|UBE2D2::chr5:138941828/+:0000073035|ECSCR::chr5:138842327/-:-000172536|CXXC5::chr5:139028300/+:0000000000|CXXC5::chr5:139059948/+:-000010994|TMEM173::chr5:138862374/-:-000152489|TMEM173::chr5:138861886/-:-000152977
chr12:89741610-89780770	39160	promotor	DUSP6	78.13	28.48	34.63	8.53	179.77	99.33	171.17	105.21	34.57	12.58	30.66	9.36	DUSP6				GALNT4::chr12:89918582/-:0000137812|DUSP6::chr12:89746635/-:0000000000|POC1B-GALNT4::chr12:89920038/-:0000139268|POC1B::chr12:89919343/-:0000138573|POC1B::chr12:89920038/-:0000139268|POC1B::chr12:89891118/-:0000110348|POC1B::chr12:89919343/-:0000138573|POC1B::chr12:89920038/-:0000139268|POC1B::chr12:89891118/-:0000110348
chr16:75077815-75145987	68172	promotor	LDHD	69.13	35.13	27.94	12.81	179.66	99.93	141.94	90.54	34.78	19.53	24.94	9.29	LDHD	ZFP1|WDR59|CTRB1		ZFP1	ZNRF1::chr16:75032914/+:0000044901|ZFP1::chr16:75186806/+:-000040819|ZFP1::chr16:75182420/+:-000036433|WDR59::chr16:75019016/-:-000058799|CTRB2::chr16:75241071/-:0000095084|CTRB1::chr16:75252883/+:-000106896|LDHD::chr16:75150669/-:0000004682|BCAR1::chr16:75285525/-:0000139538|BCAR1::chr16:75282223/-:0000136236|BCAR1::chr16:75300706/-:0000154719|BCAR1::chr16:75286295/-:0000140308|BCAR1::chr16:7530…
chr1:236661442-236695808	34366	promotor	LGALS8	77.29	42.62	20.33	13.51	179.39	102.86	145.85	119.62	29.27	19.86	17.93	15.69	LGALS8	ACTN2			EDARADD::chr1:236557679/+:0000103763|EDARADD::chr1:236558715/+:0000102727|ACTN2::chr1:236881157/+:-000185349|ACTN2::chr1:236882193/+:-000186385|ACTN2::chr1:236889232/+:-000193424|ACTN2::chr1:236883404/+:-000187596|ACTN2::chr1:236890977/+:-000195169|ACTN2::chr1:236894532/+:-000198724|ACTN2::chr1:236849753/+:-000153945|LGALS8::chr1:236681723/+:0000000000|LGALS8::chr1:236689267/+:0000000000|LGALS8::…
chr19:12884912-12918426	33514	promotor	JUNB|PRDX2|HOOK2|RNASEH2A	56.56	42.88	26.86	15.65	179.21	152.33	121.05	109.01	33.4	27.44	27.04	15.12	JUNB|PRDX2|HOOK2|RNASEH2A	MAN2B1|ZNF490|GCDH|TNPO2|C19orf43|FBXW9|RAD23A|DHPS|DAND5|MAST1|CALR|NFIX|WDR83OS	MAST1	JUNB|ZNF490|KLF1|ZNF791|NFIX	ZNF490::chr19:12721622/-:-000163290|ASNA1::chr19:12848305/+:0000036607|RAD23A::chr19:13056627/+:-000138201|JUNB::chr19:12902309/+:0000000000|DAND5::chr19:13080431/+:-000162005|WDR83::chr19:12777617/+:0000107295|WDR83::chr19:12779321/+:0000105591|WDR83::chr19:12780516/+:0000104396|WDR83::chr19:12780568/+:0000104344|GCDH::chr19:13001942/+:-000083516|GCDH::chr19:13002084/+:-000083658|TNPO2::chr19:12…
chr20:50331118-50387217	56099	promotor	ATP9A	72.89	59.52	35.71	24.83	176.75	161.69	137.27	131.97	39.44	34.35	29.7	19.69	ATP9A	NFATC2		SALL4|NFATC2	SALL4::chr20:50419047/-:0000031830|NFATC2::chr20:50140134/-:-000190984|NFATC2::chr20:50159257/-:-000171861|NFATC2::chr20:50179369/-:-000151749|ATP9A::chr20:50384949/-:0000000000
chr16:73069176-73106600	37424	promotor	ZFHX3	63.45	53.74	34.28	23.14	176.23	159.79	211.43	191.88	24.61	23.46	29	17.95	ZFHX3	ZFHX3		ZFHX3	C16orf47::chr16:73178345/-:0000071745|C16orf47::chr16:73177729/-:0000071129|ZFHX3::chr16:72994092/-:-000075084|ZFHX3::chr16:73092533/-:0000000000|ZFHX3::chr16:73082273/-:0000000000|ZFHX3::chr16:72984863/-:-000084313|ZFHX3::chr16:72994092/-:-000075084|ZFHX3::chr16:73092533/-:0000000000|ZFHX3::chr16:73082273/-:0000000000|ZFHX3::chr16:72984863/-:-000084313
chr19:47273699-47378061	104362	promotor	AP2S1|SLC1A5	44.4	32.72	33.18	17.02	176.02	146.19	137.44	109.25	36.98	26.99	31.23	16.31	AP2S1|SLC1A5	STRN4|NPAS1|PTGIR|PRKD2|PPP5D1|DACT3	PRKD2	NPAS1	AP2S1::chr19:47354251/-:0000000000|AP2S1::chr19:47353546/-:0000000000|AP2S1::chr19:47354025/-:0000000000|CALM3::chr19:47104511/+:0000169188|STRN4::chr19:47249719/-:-000023980|NPAS1::chr19:47524142/+:-000146081|PTGIR::chr19:47128353/-:-000145346|PTGIR::chr19:47127493/-:-000146206|TMEM160::chr19:47551881/-:0000173820|PRKD2::chr19:47217576/-:-000056123|PRKD2::chr19:47219791/-:-000053908|PRKD2::chr19…
chr11:102308487-102366835	58348	promotor	TMEM123	67.4	51.63	28.32	20.04	175.98	140.07	166.79	155.57	27.1	27.27	23.3	11.96	TMEM123				MMP7::chr11:102401477/-:0000034642|BIRC3::chr11:102195191/+:0000113296|BIRC3::chr11:102188180/+:0000120307|BIRC3::chr11:102192567/+:0000115920|BIRC2::chr11:102218104/+:0000090383|BIRC2::chr11:102217912/+:0000090575|BIRC2::chr11:102220731/+:0000087756|BIRC2::chr11:102219328/+:0000089159|TMEM123::chr11:102323774/-:0000000000|MMP20::chr11:102496062/-:0000129227
chr11:118777456-118801693	24237	promotor	BCL9L	42.24	24.3	22.26	12.21	175.74	144.37	170.49	141.01	23.63	16.55	22.65	13.44	BCL9L	HMBS|UPK2|HINFP|FOXR1|TRAPPC4|VPS11|CCDC84|DDX6|C2CD2L		HINFP|FOXR1	HMBS::chr11:118958696/+:-000157003|HMBS::chr11:118955586/+:-000153893|HMBS::chr11:118958964/+:-000157271|DPAGT1::chr11:118972784/-:0000171091|UPK2::chr11:118827007/+:-000025314|HINFP::chr11:118994277/+:-000192584|HINFP::chr11:118992232/+:-000190539|HINFP::chr11:118997644/+:-000195951|C2CD2L::chr11:118978059/+:-000176366|HYOU1::chr11:118927956/-:0000126263|HYOU1::chr11:118926878/-:0000125185|FOXR1…
chr1:150520582-150553387	32805	promotor	ADAMTSL4|MCL1	40.82	41.14	36.44	21.61	175.36	176.17	150.05	140.35	32.05	31.14	35.6	20.83	ADAMTSL4|MCL1				CTSS::chr1:150738432/-:0000185045|CTSS::chr1:150737239/-:0000183852|ADAMTSL4::chr1:150522297/+:0000000000|ADAMTSL4::chr1:150524680/+:0000000000|ADAMTSL4::chr1:150521844/+:0000000000|GOLPH3L::chr1:150667325/-:0000113938|GOLPH3L::chr1:150669671/-:0000116284|ECM1::chr1:150480486/+:0000040096|TARS2::chr1:150459839/+:0000060743|ENSA::chr1:150601608/-:0000048221|ENSA::chr1:150602097/-:0000048710|RPRD2:…
chr12:52509282-52560395	51113	enhancer	KRT86|KRT7	63.51	28.38	18.41	6.06	175.17	117.84	159.09	110.8	27.71	13.62	18.63	7.6		KRT86|KRT7	ACVR1B	NR4A1	NR4A1::chr12:52448110/+:0000061172|NR4A1::chr12:52416615/+:0000092667|NR4A1::chr12:52431498/+:0000077784|NR4A1::chr12:52435593/+:0000073689|NR4A1::chr12:52445185/+:0000064097|NR4A1::chr12:52446279/+:0000063003|ACVR1B::chr12:52345450/+:0000163832|ACVR1B::chr12:52347163/+:0000162119|ACVR1B::chr12:52369048/+:0000140234|ATG101::chr12:52463757/+:0000045525|ATG101::chr12:52467358/+:0000041924|ATG101::c…
chr12:12669031-12766050	97019	promotor	CREBL2|DUSP16	100.41	99	39.34	24.38	174.64	170.63	168.99	163.78	40.22	40.37	34.71	20.04	CREBL2|DUSP16	CDKN1B|MANSC1|APOLD1		CREBL2	CDKN1B::chr12:12870203/+:-000104153|LOH12CR1::chr12:12510012/+:0000159019|GPR19::chr12:12849120/-:0000083070|GPR19::chr12:12815403/-:0000049353|GPR19::chr12:12837440/-:0000071390|GPR19::chr12:12848444/-:0000082394|MANSC1::chr12:12496347/-:-000172684|MANSC1::chr12:12503168/-:-000165863|MANSC1::chr12:12496347/-:-000172684|MANSC1::chr12:12503168/-:-000165863|CREBL2::chr12:12764766/+:0000000000|DUSP1…
chr6:26019901-26068602	48701	promotor	HIST1H1A|HIST1H1C	179.42	64.13	93.64	51.7	174.59	96.02	70.66	47.77	67.8	30	49.74	28.08	HIST1H1A|HIST1H1C	SLC17A1|SLC17A2|SLC17A3|HIST1H2BD|HIST1H2AE|HIST1H1E|HFE|HIST1H2AC			TRIM38::chr6:25963276/+:0000056625|TRIM38::chr6:25962916/+:0000056985|TRIM38::chr6:25966562/+:0000053339|HIST1H1T::chr6:26108363/-:0000039761|SLC17A1::chr6:25830834/-:-000189067|SLC17A1::chr6:25832286/-:-000187615|SLC17A2::chr6:25926106/-:-000093795|SLC17A2::chr6:25930953/-:-000088948|SLC17A3::chr6:25868647/-:-000151254|SLC17A3::chr6:25874470/-:-000145431|HIST1H2BD::chr6:26158348/+:-000089746|HIS…
chr20:3747261-3802693	55432	promotor	SPEF1|C20orf27|CDC25B|CENPB|AP5S1	57.35	45.68	36.88	22.87	173.25	161.03	188.64	174.88	35.44	28.62	37.87	25.07	SPEF1|C20orf27|CDC25B|CENPB|AP5S1	PANK2|C20orf27|ADAM33|MAVS			SPEF1::chr20:3762101/-:0000000000|PANK2::chr20:3869485/+:-000066792|PANK2::chr20:3869741/+:-000067048|PANK2::chr20:3888572/+:-000085879|PANK2::chr20:3870462/+:-000067769|C20orf27::chr20:3740832/-:-000006429|C20orf27::chr20:3748451/-:0000000000|CDC25B::chr20:3767418/+:0000000000|CDC25B::chr20:3778310/+:0000000000|CDC25B::chr20:3781108/+:0000000000|CDC25B::chr20:3776385/+:0000000000|CDC25B::chr20:3…
chr8:101467629-101524247	56618	enhancer	RNF19A	134.33	11.74	26.73	4.95	172.68	13.66	124.24	44.76	44.2	7.63	27.36	7.12		RNF19A			SNX31::chr8:101661892/-:0000137645|ANKRD46::chr8:101571938/-:0000047691|ANKRD46::chr8:101572013/-:0000047766|ANKRD46::chr8:101545538/-:0000021291|ANKRD46::chr8:101542087/-:0000017840|ANKRD46::chr8:101544687/-:0000020440|RNF19A::chr8:101300494/-:-000167135|RNF19A::chr8:101348445/-:-000119184|RNF19A::chr8:101325599/-:-000142030|RNF19A::chr8:101312878/-:-000154751|RNF19A::chr8:101315486/-:-000152143…
chr14:61927657-62006640	78983	enhancer	TMEM30B|HIF1A	89.99	108.33	23.91	13.93	172.02	166.83	131.56	128.13	31.81	39.74	23.08	11.94		TMEM30B|HIF1A	PRKCH	HIF1A	PRKCH::chr14:61788160/+:0000139497|TMEM30B::chr14:61748529/-:-000179128|HIF1A::chr14:62164339/+:-000157699|HIF1A::chr14:62162118/+:-000155478
chr16:30063573-30136239	72666	promotor	TBX6|YPEL3|PPP4C|MAPK3|ALDOA|GDPD3	50.65	25.64	29.31	16.44	171.26	119.65	164.37	108.12	31.25	17.39	25.9	13.31	TBX6|YPEL3|PPP4C|MAPK3|ALDOA|GDPD3	CORO1A|CDIPT|SLX1A|SLX1B|DOC2A|FAM57B|SULT1A4|SULT1A3|SEZ6L2|KCTD13|HIRIP3	MAPK3|TAOK2	TBX6	ASPHD1::chr16:29912146/+:0000151427|CORO1A::chr16:30195546/+:-000059307|CORO1A::chr16:30196529/+:-000060290|CORO1A::chr16:30194730/+:-000058491|TBX6::chr16:30103204/-:0000000000|TBX6::chr16:30102561/-:0000000000|CDIPT::chr16:29874608/-:-000188965|CDIPT::chr16:29873955/-:-000189618|CDIPT::chr16:29872579/-:-000190994|YPEL3::chr16:30106754/-:0000000000|YPEL3::chr16:30107520/-:0000000000|YPEL3::chr16…
chr11:9585635-9598739	13104	promotor	WEE1	56.15	46.36	23.46	15.85	170.36	137.45	157.84	127.7	22.52	20.06	19.32	10.45	WEE1	SWAP70	WEE1	ZNF143	IPO7::chr11:9406168/+:0000179467|SWAP70::chr11:9685623/+:-000086884|ZNF143::chr11:9492848/+:0000092787|ZNF143::chr11:9482511/+:0000103124|WEE1::chr11:9596233/+:0000000000|WEE1::chr11:9597434/+:0000000000|WEE1::chr11:9595227/+:0000000000
chr20:62150406-62177862	27456	promotor	PTK6|SRMS|PPDPF	41.16	27.47	26.9	9.54	170.12	137.24	137.6	90.76	35.13	23.09	29.42	10.8	PTK6|SRMS|PPDPF	SLC2A4RG|C20orf195|EEF1A2|KCNQ2|CHRNA4|ZGPAT|RTEL1|TNFRSF6B|LIME1	PTK6|SRMS	GMEB2	SLC2A4RG::chr20:62371210/+:-000193348|C20orf195::chr20:62187006/+:-000009144|C20orf195::chr20:62184372/+:-000006510|STMN3::chr20:62284118/-:0000106256|STMN3::chr20:62284962/-:0000107100|STMN3::chr20:62275661/-:0000097799|PTK6::chr20:62168722/-:0000000000|EEF1A2::chr20:62129186/-:-000021220|EEF1A2::chr20:62130667/-:-000019739|KCNQ2::chr20:62103992/-:-000046414|CHRNA4::chr20:61982378/-:-000168028|C…
chr20:52401299-52404400	3101	3 prime	BCAS1	83.57	61.49	39.73	27.41	169.59	100.7	171.66	130.1	42.58	38.63	32.97	23.21
chr20:46119436-46140291	20855	promotor	NCOA3	49.26	40.03	34.96	24.19	169.41	131.71	115.73	88.84	34.28	28.51	29.82	19.21	NCOA3	NCOA3|ZMYND8			NCOA3::chr20:46250972/+:-000110681|NCOA3::chr20:46211926/+:-000071635|NCOA3::chr20:46130600/+:0000000000|NCOA3::chr20:46250972/+:-000110681|NCOA3::chr20:46211926/+:-000071635|NCOA3::chr20:46130600/+:0000000000|ZMYND8::chr20:45923522/-:-000195914|ZMYND8::chr20:45984263/-:-000135173|ZMYND8::chr20:45976669/-:-000142767|ZMYND8::chr20:45985632/-:-000133804|ZMYND8::chr20:45978731/-:-000140705|ZMYND8::c…
chr12:50278641-50291906	13265	enhancer	AQP6|AQP5|AQP2|FMNL3|ASIC1|BCDIN3D|SMARCD1|NCKAP5L	70.04	29.69	16.44	6.58	169.33	106.24	142.17	113.07	22.07	12.7	17.88	7.17		AQP6|AQP5|AQP2|FMNL3|ASIC1|BCDIN3D|SMARCD1|NCKAP5L			AQP6::chr12:50366619/+:-000074713|FAIM2::chr12:50297759/-:0000005853|AQP5::chr12:50355278/+:-000063372|AQP2::chr12:50344523/+:-000052617|RACGAP1::chr12:50414959/-:0000123053|RACGAP1::chr12:50412371/-:0000120465|RACGAP1::chr12:50419306/-:0000127400|RACGAP1::chr12:50413588/-:0000121682|RACGAP1::chr12:50410501/-:0000118595|FMNL3::chr12:50101196/-:-000177445|ASIC1::chr12:50452533/+:-000160627|ASIC1::…
chr2:101719784-101770110	50326	promotor	TBC1D8	74.99	47.84	39.98	22.62	168.88	104	133.46	92.9	44.89	29.25	41.39	25.04	TBC1D8	CNOT11		NPAS2	RNF149::chr2:101925177/-:0000155067|TBC1D8::chr2:101767845/-:0000000000|CNOT11::chr2:101869344/+:-000099234|NPAS2::chr2:101521194/+:0000198590|RPL31::chr2:101618690/+:0000101094
chr10:82212615-82267364	54749	promotor	TSPAN14	46.32	24.61	29.34	9.41	168.52	105.58	172.71	98.69	26.12	16.27	27.75	9.44	TSPAN14	DYDC1|SH2D4B|MAT1A			FAM213A::chr10:82173574/+:0000039041|FAM213A::chr10:82180221/+:0000032394|FAM213A::chr10:82180238/+:0000032377|FAM213A::chr10:82167584/+:0000045031|FAM213A::chr10:82168241/+:0000044374|FAM213A::chr10:82179755/+:0000032860|DYDC2::chr10:82117648/+:0000094967|DYDC2::chr10:82104500/+:0000108115|DYDC2::chr10:82122190/+:0000090425|DYDC2::chr10:82116523/+:0000096092|DYDC1::chr10:82114238/-:-000098377|DY…
chr22:38563103-38643982	80879	promotor	PLA2G6|TMEM184B|MAFF	44.75	40.82	18.09	9.34	168.28	158.62	129.34	105.99	25.55	22.86	16.99	10.48	PLA2G6|TMEM184B|MAFF	SLC16A8|SOX10|BAIAP2L2	CSNK1E	SOX10|MAFF	SLC16A8::chr22:38478887/-:-000084216|SLC16A8::chr22:38479169/-:-000083934|KCNJ4::chr22:38824175/-:0000180193|KCNJ4::chr22:38840032/-:0000196050|SOX10::chr22:38380538/-:-000182565|SOX10::chr22:38379874/-:-000183229|BAIAP2L2::chr22:38506675/-:-000056428|PICK1::chr22:38453261/+:0000109842|PICK1::chr22:38453759/+:0000109344|PLA2G6::chr22:38577835/-:0000000000|PLA2G6::chr22:38565477/-:0000000000|PLA2G…
chr11:61334225-61379157	44932	promotor	SYT7	51.59	30.32	27.23	13.36	167.64	141.54	197.34	155.63	28.7	21.16	28.94	17.3	SYT7	DAGLA|FEN1|CPSF7|MYRF			DAGLA::chr11:61447904/+:-000068747|DAGLA::chr11:61487583/+:-000108426|SDHAF2::chr11:61197596/+:0000136629|TMEM258::chr11:61560084/-:0000180927|SYT7::chr11:61348343/-:0000000000|FEN1::chr11:61560108/+:-000180951|FEN1::chr11:61562812/+:-000183655|PPP1R32::chr11:61249253/+:0000084972|PPP1R32::chr11:61248584/+:0000085641|CPSF7::chr11:61197463/-:-000136762|CPSF7::chr11:61197382/-:-000136843|CPSF7::chr…
chr17:5094221-5169685	75464	promotor	ZNF594|SCIMP	88.75	135.1	14.77	12.26	166.54	185.51	82.49	79.94	26.22	38.64	13.58	9.92	ZNF594|SCIMP	SLC52A1|RPAIN|INCA1|ZNF232|ZNF594|RABEP1		ZNF232|ZFP3|ZNF594	NUP88::chr17:5323058/-:0000153373|SLC52A1::chr17:4938007/-:-000156214|SLC52A1::chr17:4938041/-:-000156180|SLC52A1::chr17:4938726/-:-000155495|RPAIN::chr17:5322960/+:-000153275|KIF1C::chr17:4901242/+:0000192979|KIF1C::chr17:4903144/+:0000191077|KIF1C::chr17:4903514/+:0000190707|INCA1::chr17:4900423/-:-000193798|INCA1::chr17:4897769/-:-000196452|INCA1::chr17:4900904/-:-000193317|INCA1::chr17:489922…
chr20:52351699-52357850	6151	enhancer	ZNF217	87.29	78.07	35.5	21.99	165.8	149.49	135.54	127.01	33.98	36.69	27.48	16.43		ZNF217		ZNF217	ZNF217::chr20:52199635/-:-000152064
chr2:242822643-242850434	27791	enhancer	DTYMK|PDCD1	56	36.32	13.2	5.4	165.54	132.12	132.83	108.7	21.27	15.67	10.45	5.1		DTYMK|PDCD1			D2HGDH::chr2:242674547/+:0000148096|D2HGDH::chr2:242681849/+:0000140794|D2HGDH::chr2:242673993/+:0000148650|D2HGDH::chr2:242680447/+:0000142196|RTP5::chr2:242811885/+:0000010758|DTYMK::chr2:242626382/-:-000196261|NEU4::chr2:242754470/+:0000068173|NEU4::chr2:242750159/+:0000072484|NEU4::chr2:242752026/+:0000070617|NEU4::chr2:242755675/+:0000066968|NEU4::chr2:242755678/+:0000066965|ING5::chr2:24264…
chr16:28490482-28523117	32635	promotor	APOBR|CLN3|IL27	43.71	27.91	11.25	4.34	165.22	143.77	135.92	124.96	16.4	10.84	9.77	5.6	APOBR|CLN3|IL27	EIF3CL|CCDC101|EIF3C|NPIPB6	SBK1		CCDC101::chr16:28592375/+:-000069258|CCDC101::chr16:28565248/+:-000042131|EIF3CL::chr16:28414968/-:-000075514|EIF3CL::chr16:28415161/-:-000075321|EIF3CL::chr16:28722977/+:-000199860|EIF3CL::chr16:28722784/+:-000199667|EIF3CL::chr16:28414968/-:-000075514|EIF3CL::chr16:28415161/-:-000075321|EIF3CL::chr16:28722977/+:-000199860|EIF3CL::chr16:28722784/+:-000199667|NUPR1::chr16:28550494/-:0000027377|NP…
chr11:126208381-126280892	72511	promotor	ST3GAL4	47.28	19.69	29.6	12.63	164.9	99.75	224.72	169.79	21.59	11.92	29.35	14.02	ST3GAL4	SRPR|RPUSD4			DCPS::chr11:126173646/+:0000034735|SRPR::chr11:126138876/-:-000069505|ST3GAL4::chr11:126225788/+:0000000000|ST3GAL4::chr11:126276076/+:0000000000|ST3GAL4::chr11:126225539/+:0000000000|ST3GAL4::chr11:126273310/+:0000000000|ST3GAL4::chr11:126275990/+:0000000000|FAM118B::chr11:126104889/+:0000103492|FAM118B::chr11:126081618/+:0000126763|FAM118B::chr11:126099119/+:0000109262|FAM118B::chr11:126104889/…
chr22:50681958-50747317	65359	promotor	PLXNB2|MAPK11|MAPK12|HDAC10|TUBGCP6	31.56	22.29	25.54	11.44	164.72	141.52	194.47	170.36	25.52	17.05	28.48	14.34	PLXNB2|MAPK11|MAPK12|HDAC10|TUBGCP6	NCAPH2|ADM2|MIOX|MLC1|PPP6R2	MAPK11|MAPK12		PLXNB2::chr22:50729025/-:0000000000|PLXNB2::chr22:50746000/-:0000000000|PLXNB2::chr22:50733206/-:0000000000|LMF2::chr22:50946134/-:0000198817|NCAPH2::chr22:50946644/+:-000199327|SELO::chr22:50639407/+:0000042551|TRABD::chr22:50631455/+:0000050503|TRABD::chr22:50624359/+:0000057599|SBF1::chr22:50913499/-:0000166182|MIOX::chr22:50925212/+:-000177895|PPP6R2::chr22:50810448/+:-000063131|PPP6R2::chr22…
chr2:235877297-235920602	43305	promotor	SH3BP4	38.62	16.9	20.22	10.35	164.55	93.77	156.12	115.75	22.2	13.5	21.05	9.92	SH3BP4	SH3BP4			SH3BP4::chr2:235860627/+:0000016670|SH3BP4::chr2:235943514/+:-000022912|SH3BP4::chr2:235903946/+:0000000000|SH3BP4::chr2:235860627/+:0000016670|SH3BP4::chr2:235943514/+:-000022912|SH3BP4::chr2:235903946/+:0000000000
chr12:123346188-123381524	35336	promotor	VPS37B	36.95	31.51	17.64	9.99	164.53	141.4	161.96	152.61	20.44	17.8	17.11	11.89	VPS37B	ARL6IP4|OGFOD2|HCAR3|HCAR2|HCAR1			CCDC62::chr12:123259055/+:0000087133|DENR::chr12:123237367/+:0000108821|DENR::chr12:123238239/+:0000107949|ARL6IP4::chr12:123464606/+:-000083082|ARL6IP4::chr12:123465675/+:-000084151|VPS37B::chr12:123380711/-:0000000000|OGFOD2::chr12:123462988/+:-000081464|OGFOD2::chr12:123459749/+:-000078225|OGFOD2::chr12:123462906/+:-000081382|OGFOD2::chr12:123460799/+:-000079275|OGFOD2::chr12:123462527/+:-0000…
chr19:1163222-1208204	44982	promotor	SBNO2|STK11	34.76	26.61	20.83	10.02	164.44	154.34	161.4	127.98	21.35	20.29	18.92	12.01	SBNO2|STK11	MIDN|SBNO2|DAZAP1|MUM1|TMEM259|CIRBP|EFNA2|POLR2E|C19orf24|NDUFS7|ATP5D	STK11		MIDN::chr19:1249888/+:-000041684|MIDN::chr19:1248551/+:-000040347|DAZAP1::chr19:1407567/+:-000199363|GAMT::chr19:1401568/-:0000193364|MUM1::chr19:1356322/+:-000148118|MUM1::chr19:1354975/+:-000146771|TMEM259::chr19:1021140/-:-000142082|CNN2::chr19:1026273/+:0000136949|CIRBP::chr19:1269264/+:-000061060|CIRBP::chr19:1269266/+:-000061062|CIRBP::chr19:1270926/+:-000062722|STK11::chr19:1205797/+:00000…
chr20:52471564-52485310	13746	3 prime	BCAS1	131.09	146.29	84.98	61.96	164.22	152.98	220.05	229.52	62.35	73.02	71.04	50.38					BCAS1::chr20:52675261/-:0000189951
chr2:233470189-233537970	67781	promotor	EFHD1	53.89	26.05	26.46	13.44	163.69	121.66	146.2	104.98	27.9	17.45	30.76	14.37	EFHD1	C2orf82|GIGYF2|TIGD1|ECEL1			KCNJ13::chr2:233641274/-:0000103304|KCNJ13::chr2:233635854/-:0000097884|KCNJ13::chr2:233636087/-:0000098117|EFHD1::chr2:233498206/+:0000000000|EFHD1::chr2:233470766/+:0000000000|GIGYF2::chr2:233599126/+:-000061156|GIGYF2::chr2:233599864/+:-000061894|GIGYF2::chr2:233568133/+:-000030163|GIGYF2::chr2:233565294/+:-000027324|GIGYF2::chr2:233562014/+:-000024044|PRSS56::chr2:233385172/+:0000085017|EIF4E…
chr2:8710104-8717398	7294	enhancer	ID2	60.96	40.31	15.51	7.3	163.58	126.61	116.26	91.9	24.74	18.83	14.82	7.38		ID2		ID2	ID2::chr2:8822112/+:-000104714
chr5:35262874-35321414	58540	enhancer	PRLR	140.32	202.06	58.92	40.28	163.46	178.68	180.87	164.62	49.14	78.82	52.73	38.38		PRLR			PRLR::chr5:35230690/-:-000032184|PRLR::chr5:35118223/-:-000144651|PRLR::chr5:35089764/-:-000173110|PRLR::chr5:35230690/-:-000032184|PRLR::chr5:35118223/-:-000144651|PRLR::chr5:35089764/-:-000173110|PRLR::chr5:35230690/-:-000032184|PRLR::chr5:35118223/-:-000144651|PRLR::chr5:35089764/-:-000173110
chr4:77585894-77655419	69525	genebody_exon	SHROOM3|SHROOM3	76.52	62.19	30.84	19.45	163.45	114.09	146.64	122.32	34.37	29.84	23.08	12.11
chr6:7106776-7175582	68806	promotor	RREB1	51.31	40.87	28.68	14.63	163.37	124.4	149.03	124.86	26.47	21.69	25.91	12.06	RREB1	RREB1		RREB1	SSR1::chr6:7313546/-:0000137964|RREB1::chr6:7107829/+:0000000000|RREB1::chr6:7181356/+:-000005774|RREB1::chr6:7182102/+:-000006520|RREB1::chr6:7176887/+:-000001305|RREB1::chr6:7108085/+:0000000000
chr19:14605072-14683612	78540	promotor	DNAJB1|TECR|NDUFB7|GIPC1	28.18	13.92	19.17	3.31	162.88	130.18	120.36	82.39	19.82	12.09	18.65	4.35	DNAJB1|TECR|NDUFB7|GIPC1	ZNF333|DDX39A|CLEC17A|PTGER1|GIPC1	PKN1	ZNF333	PKN1::chr19:14544165/+:0000060907|PKN1::chr19:14551085/+:0000053987|ZNF333::chr19:14800869/+:-000117257|ZNF333::chr19:14804262/+:-000120650|ZNF333::chr19:14800851/+:-000117239|DDX39A::chr19:14524035/-:-000081037|DDX39A::chr19:14530194/-:-000074878|ADGRE5::chr19:14491955/+:0000113117|CLEC17A::chr19:14693895/+:-000010283|DNAJB1::chr19:14629370/-:0000000000|DNAJB1::chr19:14628673/-:0000000000|DNAJB1…
chr19:13259919-13283923	24004	promotor	IER2|STX10	43.31	25.36	24.53	10.83	161.92	125.52	138.33	96.51	26.76	20.23	24.5	10.42	IER2|STX10	LYL1|GADD45GIP1|TRMT1		NFIX|LYL1	NFIX::chr19:13134784/+:0000125135|NFIX::chr19:13106583/+:0000153336|NFIX::chr19:13135394/+:0000124525|LYL1::chr19:13212008/-:-000047911|LYL1::chr19:13213973/-:-000045946|DAND5::chr19:13080431/+:0000179488|IER2::chr19:13261281/+:0000000000|IER2::chr19:13263757/+:0000000000|STX10::chr19:13261187/-:0000000000|GADD45GIP1::chr19:13068067/-:-000191852|TRMT1::chr19:13227244/-:-000032675|TRMT1::chr19:132…
chr2:65578863-65664492	85629	promotor	SPRED2	67.49	37.82	42.71	18.19	161.9	87.71	178.51	110.53	37.71	22.18	39.72	13.89	SPRED2				ACTR2::chr2:65454828/+:0000124035|SPRED2::chr2:65593930/-:0000000000|SPRED2::chr2:65659655/-:0000000000|SPRED2::chr2:65593930/-:0000000000|SPRED2::chr2:65659655/-:0000000000
chr1:153578765-153608672	29907	promotor	CHTOP|S100A14|S100A16|S100A1|S100A13	39.53	17.14	31.94	9.2	161.8	106.36	202.78	145.75	22.32	12.21	30.64	10.95	CHTOP|S100A14|S100A16|S100A1|S100A13	INTS3|NPR1|SNAPIN|S100A7L2|SLC27A3|S100A5|S100A4|S100A7|S100A6|S100A3|S100A2	NPR1	GATAD2B	INTS3::chr1:153700566/+:-000091894|NPR1::chr1:153651163/+:-000042491|S100A6::chr1:153508716/-:-000070049|S100A6::chr1:153507835/-:-000070930|SNAPIN::chr1:153631129/+:-000022457|S100A5::chr1:153512680/-:-000066085|S100A5::chr1:153513946/-:-000064819|S100A5::chr1:153514240/-:-000064525|CHTOP::chr1:153609047/+:-000000375|CHTOP::chr1:153606457/+:0000000000|S100A7::chr1:153433136/-:-000145629|S100A7::…
chr16:67183672-67234446	50774	promotor	FBXL8|E2F4|HSF4|B3GNT9|TRADD|KIAA0895L|EXOC3L1|NOL3|ELMO3	31.61	23.7	23.06	8.71	161.65	155.55	112.92	82.48	28.14	21.65	18.1	7.85	FBXL8|E2F4|HSF4|B3GNT9|TRADD|KIAA0895L|EXOC3L1|NOL3|ELMO3	PLEKHG4|SLC9A5|LRRC36|TMEM208		E2F4|HSF4|CBFB	TPPP3::chr16:67426939/-:0000192493|TPPP3::chr16:67427437/-:0000192991|TPPP3::chr16:67425019/-:0000190573|FBXL8::chr16:67195637/+:0000000000|FBXL8::chr16:67193890/+:0000000000|E2F4::chr16:67226067/+:0000000000|C16orf70::chr16:67143914/+:0000039758|HSF4::chr16:67197287/+:0000000000|HSF4::chr16:67197921/+:0000000000|HSF4::chr16:67198343/+:0000000000|PLEKHG4::chr16:67312059/+:-000077613|PLEKHG4::chr1…
chr13:113622064-113689900	67836	promotor	MCF2L	53.14	39.64	27.3	16.02	161.38	127.43	167.72	135.97	33.1	24.84	27.86	14.82	MCF2L	PROZ|F7|CUL4A|F10			PROZ::chr13:113812967/+:-000123067|F7::chr13:113760101/+:-000070201|PCID2::chr13:113862961/-:0000173061|PCID2::chr13:113863028/-:0000173128|MCF2L::chr13:113656027/+:0000000000|MCF2L::chr13:113623534/+:0000000000|CUL4A::chr13:113864286/+:-000174386|CUL4A::chr13:113873258/+:-000183358|CUL4A::chr13:113863085/+:-000173185|CUL4A::chr13:113863818/+:-000173918|CUL4A::chr13:113863007/+:-000173107|CUL4A::…
chr2:219259856-219273062	13206	promotor	CTDSP1	55.52	39.49	21.2	11.34	159.5	162.2	131.9	122.21	26.23	20.47	18.69	9.91	CTDSP1	RQCD1|VIL1|AAMP|PLCD4|TMBIM1			VIL1::chr2:219283837/+:-000010775|VIL1::chr2:219288490/+:-000015428|RQCD1::chr2:219433302/+:-000160240|SLC11A1::chr2:219246751/+:0000013105|ARPC2::chr2:219082119/+:0000177737|ARPC2::chr2:219082185/+:0000177671|ARPC2::chr2:219081816/+:0000178040|PLCD4::chr2:219472487/+:-000199425|CATIP::chr2:219221578/+:0000038278|PNKD::chr2:219187901/+:0000071955|PNKD::chr2:219135114/+:0000124742|AAMP::chr2:21913…
chr3:42510612-42550404	39792	promotor	VIPR1	69.27	48.42	28.92	12.55	159.34	145.96	187.06	173.26	24.47	22.22	21.64	14.79	VIPR1	KLHL40|VIPR1|SS18L2|LYZL4|NKTR|ZBTB47		ZBTB47	SEC22C::chr3:42623519/-:0000073115|SEC22C::chr3:42642571/-:0000092167|SEC22C::chr3:42610564/-:0000060160|ZBTB47::chr3:42699766/+:-000149362|ZBTB47::chr3:42695175/+:-000144771|SS18L2::chr3:42632297/+:-000081893|LYZL4::chr3:42448815/-:-000061797|LYZL4::chr3:42452093/-:-000058519|LYZL4::chr3:42448834/-:-000061778|KLHL40::chr3:42727010/+:-000176606|VIPR1::chr3:42567378/+:-000016974|VIPR1::chr3:425441…
chr16:68266123-68314641	48518	promotor	PLA2G15|SLC7A6|ESRP2	36.85	31.12	27.67	17.21	159.26	165.55	130.09	109.56	25.89	24.16	26.23	13.16	PLA2G15|SLC7A6|ESRP2	PRMT7		NFATC3	PLA2G15::chr16:68279246/+:0000000000|NFATC3::chr16:68119268/+:0000146855|SLC7A6::chr16:68300495/+:0000000000|SLC7A6::chr16:68307720/+:0000000000|SLC7A6::chr16:68308593/+:0000000000|SLC7A6::chr16:68298418/+:0000000000|SLC7A6::chr16:68300495/+:0000000000|SLC7A6::chr16:68307720/+:0000000000|SLC7A6::chr16:68308593/+:0000000000|SLC7A6::chr16:68298418/+:0000000000|PRMT7::chr16:68349799/+:-000035158|PRM…
chr7:73222820-73257823	35003	promotor	WBSCR27|CLDN4	34.8	26.02	18.42	9.94	159.16	141.55	126.85	110.02	19.68	16.53	16.04	8.2	WBSCR27|CLDN4	STX1A|ELN|MLXIPL|WBSCR28|DNAJC30|ABHD11|CLDN3		MLXIPL	STX1A::chr7:73134016/-:-000088804|WBSCR27::chr7:73256473/-:0000000000|WBSCR27::chr7:73256854/-:0000000000|ELN::chr7:73442118/+:-000184295|WBSCR22::chr7:73097897/+:0000124923|MLXIPL::chr7:73038869/-:-000183951|WBSCR28::chr7:73275488/+:-000017665|VPS37D::chr7:73082173/+:0000140647|DNAJC30::chr7:73097780/-:-000125040|ABHD11::chr7:73153196/-:-000069624|ABHD11::chr7:73153183/-:-000069637|CLDN3::chr7:7…
chr7:1542622-1612800	70178	promotor	INTS1|MAFK|PSMG3|TMEM184A	43.97	26.1	25.62	14.28	158.32	113.8	120.43	70.48	36.98	22.59	25.66	12.12	INTS1|MAFK|PSMG3|TMEM184A	MICALL2|ELFN1		MAFK	INTS1::chr7:1544017/-:0000000000|INTS1::chr7:1543636/-:0000000000|MICALL2::chr7:1499108/-:-000043514|MAFK::chr7:1570367/+:0000000000|MAFK::chr7:1578784/+:0000000000|PSMG3::chr7:1609667/-:0000000000|PSMG3::chr7:1609628/-:0000000000|PSMG3::chr7:1608995/-:0000000000|TMEM184A::chr7:1596065/-:0000000000|ELFN1::chr7:1783939/+:-000171139|ELFN1::chr7:1748797/+:-000135997
chr1:21940015-22004100	64085	promotor	RAP1GAP	50.44	27.73	17.65	6.8	158.26	121.92	136.33	120.34	23.83	15.96	17.77	8.29	RAP1GAP	LDLRAD2			USP48::chr1:22109687/-:0000105587|LDLRAD2::chr1:22138757/+:-000134657|NBPF3::chr1:21771440/+:0000168575|NBPF3::chr1:21766582/+:0000173433|RAP1GAP::chr1:21946542/-:0000000000|RAP1GAP::chr1:21976288/-:0000000000|RAP1GAP::chr1:21978347/-:0000000000|RAP1GAP::chr1:21995855/-:0000000000|RAP1GAP::chr1:21952889/-:0000000000|RAP1GAP::chr1:21991809/-:0000000000|ALPL::chr1:21835857/+:0000104158|ALPL::chr1:2…
chr10:54168203-54249689	81486	genebody_exon	LINC01468|LINC01468|LINC01468|LINC01468|LINC01468	163.81	124.45	40.26	24.09	158.2	97.35	107.03	94.08	46.17	40.97	33.17	23.97					DKK1::chr10:54074040/+:0000094163
chr11:63931213-63957399	26186	promotor	STIP1|MACROD1	33.27	26.03	23.81	13.4	158.17	148.25	113.37	92.75	22.46	19.12	19.45	10.62	STIP1|MACROD1	PRDX5|FKBP2|NUDT22|KCNK4|CCDC88B|TEX40|PLCB3|ESRRA|FERMT3|VEGFB|RPS6KA4|DNAJC4|GPR137	RPS6KA4	ESRRA	TRMT112::chr11:64085555/-:0000128156|PRDX5::chr11:64085559/+:-000128160|BAD::chr11:64051847/-:0000094448|BAD::chr11:64052175/-:0000094776|FKBP2::chr11:64009855/+:-000052456|FKBP2::chr11:64008412/+:-000051013|FKBP2::chr11:64008603/+:-000051204|FKBP2::chr11:64009587/+:-000052188|NUDT22::chr11:63993745/+:-000036346|NUDT22::chr11:63993729/+:-000036330|NUDT22::chr11:63994106/+:-000036707|STIP1::chr11:…
chr12:124836911-124909220	72309	genebody_exon	NCOR2|NCOR2|NCOR2|NCOR2|NCOR2|NCOR2|NCOR2|NCOR2|NCOR2|NCOR2|NCOR2|NCOR2|NCOR2|NCOR2|NCOR2|NCOR2|NCOR2	42.35	18.69	36.21	13.31	157.75	105.81	169.52	111.53	38.96	20.49	40.41	16.61				NCOR2	FAM101A::chr12:124773709/+:0000063202|FAM101A::chr12:124796363/+:0000040548|NCOR2::chr12:125052009/-:0000142789|NCOR2::chr12:125020156/-:0000110936|NCOR2::chr12:124979913/-:0000070693|NCOR2::chr12:125052009/-:0000142789|NCOR2::chr12:125020156/-:0000110936|NCOR2::chr12:124979913/-:0000070693|ZNF664-FAM101A::chr12:124796363/+:0000040548|ZNF664-FAM101A::chr12:124796363/+:0000040548
chr20:49346036-49385129	39093	promotor	PARD6B	53.98	38.26	22.43	11.23	156.9	116.09	127.5	85.52	20.67	21.15	21.81	10.84	PARD6B	FAM65C|MOCS3|BCAS4		ADNP	FAM65C::chr20:49308066/-:-000037970|FAM65C::chr20:49247392/-:-000098644|FAM65C::chr20:49253454/-:-000092582|FAM65C::chr20:49308066/-:-000037970|FAM65C::chr20:49247392/-:-000098644|FAM65C::chr20:49253454/-:-000092582|ADNP::chr20:49547526/-:0000162397|ADNP::chr20:49520537/-:0000135408|ADNP::chr20:49521385/-:0000136256|ADNP::chr20:49545361/-:0000160232|ADNP::chr20:49526327/-:0000141198|PARD6B::chr20…
chr12:48389118-48442344	53226	promotor	COL2A1	99.58	80.26	35.22	20.58	156.86	109.57	153.5	146.29	33.7	32.58	32.75	22.96	COL2A1	VDR|HDAC7|PFKM|CCDC184	PFKM	VDR	VDR::chr12:48298813/-:-000090305|VDR::chr12:48293740/-:-000095378|VDR::chr12:48276556/-:-000112562|VDR::chr12:48272897/-:-000116221|TMEM106C::chr12:48357329/+:0000031789|TMEM106C::chr12:48357991/+:0000031127|HDAC7::chr12:48213762/-:-000175356|ASB8::chr12:48547311/-:0000104967|ASB8::chr12:48551376/-:0000109032|SENP1::chr12:48500090/-:0000057746|SENP1::chr12:48495298/-:0000052954|SENP1::chr12:48499…
chr5:180600183-180690004	89821	promotor	GNB2L1|TRIM52|TRIM7|TRIM41	95.93	62.03	70.29	32.36	155.46	133.04	121.62	88.85	45.17	31.26	39.82	20.67	GNB2L1|TRIM52|TRIM7|TRIM41				GNB2L1::chr5:180670905/-:0000000000|BTNL9::chr5:180467224/+:0000132959|BTNL9::chr5:180472466/+:0000127717|BTNL3::chr5:180415844/+:0000184339|TRIM41::chr5:180650262/+:0000000000|TRIM7::chr5:180627080/-:0000000000|TRIM7::chr5:180630639/-:0000000000|TRIM7::chr5:180632292/-:0000000000|TRIM7::chr5:180631339/-:0000000000|TRIM7::chr5:180627929/-:0000000000|TRIM52::chr5:180688118/-:0000000000
chr11:2177560-2236440	58880	promotor	INS-IGF2|INS|TH	74.13	33.43	25.92	7.18	155.16	87.15	161.49	87.2	29.41	14.55	28.41	7.91	INS-IGF2|INS|TH	IGF2|TSPAN32|CD81|TSSC4		ASCL2	IGF2::chr11:2170832/-:-000006728|IGF2::chr11:2161528/-:-000016032|IGF2::chr11:2162353/-:-000015207|IGF2::chr11:2169036/-:-000008524|IGF2::chr11:2158517/-:-000019043|IGF2::chr11:2156758/-:-000020802|IGF2::chr11:2160203/-:-000017357|HOTS::chr11:2016406/+:0000161154|INS-IGF2::chr11:2182438/-:0000000000|INS-IGF2::chr11:2182217/-:0000000000|ASCL2::chr11:2292181/-:0000055741|C11orf21::chr11:2323142/-:0…
chr19:1236706-1277073	40367	promotor	MIDN|CIRBP|C19orf26|C19orf24|ATP5D	36.9	25.63	28.45	17.01	154.41	134.15	89.97	73.61	32.45	22.59	29.86	14.8	MIDN|CIRBP|C19orf26|C19orf24|ATP5D	SBNO2|MUM1|RPS15|DAZAP1|EFNA2|POLR2E|NDUFS7|APC2	STK11		MIDN::chr19:1249888/+:0000000000|MIDN::chr19:1248551/+:0000000000|DAZAP1::chr19:1407567/+:-000130494|GAMT::chr19:1401568/-:0000124495|MUM1::chr19:1356322/+:-000079249|MUM1::chr19:1354975/+:-000077902|RPS15::chr19:1438362/+:-000161289|SBNO2::chr19:1132272/-:-000104434|SBNO2::chr19:1154400/-:-000082306|SBNO2::chr19:1174281/-:-000062425|CIRBP::chr19:1269264/+:0000000000|CIRBP::chr19:1269266/+:000000…
chr16:70714708-70751318	36610	promotor	MTSS1L	40.35	23.05	16.29	3.93	153.92	113.19	155.25	98.48	17.68	11.15	16.17	4.36	MTSS1L	COG4			MTSS1L::chr16:70719953/-:0000000000|IL34::chr16:70680450/+:0000034258|IL34::chr16:70613797/+:0000100911|IL34::chr16:70657894/+:0000056814|VAC14::chr16:70835060/-:0000083742|SF3B3::chr16:70560489/+:0000154219|SF3B3::chr16:70557690/+:0000157018|COG4::chr16:70557456/-:-000157252
chr22:18892678-18924705	32027	promotor	PRODH|DGCR6	35.29	24.39	20.47	6.05	153.89	142.43	159.2	118.45	22.08	16.61	20.7	7.26	PRODH|DGCR6	TSSK2	TSSK2		PRODH::chr22:18923839/-:0000000000|PRODH::chr22:18923963/-:0000000000|PRODH::chr22:18924065/-:0000000000|PRODH::chr22:18918710/-:0000000000|DGCR2::chr22:19109966/-:0000185261|TSSK2::chr22:19118320/+:-000193615|DGCR6::chr22:18893735/+:0000000000
chr12:125151241-125252195	100954	enhancer	NCOR2	84.26	27.86	35.78	6.7	153.85	73.77	162.77	95.05	40.97	15.05	42.31	9.05		NCOR2		NCOR2	SCARB1::chr12:125348518/-:0000096323|NCOR2::chr12:125052009/-:-000099232|NCOR2::chr12:125020156/-:-000131085|NCOR2::chr12:124979913/-:-000171328|NCOR2::chr12:125052009/-:-000099232|NCOR2::chr12:125020156/-:-000131085|NCOR2::chr12:124979913/-:-000171328|UBC::chr12:125398319/-:0000146124|UBC::chr12:125399586/-:0000147391
chr18:43353639-43385258	31619	enhancer	SIGLEC15	103.05	81.01	18.54	8.58	152.78	115.79	102.52	88.72	26.71	27.59	17.11	8.18		SIGLEC15			SIGLEC15::chr18:43405544/+:-000020286|SLC14A2::chr18:43194765/+:0000158874|SLC14A2::chr18:43204595/+:0000149044|SLC14A2::chr18:43194765/+:0000158874|SLC14A2::chr18:43204595/+:0000149044|SLC14A1::chr18:43304914/+:0000048725|SLC14A1::chr18:43307296/+:0000046343|SLC14A1::chr18:43306917/+:0000046722|SLC14A1::chr18:43310264/+:0000043375|SLC14A1::chr18:43307225/+:0000046414|SLC14A1::chr18:43304091/+:00…
chr17:3857329-3883052	25723	promotor	ATP2A3	34.08	18.78	18.86	7.11	152.12	127.24	138.36	107.91	21.7	15.26	21.11	9.99	ATP2A3	C17orf85|CAMKK1|CYB5D2|P2RX1|ITGAE	CAMKK1		ATP2A3::chr17:3867757/-:0000000000|C17orf85::chr17:3749544/-:-000107785|CAMKK1::chr17:3789023/-:-000068306|CAMKK1::chr17:3794036/-:-000063293|CAMKK1::chr17:3796336/-:-000060993|CYB5D2::chr17:4053184/+:-000170132|CYB5D2::chr17:4046914/+:-000163862|CYB5D2::chr17:4046461/+:-000163409|P2RX1::chr17:3819959/-:-000037370|ITGAE::chr17:3704536/-:-000152793|ZZEF1::chr17:4046252/-:0000163200
chr6:42058816-42116688	57872	promotor	C6orf132	37.41	34.83	29.54	17.62	151.97	154.75	171.47	156.64	25.12	24.77	29.25	16.97	C6orf132	USP49|MED20|CCND3|GUCA1A		TRERF1	C6orf132::chr6:42110714/-:0000000000|BYSL::chr6:41888964/+:0000169852|USP49::chr6:41863098/-:-000195718|USP49::chr6:41859612/-:-000199204|TRERF1::chr6:42268486/-:0000151798|TRERF1::chr6:42237585/-:0000120897|TRERF1::chr6:42268486/-:0000151798|TRERF1::chr6:42237585/-:0000120897|MED20::chr6:41888680/-:-000170136|MED20::chr6:41877259/-:-000181557|MED20::chr6:41888884/-:-000169932|MED20::chr6:4188467…
chr17:47956861-47994343	37482	enhancer	ITGA3|SLC35B1|PDK2|DLX4|FAM117A	60.65	31.25	37.06	12.51	151.94	94.46	182.89	129.68	28.98	15.65	34.68	12.36		ITGA3|SLC35B1|PDK2|DLX4|FAM117A	PDK2	DLX4|DLX3	ITGA3::chr17:48133339/+:-000138996|KAT7::chr17:47865980/+:0000090881|SLC35B1::chr17:47784429/-:-000172432|SLC35B1::chr17:47785312/-:-000171549|PDK2::chr17:48172638/+:-000178295|PDK2::chr17:48172100/+:-000177757|PDK2::chr17:48173058/+:-000178715|PDK2::chr17:48173495/+:-000179152|PDK2::chr17:48174786/+:-000180443|DLX4::chr17:48046561/+:-000052218|DLX4::chr17:48050129/+:-000055786|FAM117A::chr17:478…
chr22:31708596-31744684	36088	promotor	PATZ1	36.61	32.69	20.54	12.99	151.76	154.66	171.47	165.23	20.98	16.02	17.06	13.34	PATZ1	DRG1|SFI1|PLA2G3|PIK3IP1	LIMK2	PATZ1	DRG1::chr22:31795538/+:-000050854|LIMK2::chr22:31608249/+:0000100347|LIMK2::chr22:31644347/+:0000064249|SFI1::chr22:31892124/+:-000147440|SFI1::chr22:31904240/+:-000159556|SFI1::chr22:31904244/+:-000159560|SFI1::chr22:31892124/+:-000147440|SFI1::chr22:31904240/+:-000159556|SFI1::chr22:31904244/+:-000159560|INPP5J::chr22:31518908/+:0000189688|INPP5J::chr22:31520830/+:0000187766|INPP5J::chr22:31520…
chr9:120138460-120179274	40814	promotor	ASTN2	75.6	59.88	36.87	19.53	151.7	126.83	117.53	115.05	33.02	30.12	33.46	16.62	ASTN2				ASTN2::chr9:120177316/-:0000000000
chr6:33238265-33292292	54027	promotor	B3GALT4|RPS18|WDR46|DAXX|RGL2|TAPBP|PFDN6|VPS52|ZBTB22	34.32	28.14	23.16	13.43	151.59	135.96	119.32	104.28	24.83	20.03	21.89	12.19	B3GALT4|RPS18|WDR46|DAXX|RGL2|TAPBP|PFDN6|VPS52|ZBTB22	SYNGAP1|COL11A2|ZBTB9|RXRB|HLA-DPA1|KIFC1|PHF1		RXRB	B3GALT4::chr6:33244916/+:0000000000|DAXX::chr6:33289753/-:0000000000|DAXX::chr6:33289343/-:0000000000|DAXX::chr6:33289750/-:0000000000|DAXX::chr6:33290792/-:0000000000|RGL2::chr6:33264891/-:0000000000|RGL2::chr6:33266427/-:0000000000|RGL2::chr6:33267164/-:0000000000|RGL2::chr6:33264552/-:0000000000|SYNGAP1::chr6:33387846/+:-000095554|CUTA::chr6:33385471/-:0000093179|CUTA::chr6:33386064/-:00000937…
chr8:123791541-123802586	11045	promotor	ZHX2	41.6	30.66	25.14	16.7	151.57	135.69	152.98	147.38	21.18	18.53	19.69	11.78	ZHX2	ZHX2		ZHX2	ZHX2::chr8:123875715/+:-000073129|ZHX2::chr8:123793900/+:0000000000|ZHX2::chr8:123963531/+:-000160945|ZHX2::chr8:123875715/+:-000073129|ZHX2::chr8:123793900/+:0000000000|ZHX2::chr8:123963531/+:-000160945|ZHX2::chr8:123875715/+:-000073129|ZHX2::chr8:123793900/+:0000000000|ZHX2::chr8:123963531/+:-000160945
chr4:77481421-77548035	66614	enhancer	CCDC158	126.52	139.52	30.08	21.6	151.54	159.3	69.03	90.89	47.84	59.09	23.02	17.52		CCDC158			SHROOM3::chr4:77356252/+:0000125169|CCDC158::chr4:77328457/-:-000152964|CCDC158::chr4:77324428/-:-000156993
chr9:123145092-123157079	11987	genebody_exon	CDK5RAP2|CDK5RAP2|CDK5RAP2	51.26	39.33	18.46	9.16	151.49	135.17	173.04	144.11	17.75	15.87	20.14	8.2					CDK5RAP2::chr9:123342447/-:0000185368
chr6:109696687-109708070	11383	promotor	CD164	46.32	31.12	18.97	10.91	151.41	143.57	124.88	128.67	19.74	16.19	14.49	7.19	CD164	SMPD2		ZBTB24	CD164::chr6:109703761/-:0000000000|MICAL1::chr6:109777189/-:0000069119|MICAL1::chr6:109787170/-:0000079100|MICAL1::chr6:109775441/-:0000067371|LOC100996634::chr6:109557816/+:0000138871|PPIL6::chr6:109762373/-:0000054303|SMPD2::chr6:109761930/+:-000053860|ZBTB24::chr6:109804439/-:0000096369|ZBTB24::chr6:109803256/-:0000095186
chr9:129394034-129437649	43615	enhancer	ZBTB43|ZBTB34	53.34	37.49	39.95	15.52	150.92	116.89	147.2	91.76	38.45	28.89	39.84	18.72		ZBTB43|ZBTB34		ZBTB43|ZBTB34|LMX1B	ZBTB43::chr9:129571071/+:-000133422|ZBTB43::chr9:129594765/+:-000157116|ZBTB43::chr9:129567284/+:-000129635|ZBTB34::chr9:129622943/+:-000185294|LMX1B::chr9:129376721/+:0000017313
chr11:129178483-129202610	24127	enhancer	BARX2	73.58	37.31	18.96	7.06	150.48	99.38	156.53	126.32	24.75	16.4	15.85	7.8		BARX2		BARX2	BARX2::chr11:129245880/+:-000043270
chr3:188984997-189074766	89769	genebody_exon	TPRG1|TPRG1	329.48	56.34	68.3	18.34	150.42	2.55	157.96	31.23	76.97	19.52	58.96	14.83					TPRG1::chr3:188889762/+:0000095235|TPRG1::chr3:188925164/+:0000059833|TPRG1::chr3:188889762/+:0000095235|TPRG1::chr3:188925164/+:0000059833
chr5:57360583-57393146	32563	other		171.32	29.4	30.78	10.36	150.23	39.51	116.36	52.84	44.99	11.96	28.36	9.97
chr16:57393379-57453538	60159	promotor	CCL22|CCL17|CX3CL1	47.88	33.29	31.86	20.54	150.18	117.98	177.55	166.95	27.95	22.8	30.72	24.7	CCL22|CCL17|CX3CL1	ADGRG5|COQ9|POLR2C|PLLP|FAM192A			CCL22::chr16:57392694/+:0000000685|CCDC102A::chr16:57570476/-:0000116938|CCDC102A::chr16:57563235/-:0000109697|CCL17::chr16:57447785/+:0000000000|CCL17::chr16:57438678/+:0000000000|RSPRY1::chr16:57220195/+:0000173184|RSPRY1::chr16:57238415/+:0000154964|CIAPIN1::chr16:57474894/-:0000021356|CIAPIN1::chr16:57481368/-:0000027830|POLR2C::chr16:57496550/+:-000043012|ADGRG5::chr16:57595967/+:-000142429|…
chr11:794237-845311	51074	promotor	POLR2L|CRACR2B|PIDD1|SLC25A22|PNPLA2|TSPAN4|RPLP2|CD151|PANO1|CEND1	26.74	16.52	17.37	9.15	150.09	130.48	104.92	82.57	21.09	16.63	17.98	9.69	POLR2L|CRACR2B|PIDD1|SLC25A22|PNPLA2|TSPAN4|RPLP2|CD151|PANO1|CEND1	IRF7|DEAF1|CDHR5|AP2A2|PDDC1|TSPAN4|SCT|CEND1		IRF7|DEAF1	RPLP2::chr11:810233/+:0000000000|RPLP2::chr11:809935/+:0000000000|TMEM80::chr11:695590/+:0000098647|IRF7::chr11:615998/-:-000178239|IRF7::chr11:615727/-:-000178510|IRF7::chr11:615646/-:-000178591|PNPLA2::chr11:819573/+:0000000000|PNPLA2::chr11:818900/+:0000000000|EPS8L2::chr11:709329/+:0000084908|EPS8L2::chr11:706119/+:0000088118|PANO1::chr11:797510/+:0000000000|TALDO1::chr11:747431/+:0000046806|…
chr17:43223948-43254533	30585	promotor	HEXIM1|HEXIM2	41.56	25.96	21.79	13.28	149.68	115.87	107.54	84.93	20.7	16.49	17.07	10.88	HEXIM1|HEXIM2	C1QL1|FMNL1|DCAKD|KIF18B|PLCD3	MAP3K14		C1QL1::chr17:43045643/-:-000178305|ACBD4::chr17:43213474/+:0000010474|ACBD4::chr17:43209966/+:0000013982|ACBD4::chr17:43213013/+:0000010935|ACBD4::chr17:43212707/+:0000011241|ACBD4::chr17:43213208/+:0000010740|FMNL1::chr17:43299291/+:-000044758|DCAKD::chr17:43112369/-:-000111579|DCAKD::chr17:43129028/-:-000094920|DCAKD::chr17:43128884/-:-000095064|DCAKD::chr17:43138476/-:-000085472|DCAKD::chr17:4…
chr5:1101601-1132824	31223	promotor	SLC12A7	26.52	18.35	16.43	7.4	149.23	125.51	144.27	128.83	19.17	11.06	17.8	8.42	SLC12A7	SLC6A18|SLC6A19			SLC6A18::chr5:1225469/+:-000092645|SLC12A7::chr5:1112171/-:0000000000|NKD2::chr5:1009076/+:0000092525|SLC6A19::chr5:1201709/+:-000068885|TERT::chr5:1295161/-:0000162337
chr1:155009791-155059286	49495	promotor	ADAM15|EFNA4|EFNA3|DCST2|DCST1	39.23	24.66	23.57	11.65	148.98	127.43	102.25	79.93	29.77	22.01	25.8	11.6	ADAM15|EFNA4|EFNA3|DCST2|DCST1	PBXIP1|SLC50A1|MTX1|SHC1|PYGO2|EFNA1|KCNN3|TRIM46|HCN3|PMVK	CLK2	ZBTB7B	GBA::chr1:155214652/-:0000155366|GBA::chr1:155211068/-:0000151782|GBA::chr1:155210951/-:0000151665|GBA::chr1:155210970/-:0000151684|GBA::chr1:155209867/-:0000150581|GBA::chr1:155211065/-:0000151779|FLAD1::chr1:154956317/+:0000053474|FLAD1::chr1:154959941/+:0000049850|FLAD1::chr1:154955769/+:0000054022|THBS3::chr1:155177771/-:0000118485|LENEP::chr1:154966061/+:0000043730|ADAM15::chr1:155023747/+:0…
chr1:1050282-1102216	51934	promotor	C1orf159	39.83	28.13	18.31	9.09	148.96	120.51	115.47	90.15	21.7	15.76	17.16	8.12	C1orf159	PUSL1|NOC2L|SCNN1D|TTLL10|C1orf159|RNF223|B3GALT6|CPTP|PERM1|HES4		HES4	UBE2J2::chr1:1198765/-:0000096549|UBE2J2::chr1:1209233/-:0000107017|UBE2J2::chr1:1203371/-:0000101155|UBE2J2::chr1:1198765/-:0000096549|UBE2J2::chr1:1209233/-:0000107017|UBE2J2::chr1:1203371/-:0000101155|FAM132A::chr1:1182101/-:0000079885|AGRN::chr1:955502/+:0000094780|PLEKHN1::chr1:901876/+:0000148406|TNFRSF18::chr1:1142088/-:0000039872|SDF4::chr1:1167446/-:0000065230|SDF4::chr1:1164325/-:000006…
chr22:37573152-37597057	23905	promotor	C1QTNF6	43.57	40.16	19.78	11.95	148.63	137.91	153.78	125.18	20.27	20.8	18.52	9.82	C1QTNF6	IL2RB|TEX33|TMPRSS6|TST|CYTH4			IL2RB::chr22:37545961/-:-000027191|IL2RB::chr22:37540244/-:-000032908|KCTD17::chr22:37447775/+:0000125377|TEX33::chr22:37400065/-:-000173087|TEX33::chr22:37398324/-:-000174828|TEX33::chr22:37403876/-:-000169276|TEX33::chr22:37400065/-:-000173087|TEX33::chr22:37398324/-:-000174828|TEX33::chr22:37403876/-:-000169276|C1QTNF6::chr22:37584329/-:0000000000|SSTR3::chr22:37608415/-:0000011358|SSTR3::chr2…
chr10:43889575-43917261	27686	promotor	HNRNPF	36.77	24.32	23.53	13.78	148.56	133.18	122.89	107.36	22.67	17.1	20.17	10.18	HNRNPF	ZNF485|RASGEF1A|HNRNPF		ZNF485|ZNF239	ZNF485::chr10:44101854/+:-000184593|ZNF485::chr10:44102444/+:-000185183|FXYD4::chr10:43868174/+:0000021401|FXYD4::chr10:43868962/+:0000020613|FXYD4::chr10:43869098/+:0000020477|FXYD4::chr10:43867091/+:0000022484|RASGEF1A::chr10:43762366/-:-000127209|RASGEF1A::chr10:43701569/-:-000188006|RASGEF1A::chr10:43725186/-:-000164389|HNRNPF::chr10:43904655/-:0000000000|HNRNPF::chr10:43890135/-:0000000000|H…
chr16:10670015-10724372	54357	promotor	EMP2	50.89	31.99	18.74	5.85	148.42	111.48	115.78	82.93	23.48	16.89	15.47	6.21	EMP2	NUBP1|EMP2			TEKT5::chr16:10788801/-:0000064429|NUBP1::chr16:10837642/+:-000113270|EMP2::chr16:10674572/-:0000000000|EMP2::chr16:10641533/-:-000028482|TVP23A::chr16:10912620/-:0000188248|ATF7IP2::chr16:10479911/+:0000190104|ATF7IP2::chr16:10524467/+:0000145548|ATF7IP2::chr16:10513437/+:0000156578|ATF7IP2::chr16:10522724/+:0000147291|ATF7IP2::chr16:10479911/+:0000190104|ATF7IP2::chr16:10524467/+:0000145548|ATF…
chr6:151922884-152038640	115756	promotor	ESR1	187	267.08	17.91	17.11	148.34	175.84	79.67	82.64	45.01	82.01	15.94	13.68	ESR1	ESR1|RMND1		ESR1	CCDC170::chr6:151815174/+:0000107710|RMND1::chr6:151773315/-:-000149569|RMND1::chr6:151766959/-:-000155925|RMND1::chr6:151757688/-:-000165196|ARMT1::chr6:151773392/+:0000149492|ARMT1::chr6:151779462/+:0000143422|ESR1::chr6:152128453/+:-000089813|ESR1::chr6:152126807/+:-000088167|ESR1::chr6:152011630/+:0000000000|ESR1::chr6:152128813/+:-000090173|ESR1::chr6:152128977/+:-000090337|ESR1::chr6:152023…
chr7:105697002-105715891	18889	enhancer	ATXN7L1	63.31	15.97	17.87	4.99	148.2	47.8	98.07	40.03	28.14	11.44	15.69	5.84		ATXN7L1			SYPL1::chr7:105753092/-:0000037201|SYPL1::chr7:105752790/-:0000036899|CDHR3::chr7:105603656/+:0000093346|CDHR3::chr7:105621413/+:0000075589|ATXN7L1::chr7:105517030/-:-000179972
chr17:52811563-52831884	20321	enhancer	TOM1L1	123.82	26.07	16.93	9.81	148.07	7.71	43.23	7.9	37.7	19.09	17.02	7.96		TOM1L1			TOM1L1::chr17:52978051/+:-000146167
chr15:90540309-90615089	74780	promotor	ZNF710	42.63	16.73	21.93	7.82	147.79	85.02	170.89	105.11	21.55	10.16	19.78	7.67	ZNF710	ARPIN|AP3S2|ANPEP|GDPGP1|SEMA4B|C15orf38-AP3S2|NGRN		ZNF710	IDH2::chr15:90643852/-:0000028763|IDH2::chr15:90631978/-:0000016889|IDH2::chr15:90645785/-:0000030696|IDH2::chr15:90634875/-:0000019786|ARPIN::chr15:90454050/-:-000086259|ARPIN::chr15:90455918/-:-000084391|ARPIN::chr15:90456221/-:-000084088|ARPIN::chr15:90451643/-:-000088666|ZNF710::chr15:90610341/+:0000000000|ZNF710::chr15:90544722/+:0000000000|ZNF710::chr15:90610341/+:0000000000|ZNF710::chr15:9…
chr6:27758456-27808637	50181	promotor	HIST1H2AI|HIST1H2BL|HIST1H3H	130.92	46.22	81.09	38.35	147.67	87.04	63.13	36.59	47.73	24.59	45.03	20.8	HIST1H2AI|HIST1H2BL|HIST1H3H	HIST1H2BO|HIST1H2AL			HIST1H3I::chr6:27840098/-:0000031461|HIST1H4L::chr6:27841288/-:0000032651|HIST1H2AM::chr6:27860962/-:0000052325|HIST1H2AL::chr6:27833106/+:-000024469|HIST1H2AI::chr6:27775976/+:0000000000|HIST1H2BL::chr6:27775708/-:0000000000|HIST1H3H::chr6:27777841/+:0000000000|HIST1H2BO::chr6:27861202/+:-000052565|OR2B2::chr6:27880173/-:0000071536|HIST1H1B::chr6:27835358/-:0000026721
chr12:12848041-12880501	32460	promotor	CDKN1B|GPR19|APOLD1	51.86	43.56	25.51	18.81	147.55	121.67	120.79	108.83	23.93	20.97	23.6	15.27	CDKN1B|GPR19|APOLD1	GPR19|DDX47|DUSP16|GPRC5A|APOLD1		CREBL2	CDKN1B::chr12:12870203/+:0000000000|DDX47::chr12:12966279/+:-000085778|GPR19::chr12:12849120/-:0000000000|GPR19::chr12:12815403/-:-000032638|GPR19::chr12:12837440/-:-000010601|GPR19::chr12:12848444/-:0000000000|CREBL2::chr12:12764766/+:0000083275|DUSP16::chr12:12715447/-:-000132594|DUSP16::chr12:12674396/-:-000173645|DUSP16::chr12:12715447/-:-000132594|DUSP16::chr12:12674396/-:-000173645|GPRC5A::…
chr8:95649168-95671457	22289	promotor	ESRP1	36	26.74	23.72	15.38	147.41	128.73	121.4	111.35	22.71	20.42	19.83	12.86	ESRP1	DPY19L4|RAD54B|INTS8|FSBP|KIAA1429			DPY19L4::chr8:95732102/+:-000060645|RAD54B::chr8:95479782/-:-000169386|RAD54B::chr8:95487342/-:-000161826|RAD54B::chr8:95449179/-:-000199989|INTS8::chr8:95835517/+:-000164060|ESRP1::chr8:95653363/+:0000000000|FSBP::chr8:95449179/-:-000199989|KIAA1429::chr8:95565745/-:-000083423
chr11:69452306-69471706	19400	promotor	CCND1	51.03	23.09	26.61	11.39	147.34	78.15	125.59	67.82	32.51	17.67	25.54	8.89	CCND1				CCND1::chr11:69455872/+:0000000000|FGF19::chr11:69519105/-:0000047399|FGF4::chr11:69590170/-:0000118464|FGF3::chr11:69634191/-:0000162485|ORAOV1::chr11:69490164/-:0000018458
chr4:24582890-24601906	19016	promotor	DHX15	59.97	35.28	17.73	9.23	146.81	94.14	149.85	110.17	17.09	12.16	14.66	8.74	DHX15	SOD3			SOD3::chr4:24797084/+:-000195178|SOD3::chr4:24801127/+:-000199221|SOD3::chr4:24797084/+:-000195178|SOD3::chr4:24801127/+:-000199221|DHX15::chr4:24586183/-:0000000000
chr10:79110013-79192551	82538	genebody_exon	KCNMA1-AS3|KCNMA1-AS3|KCNMA1-AS3|KCNMA1-AS3|KCNMA1-AS3|KCNMA1-AS3|KCNMA1	102.19	21.08	25.74	7.53	146.68	51.13	104.23	64.43	33.23	8.32	23.34	7.71
chr14:23753574-23793532	39958	promotor	PABPN1|BCL2L2|BCL2L2-PABPN1|HOMEZ|PPP1R3E	33.28	23.43	21.91	10.19	146.63	125.61	106.34	90.28	19.9	17.54	17.62	10.86	PABPN1|BCL2L2|BCL2L2-PABPN1|HOMEZ|PPP1R3E	CEBPE|SLC7A8|ACIN1|NGDN|IL25|CMTM5		CEBPE|HOMEZ	PABPN1::chr14:23789396/+:0000000000|BCL2L2::chr14:23776968/+:0000000000|BCL2L2::chr14:23775970/+:0000000000|BCL2L2::chr14:23776068/+:0000000000|BCL2L2::chr14:23776400/+:0000000000|BCL2L2-PABPN1::chr14:23776968/+:0000000000|BCL2L2-PABPN1::chr14:23775970/+:0000000000|BCL2L2-PABPN1::chr14:23776400/+:0000000000|MYH7::chr14:23903457/-:0000109925|MYH7::chr14:23902948/-:0000109416|MYH7::chr14:23904894/-…
chr18:20675154-20696486	21332	enhancer	CABLES1	68.37	35.73	21.14	12.1	146.53	88.07	147.79	91.94	19.68	17.06	17.12	9.55		CABLES1			CABLES1::chr18:20735788/+:-000039302|CABLES1::chr18:20768801/+:-000072315|CABLES1::chr18:20774411/+:-000077925|CABLES1::chr18:20714527/+:-000018041|RBBP8::chr18:20513838/+:0000161316|RBBP8::chr18:20513294/+:0000161860|RBBP8::chr18:20516716/+:0000158438
chr1:156424528-156445082	20554	enhancer	SMG5|BCAN|HAPLN2|GLMP|CCT3|APOA1BP|TTC24|C1orf61|VHLL	59.45	45.51	23.11	14.26	146.48	137.58	134.41	134.27	24.42	24.11	20.13	14.38		SMG5|BCAN|HAPLN2|GLMP|CCT3|APOA1BP|TTC24|C1orf61|VHLL		MEF2D	BCAN::chr1:156611739/+:-000166657|BCAN::chr1:156615838/+:-000170756|SMG5::chr1:156252619/-:-000171909|RHBG::chr1:156338979/+:0000085549|RHBG::chr1:156347091/+:0000077437|RHBG::chr1:156344397/+:0000080131|IQGAP3::chr1:156542395/-:0000097313|GLMP::chr1:156264806/-:-000159722|GLMP::chr1:156265479/-:-000159049|APOA1BP::chr1:156561557/+:-000116475|MEF2D::chr1:156460390/-:0000015308|MEF2D::chr1:1564532…
chr10:71185176-71225406	40230	promotor	TSPAN15	41.59	19.43	27.25	12.14	145.82	92.76	170.14	117.5	18.94	11.63	23.79	12.3	TSPAN15	TACR2|C10orf35	HK1	NEUROG3	NEUROG3::chr10:71332799/-:0000107393|NEUROG3::chr10:71333209/-:0000107803|HK1::chr10:71055388/+:0000129788|HK1::chr10:71060524/+:0000124652|HK1::chr10:71042284/+:0000142892|HK1::chr10:71029755/+:0000155421|HK1::chr10:71075609/+:0000109567|HK1::chr10:71078602/+:0000106574|HK1::chr10:71048426/+:0000136750|C10orf35::chr10:71390002/+:-000164596|C10orf35::chr10:71391464/+:-000166058|C10orf35::chr10:71…
chr13:24312980-24416743	103763	enhancer	C1QTNF9B-AS1|SPATA13	171.11	220.16	73.98	55.16	145.7	189.47	293.47	269.01	47.73	80.14	76.11	57.81		C1QTNF9B-AS1|SPATA13			C1QTNF9B-AS1::chr13:24463591/+:-000046848|C1QTNF9B-AS1::chr13:24463027/+:-000046284|C1QTNF9B-AS1::chr13:24464138/+:-000047395|C1QTNF9B-AS1::chr13:24465523/+:-000048780|SPATA13::chr13:24553764/+:-000137021|SPATA13::chr13:24557865/+:-000141122|MIPEP::chr13:24463586/-:0000046843|C1QTNF9B::chr13:24471144/-:0000054401|TNFRSF19::chr13:24164288/+:0000148692|TNFRSF19::chr13:24153498/+:0000159482|TNFRSF19…
chr10:63828427-63876564	48137	genebody_exon	ARID5B|ARID5B|ARID5B	162.79	74.05	60.59	37.47	144.95	55.37	209.31	137.71	51.13	32.91	62.34	36.83				ARID5B	RTKN2::chr10:64028621/-:0000152057|ARID5B::chr10:63661012/+:0000167415|ARID5B::chr10:63808969/+:0000019458|ARID5B::chr10:63661012/+:0000167415|ARID5B::chr10:63808969/+:0000019458
chr14:70067994-70134014	66020	promotor	SUSD6	49.4	35.08	30.87	19.25	144.88	107.88	124.34	100.7	27.71	21.12	29.53	14.69	SUSD6	SRSF5|CCDC177			SRSF5::chr14:70233833/+:-000099819|SRSF5::chr14:70233828/+:-000099814|SRSF5::chr14:70234854/+:-000100840|SLC10A1::chr14:70264005/-:0000129991|CCDC177::chr14:70040366/-:-000027628|CCDC177::chr14:70041599/-:-000026395|SUSD6::chr14:70125229/+:0000000000|SUSD6::chr14:70078309/+:0000000000|SUSD6::chr14:70125229/+:0000000000|SUSD6::chr14:70078309/+:0000000000|SLC39A9::chr14:69908785/+:0000159209|SLC39A…
chr10:80988159-81050238	62079	enhancer	PPIF	38.09	12.68	29.24	8.19	144.66	78.32	185.7	124.11	24.23	11.69	33.64	12.22		PPIF		ZMIZ1	PPIF::chr10:81107219/+:-000056981|ZMIZ1::chr10:80899438/+:0000088721|ZMIZ1::chr10:80921809/+:0000066350|ZMIZ1::chr10:80878671/+:0000109488|ZMIZ1::chr10:80961340/+:0000026819|ZMIZ1::chr10:80828791/+:0000159368|ZMIZ1::chr10:80899438/+:0000088721|ZMIZ1::chr10:80921809/+:0000066350|ZMIZ1::chr10:80878671/+:0000109488|ZMIZ1::chr10:80961340/+:0000026819|ZMIZ1::chr10:80828791/+:0000159368|ZCCHC24::chr10:…
chr16:29775188-29834112	58924	promotor	MVP|MAZ|ZG16|PRRT2|PAGR1|KIF22	50.52	32.79	32.51	17.22	144.64	121.79	135.24	108.03	33.82	22.76	31.6	17.05	MVP|MAZ|ZG16|PRRT2|PAGR1|KIF22	MVP|INO80E|ASPHD1|TAOK2|TMEM219|C16orf54	TAOK2	MAZ	DOC2A::chr16:30022309/-:0000188197|DOC2A::chr16:30022400/-:0000188288|DOC2A::chr16:30021555/-:0000187443|DOC2A::chr16:30022741/-:0000188629|DOC2A::chr16:30024916/-:0000190804|DOC2A::chr16:30023668/-:0000189556|KCTD13::chr16:29937552/-:0000103440|ASPHD1::chr16:29912146/+:-000078034|TAOK2::chr16:29985187/+:-000151075|TAOK2::chr16:29989058/+:-000154946|QPRT::chr16:29690440/+:0000084748|MAZ::chr16:29…
chr9:91528830-91616857	88027	promotor	S1PR3|C9orf47	89.11	63.71	34.19	17.93	144.34	123.29	158.57	127.77	27.82	23.83	29.42	15.97	S1PR3|C9orf47				S1PR3::chr9:91606323/+:0000000000|S1PR3::chr9:91615968/+:0000000000|SHC3::chr9:91793681/-:0000176824|C9orf47::chr9:91605777/+:0000000000
chr10:37427916-37521223	93307	genebody_exon	ANKRD30A|ANKRD30A|ANKRD30A|ANKRD30A|ANKRD30A|ANKRD30A|ANKRD30A|ANKRD30A|ANKRD30A|ANKRD30A|ANKRD30A|ANKRD30A|ANKRD30A|ANKRD30A|ANKRD30A|ANKRD30A|ANKRD30A|ANKRD30A|ANKRD30A|ANKRD30A|ANKRD30A|ANKRD30A|ANKRD30A|ANKRD30A|ANKRD30A|ANKRD30A|ANKRD30A|ANKRD30A|ANKRD30A	255.79	65.67	55.03	20.74	144.19	30.53	189.43	94.86	60.96	19.59	54.34	16.65					ANKRD30A::chr10:37414784/+:0000013132
chr18:55741653-55768635	26982	enhancer	NEDD4L	86.68	43.24	36.86	16.05	143.98	64.29	193.77	93.39	30.7	20.97	36.22	17.09		NEDD4L			NEDD4L::chr18:55816564/+:-000047929|NEDD4L::chr18:55714457/+:0000027196|NEDD4L::chr18:55916130/+:-000147495|NEDD4L::chr18:55888753/+:-000120118|NEDD4L::chr18:55919232/+:-000150597|NEDD4L::chr18:55862621/+:-000093986|NEDD4L::chr18:55912658/+:-000144023|NEDD4L::chr18:55895061/+:-000126426|NEDD4L::chr18:55711609/+:0000030044|NEDD4L::chr18:55833019/+:-000064384|NEDD4L::chr18:55816564/+:-000047929|NED…
chr22:24916702-24953305	36603	promotor	SNRPD3|GUCD1	46.44	29.22	17.44	7.69	143.68	119.01	106.81	84.07	20.06	16.98	17.22	8.08	SNRPD3|GUCD1	GGT1			ADORA2A::chr22:24829098/+:0000087604|ADORA2A::chr22:24819564/+:0000097138|ADORA2A::chr22:24823529/+:0000093173|ADORA2A::chr22:24828086/+:0000088616|ADORA2A::chr22:24828588/+:0000088114|SNRPD3::chr22:24953624/+:-000000319|SNRPD3::chr22:24951617/+:0000000000|SPECC1L::chr22:24740378/+:0000176324|SPECC1L::chr22:24743053/+:0000173649|SPECC1L::chr22:24759228/+:0000157474|SPECC1L::chr22:24738075/+:00001…
chr11:6479025-6504134	25109	promotor	ARFIP2|TIMM10B|TRIM3	29.89	23.67	15.69	5.52	143.07	121.52	137.68	118.73	16.54	13.72	15.39	6.78	ARFIP2|TIMM10B|TRIM3	HPX|APBB1|ILK|PRKCDBP|DNHD1	ILK		CCKBR::chr11:6280903/+:0000198122|DCHS1::chr11:6662963/-:0000158829|DCHS1::chr11:6677079/-:0000172945|ARFIP2::chr11:6501692/-:0000000000|ARFIP2::chr11:6502708/-:0000000000|ARFIP2::chr11:6501297/-:0000000000|ARFIP2::chr11:6501652/-:0000000000|HPX::chr11:6462253/-:-000016772|RRP8::chr11:6624879/-:0000120745|TPP1::chr11:6640691/-:0000136557|APBB1::chr11:6426892/-:-000052133|APBB1::chr11:6426162/-:-0…
chr20:55198857-55216143	17286	promotor	TFAP2C	49.64	40.29	48.43	33.74	142.85	145.18	138.16	133.84	36.24	33.41	38.45	29.35	TFAP2C	GCNT7		TFAP2C	FAM209B::chr20:55108301/+:0000090556|GCNT7::chr20:55088892/-:-000109965|GCNT7::chr20:55089360/-:-000109497|GCNT7::chr20:55079349/-:-000119508|GCNT7::chr20:55100980/-:-000097877|GCNT7::chr20:55072723/-:-000126134|GCNT7::chr20:55088892/-:-000109965|GCNT7::chr20:55089360/-:-000109497|GCNT7::chr20:55079349/-:-000119508|GCNT7::chr20:55100980/-:-000097877|GCNT7::chr20:55072723/-:-000126134|FAM209A::chr…
chr16:20684307-20730970	46663	promotor	ACSM1	67.12	57.71	26.59	18.08	142.61	120.79	113.99	110.92	25.65	27.81	26.44	19.65	ACSM1	ACSM3|LOC81691|ACSM2B|LYRM1			THUMPD1::chr16:20753285/-:0000022315|ACSM1::chr16:20702577/-:0000000000|ACSM3::chr16:20775311/+:-000044341|ACSM3::chr16:20781305/+:-000050335|ERI2::chr16:20817794/-:0000086824|LOC81691::chr16:20818273/+:-000087303|LOC81691::chr16:20817766/+:-000086796|ACSM2B::chr16:20576174/-:-000108133|ACSM2B::chr16:20586777/-:-000097530|ACSM2B::chr16:20587694/-:-000096613|LYRM1::chr16:20911619/+:-000180649|LYRM…
chr12:93896177-93966643	70466	promotor	SOCS2	113.84	257.62	33.89	37.24	142.49	250.3	133.62	204.5	34.85	84.3	28.39	34.71	SOCS2	CRADD|UBE2N			MRPL42::chr12:93861265/+:0000034912|MRPL42::chr12:93862964/+:0000033213|MRPL42::chr12:93862967/+:0000033210|UBE2N::chr12:93836025/-:-000060152|NUDT4::chr12:93772325/+:0000123852|NUDT4::chr12:93771698/+:0000124479|NUDT4::chr12:93788384/+:0000107793|CRADD::chr12:94071150/+:-000104507|CRADD::chr12:94072544/+:-000105901|SOCS2::chr12:93966460/+:0000000000|SOCS2::chr12:93964174/+:0000000000|SOCS2::chr1…
chr3:9931293-9960481	29188	promotor	JAGN1|IL17RE|IL17RC	28.02	25.73	14.64	8.74	141.8	150.21	123.31	126.12	17.93	16.52	14.57	8.03	JAGN1|IL17RE|IL17RC	CAMK1|CRELD1|BRK1|TADA3|FANCD2|RPUSD3|CIDEC	CAMK1		ARPC4-TTLL3::chr3:9834231/+:0000097062|CPNE9::chr3:9745509/+:0000185784|TTLL3::chr3:9851643/+:0000079650|FANCD2OS::chr3:10146465/-:0000185984|FANCD2OS::chr3:10149914/-:0000189433|LOC401052::chr3:10050335/-:0000089854|LOC401052::chr3:10052085/-:0000091604|LOC401052::chr3:10052778/-:0000092297|CAMK1::chr3:9811667/-:-000119626|CAMK1::chr3:9809464/-:-000121829|CRELD1::chr3:9975524/+:-000015043|CRELD1…
chr16:56949678-56979818	30140	promotor	HERPUD1	51.29	27.91	19.84	8.16	140.87	102.07	127.17	90.02	22.43	15.97	17.21	10.26	HERPUD1	CETP|CPNE2|NLRC5			HERPUD1::chr16:56966001/+:0000000000|CETP::chr16:56995834/+:-000016016|CPNE2::chr16:57144619/+:-000164801|CPNE2::chr16:57126454/+:-000146636|NUP93::chr16:56832387/+:0000117291|NUP93::chr16:56815703/+:0000133975|NUP93::chr16:56839415/+:0000110263|NUP93::chr16:56782145/+:0000167533|NUP93::chr16:56764016/+:0000185662|NUP93::chr16:56817412/+:0000132266|NUP93::chr16:56832387/+:0000117291|NUP93::chr16:…
chr20:47536088-47582804	46716	promotor	ARFGEF2	30.14	43.5	18.75	13.29	140.69	158.44	104.02	117.06	17.02	24.14	14.21	12.55	ARFGEF2	CSE1L|PREX1			CSE1L::chr20:47674989/+:-000092185|CSE1L::chr20:47662782/+:-000079978|STAU1::chr20:47770607/-:0000187803|ARFGEF2::chr20:47538274/+:0000000000|PREX1::chr20:47444419/-:-000091669
chr1:202043581-202114789	71208	promotor	GPR37L1|ARL8A	48.38	37.55	24.87	16.54	139.87	129.74	164.05	155.16	24.9	22.5	25.27	22.39	GPR37L1|ARL8A	LGR6|LMOD1		ELF3	GPR37L1::chr1:202092028/+:0000000000|LGR6::chr1:202172904/+:-000058115|LMOD1::chr1:201915715/-:-000127866|ARL8A::chr1:202113870/-:0000000000|SHISA4::chr1:201857804/+:0000185777|RNPEP::chr1:201951765/+:0000091816|TIMM17A::chr1:201924618/+:0000118963|ELF3::chr1:201979689/+:0000063892|ELF3::chr1:201980256/+:0000063325|PTPN7::chr1:202129118/-:0000014329|PTPN7::chr1:202130715/-:0000015926|UBE2T::chr1:…
chr6:32934450-32953467	19017	promotor	BRD2	53.37	39.72	31.09	17.86	139.36	130.87	119.87	116.22	24.52	19.89	25.77	13.67	BRD2	TAP1|HLA-DPB1|TAP2|HLA-DOB|PSMB8|HLA-DMB|HLA-DMA	BRD2		TAP1::chr6:32820563/-:-000113887|TAP1::chr6:32821747/-:-000112703|TAP1::chr6:32820278/-:-000114172|HLA-DPB1::chr6:33043702/+:-000090235|TAP2::chr6:32806599/-:-000127851|TAP2::chr6:32806546/-:-000127904|TAP2::chr6:32806013/-:-000128437|PSMB9::chr6:32821937/+:0000112513|HLA-DOA::chr6:32977388/-:0000023921|HLA-DOB::chr6:32784824/-:-000149626|PSMB8::chr6:32812711/-:-000121739|PSMB8::chr6:32811815/-:-…
chr17:38457331-38492600	35269	promotor	RARA	41.16	40.95	18.91	11	139.01	137.78	129.47	99.26	24.55	27.08	20.82	12.74	RARA	RARA|IGFBP4		RARA	RARA::chr17:38474472/+:0000000000|RARA::chr17:38487108/+:0000000000|RARA::chr17:38465422/+:0000000000|RARA::chr17:38498270/+:-000005670|MSL1::chr17:38278789/+:0000178542|MSL1::chr17:38279537/+:0000177794|MSL1::chr17:38282435/+:0000174896|CASC3::chr17:38296506/+:0000160825|RAPGEFL1::chr17:38333262/+:0000124069|RAPGEFL1::chr17:38333329/+:0000124002|RAPGEFL1::chr17:38334241/+:0000123090|RAPGEFL1::ch…
chr20:33287883-33307446	19563	promotor	TP53INP2	23.9	11.48	23.93	9.39	138.17	77.8	140.39	86.66	29.47	14.12	28.61	10.64	TP53INP2	ACSS2|PIGU			NCOA6::chr20:33370206/-:0000062760|NCOA6::chr20:33413432/-:0000105986|NCOA6::chr20:33380365/-:0000072919|NCOA6::chr20:33370206/-:0000062760|NCOA6::chr20:33413432/-:0000105986|NCOA6::chr20:33380365/-:0000072919|ACSS2::chr20:33464327/+:-000156881|ACSS2::chr20:33462765/+:-000155319|ACSS2::chr20:33470596/+:-000163150|GGT7::chr20:33460660/-:0000153214|TP53INP2::chr20:33292147/+:0000000000|TP53INP2::ch…
chr1:155089716-155113667	23951	promotor	SLC50A1|DPM3|EFNA1	46.58	40.75	28.13	15.03	138	134.52	100.65	98.35	29.45	26.26	26.21	15.33	SLC50A1|DPM3|EFNA1	PBXIP1|MTX1|SHC1|PYGO2|TRIM46|FDPS|HCN3|PMVK|RUSC1|DCST2	CLK2	ZBTB7B	GBA::chr1:155214652/-:0000100985|GBA::chr1:155211068/-:0000097401|GBA::chr1:155210951/-:0000097284|GBA::chr1:155210970/-:0000097303|GBA::chr1:155209867/-:0000096200|GBA::chr1:155211065/-:0000097398|FLAD1::chr1:154956317/+:0000133399|FLAD1::chr1:154959941/+:0000129775|FLAD1::chr1:154955769/+:0000133947|THBS3::chr1:155177771/-:0000064104|LENEP::chr1:154966061/+:0000123655|ADAM15::chr1:155023747/+:0…
chr6:3334542-3385291	50749	enhancer	TUBB2A|TUBB2B	61.97	17.53	25.92	6.73	137.33	47.42	110.1	54.12	28.92	13.42	23.86	7.19		TUBB2A|TUBB2B			PSMG4::chr6:3259161/+:0000075381|SLC22A23::chr6:3432571/-:0000047280|SLC22A23::chr6:3410575/-:0000025284|SLC22A23::chr6:3416088/-:0000030797|SLC22A23::chr6:3445246/-:0000059955|TUBB2A::chr6:3157782/-:-000176760|TUBB2B::chr6:3227967/-:-000106575
chr20:45335752-45345642	9890	promotor	SLC2A10	29.36	27.79	17.66	11.52	137.23	139.8	173.81	167.71	15.9	19.38	19.27	12.7	SLC2A10	ZNF334|SLC13A3|TP53RK|OCSTAMP|EYA2	TP53RK	ZNF334	ZNF334::chr20:45140778/-:-000194974|ZNF334::chr20:45142197/-:-000193555|ZNF334::chr20:45138389/-:-000197363|SLC13A3::chr20:45242190/-:-000093562|SLC13A3::chr20:45298777/-:-000036975|SLC13A3::chr20:45280099/-:-000055653|SLC13A3::chr20:45313123/-:-000022629|SLC13A3::chr20:45242363/-:-000093389|SLC13A3::chr20:45242190/-:-000093562|SLC13A3::chr20:45298777/-:-000036975|SLC13A3::chr20:45280099/-:-00005…
chr22:36828064-36881872	53808	promotor	TXN2	39.71	24.5	18.81	10.35	137.18	108.35	132.12	90.23	21.15	14.05	16.91	7.21	TXN2	MYH9|APOL2			MYH9::chr22:36745299/-:-000082765|MYH9::chr22:36784111/-:-000043953|EIF3D::chr22:36922177/-:0000040305|EIF3D::chr22:36925276/-:0000043404|TXN2::chr22:36877686/-:0000000000|FOXRED2::chr22:36903147/-:0000021275|FOXRED2::chr22:36903089/-:0000021217|FOXRED2::chr22:36902469/-:0000020597|APOL2::chr22:36635606/-:-000192458|APOL2::chr22:36635999/-:-000192065|APOL2::chr22:36635688/-:-000192376|APOL2::chr2…
chr4:173934447-173980402	45955	enhancer	GALNT7	87.2	11.21	16.34	2.55	135.76	20.64	110.74	41.6	25.21	6.08	18.39	0.02		GALNT7			GALNT7::chr4:174089903/+:-000109501
chr10:102801469-102828384	26915	promotor	KAZALD1	30.51	19.99	14.67	6.61	135.33	124.23	94.42	81.82	19.48	13.39	12.77	5.9	KAZALD1	MRPL43|TLX1|PDZD7		LBX1|TLX1	PDZD7::chr10:102790913/-:-000010556|PDZD7::chr10:102790140/-:-000011329|KAZALD1::chr10:102820998/+:0000000000|KAZALD1::chr10:102822298/+:0000000000|LBX1::chr10:102988716/-:0000160332|C10orf2::chr10:102747292/+:0000054177|C10orf2::chr10:102749400/+:0000052069|TLX1::chr10:102891060/+:-000062676|MRPL43::chr10:102747271/-:-000054198|SFXN3::chr10:102792070/+:0000009399|SFXN3::chr10:102790995/+:0000010…
chr7:5552335-5573498	21163	promotor	FBXL18|ACTB	29.16	19.02	23.76	14.47	135.29	122.46	105.3	91.16	23.33	17.09	24.23	12.28	FBXL18|ACTB	TNRC18|FSCN1			FBXL18::chr7:5553398/-:0000000000|ACTB::chr7:5569293/-:0000000000|ACTB::chr7:5570231/-:0000000000|TNRC18::chr7:5463176/-:-000089159|TNRC18::chr7:5461119/-:-000091216|FSCN1::chr7:5632435/+:-000058937
chr17:72732490-72777601	45111	promotor	RAB37|NAT9|SLC9A3R1|TMEM104	27.55	24.77	16.03	9.81	134.91	129.28	85.28	86.55	21.74	22.27	19.34	12.78	RAB37|NAT9|SLC9A3R1|TMEM104	OTOP2|OTOP3|CD300LF|CD300LD|CD300C|CD300E			RAB37::chr17:72732958/+:0000000000|RAB37::chr17:72667255/+:0000065235|RAB37::chr17:72733355/+:0000000000|RAB37::chr17:72732958/+:0000000000|RAB37::chr17:72667255/+:0000065235|RAB37::chr17:72733355/+:0000000000|NAT9::chr17:72772563/-:0000000000|NAT9::chr17:72769823/-:0000000000|NAT9::chr17:72771845/-:0000000000|NAT9::chr17:72771990/-:0000000000|OTOP2::chr17:72920694/+:-000143093|OTOP2::chr17:72920…
chr11:61581439-61640130	58691	promotor	FADS1|FADS2	37.03	9.25	62.41	4.23	134.79	82.91	114.16	55.04	39.84	10.84	81.57	4.9	FADS1|FADS2	TMEM258|BEST1			DAGLA::chr11:61447904/+:0000133535|DAGLA::chr11:61487583/+:0000093856|RAB3IL1::chr11:61685080/-:0000044950|RAB3IL1::chr11:61687740/-:0000047610|FTH1::chr11:61735131/-:0000095001|TMEM258::chr11:61560084/-:-000021355|MYRF::chr11:61520108/+:0000061331|MYRF::chr11:61522860/+:0000058579|FEN1::chr11:61560108/+:0000021331|FEN1::chr11:61562812/+:0000018627|FADS1::chr11:61584528/-:0000000000|BEST1::chr11:…
chr12:46639593-46664974	25381	promotor	SLC38A1	54.66	52.12	37.91	28.87	134.75	135.14	192.13	184.6	24.87	27.03	34.6	27.81	SLC38A1	SLC38A1			SLC38A1::chr12:46660277/-:0000000000|SLC38A1::chr12:46661769/-:0000000000|SLC38A1::chr12:46637096/-:-000002497|SLC38A1::chr12:46648718/-:0000000000|SLC38A1::chr12:46663207/-:0000000000|SLC38A1::chr12:46633675/-:-000005918|SLC38A2::chr12:46766644/-:0000101670|SLC38A2::chr12:46765161/-:0000100187
chr12:50613027-50678573	65546	promotor	LIMA1	40.68	38.32	18.74	15.12	134.31	117.23	92.75	85.34	22.38	23.08	19.58	10.6	LIMA1	CERS5|LARP4|RACGAP1|LIMA1			CERS5::chr12:50538751/-:-000074276|CERS5::chr12:50561315/-:-000051712|LARP4::chr12:50794591/+:-000116018|FAM186A::chr12:50790404/-:0000111831|RACGAP1::chr12:50414959/-:-000198068|RACGAP1::chr12:50419306/-:-000193721|RACGAP1::chr12:50413588/-:-000199439|LIMA1::chr12:50616487/-:0000000000|LIMA1::chr12:50642556/-:0000000000|LIMA1::chr12:50595315/-:-000017712|LIMA1::chr12:50677352/-:0000000000|LIMA1:…
chr6:109253965-109272751	18786	enhancer	CEP57L1	52.28	17.38	8.56	1.69	134.18	44.44	87.09	38.1	13.48	6.23	10.12	1.81		CEP57L1			ARMC2::chr6:109190026/+:0000063939|ARMC2::chr6:109197345/+:0000056620|ARMC2::chr6:109169618/+:0000084347|ARMC2::chr6:109175427/+:0000078538|SESN1::chr6:109330190/-:0000057439|SESN1::chr6:109415707/-:0000142956|SESN1::chr6:109330757/-:0000058006|SESN1::chr6:109322690/-:0000049939|SESN1::chr6:109323545/-:0000050794|SESN1::chr6:109330190/-:0000057439|SESN1::chr6:109415707/-:0000142956|SESN1::chr6:10…
chr6:35419590-35466596	47006	promotor	FANCE|RPL10A|TEAD3	31.17	20.66	19.26	9.03	133.9	106.06	100.25	79.22	22.8	14.47	22.28	8.2	FANCE|RPL10A|TEAD3			TULP1|PPARD|TEAD3|ZNF76	DEF6::chr6:35265594/+:0000153996|TULP1::chr6:35480678/-:0000014082|FANCE::chr6:35420137/+:0000000000|FKBP5::chr6:35656718/-:0000190122|FKBP5::chr6:35610619/-:0000144023|FKBP5::chr6:35656691/-:0000190095|PPARD::chr6:35365274/+:0000054316|PPARD::chr6:35310334/+:0000109256|PPARD::chr6:35314843/+:0000104747|PPARD::chr6:35378763/+:0000040827|RPL10A::chr6:35436177/+:0000000000|TEAD3::chr6:35454487/-:00…
chr15:24309588-24331427	21839	genebody_intron	PWRN4	165.19	85.45	84.46	52.1	133.84	69.8	218.04	178.93	60.6	47.46	79.64	54.36
chr7:75919891-75949443	29552	promotor	HSPB1	40.31	41.79	19.62	13	133.75	154.84	95.1	89.47	25.33	26.4	18.04	12.18	HSPB1	UPK3B|DTX2|ZP3			ZP3::chr7:76054368/+:-000104925|ZP3::chr7:76054271/+:-000104828|ZP3::chr7:76026840/+:-000077397|UPK3B::chr7:76139739/+:-000190296|DTX2::chr7:76090971/+:-000141528|DTX2::chr7:76099616/+:-000150173|DTX2::chr7:76109737/+:-000160294|DTX2::chr7:76092861/+:-000143418|DTX2::chr7:76090971/+:-000141528|DTX2::chr7:76099616/+:-000150173|DTX2::chr7:76109737/+:-000160294|DTX2::chr7:76092861/+:-000143418|HSPB1…
chr17:7117554-7171026	53472	promotor	ACADVL|DLG4|CTDNEP1|GABARAP|DVL2|CLDN7|ELP5|PHF23	28.82	22.64	18.76	12.04	133.25	133.18	97.28	90.67	22.66	19.74	20.91	11.85	ACADVL|DLG4|CTDNEP1|GABARAP|DVL2|CLDN7|ELP5|PHF23	CLEC10A|C17orf74|SPEM1|EIF5A|CHRNB1|SLC16A11|FGF11|NLGN2|ACAP1|ASGR1|ASGR2|TMEM102|TMEM95|TNK1|SLC2A4|KCTD11	TNK1	ZBTB4|BCL6B|YBX2	CLEC10A::chr17:6982203/-:-000135351|CLEC10A::chr17:6983599/-:-000133955|ACADVL::chr17:7123782/+:0000000000|ACADVL::chr17:7123922/+:0000000000|ACADVL::chr17:7123149/+:0000000000|ACADVL::chr17:7120443/+:0000000000|C17orf74::chr17:7328934/+:-000157908|TMEM256::chr17:7307449/-:0000136423|SPEM1::chr17:7323678/+:-000152652|EIF5A::chr17:7211693/+:-000040667|EIF5A::chr17:7210855/+:-000039829|EIF5A::chr17…
chr10:76991732-77024295	32563	promotor	COMTD1	43.34	11.94	20.12	9.36	133.08	62.08	137.47	82.95	21.53	8.39	21.61	7.69	COMTD1	C10orf11|DUSP13			C10orf11::chr10:77191403/+:-000167108|COMTD1::chr10:76995769/-:0000000000|VDAC2::chr10:76969911/+:0000021821|VDAC2::chr10:76970891/+:0000020841|VDAC2::chr10:76971239/+:0000020493|VDAC2::chr10:76970299/+:0000021433|ZNF503::chr10:77161651/-:0000137356|SAMD8::chr10:76871392/+:0000120340|SAMD8::chr10:76910271/+:0000081461|SAMD8::chr10:76871392/+:0000120340|SAMD8::chr10:76910271/+:0000081461|DUSP13::c…
chr11:67883101-67923043	39942	promotor	CHKA	50.88	20.63	30.18	12.61	132.72	79.97	84.21	52.31	33.55	17.39	29.64	11.19	CHKA	LRP5|UNC93B1	CHKA		ALDH3B1::chr11:67786241/+:0000096860|ALDH3B1::chr11:67788953/+:0000094148|ALDH3B1::chr11:67782766/+:0000100335|ALDH3B1::chr11:67776016/+:0000107085|ALDH3B1::chr11:67786638/+:0000096463|ALDH3B1::chr11:67785996/+:0000097105|ALDH3B1::chr11:67777774/+:0000105327|LRP5::chr11:68080076/+:-000157033|LRP5::chr11:68115314/+:-000192271|LRP5::chr11:68080076/+:-000157033|LRP5::chr11:68115314/+:-000192271|C11o…
chr4:40189492-40203321	13829	promotor	RHOH	57.51	40.13	10.28	3.75	132.62	100.32	113.3	99.44	13.87	11.12	9.12	4.26	RHOH	RHOH|CHRNA9			RHOH::chr4:40236812/+:-000033491|RHOH::chr4:40244797/+:-000041476|RHOH::chr4:40198720/+:0000000000|RHOH::chr4:40236796/+:-000033475|RHOH::chr4:40195268/+:0000000000|RHOH::chr4:40202131/+:0000000000|RHOH::chr4:40198526/+:0000000000|RHOH::chr4:40214283/+:-000010962|RHOH::chr4:40194586/+:0000000000|RHOH::chr4:40192630/+:0000000000|RHOH::chr4:40219766/+:-000016445|RHOH::chr4:40198740/+:0000000000|RHO…
chr20:30153023-30211758	58735	promotor	ID1	75.18	50.13	51.57	32.69	132.16	103.16	140.02	104.66	53.73	44.98	59.49	34.75	ID1	TPX2|MYLK2|DEFB119|COX4I2|DEFB121	MYLK2	ID1	BCL2L1::chr20:30310150/-:0000098392|BCL2L1::chr20:30310655/-:0000098897|TPX2::chr20:30326903/+:-000115145|TPX2::chr20:30330343/+:-000118585|TPX2::chr20:30345209/+:-000133451|REM1::chr20:30064029/+:0000088994|REM1::chr20:30063090/+:0000089933|MYLK2::chr20:30407335/+:-000195577|MYLK2::chr20:30407177/+:-000195419|DEFB118::chr20:29956420/+:0000196603|DEFB119::chr20:29978451/-:-000174572|COX4I2::chr20…
chr2:43591259-43712641	121382	enhancer	PLEKHH2|ZFP36L2	168.57	193.9	42.53	32.48	132.02	93.85	103.07	88.41	49.62	61.28	41.28	28.13		PLEKHH2|ZFP36L2			PLEKHH2::chr2:43871809/+:-000159168|PLEKHH2::chr2:43864438/+:-000151797|ZFP36L2::chr2:43453744/-:-000137515|THADA::chr2:43819554/-:0000106913|THADA::chr2:43823184/-:0000110543|THADA::chr2:43823112/-:0000110471
chr16:48309509-48336385	26876	enhancer	ABCC12|ABCC11	78.14	73.19	26.66	13.41	131.45	121.67	140.9	108.62	21.83	24.95	26.23	14.19		ABCC12|ABCC11			LONP2::chr16:48278077/+:0000031432|ABCC12::chr16:48180680/-:-000128829|SIAH1::chr16:48396340/-:0000059955|SIAH1::chr16:48399783/-:0000063398|SIAH1::chr16:48419228/-:0000082843|SIAH1::chr16:48396340/-:0000059955|SIAH1::chr16:48399783/-:0000063398|SIAH1::chr16:48419228/-:0000082843|ABCC11::chr16:48265849/-:-000043660|ABCC11::chr16:48266181/-:-000043328|ABCC11::chr16:48269087/-:-000040422
chr19:13943480-13991811	48331	enhancer	IL27RA|LOC113230|CC2D1A|DCAF15	37.24	25.67	24.82	9.55	131.28	102.19	110.37	73.3	28.9	21.5	25.81	10.8		IL27RA|LOC113230|CC2D1A|DCAF15		RFX1	C19orf53::chr19:13885256/+:0000058224|C19orf57::chr19:14016908/-:0000025097|C19orf57::chr19:14015725/-:0000023914|IL27RA::chr19:14142551/+:-000150740|RFX1::chr19:14104706/-:0000112895|RFX1::chr19:14117133/-:0000125322|ZSWIM4::chr19:13906273/+:0000037207|LOC113230::chr19:14183820/+:-000192009|CC2D1A::chr19:14016955/+:-000025144|DCAF15::chr19:14063318/+:-000071507|MRI1::chr19:13875336/+:0000068144|…
chr9:117372597-117388326	15729	promotor	C9orf91	43.66	33.88	12.04	6.44	131.19	108.93	92.99	80.05	14.5	13.56	9.8	5.71	C9orf91	DFNB31			DFNB31::chr9:117188692/-:-000183905|DFNB31::chr9:117241050/-:-000131547|DFNB31::chr9:117228671/-:-000143926|DFNB31::chr9:117267735/-:-000104862|DFNB31::chr9:117265494/-:-000107103|DFNB31::chr9:117188692/-:-000183905|DFNB31::chr9:117241050/-:-000131547|DFNB31::chr9:117228671/-:-000143926|DFNB31::chr9:117267735/-:-000104862|DFNB31::chr9:117265494/-:-000107103|LOC100505478::chr9:117434106/-:00000457…
chr2:86843079-86862938	19859	promotor	RNF103|RNF103-CHMP3	35.34	35.23	17.79	12.42	131.14	130.81	126	125.07	16.6	18.21	16.31	9.75	RNF103|RNF103-CHMP3	CHMP3|RMND5A			RNF103-CHMP3::chr2:86948244/-:0000085306|RNF103-CHMP3::chr2:86915447/-:0000052509|RNF103-CHMP3::chr2:86847591/-:0000000000|RNF103-CHMP3::chr2:86948244/-:0000085306|RNF103-CHMP3::chr2:86915447/-:0000052509|RNF103-CHMP3::chr2:86847591/-:0000000000|CHMP3::chr2:86790619/-:-000052460|CHMP3::chr2:86756519/-:-000086560|RNF103::chr2:86850999/-:0000000000|CD8A::chr2:87018836/-:0000155898|CD8A::chr2:870355…
chr22:46401924-46473736	71812	promotor	PRR34	43.24	34.2	24.91	13.09	131.03	125.09	107.13	96.71	26.71	19.28	26.69	14.6	PRR34	PPARA|TTC38|WNT7B		PPARA	WNT7B::chr22:46373007/-:-000028917|TTC38::chr22:46663860/+:-000190124|PRR34::chr22:46450023/-:0000000000|CDPF1::chr22:46646192/-:0000172456|PPARA::chr22:46546498/+:-000072762|PPARA::chr22:46547790/+:-000074054|PPARA::chr22:46572649/+:-000098913|PPARA::chr22:46594238/+:-000120502
chr12:6470918-6494756	23838	promotor	LTBR|SCNN1A	32.35	33.91	16.34	10.09	130.79	124.56	94.61	90.66	19.52	20.83	13.25	9.18	LTBR|SCNN1A	TNFRSF1A|CD27|GAPDH|NCAPD2|TAPBPL			IFFO1::chr12:6665248/-:0000170492|LTBR::chr12:6484533/+:0000000000|LTBR::chr12:6493198/+:0000000000|PLEKHG6::chr12:6420098/+:0000050820|PLEKHG6::chr12:6421816/+:0000049102|PLEKHG6::chr12:6421324/+:0000049594|PLEKHG6::chr12:6419601/+:0000051317|VAMP1::chr12:6580064/-:0000085308|TNFRSF1A::chr12:6451282/-:-000019636|NOP2::chr12:6677087/-:0000182331|NOP2::chr12:6677497/-:0000182741|CD27::chr12:655405…
chr7:26216884-26245315	28431	promotor	CBX3|HNRNPA2B1	35.4	26.29	36.67	16.14	130.79	118.05	106.67	85.73	28.59	20.61	32.64	14.59	CBX3|HNRNPA2B1	SNX10		NFE2L3	NFE2L3::chr7:26191846/+:0000025038|CBX3::chr7:26242590/+:0000000000|CBX3::chr7:26241323/+:0000000000|CBX3::chr7:26240830/+:0000000000|HNRNPA2B1::chr7:26240412/-:0000000000|SNX10::chr7:26403944/+:-000158629|SNX10::chr7:26400503/+:-000155188|SNX10::chr7:26331514/+:-000086199|SNX10::chr7:26386039/+:-000140724|SNX10::chr7:26404666/+:-000159351|SNX10::chr7:26403944/+:-000158629|SNX10::chr7:26400503/+:…
chr16:19077870-19158015	80145	promotor	ITPRIPL2|COQ7	56.23	55.8	34.63	25.39	130.71	122.8	111.19	106.3	33.95	35.8	33.7	22.33	ITPRIPL2|COQ7	CLEC19A|SYT17|SMG1	SMG1		TMC7::chr16:19027771/+:0000050099|TMC7::chr16:18995255/+:0000082615|TMC7::chr16:19020493/+:0000057377|TMC7::chr16:18995608/+:0000082262|TMC7::chr16:19027771/+:0000050099|TMC7::chr16:18995255/+:0000082615|TMC7::chr16:19020493/+:0000057377|TMC7::chr16:18995608/+:0000082262|SMG1::chr16:18937725/-:-000140145|CLEC19A::chr16:19297104/+:-000139089|SYT17::chr16:19179637/+:-000021622|ITPRIPL2::chr16:19125…
chr17:10657150-10720010	62860	enhancer	MYH3|TMEM220|SCO1	73.58	35.26	25.8	12.45	130.2	75.96	116.11	93.36	27.7	17.97	25.07	12.5		MYH3|TMEM220|SCO1			MYH3::chr17:10560625/-:-000096525|MYH3::chr17:10559464/-:-000097686|MYH3::chr17:10558388/-:-000098762|TMEM220::chr17:10633645/-:-000023505|PIRT::chr17:10729099/-:0000009089|PIRT::chr17:10741417/-:0000021407|SCO1::chr17:10600884/-:-000056266|ADPRM::chr17:10600926/+:0000056224|ADPRM::chr17:10608226/+:0000048924
chr3:72769725-72800822	31097	genebody_exon	SHQ1	62.34	47.21	17.82	9.4	130.11	113.63	135.31	113.22	16.47	15.19	12.91	8.57					SHQ1::chr3:72897597/-:0000096775
chr12:124701595-124782462	80867	promotor	FAM101A	105.87	80.15	33.04	10.77	130.08	105.15	125.71	85.56	36.56	27.46	36.36	13.65	FAM101A	FAM101A|ZNF664-FAM101A		NCOR2	FAM101A::chr12:124773709/+:0000000000|FAM101A::chr12:124796363/+:-000013901|NCOR2::chr12:124979913/-:0000197451|ZNF664-FAM101A::chr12:124796363/+:-000013901|ZNF664-FAM101A::chr12:124634140/+:0000067455|ZNF664-FAM101A::chr12:124796363/+:-000013901|ZNF664-FAM101A::chr12:124634140/+:0000067455
chr5:43063405-43069697	6292	enhancer	NIM1K|ANXA2R|ZNF131	41.75	40.79	25.51	19.06	129.83	136.85	131.41	130.04	14.45	17.62	14.85	11.23		NIM1K|ANXA2R|ZNF131		ZNF131	NIM1K::chr5:43192169/+:-000122472|NIM1K::chr5:43245183/+:-000175486|NIM1K::chr5:43192169/+:-000122472|NIM1K::chr5:43245183/+:-000175486|ANXA2R::chr5:43040446/-:-000022959|ZNF131::chr5:43121609/+:-000051912|ZNF131::chr5:43122140/+:-000052443|ZNF131::chr5:43121595/+:-000051898
chr22:39630720-39648982	18262	promotor	PDGFB	34.53	25.24	17.94	10.1	129.83	129.62	121.82	112.17	21.4	18.31	18.49	10.05	PDGFB	SYNGR1|CBX7|TAB1			PDGFB::chr22:39636913/-:0000000000|PDGFB::chr22:39640956/-:0000000000|APOBEC3H::chr22:39493228/+:0000137492|APOBEC3H::chr22:39496276/+:0000134444|SYNGR1::chr22:39760174/+:-000111192|SYNGR1::chr22:39745953/+:-000096971|APOBEC3G::chr22:39473009/+:0000157711|APOBEC3F::chr22:39436672/+:0000194048|RPL3::chr22:39715669/-:0000066687|CBX7::chr22:39548537/-:-000082183|TAB1::chr22:39795758/+:-000146776
chr5:176498258-176539833	41575	promotor	FGFR4	43.54	24.33	17.17	2.69	129.59	101.15	145.24	96.74	18.23	10.05	22	2.38	FGFR4	HK3|PRELID1|NSD1|UIMC1	FGFR4	MXD3	RAB24::chr5:176730320/-:0000190487|RAB24::chr5:176730744/-:0000190911|HK3::chr5:176326332/-:-000171926|HK3::chr5:176323185/-:-000175073|PRELID1::chr5:176730762/+:-000190929|ZNF346::chr5:176449696/+:0000048562|NSD1::chr5:176562087/+:-000022254|NSD1::chr5:176560832/+:-000020999|NSD1::chr5:176560079/+:-000020246|FGFR4::chr5:176513872/+:0000000000|FGFR4::chr5:176516550/+:0000000000|MXD3::chr5:1767392…
chr6:31761868-31805263	43395	promotor	VARS|HSPA1B|HSPA1A|HSPA1L|LSM2|C6orf48	30.43	23.85	17.17	11.32	129.54	117.05	79.74	63.14	19.4	13.98	15.02	7.76	VARS|HSPA1B|HSPA1A|HSPA1L|LSM2|C6orf48	GPANK1|LY6G6C|BAG6|STK19|SKIV2L|C4A|C4B|CYP21A2|C2|ABHD16A|CLIC1|VWA7|C4B_2|CFB|C6orf47|DDAH2	STK19	ZBTB12	GPANK1::chr6:31632779/-:-000129089|GPANK1::chr6:31634059/-:-000127809|GPANK1::chr6:31633178/-:-000128690|GPANK1::chr6:31632356/-:-000129512|GPANK1::chr6:31633406/-:-000128462|GPANK1::chr6:31632353/-:-000129515|GPANK1::chr6:31633638/-:-000128230|LY6G6C::chr6:31689510/-:-000072358|BAG6::chr6:31620169/-:-000141699|BAG6::chr6:31619552/-:-000142316|BAG6::chr6:31620476/-:-000141392|VARS::chr6:31763711/…
chr2:139244924-139303157	58233	promotor	SPOPL	56.9	56.25	24.08	16.87	129.45	122.61	108.32	90.15	25.52	23.1	22.45	12.43	SPOPL				SPOPL::chr2:139259349/+:0000000000|SPOPL::chr2:139307726/+:-000004569|SPOPL::chr2:139259349/+:0000000000|SPOPL::chr2:139307726/+:-000004569
chr2:235265901-235286251	20350	3 prime	ARL4C	61.75	37.45	10.03	5.94	129.35	100.43	69.36	61.05	18.81	14.51	9.81	5.75					ARL4C::chr2:235405692/-:0000119441|ARL4C::chr2:235405696/-:0000119445
chr5:31778811-31810183	31372	promotor	PDZD2	79	2.37	9.78	-1.27	129.35	1.31	56.49	1.86	23.92	1.61	9.85	-3.24	PDZD2				PDZD2::chr5:31799030/+:0000000000
chr5:2692190-2701299	9109	enhancer	C5orf38	53.88	48.92	23.02	17.96	129.15	108.63	152.13	154.42	20	22.13	21.51	18.78		C5orf38		IRX2	C5orf38::chr5:2752244/+:-000050945|IRX2::chr5:2751768/-:0000050469
chr17:46966205-46992520	26315	promotor	UBE2Z|ATP5G1	35.17	18.93	16.29	10.27	128.84	99.03	76.04	53.02	19.55	13.65	12.97	4.29	UBE2Z|ATP5G1	TTLL6|PRAC1|IGF2BP1|HOXB13		HOXB13	TTLL6::chr17:46871685/-:-000094520|TTLL6::chr17:46894468/-:-000071737|GIP::chr17:47045954/-:0000053434|GIP::chr17:47044614/-:0000052094|CALCOCO2::chr17:46908349/+:0000057856|CALCOCO2::chr17:46925425/+:0000040780|CALCOCO2::chr17:46919059/+:0000047146|UBE2Z::chr17:46985730/+:0000000000|PRAC2::chr17:46801689/+:0000164516|PRAC2::chr17:46801053/+:0000165152|PRAC2::chr17:46800529/+:0000165676|PRAC1::ch…
chr3:66457834-66552410	94576	promotor	LRIG1	49.79	52.9	16.73	9.33	128.68	121.46	81.57	64.05	20.37	28.47	15.43	8.58	LRIG1				SLC25A26::chr3:66293626/+:0000164208|SLC25A26::chr3:66271167/+:0000186667|LRIG1::chr3:66550844/-:0000000000
chr17:56051508-56086684	35176	promotor	SRSF1|VEZF1	52.09	29.48	19.3	8.02	128.58	101.54	87.45	63.56	27.65	19.13	17.16	9.07	SRSF1|VEZF1	CUEDC1|EPX|DYNLL2|MRPS23		VEZF1	SRSF1::chr17:56084706/-:0000000000|CUEDC1::chr17:55963239/-:-000088269|CUEDC1::chr17:56032683/-:-000018825|CUEDC1::chr17:55980749/-:-000070759|CUEDC1::chr17:55963239/-:-000088269|CUEDC1::chr17:56032683/-:-000018825|CUEDC1::chr17:55980749/-:-000070759|EPX::chr17:56270088/+:-000183404|DYNLL2::chr17:56164442/+:-000077758|DYNLL2::chr17:56160779/+:-000074095|MRPS23::chr17:55927432/-:-000124076|VEZF1::…
chr13:99056451-99084261	27810	genebody_exon	FARP1|FARP1|FARP1|FARP1|FARP1	68.54	59.75	17.95	11.83	128.45	109.01	127.19	119.78	23.15	24.51	17.66	14.14			STK24		STK24::chr13:99229404/-:0000145143|STK24::chr13:99174378/-:0000090117|STK24::chr13:99229404/-:0000145143|STK24::chr13:99174378/-:0000090117|FARP1::chr13:98865473/+:0000190978
chr7:8630035-8680067	50032	genebody_intron	NXPH1	132.12	35.68	36.86	9.71	127.54	32.22	102.7	38.76	36.23	18.63	33.68	10.69					NXPH1::chr7:8473584/+:0000156451|NXPH1::chr7:8475233/+:0000154802
chr19:33512397-33556608	44211	promotor	RHPN2	38.3	32.89	16.78	9.88	127.38	116.24	106.13	76.77	24.65	22.77	18.52	13.1	RHPN2	LRP3|SLC7A9|CEP89|WDR88|GPATCH1			C19orf40::chr19:33464965/+:0000047432|C19orf40::chr19:33464089/+:0000048308|C19orf40::chr19:33463122/+:0000049275|LRP3::chr19:33685598/+:-000128990|RHPN2::chr19:33555823/-:0000000000|SLC7A9::chr19:33360682/-:-000151715|SLC7A9::chr19:33359550/-:-000152847|SLC7A9::chr19:33359464/-:-000152933|SLC7A10::chr19:33716755/-:0000160147|CEP89::chr19:33462934/-:-000049463|WDR88::chr19:33622997/+:-000066389|G…
chr17:80814817-80850599	35782	enhancer	METRNL|ZNF750|RAB40B	37.41	22.26	21.49	13.01	127.25	87.46	153.9	131.51	15.22	12.94	20.21	9.78		METRNL|ZNF750|RAB40B	FN3KRP|FN3K		B3GNTL1::chr17:81009685/-:0000159086|TBCD::chr17:80709939/+:0000104878|METRNL::chr17:81037566/+:-000186967|FN3KRP::chr17:80674581/+:0000140236|ZNF750::chr17:80790511/-:-000024306|ZNF750::chr17:80797930/-:-000016887|FN3K::chr17:80693451/+:0000121366|RAB40B::chr17:80656597/-:-000158220
chr14:50464397-50486492	22095	enhancer	NEMF	39.85	34.41	14.62	7.9	126.92	110.4	138.77	108.32	13.19	14.13	15.12	8.31		NEMF			NEMF::chr14:50319790/-:-000144607|VCPKMT::chr14:50583296/-:0000096804|ARF6::chr14:50359735/+:0000104662|ARF6::chr14:50359973/+:0000104424
chr14:105131692-105162142	30450	promotor	INF2	32.38	19.17	14.65	4.57	126.82	85.79	111.59	72.34	18.21	10.99	14.58	5.41	INF2	CEP170B|SIVA1|ZBTB42|TMEM179|ADSSL1|INF2	AKT1	ZBTB42	CEP170B::chr14:105342592/+:-000180450|CEP170B::chr14:105344221/+:-000182079|CEP170B::chr14:105334760/+:-000172618|CEP170B::chr14:105331649/+:-000169507|SIVA1::chr14:105219469/+:-000057327|C14orf180::chr14:105052751/+:0000078941|C14orf180::chr14:105046020/+:0000085672|C14orf180::chr14:105047477/+:0000084215|AKT1::chr14:105259546/-:0000097404|AKT1::chr14:105259937/-:0000097795|AKT1::chr14:105259058…
chr5:368581-396078	27497	enhancer	CCDC127|EXOC3	55.79	31.98	24.64	13.76	126.8	95.69	135.77	142.77	27.46	18.25	33.22	19.34		CCDC127|EXOC3		AHRR	CCDC127::chr5:218296/-:-000150285|CCDC127::chr5:216973/-:-000151608|EXOC3::chr5:443333/+:-000047255|EXOC3::chr5:446264/+:-000050186|LRRC14B::chr5:191625/+:0000176956|SLC9A3::chr5:524548/-:0000128470|AHRR::chr5:304290/+:0000064291|SDHA::chr5:218337/+:0000150244|PDCD6::chr5:272825/+:0000095756|PDCD6::chr5:304291/+:0000064290|PDCD6::chr5:271890/+:0000096691|PDCD6::chr5:271735/+:0000096846|PDCD6::chr…
chr11:61729184-61755129	25945	promotor	FTH1	47.6	41.26	27.38	17.57	126.4	123.66	129.05	122.63	23.89	24.01	23.93	13.91	FTH1	RAB3IL1|TMEM258|INCENP|FADS1|FADS3			INCENP::chr11:61891444/+:-000136315|INCENP::chr11:61895622/+:-000140493|FADS2::chr11:61595504/+:0000133680|FADS2::chr11:61583875/+:0000145309|FADS2::chr11:61583674/+:0000145510|RAB3IL1::chr11:61685080/-:-000044104|RAB3IL1::chr11:61687740/-:-000041444|TMEM258::chr11:61560084/-:-000169100|FEN1::chr11:61560108/+:0000169076|FEN1::chr11:61562812/+:0000166372|FADS1::chr11:61584528/-:-000144656|BEST1::c…
chr11:106023191-106051350	28159	enhancer	MSANTD4|KBTBD3	100.74	65.04	17.18	9.88	126.16	89.21	119.58	97.03	23.69	19	14.9	8.85		MSANTD4|KBTBD3			MSANTD4::chr11:105892953/-:-000130238|MSANTD4::chr11:105881793/-:-000141398|KBTBD3::chr11:105929835/-:-000093356|KBTBD3::chr11:105948464/-:-000074727|KBTBD3::chr11:105947433/-:-000075758|AASDHPPT::chr11:105948291/+:0000074900
chr1:226051818-226087951	36133	promotor	TMEM63A|LEFTY1	23.91	13.56	19.3	6.83	126.16	90.66	125.96	89.59	14.98	9.98	16.34	7.78	TMEM63A|LEFTY1	H3F3A			SDE2::chr1:226187065/-:0000099114|EPHX1::chr1:225997835/+:0000053983|EPHX1::chr1:225997775/+:0000054043|EPHX1::chr1:226016425/+:0000035393|EPHX1::chr1:226013001/+:0000038817|EPHX1::chr1:225997835/+:0000053983|EPHX1::chr1:225997775/+:0000054043|EPHX1::chr1:226016425/+:0000035393|EPHX1::chr1:226013001/+:0000038817|LEFTY2::chr1:226129082/-:0000041131|SRP9::chr1:225965514/+:0000086304|LEFTY1::chr1:22…
chr20:33404768-33416498	11730	promotor	NCOA6	28.95	25.44	21.58	14.29	126.05	121.86	123.1	123.25	13.17	11.57	12.62	8.1	NCOA6	NCOA6|ACSS2|MYH7B|PIGU			GSS::chr20:33539662/-:0000123164|GSS::chr20:33543600/-:0000127102|MYH7B::chr20:33543637/+:-000127139|MYH7B::chr20:33563202/+:-000146704|MYH7B::chr20:33545900/+:-000129402|ACSS2::chr20:33464327/+:-000047829|ACSS2::chr20:33462765/+:-000046267|ACSS2::chr20:33470596/+:-000054098|PIGU::chr20:33265088/-:-000139680|TP53INP2::chr20:33292147/+:0000112621|TP53INP2::chr20:33293161/+:0000111607|TP53INP2::chr…
chr17:7785971-7793886	7915	promotor	CHD3	42.96	32.22	18.94	9.7	125.99	124.79	132.12	129.76	17.66	14.99	14.3	9.68	CHD3	TP53|ALOX15B|NAA38|CNTROB|GUCY2D	GUCY2D	TP53	DNAH2::chr17:7623038/+:0000162933|DNAH2::chr17:7621077/+:0000164894|DNAH2::chr17:7620671/+:0000165300|CYB5D1::chr17:7761063/+:0000024908|CHD3::chr17:7788122/+:0000000000|CHD3::chr17:7792168/+:0000000000|GUCY2D::chr17:7906356/+:-000112470|GUCY2D::chr17:7905987/+:-000112101|TP53::chr17:7590867/-:-000195104|EFNB3::chr17:7608519/+:0000177452|TRAPPC1::chr17:7835266/-:0000041380|TRAPPC1::chr17:7835316/…
chr8:96189595-96238676	49081	genebody_exon	LINC01298|LINC01298|LINC01298	72.35	32.03	24.63	8.19	125.96	75.2	118.21	92.06	27.12	14.01	25.06	11.64					NDUFAF6::chr8:96037213/+:0000152382|C8orf37::chr8:96281461/-:0000042785|PLEKHF2::chr8:96145948/+:0000043647|PLEKHF2::chr8:96166258/+:0000023337
chr3:161107278-161142437	35159	enhancer	SPTSSB	132.6	44.5	30.81	13.61	125.89	27.54	160.41	54.14	32.25	16.89	30.08	12.36		SPTSSB			NMD3::chr3:160939098/+:0000168180|NMD3::chr3:160939781/+:0000167497|SPTSSB::chr3:161077681/-:-000029597|SPTSSB::chr3:161089870/-:-000017408|SPTSSB::chr3:161064142/-:-000043136
chr1:10727697-10765686	37989	promotor	CASZ1	28.91	18.28	16.16	8.59	125.85	98.36	128.47	99.8	14.04	12.27	15.04	9.51	CASZ1	DFFA			PEX14::chr1:10535002/+:0000192695|CASZ1::chr1:10753968/-:0000000000|CASZ1::chr1:10765600/-:0000000000|CASZ1::chr1:10820913/-:0000055227|CASZ1::chr1:10856732/-:0000091046|CASZ1::chr1:10753968/-:0000000000|CASZ1::chr1:10765600/-:0000000000|CASZ1::chr1:10820913/-:0000055227|CASZ1::chr1:10856732/-:0000091046|DFFA::chr1:10532612/-:-000195085
chr3:50629349-50655716	26367	promotor	MAPKAPK3|CISH	47.96	35.41	14.4	7.72	125.74	101.54	102.99	86.63	21.68	19.21	14.85	8.66	MAPKAPK3|CISH	DOCK3|C3orf18|CACNA2D2	MAPKAPK3		DOCK3::chr3:50712671/+:-000056955|C3orf18::chr3:50603291/-:-000026058|C3orf18::chr3:50603524/-:-000025825|C3orf18::chr3:50608457/-:-000020892|C3orf18::chr3:50605222/-:-000024127|C3orf18::chr3:50603130/-:-000026219|CACNA2D2::chr3:50541027/-:-000088322|CACNA2D2::chr3:50513629/-:-000115720|CACNA2D2::chr3:50541674/-:-000087675|HEMK1::chr3:50606908/+:0000022441|HEMK1::chr3:50608361/+:0000020988|MAPKAP…
chr17:57220968-57239562	18594	promotor	PRR11|SKA2	26.71	8.36	12.37	3.35	125.21	42.06	92.3	39.7	12.89	7.29	11.82	3.91	PRR11|SKA2	PRR11|YPEL2|TRIM37|SMG8|GDPD1			PRR11::chr17:57247108/+:-000007546|PRR11::chr17:57232859/+:0000000000|YPEL2::chr17:57409052/+:-000169490|YPEL2::chr17:57430575/+:-000191013|TRIM37::chr17:57184265/-:-000036703|SKA2::chr17:57232799/-:0000000000|SMG8::chr17:57287370/+:-000047808|GDPD1::chr17:57297827/+:-000058265
chr8:101406644-101438821	32177	enhancer	RNF19A	62.36	11.81	15.84	5.48	125.16	46.76	105.19	68.46	20.94	6.73	14.72	4.74		RNF19A			ANKRD46::chr8:101571938/-:0000133117|ANKRD46::chr8:101572013/-:0000133192|ANKRD46::chr8:101545538/-:0000106717|ANKRD46::chr8:101542087/-:0000103266|ANKRD46::chr8:101544687/-:0000105866|RNF19A::chr8:101300494/-:-000106150|RNF19A::chr8:101348445/-:-000058199|RNF19A::chr8:101325599/-:-000081045|RNF19A::chr8:101312878/-:-000093766|RNF19A::chr8:101315486/-:-000091158|RNF19A::chr8:101322393/-:-000084251
chr11:59021873-59043208	21335	enhancer	MPEG1	58.52	13.6	14.05	2.87	125.07	51.67	129	68.73	17.02	5.1	11.17	4.65		MPEG1			DTX4::chr11:58939811/+:0000082062|DTX4::chr11:58938902/+:0000082971|DTX4::chr11:58949211/+:0000072662|MPEG1::chr11:58980493/-:-000041380|FAM111B::chr11:58874657/+:0000147216|FAM111B::chr11:58876140/+:0000145733|FAM111B::chr11:58891651/+:0000130222|FAM111B::chr11:58877012/+:0000144861|FAM111A::chr11:58910317/+:0000111556|FAM111A::chr11:58916269/+:0000105604|FAM111A::chr11:58913299/+:0000108574|FAM…
chr8:101959538-101967920	8382	promotor	YWHAZ	29.58	22.67	23	13.58	124.25	129.36	127.55	110.89	17.24	16.32	18.7	12.03	YWHAZ				YWHAZ::chr8:101964356/-:0000000000|YWHAZ::chr8:101963559/-:0000000000|YWHAZ::chr8:101965622/-:0000000000|YWHAZ::chr8:101965220/-:0000000000|YWHAZ::chr8:101962798/-:0000000000|YWHAZ::chr8:101961127/-:0000000000
chr5:32169183-32176254	7071	promotor	GOLPH3	27.06	21	15.74	10.17	124.23	128.94	105.99	103.38	13.26	12.04	10.78	7.23	GOLPH3				GOLPH3::chr5:32174424/-:0000000000|MTMR12::chr5:32313113/-:0000136859
chr2:8815442-8826900	11458	promotor	ID2	53.77	53.4	22.94	14.52	124.19	143.8	79.76	91.22	26.94	28.76	21.56	14.86	ID2			ID2	ID2::chr2:8822112/+:0000000000|KIDINS220::chr2:8967258/-:0000140358|KIDINS220::chr2:8977754/-:0000150854
chr7:130575219-130631082	55863	enhancer	MKLN1	68.53	22.4	32.32	15.18	123.96	48.5	166.76	108.23	30.23	13.23	28.43	13.36		MKLN1			MKLN1::chr7:130827578/+:-000196496|MKLN1::chr7:130794854/+:-000163772|MKLN1::chr7:130827578/+:-000196496|MKLN1::chr7:130794854/+:-000163772
chr16:680610-746434	65824	promotor	FAM195A|C16orf13|RHOT2|STUB1|JMJD8|WDR24|FBXL16|WFIKKN1|WDR90|RHBDL1	37.66	27.09	28.01	12.52	123.81	106.24	84.65	54.38	33.65	22.78	25.72	11.07	FAM195A|C16orf13|RHOT2|STUB1|JMJD8|WDR24|FBXL16|WFIKKN1|WDR90|RHBDL1	FAM173A|METRN|HAGHL|CHTF18|MSLN			WDR90::chr16:699362/+:0000000000|C16orf13::chr16:686365/-:0000000000|RHOT2::chr16:718082/+:0000000000|GNG13::chr16:849110/-:0000102676|GNG13::chr16:850732/-:0000104298|NHLRC4::chr16:617495/+:0000063115|NHLRC4::chr16:617470/+:0000063140|NHLRC4::chr16:616994/+:0000063616|STUB1::chr16:731062/+:0000000000|STUB1::chr16:730110/+:0000000000|JMJD8::chr16:734438/-:0000000000|FAM173A::chr16:771141/+:-00002…
chr20:33099754-33121699	21945	promotor	DYNLRB1	28.71	31.36	35.6	21.96	123.77	120.27	111.82	122.45	30.45	25.26	34.99	24.93	DYNLRB1	MAP1LC3A|TP53INP2			MAP1LC3A::chr20:33134687/+:-000012988|MAP1LC3A::chr20:33137708/+:-000016009|MAP1LC3A::chr20:33146500/+:-000024801|DYNLRB1::chr20:33104188/+:0000000000|DYNLRB1::chr20:33117655/+:0000000000|DYNLRB1::chr20:33107224/+:0000000000|DYNLRB1::chr20:33122431/+:-000000732|DYNLRB1::chr20:33114072/+:0000000000|DYNLRB1::chr20:33114076/+:0000000000|PIGU::chr20:33265088/-:0000143389|ITCH::chr20:32957199/+:000014…
chr8:102371020-102424123	53103	enhancer	ZNF706|GRHL2	75.59	41.83	29.42	15.24	123.68	83.84	127.04	102.06	29.51	19.12	26.96	15.44		ZNF706|GRHL2		GRHL2	ZNF706::chr8:102214674/-:-000156346|ZNF706::chr8:102213970/-:-000157050|ZNF706::chr8:102216920/-:-000154100|ZNF706::chr8:102218291/-:-000152729|ZNF706::chr8:102217959/-:-000153061|GRHL2::chr8:102504667/+:-000080544
chr17:7736508-7766961	30453	promotor	TMEM88|CYB5D1|KDM6B|NAA38	28.73	19.5	23.21	11.25	123.5	108.78	113.98	93.97	22.01	17.63	21.45	11.34	TMEM88|CYB5D1|KDM6B|NAA38	CHD3|TP53|ALOX15B|CNTROB|GUCY2D	GUCY2D	TP53	DNAH2::chr17:7623038/+:0000113470|DNAH2::chr17:7621077/+:0000115431|DNAH2::chr17:7620671/+:0000115837|CYB5D1::chr17:7761063/+:0000000000|CHD3::chr17:7788122/+:-000021161|CHD3::chr17:7792168/+:-000025207|GUCY2D::chr17:7906356/+:-000139395|GUCY2D::chr17:7905987/+:-000139026|TP53::chr17:7579936/-:-000156572|TP53::chr17:7579939/-:-000156569|TP53::chr17:7590867/-:-000145641|TP53::chr17:7579720/-:-0001…
chr12:6403053-6452373	49320	promotor	PLEKHG6|TNFRSF1A	22.75	17.37	17.54	7.9	123.37	103.43	128.31	103.57	16.58	14.72	19.84	9.2	PLEKHG6|TNFRSF1A	LTBR|CD27|GAPDH|NCAPD2|TAPBPL|VWF			LTBR::chr12:6484533/+:-000032160|LTBR::chr12:6493198/+:-000040825|VAMP1::chr12:6580064/-:0000127691|PLEKHG6::chr12:6420098/+:0000000000|PLEKHG6::chr12:6421816/+:0000000000|PLEKHG6::chr12:6421324/+:0000000000|PLEKHG6::chr12:6419601/+:0000000000|TNFRSF1A::chr12:6451282/-:0000000000|CD27::chr12:6554050/+:-000101677|GAPDH::chr12:6644384/+:-000192011|GAPDH::chr12:6645659/+:-000193286|GAPDH::chr12:6643…
chr18:59302004-59321524	19520	3 prime	RNF152|CDH20	62.57	47.12	23.51	16.14	122.97	99.42	130.09	117.46	21.16	19.12	17.99	14.17					CDH20::chr18:59157774/+:0000144230|RNF152::chr18:59483830/-:0000162306|RNF152::chr18:59483830/-:0000162306
chr20:48996585-49063844	67259	enhancer	PTPN1	55.22	26.7	24.25	7.04	122.58	84.39	103.04	80.64	30.97	12.61	22.75	8.96		PTPN1		CEBPB	CEBPB::chr20:48807119/+:0000189466|PTPN1::chr20:49181505/+:-000117661|PTPN1::chr20:49126857/+:-000063013|FAM65C::chr20:49247392/-:0000183548|FAM65C::chr20:49253454/-:0000189610|LINC01272::chr20:48892182/+:0000104403|LINC01272::chr20:48884022/+:0000112563
chr8:102588968-102625872	36904	genebody_exon	GRHL2|GRHL2	70.67	41.86	28.15	9.41	122	63.89	110.56	75.45	31.88	22.35	25.77	12.54				GRHL2	GRHL2::chr8:102504667/+:0000084301|NCALD::chr8:102792206/-:0000166334|NCALD::chr8:102803438/-:0000177566|NCALD::chr8:102731875/-:0000106003|NCALD::chr8:102792206/-:0000166334|NCALD::chr8:102803438/-:0000177566|NCALD::chr8:102731875/-:0000106003
chr4:143470290-143544309	74019	enhancer	INPP4B	170.26	228.94	4.31	10.71	121.59	152.27	37.09	56.79	39.76	67.42	2.59	8.39		INPP4B			INPP4B::chr4:143389207/-:-000081083|INPP4B::chr4:143352537/-:-000117753|INPP4B::chr4:143647053/-:0000102744|INPP4B::chr4:143383878/-:-000086412|INPP4B::chr4:143389207/-:-000081083|INPP4B::chr4:143352537/-:-000117753|INPP4B::chr4:143647053/-:0000102744|INPP4B::chr4:143383878/-:-000086412|INPP4B::chr4:143389207/-:-000081083|INPP4B::chr4:143352537/-:-000117753|INPP4B::chr4:143647053/-:0000102744|INP…
chr18:20836375-20865003	28628	enhancer	RIOK3	50.5	24.04	19.76	6.52	121.31	71.31	124.44	81.59	23.51	15.56	17.89	8.83		RIOK3	RIOK3		CABLES1::chr18:20735788/+:0000100587|CABLES1::chr18:20768801/+:0000067574|CABLES1::chr18:20774411/+:0000061964|CABLES1::chr18:20714527/+:0000121848|RIOK3::chr18:21032786/+:-000167783|TMEM241::chr18:21017924/-:0000152921
chr17:73510056-73562492	52436	promotor	LLGL2|CASKIN2|TSEN54	22.02	14.77	18.14	9.72	121.22	111.44	123	98.61	18.7	12.65	19.7	7.98	LLGL2|CASKIN2|TSEN54	SMIM5|ITGB4|GRB2|CASKIN2|SAP30BP|SMIM6	GALK1		RECQL5::chr17:73663268/-:0000100776|RECQL5::chr17:73662650/-:0000100158|LLGL2::chr17:73521782/+:0000000000|LLGL2::chr17:73539477/+:0000000000|KIAA0195::chr17:73467880/+:0000042176|KIAA0195::chr17:73452663/+:0000057393|SMIM5::chr17:73629513/+:-000067021|SMIM5::chr17:73636245/+:-000073753|ITGB4::chr17:73720773/+:-000158281|ITGB4::chr17:73720775/+:-000158283|ITGB4::chr17:73717515/+:-000155023|GRB2::…
chr8:103107454-103143244	35790	promotor	NCALD	45.88	25.01	11.65	6.79	121.01	97.86	101.34	89.41	15.93	11.23	9.1	4.02	NCALD	NCALD			RRM2B::chr8:103251345/-:0000108101|RRM2B::chr8:103251058/-:0000107814|NCALD::chr8:103032516/-:-000074938|NCALD::chr8:102928085/-:-000179369|NCALD::chr8:103137134/-:0000000000|NCALD::chr8:103136561/-:0000000000|NCALD::chr8:103041323/-:-000066131|NCALD::chr8:103032516/-:-000074938|NCALD::chr8:102928085/-:-000179369|NCALD::chr8:103137134/-:0000000000|NCALD::chr8:103136561/-:0000000000|NCALD::chr8:10…
chr11:67004961-67040282	35321	promotor	KDM2A|ADRBK1	30.79	23.28	23.42	12.43	120.52	101.77	103.05	87.24	18.28	18.39	22.33	11.12	KDM2A|ADRBK1	ANKRD13D|RAD9A|CABP4|RPS6KB2|SSH3|TBC1D10C|CARNS1	RPS6KB2|ADRBK1		GPR152::chr11:67220199/-:0000179917|ANKRD13D::chr11:67056761/+:-000016479|TMEM134::chr11:67236747/-:0000196465|PPP1CA::chr11:67169375/-:0000129093|RAD9A::chr11:67159422/+:-000119140|RAD9A::chr11:67160775/+:-000120493|CABP4::chr11:67222817/+:-000182535|CABP4::chr11:67219885/+:-000179603|CABP4::chr11:67223590/+:-000183308|CABP4::chr11:67223179/+:-000182897|CABP4::chr11:67223576/+:-000183294|PTPRCAP…
chr2:174825262-174858123	32861	promotor	SP3	42.52	33.01	21.33	11.69	120.43	121.32	105.43	103.87	17.7	15.02	15.98	8.34	SP3			SP3	SP3::chr2:174828946/-:0000000000|SP3::chr2:174830429/-:0000000000|OLA1::chr2:175006727/-:0000148604
chr20:17510134-17555141	45007	promotor	DSTN|BFSP1	41.05	50.98	17.82	12.08	119.89	131.72	111.63	101.49	19.95	21.98	17.85	11.9	DSTN|BFSP1	DSTN|BANF2			DSTN::chr20:17572576/+:-000017435|DSTN::chr20:17550598/+:0000000000|DSTN::chr20:17581382/+:-000026241|BANF2::chr20:17674319/+:-000119178|BANF2::chr20:17705667/+:-000150526|BANF2::chr20:17703360/+:-000148219|BANF2::chr20:17680592/+:-000125451|BANF2::chr20:17674319/+:-000119178|BANF2::chr20:17705667/+:-000150526|BANF2::chr20:17703360/+:-000148219|BANF2::chr20:17680592/+:-000125451|RRBP1::chr20:1764…
chr16:82348884-82394440	45556	enhancer	MPHOSPH6	52.48	62.63	15.32	15.93	119.79	116.26	120.47	130.37	12.33	17.77	14.26	12.34		MPHOSPH6			MPHOSPH6::chr16:82203828/-:-000145056
chr5:149864446-149893288	28842	promotor	NDST1	26.47	21.7	16.56	11.59	119.67	110.56	144.34	139.54	13.65	12.58	14.45	8.52	NDST1	CD74|RPS14|NDST1|CAMK2A|ARSI|MYOZ3|SYNPO	CAMK2A		CD74::chr5:149792498/-:-000071948|TCOF1::chr5:149737201/+:0000127245|SYNPO::chr5:150027505/+:-000134217|SYNPO::chr5:149997205/+:-000103917|SYNPO::chr5:150020206/+:-000126918|SYNPO::chr5:149980641/+:-000087353|SYNPO::chr5:149997664/+:-000104376|SYNPO::chr5:150027505/+:-000134217|SYNPO::chr5:149997205/+:-000103917|SYNPO::chr5:150020206/+:-000126918|SYNPO::chr5:149980641/+:-000087353|SYNPO::chr5:149…
chr19:42942287-42955497	13210	promotor	CXCL17	40.21	21.88	9	4.38	118.91	88.08	116.35	88.03	11.98	7.17	7.25	2.96	CXCL17	LIPE|GSK3A|ERF|CNFN|PAFAH1B3	GSK3A	CIC|ERF	CIC::chr19:42775925/+:0000166362|CIC::chr19:42788816/+:0000153471|CIC::chr19:42772688/+:0000169599|LIPE::chr19:42931577/-:-000010710|GSK3A::chr19:42746735/-:-000195552|MEGF8::chr19:42829760/+:0000112527|CEACAM1::chr19:43032660/-:0000077163|ERF::chr19:42758786/-:-000183501|ERF::chr19:42759315/-:-000182972|ERF::chr19:42754716/-:-000187571|CNFN::chr19:42894443/-:-000047844|CNFN::chr19:42893190/-:-00…
chr16:19386558-19458630	72072	promotor	TMC5	62.84	64.49	30.55	20.53	118.44	130.08	157.76	189.65	25.46	29.15	31.79	20.23	TMC5	TMC5|C16orf62|CCP110			TMC5::chr16:19451281/+:0000000000|TMC5::chr16:19467771/+:-000009141|TMC5::chr16:19422056/+:0000000000|TMC5::chr16:19429017/+:0000000000|TMC5::chr16:19441734/+:0000000000|GDE1::chr16:19533449/-:0000074819|C16orf62::chr16:19566736/+:-000108106|CCP110::chr16:19537040/+:-000078410|CCP110::chr16:19539188/+:-000080558|CCP110::chr16:19535178/+:-000076548|CLEC19A::chr16:19297104/+:0000089454
chr9:139921253-139982650	61397	promotor	MAN1B1|NPDC1|ENTPD2|SAPCD2|UAP1L1|FUT7|ABCA2|C9orf139	28.94	17.81	19.77	5.33	118.38	103	75.34	52.19	28.53	18.94	22.41	7.77	MAN1B1|NPDC1|ENTPD2|SAPCD2|UAP1L1|FUT7|ABCA2|C9orf139	NELFB|SLC34A3|GRIN1|RNF224|FBXW5|EDF1|CLIC3|SSNA1|CYSRT1|NDOR1|C9orf173|TUBB4B|TOR4A			PHPT1::chr9:139743267/+:0000177986|LCNL1::chr9:139877444/+:0000043809|NELFB::chr9:140149758/+:-000167108|MAMDC4::chr9:139746818/+:0000174435|MAN1B1::chr9:139981378/+:0000000000|LRRC26::chr9:140064490/-:0000081840|NPDC1::chr9:139940675/-:0000000000|C8G::chr9:139839697/+:0000081556|PTGDS::chr9:139871955/+:0000049298|ENTPD2::chr9:139948502/-:0000000000|SLC34A3::chr9:140126115/+:-000143465|SLC34A3::c…
chr22:45137222-45167281	30059	promotor	ARHGAP8	23.9	18.08	8.69	4.92	118.35	109.15	92.8	89.57	13.35	10.97	8.95	4.83	ARHGAP8	ARHGAP8			PRR5-ARHGAP8::chr22:45098077/+:0000039145|ARHGAP8::chr22:45182336/+:-000015055|ARHGAP8::chr22:45148437/+:0000000000|PRR5::chr22:45121123/+:0000016099|PRR5::chr22:45075226/+:0000061996|PRR5::chr22:45072687/+:0000064535|PRR5::chr22:45110470/+:0000026752|PRR5::chr22:45064426/+:0000072796|PRR5::chr22:45098077/+:0000039145|PRR5::chr22:45098371/+:0000038851|PRR5::chr22:45122456/+:0000014766|PRR5::chr22…
chr4:102824013-102905690	81677	genebody_exon	BANK1	269.88	102.73	32.14	15.41	118.24	45.43	48.71	30.95	60.96	32.88	30.79	15.62					BANK1::chr4:102734982/+:0000089031|BANK1::chr4:102750964/+:0000073049|BANK1::chr4:102711763/+:0000112250
chr1:33612230-33649123	36893	promotor	TRIM62	32.91	16.1	26.66	11.46	118.14	75.67	139.57	103.7	18.15	10.46	23.06	12.29	TRIM62	AK2|ZNF362|RNF19B	AK2	ZNF362	AK2::chr1:33502511/-:-000109719|ZNF362::chr1:33736087/+:-000086964|ZNF362::chr1:33722173/+:-000073050|AZIN2::chr1:33547201/+:0000065029|AZIN2::chr1:33557650/+:0000054580|AZIN2::chr1:33546991/+:0000065239|AZIN2::chr1:33549554/+:0000062676|AZIN2::chr1:33547778/+:0000064452|AZIN2::chr1:33546988/+:0000065242|AZIN2::chr1:33546713/+:0000065517|AZIN2::chr1:33546729/+:0000065501|PHC2::chr1:33799892/-:000…
chr3:149088313-149126430	38117	promotor	TM4SF1	59.3	52.96	23.21	14.65	118.09	103.43	98.42	91.4	23.47	22.15	22.63	12.3	TM4SF1	TM4SF18|CP|TM4SF4			TM4SF18::chr3:149051547/-:-000036766|TM4SF18::chr3:149051185/-:-000037128|TM4SF18::chr3:149051258/-:-000037055|CP::chr3:148939831/-:-000148482|TM4SF1::chr3:149095567/-:0000000000|TM4SF4::chr3:149192367/+:-000065937
chr2:5831194-5890363	59169	promotor	SOX11	50.16	27.65	36.49	16.75	117.88	91.65	113.65	79.87	25.29	18.48	30.41	15.37	SOX11			SOX11	SOX11::chr2:5832798/+:0000000000
chr19:40926066-40953193	27127	promotor	SERTAD1|SERTAD3	24.59	22.01	16.1	8.04	117.76	113.58	73.32	62.27	14.16	15.27	12.2	7.33	SERTAD1|SERTAD3	CNTD2|C19orf47|SHKBP1|AKT2|LTBP4|HIPK4|SPTBN4|PRX	AKT2|HIPK4		SERTAD1::chr19:40931931/-:0000000000|CNTD2::chr19:40732596/-:-000193470|LTBP4::chr19:41107276/+:-000154083|C19orf47::chr19:40854315/-:-000071751|C19orf47::chr19:40847796/-:-000078270|C19orf47::chr19:40854433/-:-000071633|PLD3::chr19:40872325/+:0000053741|PLD3::chr19:40871459/+:0000054607|PLD3::chr19:40865548/+:0000060518|PLD3::chr19:40854331/+:0000071735|PLD3::chr19:40871624/+:0000054442|SHKBP1::…
chr22:43506062-43549537	43475	promotor	BIK|MCAT|TSPO	25.09	24.79	16.59	8.12	117.28	119.34	99.92	96.84	15.42	16.28	14.69	9.75	BIK|MCAT|TSPO	TTLL1|TSPO|PACSIN2			SCUBE1::chr22:43739393/-:0000189856|TTLL1::chr22:43471595/-:-000034467|TTLL1::chr22:43475991/-:-000030071|TTLL1::chr22:43485433/-:-000020629|BIK::chr22:43506753/+:0000000000|BIK::chr22:43520021/+:0000000000|TTLL12::chr22:43583136/-:0000033599|MCAT::chr22:43539402/-:0000000000|TSPO::chr22:43547938/+:0000000000|TSPO::chr22:43547940/+:0000000000|TSPO::chr22:43547519/+:0000000000|TSPO::chr22:43555215…
chr2:65198496-65218662	20166	promotor	SLC1A4	50.64	26.55	16.15	7.72	117.22	69.15	73.74	47.43	20.41	16.07	14.45	8.14	SLC1A4	SLC1A4|CEP68			RAB1A::chr2:65357434/-:0000138772|SLC1A4::chr2:65216494/+:0000000000|SLC1A4::chr2:65237730/+:-000019068|SLC1A4::chr2:65231086/+:-000012424|SLC1A4::chr2:65228581/+:-000009919|SLC1A4::chr2:65215578/+:0000000000|CEP68::chr2:65296532/+:-000077870|CEP68::chr2:65283494/+:-000064832
chr7:150743011-150787896	44885	promotor	TMUB1|ASIC3|FASTK|AGAP3|CDK5|SLC4A2	32.54	20.59	25.17	11.24	116.75	93.4	106.76	76.61	22.74	15.89	25.27	10.14	TMUB1|ASIC3|FASTK|AGAP3|CDK5|SLC4A2	KCNH2|CHPF2|AGAP3|ATG9B	FASTK|CDK5		AOC1::chr7:150553542/+:0000189469|AOC1::chr7:150549564/+:0000193447|ASB10::chr7:150884477/-:0000096581|ASB10::chr7:150884918/-:0000097022|NOS3::chr7:150688143/+:0000054868|NOS3::chr7:150690840/+:0000052171|TMUB1::chr7:150780619/-:0000000000|TMUB1::chr7:150780412/-:0000000000|TMUB1::chr7:150779679/-:0000000000|ABCF2::chr7:150923585/-:0000135689|ABCF2::chr7:150924459/-:0000136563|KCNH2::chr7:150675…
chr7:142783740-142850029	66289	promotor	PIP	117.8	58.35	16.04	8.29	116.63	66.79	46.28	39.7	30.44	22.4	18.3	8.72	PIP	CASP2|CLCN1|TMEM139|KEL|TRPV5|GSTK1			C7orf34::chr7:142636602/+:0000147138|CASP2::chr7:142988632/+:-000138603|CASP2::chr7:142985307/+:-000135278|CASP2::chr7:142986680/+:-000136651|CLCN1::chr7:143013218/+:-000163189|TMEM139::chr7:142982646/+:-000132617|TMEM139::chr7:142981991/+:-000131962|TMEM139::chr7:142982440/+:-000132411|TMEM139::chr7:142982437/+:-000132408|TMEM139::chr7:142982042/+:-000132013|TMEM139::chr7:142983033/+:-000133004|…
chr7:104639511-104666744	27233	promotor	KMT2E	38.02	30	27.97	15.73	116.63	111.66	101.92	98.54	20.48	18.56	20.33	12.55	KMT2E	KMT2E			KMT2E::chr7:104678572/+:-000011828|KMT2E::chr7:104681315/+:-000014571|KMT2E::chr7:104654636/+:0000000000|KMT2E::chr7:104681285/+:-000014541
chr1:160982426-161017306	34880	promotor	TSTD1|USF1|F11R	27.56	17.78	19.79	9.91	116.39	100.22	84.43	67.39	19.49	14.2	15.43	6.2	TSTD1|USF1|F11R	NIT1|TOMM40L|UFC1|CD244|PPOX|KLHDC9|USP21|FCER1G|ITLN2|NDUFS2|ITLN1		USF1|NR1I3	NIT1::chr1:161087907/+:-000070601|NIT1::chr1:161088575/+:-000071269|NIT1::chr1:161088923/+:-000071617|NIT1::chr1:161087861/+:-000070555|NIT1::chr1:161087906/+:-000070600|TOMM40L::chr1:161196144/+:-000178838|TOMM40L::chr1:161195728/+:-000178422|UFC1::chr1:161123533/+:-000106227|CD244::chr1:160832691/-:-000149735|PPOX::chr1:161136629/+:-000119323|PPOX::chr1:161136180/+:-000118874|KLHDC9::chr1:16106…
chr1:203273540-203321559	48019	promotor	FMOD|BTG2	45.56	47.57	17.94	16.36	116.14	147.79	77.86	107.8	23.3	28.27	15.12	16.25	FMOD|BTG2	MYBPH|CHIT1|CHI3L1|OPTC|PRELP			BTG2::chr1:203274663/+:0000000000|ADORA1::chr1:203096835/+:0000176705|ADORA1::chr1:203097405/+:0000176135|ADORA1::chr1:203097912/+:0000175628|CHIT1::chr1:203198859/-:-000074681|CHI3L1::chr1:203155921/-:-000117619|OPTC::chr1:203465092/+:-000143533|OPTC::chr1:203463270/+:-000141711|FMOD::chr1:203317404/-:0000000000|FMOD::chr1:203320556/-:0000000000|PRELP::chr1:203452296/+:-000130737|PRELP::chr1:203…
chr1:43985242-44019680	34438	promotor	PTPRF	24.97	19.12	14.58	10.4	115.93	111.67	125.26	122.7	14.38	12.19	14.04	10.23	PTPRF	ST3GAL3|HYI|KDM4A|ELOVL1|MED8			ST3GAL3::chr1:44173203/+:-000153523|ST3GAL3::chr1:44201903/+:-000182223|ST3GAL3::chr1:44173203/+:-000153523|ST3GAL3::chr1:44201903/+:-000182223|SZT2::chr1:43855555/+:0000129687|HYI::chr1:43919659/-:-000065583|MPL::chr1:43803474/+:0000181768|CDC20::chr1:43824837/+:0000160405|CDC20::chr1:43824625/+:0000160617|PTPRF::chr1:44010701/+:0000000000|PTPRF::chr1:44003868/+:0000000000|PTPRF::chr1:43996546/+…
chr20:62493389-62545582	52193	promotor	ABHD16B|DNAJC5|TPD52L2	22.12	16.88	13.99	8.08	115.93	100.95	85.96	75.42	16.32	13.44	13.56	7.25	ABHD16B|DNAJC5|TPD52L2	OPRL1|DNAJC5|TCEA2|ARFRP1|ZBTB46|PRPF6		SOX18|ZBTB46|ZNF512B	SOX18::chr20:62680978/-:0000135396|ABHD16B::chr20:62492565/+:0000000824|LIME1::chr20:62367811/+:0000125578|LIME1::chr20:62368885/+:0000124504|LIME1::chr20:62367052/+:0000126337|SAMD10::chr20:62610994/-:0000065412|UCKL1::chr20:62582526/-:0000036944|UCKL1::chr20:62587799/-:0000042217|DNAJC5::chr20:62559687/+:-000014105|DNAJC5::chr20:62526454/+:0000000000|TCEA2::chr20:62697828/+:-000152246|TCEA2::ch…
chr11:46292467-46304122	11655	promotor	CREB3L1	29.11	16.84	10.76	4.77	115.83	67.78	95.78	77.13	14.96	9.41	12.28	6.46	CREB3L1	DGKZ|MDK|PHF21A		CREB3L1	DGKZ::chr11:46387793/+:-000083671|DGKZ::chr11:46383144/+:-000079022|DGKZ::chr11:46368955/+:-000064833|DGKZ::chr11:46366816/+:-000062694|DGKZ::chr11:46354454/+:-000050332|MDK::chr11:46402617/+:-000098495|MDK::chr11:46402333/+:-000098211|MDK::chr11:46403606/+:-000099484|MDK::chr11:46403260/+:-000099138|MDK::chr11:46403204/+:-000099082|CHRM4::chr11:46408157/-:0000104035|PHF21A::chr11:46142984/-:-000…
chr17:35762927-35773417	10490	promotor	TADA2A|ACACA	27.43	20.24	20.05	12.01	115.74	103.35	83.34	71.28	18.85	15.83	15.73	9.18	TADA2A|ACACA	ACACA|DUSP14		TADA2A	DUSP14::chr17:35849950/+:-000076533|DUSP14::chr17:35870778/+:-000097361|DUSP14::chr17:35872282/+:-000098865|SYNRG::chr17:35969485/-:0000196068|C17orf78::chr17:35732984/+:0000029943|ACACA::chr17:35641870/-:-000121057|ACACA::chr17:35702338/-:-000060589|ACACA::chr17:35656691/-:-000106236|ACACA::chr17:35766901/-:0000000000|ACACA::chr17:35687364/-:-000075563|ACACA::chr17:35726429/-:-000036498|ACACA::c…
chr14:100019830-100072548	52718	promotor	CCDC85C	26.04	19.11	20.49	9.77	115.63	96.03	101.37	90.18	20.89	16.18	18.86	10.32	CCDC85C	HHIPL1|SETD3|EML1			HHIPL1::chr14:100111479/+:-000038931|SETD3::chr14:99932149/-:-000087681|SETD3::chr14:99947225/-:-000072605|EML1::chr14:100259744/+:-000187196|CCDC85C::chr14:100070726/-:0000000000|CCNK::chr14:99947738/+:0000072092|CCNK::chr14:99958962/+:0000060868
chr4:40613648-40635180	21532	promotor	RBM47	40.15	31.11	19.84	11.5	115.49	83.64	105.75	97.41	19.51	17.35	17.34	11.59	RBM47	NSUN7|RBM47			NSUN7::chr4:40751913/+:-000116733|NSUN7::chr4:40752619/+:-000117439|APBB2::chr4:40832599/-:0000197419|APBB2::chr4:40832593/-:0000197413|APBB2::chr4:40829235/-:0000194055|RBM47::chr4:40468715/-:-000144933|RBM47::chr4:40546522/-:-000067126|RBM47::chr4:40517989/-:-000095659|RBM47::chr4:40631882/-:0000000000|RBM47::chr4:40440940/-:-000172708|RBM47::chr4:40468715/-:-000144933|RBM47::chr4:40546522/-:-0…
chr22:46825669-46892185	66516	enhancer	GRAMD4|CDPF1	34.72	43.96	19.47	9.77	115.46	112.5	109.22	84.54	20.22	21.31	18.25	10.58		GRAMD4|CDPF1			GTSE1::chr22:46693276/+:0000132393|GTSE1::chr22:46692637/+:0000133032|TRMU::chr22:46742318/+:0000083351|TRMU::chr22:46731297/+:0000094372|TRMU::chr22:46733675/+:0000091994|CDPF1::chr22:46646192/-:-000179477|TTC38::chr22:46663860/+:0000161809|GRAMD4::chr22:47022657/+:-000130472
chr11:60130462-60151067	20605	promotor	MS4A7	111.97	55.17	26.4	11.46	115.4	56.85	122.82	68.55	25.61	18.84	20.72	9.41	MS4A7	MS4A13|MS4A6A|MS4A5|MS4A14|MS4A12|MS4A1			MS4A13::chr11:60282885/+:-000131818|MS4A13::chr11:60283441/+:-000132374|MS4A13::chr11:60285544/+:-000134477|MS4A6A::chr11:59950803/-:-000179659|MS4A6A::chr11:59952138/-:-000178324|MS4A6A::chr11:59949213/-:-000181249|MS4A6E::chr11:60102354/+:0000028108|MS4A7::chr11:60145957/+:0000000000|MS4A7::chr11:60150601/+:0000000000|MS4A12::chr11:60264785/+:-000113718|MS4A12::chr11:60260250/+:-000109183|MS4A5…
chr16:54953876-54972800	18924	genebody_exon	IRX5|IRX5|IRX5|IRX5|CRNDE|CRNDE|CRNDE|CRNDE|CRNDE|CRNDE|CRNDE	35.78	32.17	24.56	15.36	115.32	110.89	85.66	74.19	23.31	20.14	22.9	14.23
chr11:44996941-45008107	11166	enhancer	TP53I11|PRDM11	33.22	26.27	13.68	8.02	115.22	98.04	128.99	116.46	13.37	10.97	11.14	8.38		TP53I11|PRDM11			TP53I11::chr11:44959916/-:-000037025|TP53I11::chr11:44972607/-:-000024334|TP53I11::chr11:44971758/-:-000025183|TP53I11::chr11:44960831/-:-000036110|TP53I11::chr11:44962297/-:-000034644|TP53I11::chr11:44972856/-:-000024085|TP53I11::chr11:44960740/-:-000036201|TP53I11::chr11:44962598/-:-000034343|TP53I11::chr11:44962627/-:-000034314|TSPAN18::chr11:44927957/+:0000068984|TSPAN18::chr11:44881878/+:000…
chr11:64067716-64087724	20008	promotor	TRMT112|ESRRA|PRDX5|TEX40	19.71	13.86	11.95	7.43	115.09	95.8	67.19	55.13	18.74	13.3	12.83	7.07	TRMT112|ESRRA|PRDX5|TEX40	RPS6KA4|CCDC88B|BAD|MACROD1|TRPT1|PPP1R14B	RPS6KA4	ESRRA	TRMT112::chr11:64085555/-:0000000000|RPS6KA4::chr11:64126624/+:-000038900|PLCB3::chr11:64018994/+:0000048722|ESRRA::chr11:64074639/+:0000000000|ESRRA::chr11:64073698/+:0000000000|ESRRA::chr11:64072999/+:0000000000|MACROD1::chr11:63933584/-:-000134132|DNAJC4::chr11:63997752/+:0000069964|DNAJC4::chr11:63997903/+:0000069813|CCDC88B::chr11:64107689/+:-000019965|VEGFB::chr11:64002055/+:0000065661|GPR1…
chr20:48195338-48244090	48752	enhancer	SLC9A8|KCNB1|PTGIS	64.16	34.89	19.28	4.44	114.97	59.11	45.2	28.08	26.15	16.28	19.3	6.43		SLC9A8|KCNB1|PTGIS			SLC9A8::chr20:48429249/+:-000185159|KCNB1::chr20:48099180/-:-000096158|B4GALT5::chr20:48330420/-:0000086330|PTGIS::chr20:48184706/-:-000010632
chr9:112942855-112980600	37745	promotor	C9orf152	37.1	27.14	18.72	12.29	114.8	101.21	136.84	124.54	19.01	15.37	19.36	8.87	C9orf152				TXN::chr9:113018919/-:0000038319|C9orf152::chr9:112970412/-:0000000000|AKAP2::chr9:112810877/+:0000131978|AKAP2::chr9:112898406/+:0000044449|AKAP2::chr9:112887780/+:0000055075|TXNDC8::chr9:113100163/-:0000119563
chr10:79591279-79660486	69207	enhancer	RPS24|KCNMA1	28.7	9.63	17.59	5.85	114.73	77.7	112.69	77.7	12.17	6.64	16.61	5.66		RPS24|KCNMA1			RPS24::chr10:79793517/+:-000133031|DLG5::chr10:79686347/-:0000025861|KCNMA1::chr10:79397576/-:-000193703|POLR3A::chr10:79789297/-:0000128811
chr11:48018577-48084967	66390	enhancer	NUP160	44.63	24.36	12.72	4.53	114.57	64.12	84.64	50.15	15.49	8.33	11.02	4.17		NUP160			NUP160::chr11:47870056/-:-000148521|PTPRJ::chr11:48002109/+:0000016468
chr17:58595815-58609647	13832	promotor	APPBP2	20.47	23.64	15.93	14.77	114.56	117.31	76.91	73.45	12.87	11	9.08	5.56	APPBP2	USP32|PPM1D|BCAS3			USP32::chr17:58469585/-:-000126230|PPM1D::chr17:58677543/+:-000067896|C17orf64::chr17:58499864/+:0000095951|APPBP2::chr17:58603600/-:0000000000|BCAS3::chr17:58756813/+:-000147166|BCAS3::chr17:58755171/+:-000145524
chr11:68585239-68625624	40385	promotor	CPT1A	26.83	21.56	16.63	8.69	114.26	98.2	78.19	63.73	20.15	15.85	17.82	9.65	CPT1A	TPCN2|IGHMBP2|MTL5			CPT1A::chr11:68609398/-:0000000000|CPT1A::chr11:68582954/-:-000002285|CPT1A::chr11:68609398/-:0000000000|CPT1A::chr11:68582954/-:-000002285|MRPL21::chr11:68671302/-:0000045678|MRPL21::chr11:68665479/-:0000039855|MRPL21::chr11:68668072/-:0000042448|MRPL21::chr11:68664145/-:0000038521|TPCN2::chr11:68816349/+:-000190725|MTL5::chr11:68518987/-:-000066252|MTL5::chr11:68518166/-:-000067073|GAL::chr11:6…
chrX:54798716-54851901	53185	promotor	MAGED2|ITIH6	43.78	30.27	14.66	7.19	113.68	101.91	118.1	107.23	13.67	12.16	13.23	7.23	MAGED2|ITIH6	APEX2|TRO			PFKFB1::chrX:55020510/-:0000168609|PFKFB1::chrX:55024966/-:0000173065|MAGED2::chrX:54834031/+:0000000000|MAGED2::chrX:54835735/+:0000000000|MAGED2::chrX:54834770/+:0000000000|MAGED2::chrX:54835492/+:0000000000|APEX2::chrX:55026755/+:-000174854|APEX2::chrX:55027978/+:-000176077|APEX2::chrX:55029394/+:-000177493|TRO::chrX:54946995/+:-000095094|TRO::chrX:54947256/+:-000095355|TRO::chrX:54948635/+:-0…
chr22:25505204-25562142	56938	enhancer	CRYBB2|CRYBB3|TMEM211	27.74	21.41	19.86	11.35	113.68	92.54	132.5	129.66	17.15	14.19	17.39	12.16		CRYBB2|CRYBB3|TMEM211			CRYBB2::chr22:25617370/+:-000055228|CRYBB2::chr22:25615611/+:-000053469|CRYBB3::chr22:25595816/+:-000033674|CRYBB3::chr22:25597343/+:-000035201|TMEM211::chr22:25335313/-:-000169891|TMEM211::chr22:25334253/-:-000170951|KIAA1671::chr22:25423940/+:0000081264|LRP5L::chr22:25758523/-:0000196381|LRP5L::chr22:25756189/-:0000194047
chr10:63658288-63706979	48691	promotor	ARID5B	65.21	45.98	23.5	19.21	113.62	82.3	116.89	101.56	23.77	20.36	21.59	12.58	ARID5B	ARID5B		ARID5B	ARID5B::chr10:63661012/+:0000000000|ARID5B::chr10:63808969/+:-000101990|ARID5B::chr10:63661012/+:0000000000|ARID5B::chr10:63808969/+:-000101990
chr7:150047827-150077700	29873	promotor	ZNF775|REPIN1	32.6	32.28	15.07	9.66	113.48	112.17	97.12	89.1	16.1	17.91	14.12	6.15	ZNF775|REPIN1	GIMAP7|RARRES2|ACTR3C|GIMAP8|GIMAP4|ZNF775		ZNF775|REPIN1	ZNF775::chr7:150085509/+:-000007809|ZNF775::chr7:150076405/+:0000000000|RARRES2::chr7:150037717/-:-000010110|RARRES2::chr7:150038762/-:-000009065|ACTR3C::chr7:150020757/-:-000027070|ACTR3C::chr7:150000068/-:-000047759|ACTR3C::chr7:149992435/-:-000055392|ACTR3C::chr7:150020757/-:-000027070|ACTR3C::chr7:150000068/-:-000047759|ACTR3C::chr7:149992435/-:-000055392|GIMAP8::chr7:150163758/+:-000086058|G…
chr1:51761434-51798670	37236	promotor	TTC39A	52.57	68.24	18.76	13.49	113.46	137.91	136.73	158.61	18.48	28.22	18.11	15.22	TTC39A	TTC39A			EPS15::chr1:51887792/-:0000089122|EPS15::chr1:51984994/-:0000186324|EPS15::chr1:51887792/-:0000089122|EPS15::chr1:51984994/-:0000186324|TTC39A::chr1:51763632/-:0000000000|TTC39A::chr1:51756296/-:-000005138|TTC39A::chr1:51796235/-:0000000000|TTC39A::chr1:51787939/-:0000000000|TTC39A::chr1:51810787/-:0000012117|TTC39A::chr1:51760182/-:-000001252|TTC39A::chr1:51761841/-:0000000000|TTC39A::chr1:51795…
chr17:48208057-48233685	25628	promotor	SAMD14|PPP1R9B	36.78	21.9	22.73	7.17	113.14	76.04	77.68	52.7	24.35	14.93	19.91	8.59	SAMD14|PPP1R9B	SAMD14|TMEM92|XYLT2|SGCA|DLX3	PDK2	DLX4|DLX3	SAMD14::chr17:48207245/-:-000000812|SAMD14::chr17:48202334/-:-000005723|TMEM92::chr17:48348766/+:-000115081|TMEM92::chr17:48351836/+:-000118151|TMEM92::chr17:48351787/+:-000118102|ITGA3::chr17:48133339/+:0000074718|XYLT2::chr17:48423392/+:-000189707|SGCA::chr17:48243365/+:-000009680|PDK2::chr17:48172638/+:0000035419|PDK2::chr17:48172100/+:0000035957|PDK2::chr17:48173058/+:0000034999|PDK2::chr17:4…
chr1:226844030-226899630	55600	enhancer	PSEN2	45.33	34.75	26.97	16.85	113.12	110.88	101.36	123.19	27.42	23.35	27.91	17.6		PSEN2			PSEN2::chr1:227063065/+:-000163435|PSEN2::chr1:227058962/+:-000159332|PSEN2::chr1:227058272/+:-000158642|PSEN2::chr1:227069588/+:-000169958|C1orf95::chr1:226736500/+:0000107530|ITPKB::chr1:226926875/-:0000027245|ITPKB::chr1:226925363/-:0000025733
chr5:167771984-167796063	24079	enhancer	RARS	33.25	14.63	14.57	6.2	113.09	49.48	77.05	37.75	16.86	9.08	14.79	4.06		RARS			RARS::chr5:167913462/+:-000117399|WWC1::chr5:167719064/+:0000052920
chr4:139817834-139857623	39789	enhancer	CCRN4L	83.3	79.43	8.34	4.96	113	102.96	59.19	44.56	22.81	26.25	8.75	4.6		CCRN4L		ELF2	ELF2::chr4:140005567/-:0000147944|CCRN4L::chr4:139936912/+:-000079289
chr9:93676741-93728731	51990	3 prime	SYK	78.92	49.19	14.7	7.38	112.98	80.71	83.67	70.54	20.42	15.21	15.39	7.12			SYK		SYK::chr9:93606139/+:0000070602|SYK::chr9:93563961/+:0000112780|SYK::chr9:93589701/+:0000087040|SYK::chr9:93564208/+:0000112533|SYK::chr9:93606139/+:0000070602|SYK::chr9:93563961/+:0000112780|SYK::chr9:93589701/+:0000087040|SYK::chr9:93564208/+:0000112533
chr17:7918971-7945493	26522	promotor	ALOX15B	43.44	31.74	16.21	7.32	112.98	97.9	110.43	90.7	16.42	12.62	13.67	4.26	ALOX15B	NAA38|TRAPPC1	AURKB|GUCY2D	HES7	CNTROB::chr17:7835441/+:0000083530|CHD3::chr17:7788122/+:0000130849|CHD3::chr17:7792168/+:0000126803|VAMP2::chr17:8066292/-:0000120799|GUCY2D::chr17:7906356/+:0000012615|GUCY2D::chr17:7905987/+:0000012984|TMEM88::chr17:7758383/+:0000160588|ALOXE3::chr17:8021859/-:0000076366|ALOXE3::chr17:8022233/-:0000076740|ALOXE3::chr17:8021620/-:0000076127|NAA38::chr17:7761171/-:-000157800|C17orf59::chr17:8093…
chr12:93519955-93568781	48826	enhancer	EEA1	90.97	28.76	22.49	8.52	112.38	33.81	75.11	49.06	29.03	15.74	20.67	7.94		EEA1			EEA1::chr12:93323106/-:-000196849
chr21:37484455-37540404	55949	promotor	CBR3|DOPEY2	32.28	24.7	15.55	8.79	112.08	92.99	83.77	69.89	18.04	18.34	18.27	9.95	CBR3|DOPEY2	MORC3|SETD4			MORC3::chr21:37692486/+:-000152082|CBR1::chr21:37442221/+:0000042234|DOPEY2::chr21:37536838/+:0000000000|DOPEY2::chr21:37537005/+:0000000000|CBR3::chr21:37507262/+:0000000000|SETD4::chr21:37432661/-:-000051794|SETD4::chr21:37431270/-:-000053185|SETD4::chr21:37433115/-:-000051340|SETD4::chr21:37431221/-:-000053234|SETD4::chr21:37429774/-:-000054681
chr6:38743588-38782498	38910	enhancer	GLO1|BTBD9	95.09	105.67	16.72	11.57	111.59	111.5	86.65	99.08	25	29.2	13.98	10.02		GLO1|BTBD9			GLO1::chr6:38670951/-:-000072637|DNAH8::chr6:38683116/+:0000060472|DNAH8::chr6:38690551/+:0000053037|BTBD9::chr6:38562102/-:-000181486|BTBD9::chr6:38565896/-:-000177692|BTBD9::chr6:38607923/-:-000135665|BTBD9::chr6:38563842/-:-000179746|BTBD9::chr6:38562150/-:-000181438|BTBD9::chr6:38580808/-:-000162780|BTBD9::chr6:38562102/-:-000181486|BTBD9::chr6:38565896/-:-000177692|BTBD9::chr6:38607923/-:-00…
chr10:29386989-29440155	53166	enhancer	LYZL1	94.14	96.85	32.59	28.12	111.54	102.86	90.71	113.19	33.7	38.17	31.57	27.95		LYZL1			LYZL1::chr10:29577989/+:-000137834
chr2:99316942-99359808	42866	promotor	MGAT4A	56.74	10.38	18.38	3.48	111.51	26.95	73.68	26.49	28.45	5.37	20.01	6.43	MGAT4A	COA5|MGAT4A			COA5::chr2:99224980/-:-000091962|KIAA1211L::chr2:99463272/-:0000103464|KIAA1211L::chr2:99552683/-:0000192875|KIAA1211L::chr2:99463272/-:0000103464|KIAA1211L::chr2:99552683/-:0000192875|MGAT4A::chr2:99347588/-:0000000000|MGAT4A::chr2:99343029/-:0000000000|MGAT4A::chr2:99279935/-:-000037007|MGAT4A::chr2:99347588/-:0000000000|MGAT4A::chr2:99343029/-:0000000000|MGAT4A::chr2:99279935/-:-000037007|UNC5…
chr11:16974127-17044394	70267	promotor	PLEKHA7	28.65	25.74	25.77	18.22	111.01	98.83	149.88	141.23	18.94	16.86	20.83	15.87	PLEKHA7		PIK3C2A		RPS13::chr11:17099219/-:0000054825|PIK3C2A::chr11:17191353/-:0000146959|PLEKHA7::chr11:17035962/-:0000000000
chr7:55431443-55437633	6190	promotor	LANCL2	32.76	28.32	20.7	13.76	110.81	122.58	114.62	109.29	11.41	13.83	13.75	9.26	LANCL2				LANCL2::chr7:55433140/+:0000000000|VOPP1::chr7:55620465/-:0000182832|VOPP1::chr7:55605408/-:0000167775|VOPP1::chr7:55606359/-:0000168726
chr21:37554609-37583735	29126	enhancer	MORC3|CHAF1B|SETD4	33.06	22.86	14.07	6.43	110.76	81.05	89.37	69.52	15.97	13.51	14.03	7.06		MORC3|CHAF1B|SETD4			MORC3::chr21:37692486/+:-000108751|CBR1::chr21:37442221/+:0000112388|DOPEY2::chr21:37536838/+:0000017771|DOPEY2::chr21:37537005/+:0000017604|CBR3::chr21:37507262/+:0000047347|CHAF1B::chr21:37757688/+:-000173953|CHAF1B::chr21:37758357/+:-000174622|SETD4::chr21:37432661/-:-000121948|SETD4::chr21:37431270/-:-000123339|SETD4::chr21:37433115/-:-000121494|SETD4::chr21:37431221/-:-000123388|SETD4::chr21…
chrX:12991677-13028460	36783	promotor	TMSB4X	69.15	43.46	28.66	15.57	110.7	89.37	105.76	78.28	29.46	23.24	26.24	15.85	TMSB4X				TMSB4X::chrX:12994364/+:0000000000|TMSB4X::chrX:12993225/+:0000000000|FAM9C::chrX:13062916/-:0000034456|FAM9C::chrX:13061975/-:0000033515|TLR8::chrX:12924738/+:0000066939|TLR8::chrX:12928424/+:0000063253|PRPS2::chrX:12809473/+:0000182204|TLR7::chrX:12885599/+:0000106078|TLR7::chrX:12885201/+:0000106476
chr11:57528164-57569347	41183	promotor	CTNND1	30.18	24.1	22.13	14.52	110.52	83.83	105.03	85.75	18.93	14.97	21.66	12	CTNND1	YPEL4|UBE2L6|BTBD18|MED19			YPEL4::chr11:57414763/-:-000113401|YPEL4::chr11:57417416/-:-000110748|ZDHHC5::chr11:57435473/+:0000092691|ZDHHC5::chr11:57439492/+:0000088672|CLP1::chr11:57426926/+:0000101238|CLP1::chr11:57425215/+:0000102949|C11orf31::chr11:57508721/+:0000019443|UBE2L6::chr11:57335802/-:-000192362|UBE2L6::chr11:57335179/-:-000192985|SERPING1::chr11:57365721/+:0000162443|SERPING1::chr11:57365704/+:0000162460|SER…
chr18:3245162-3266274	21112	promotor	MYL12B|MYL12A	23.15	23.06	22.45	13.45	110.24	112.2	115.95	115.97	15.29	16.73	19.07	13.48	MYL12B|MYL12A	TGIF1|MYOM1|MYL12B		TGIF1	TGIF1::chr18:3450322/+:-000184048|TGIF1::chr18:3411924/+:-000145650|TGIF1::chr18:3447583/+:-000181309|TGIF1::chr18:3449648/+:-000183374|TGIF1::chr18:3456351/+:-000190077|TGIF1::chr18:3450319/+:-000184045|TGIF1::chr18:3418140/+:-000151866|TGIF1::chr18:3450169/+:-000183895|TGIF1::chr18:3451402/+:-000185128|TGIF1::chr18:3449410/+:-000183136|TGIF1::chr18:3412853/+:-000146579|TGIF1::chr18:3453771/+:-0…
chr1:41879811-41928770	48959	enhancer	SCMH1	51.96	24.67	26.8	9.66	110.12	57.32	92.87	62.26	25.32	13.73	26.46	12.94		SCMH1		HIVEP3	EDN2::chr1:41950353/-:0000021583|SCMH1::chr1:41707814/-:-000171997|SCMH1::chr1:41707814/-:-000171997|HIVEP3::chr1:42050988/-:0000122218|HIVEP3::chr1:42094617/-:0000165847|HIVEP3::chr1:42050988/-:0000122218|HIVEP3::chr1:42094617/-:0000165847
chr3:56809335-56865915	56580	promotor	ARHGEF3	53.85	41.53	29.64	18.56	110.06	92.41	132.38	120.17	25.17	22.29	29.81	19.9	ARHGEF3	FAM208A			FAM208A::chr3:56698073/-:-000111262|FAM208A::chr3:56696517/-:-000112818|FAM208A::chr3:56695044/-:-000114291|FAM208A::chr3:56717134/-:-000092201|FAM208A::chr3:56698073/-:-000111262|FAM208A::chr3:56696517/-:-000112818|FAM208A::chr3:56695044/-:-000114291|FAM208A::chr3:56717134/-:-000092201|ARHGEF3::chr3:56950498/-:0000084583|ARHGEF3::chr3:56809744/-:0000000000|ARHGEF3::chr3:56835994/-:0000000000|ARH…
chr1:46634660-46664988	30328	promotor	POMGNT1|TSPAN1|PIK3R3|LURAP1	30.31	17.55	13.04	6.15	109.88	76.13	100.66	82.47	13.48	11.06	13.61	8.13	POMGNT1|TSPAN1|PIK3R3|LURAP1	FAAH|RAD54L|NSUN4|PIK3R3|UQCRH			FAAH::chr1:46859938/+:-000194950|RAD54L::chr1:46714015/+:-000049027|RAD54L::chr1:46713366/+:-000048378|POMGNT1::chr1:46663542/-:0000000000|POMGNT1::chr1:46685976/-:0000020988|POMGNT1::chr1:46663170/-:0000000000|POMGNT1::chr1:46664120/-:0000000000|POMGNT1::chr1:46661595/-:0000000000|POMGNT1::chr1:46662751/-:0000000000|POMGNT1::chr1:46661748/-:0000000000|POMGNT1::chr1:46662520/-:0000000000|NSUN4::c…
chr12:125390266-125426197	35931	promotor	UBC	66.99	50.52	46.74	25.47	109.23	110.48	112.15	111.42	30.95	25.44	31.11	17.52	UBC	AACS|SCARB1|BRI3BP			AACS::chr12:125549924/+:-000123727|SCARB1::chr12:125348518/-:-000041748|UBC::chr12:125398319/-:0000000000|UBC::chr12:125399586/-:0000000000|BRI3BP::chr12:125478193/+:-000051996|DHX37::chr12:125473666/-:0000047469
chr11:65291674-65344447	52773	promotor	EHBP1L1|SCYL1|SSSCA1|LTBP3|FAM89B	31.78	22.15	27.37	11.26	109.23	97.13	68.45	47.81	32.32	30.41	26.23	13.64	EHBP1L1|SCYL1|SSSCA1|LTBP3|FAM89B	SLC25A45|KAT5|SIPA1	SCYL1|MAP3K11	RELA	DPF2::chr11:65101224/+:0000190450|EHBP1L1::chr11:65343508/+:0000000000|SLC25A45::chr11:65149439/-:-000142235|SLC25A45::chr11:65149856/-:-000141818|SLC25A45::chr11:65147645/-:-000144029|SLC25A45::chr11:65150144/-:-000141530|SLC25A45::chr11:65147704/-:-000143970|SLC25A45::chr11:65150517/-:-000141157|SLC25A45::chr11:65148102/-:-000143572|SLC25A45::chr11:65151171/-:-000140503|SLC25A45::chr11:65147408…
chr3:87346593-87418167	71574	enhancer	POU1F1	104.59	88.32	12.01	10.05	109.18	91.58	66.88	65.61	23.85	28.4	11.56	7.24		POU1F1		POU1F1	CHMP2B::chr3:87276412/+:0000070181|POU1F1::chr3:87325736/-:-000020857
chr2:62508121-62537002	28881	3 prime	TMEM17|B3GNT2|COMMD1	30.28	19.1	11.24	6.43	109.16	83.39	87.09	75.51	15.57	10.87	10.59	6.29					TMEM17::chr2:62733603/-:0000196601|B3GNT2::chr2:62423261/+:0000084860|B3GNT2::chr2:62449346/+:0000058775
chr21:36235628-36263280	27652	promotor	RUNX1	39.96	38.83	20.98	16.17	109.07	100.84	100.91	98.47	19.61	19.13	18.79	11.56	RUNX1			RUNX1	RUNX1::chr21:36421594/-:0000158314|RUNX1::chr21:36260986/-:0000000000|RUNX1::chr21:36421254/-:0000157974|RUNX1::chr21:36421594/-:0000158314|RUNX1::chr21:36260986/-:0000000000|RUNX1::chr21:36421254/-:0000157974
chr2:234176150-234201196	25046	promotor	ATG16L1	41.05	35.57	12.17	7.62	108.98	99.79	80.99	87.42	15.43	15.67	10.55	7.09	ATG16L1	SAG|DGKD			ATG16L1::chr2:234164747/+:0000011403|ATG16L1::chr2:234171775/+:0000004375|ATG16L1::chr2:234172641/+:0000003509|ATG16L1::chr2:234160216/+:0000015934|SAG::chr2:234217807/+:-000016611|SAG::chr2:234216308/+:-000015112|DGKD::chr2:234296799/+:-000095603|DGKD::chr2:234263152/+:-000061956
chr2:216830306-216887441	57135	promotor	MREG	42.83	49.8	10.12	9.19	108.91	118.52	66.26	59.98	16.61	21.72	7.59	6.03	MREG	TMEM169|XRCC5			TMEM169::chr2:216960560/+:-000073119|TMEM169::chr2:216946869/+:-000059428|TMEM169::chr2:216946588/+:-000059147|PECR::chr2:216946538/-:0000059097|XRCC5::chr2:216974019/+:-000086578|MREG::chr2:216878345/-:0000000000
chr17:48362751-48400048	37297	enhancer	SAMD14|ACSF2|MYCBPAP|XYLT2|COL1A1|PPP1R9B|EME1|RSAD1	51.99	22.84	19.58	4.57	108.65	58.86	82.2	53.25	24.58	11.96	19.86	4.34		SAMD14|ACSF2|MYCBPAP|XYLT2|COL1A1|PPP1R9B|EME1|RSAD1	PDK2		MRPL27::chr17:48450561/-:0000050513|PPP1R9B::chr17:48227877/-:-000134874|CHAD::chr17:48546226/-:0000146178|TMEM92::chr17:48348766/+:0000013985|TMEM92::chr17:48351836/+:0000010915|TMEM92::chr17:48351787/+:0000010964|ACSF2::chr17:48503518/+:-000103470|ACSF2::chr17:48538602/+:-000138554|ACSF2::chr17:48538037/+:-000137989|ACSF2::chr17:48538993/+:-000138945|MYCBPAP::chr17:48585744/+:-000185696|XYLT2::…
chr8:81649765-81681973	32208	genebody_intron	ZNF704	39.93	22.18	21.56	9.39	108.6	59.53	92.97	58.47	19.7	15.68	16	8.72					ZNF704::chr8:81733849/-:0000051876|ZNF704::chr8:81787015/-:0000105042
chr6:114174986-114205691	30705	promotor	MARCKS	52.55	37.87	40.26	25.47	108.54	101.49	142.48	142.64	23.84	20.58	35.99	19.61	MARCKS				MARCKS::chr6:114178513/+:0000000000|HS3ST5::chr6:114384040/-:0000178349|HDAC2::chr6:114292358/-:0000086667
chr19:42745340-42789773	44433	promotor	CIC|GSK3A|ERF	22.21	16.54	14.18	6.14	108.31	90.74	79.73	62.19	15.08	12.38	12.78	5.66	CIC|GSK3A|ERF	DEDD2|GRIK5|PRR19|POU2F2|TMEM145|MEGF8	GSK3A	CIC|ZNF526|ERF|ZNF574|POU2F2	CIC::chr19:42775925/+:0000000000|CIC::chr19:42788816/+:0000000000|CIC::chr19:42772688/+:0000000000|LIPE::chr19:42931577/-:0000141804|ZNF526::chr19:42728366/+:0000016974|ZNF526::chr19:42724491/+:0000020849|ZNF526::chr19:42728538/+:0000016802|POU2F2::chr19:42636624/-:-000108716|GSK3A::chr19:42746735/-:0000000000|GRIK5::chr19:42569966/-:-000175374|GRIK5::chr19:42569956/-:-000175384|MEGF8::chr19:4282…
chr8:67423824-67460444	36620	enhancer	SGK3|C8orf44|C8orf44-SGK3	42.34	59.45	4.44	2.03	108.29	136.35	52.19	56.1	16.27	23.8	3.84	2.71		SGK3|C8orf44|C8orf44-SGK3	SGK3	MYBL1	SGK3::chr8:67624652/+:-000164208|RRS1::chr8:67341262/+:0000082562|C8orf46::chr8:67405490/+:0000018334|C8orf44::chr8:67579786/+:-000119342|C8orf44::chr8:67589876/+:-000129432|ADHFE1::chr8:67344717/+:0000079107|VCPIP1::chr8:67579451/-:0000119007|MYBL1::chr8:67525483/-:0000065039|C8orf44-SGK3::chr8:67602939/+:-000142495|C8orf44-SGK3::chr8:67591955/+:-000131511|C8orf44-SGK3::chr8:67579786/+:-00011934…
chr17:48707274-48721675	14401	promotor	ABCC3	40.58	7.37	30.91	5.74	108.29	7.88	111.33	17.73	27.75	8.9	30.55	6.03	ABCC3	CHAD|LUC7L3|WFIKKN2			ANKRD40::chr17:48785269/-:0000063594|CHAD::chr17:48546226/-:-000161048|ACSF2::chr17:48538602/+:0000168672|ACSF2::chr17:48538037/+:0000169237|ACSF2::chr17:48538993/+:0000168281|EPN3::chr17:48613781/+:0000093493|EPN3::chr17:48610047/+:0000097227|CACNA1G::chr17:48638428/+:0000068846|RSAD1::chr17:48556160/+:0000151114|MYCBPAP::chr17:48585744/+:0000121530|WFIKKN2::chr17:48912604/+:-000190929|SPATA20::…
chr8:134245617-134264560	18943	enhancer	SLA	36.51	17.76	22.17	11.29	108.2	53.34	139.25	83.2	20.08	10.14	19.66	11.59		SLA			NDRG1::chr8:134309546/-:0000044986|NDRG1::chr8:134274409/-:0000009849|NDRG1::chr8:134276894/-:0000012334|NDRG1::chr8:134296571/-:0000032011|NDRG1::chr8:134292509/-:0000027949|NDRG1::chr8:134309546/-:0000044986|NDRG1::chr8:134274409/-:0000009849|NDRG1::chr8:134276894/-:0000012334|NDRG1::chr8:134296571/-:0000032011|NDRG1::chr8:134292509/-:0000027949|WISP1::chr8:134203281/+:0000042336|SLA::chr8:1340…
chr16:83833945-83843196	9251	promotor	HSBP1	31.15	20.55	11.84	6.39	108.15	77.55	105.79	82.48	12.25	11.51	10.28	4.4	HSBP1	MLYCD|OSGIN1|NECAB2			MLYCD::chr16:83932729/+:-000089533|OSGIN1::chr16:83991244/+:-000148048|OSGIN1::chr16:83986826/+:-000143630|NECAB2::chr16:84002236/+:-000159040|HSBP1::chr16:83841507/+:0000000000
chr8:58487313-58511409	24096	other		89.58	61.94	32.89	19.2	108.02	77.18	116.11	98.83	30.42	23.56	28.93	20.22
chr4:160588132-160618888	30756	other		197.69	110.15	21.59	10.52	107.98	59.93	91.7	65.62	40.32	27.67	20.57	11.38
chr3:128040610-128081730	41120	enhancer	RUVBL1	49.98	9.98	19.15	5.37	107.98	35.9	109.09	67.77	17.29	6.8	19.18	6.02		RUVBL1		GATA2	EEFSEC::chr3:127872299/+:0000168311|DNAJB8::chr3:128186090/-:0000104360|DNAJB8::chr3:128184278/-:0000102548|DNAJB8::chr3:128182952/-:0000101222|GATA2::chr3:128206763/-:0000125033|GATA2::chr3:128212029/-:0000130299|GATA2::chr3:128207372/-:0000125642|GATA2::chr3:128205918/-:0000124188|RUVBL1::chr3:127842670/-:-000197940
chr6:33941257-33974512	33255	enhancer	MLN|LEMD2	52.57	35.57	18.33	8.53	107.97	78.28	95.9	88.23	19.18	12.39	16.89	10.34		MLN|LEMD2			GRM4::chr6:34026904/-:0000052392|GRM4::chr6:34078539/-:0000104027|GRM4::chr6:34029804/-:0000055292|GRM4::chr6:34123398/-:0000148886|GRM4::chr6:34101635/-:0000127123|GRM4::chr6:34071626/-:0000097114|GRM4::chr6:34113913/-:0000139401|GRM4::chr6:34073758/-:0000099246|GRM4::chr6:34026904/-:0000052392|GRM4::chr6:34078539/-:0000104027|GRM4::chr6:34029804/-:0000055292|GRM4::chr6:34123398/-:0000148886|GRM…
chr6:30683783-30721556	37773	promotor	MDC1|TUBB|IER3|FLOT1	40.82	22.93	26.05	13.85	107.81	66.01	81.68	56.4	26.74	17.78	27.91	12.47	MDC1|TUBB|IER3|FLOT1	GNL1|NRM|VARS2|DDR1|PPP1R10|DHX16|PPP1R18|GTF2H4	DDR1		GNL1::chr6:30525370/-:-000158413|MDC1::chr6:30682954/-:-000000829|MDC1::chr6:30685457/-:0000000000|C6orf136::chr6:30614815/+:0000068968|NRM::chr6:30659057/-:-000024726|NRM::chr6:30659196/-:-000024587|NRM::chr6:30658905/-:-000024878|ABCF1::chr6:30539169/+:0000144614|VARS2::chr6:30883522/+:-000161966|VARS2::chr6:30881984/+:-000160428|VARS2::chr6:30882586/+:-000161030|VARS2::chr6:30882932/+:-0001613…
chr1:150332689-150340261	7572	promotor	RPRD2	34.05	26.25	21.06	15.07	107.76	88.98	82.94	70.8	12.95	12.72	14.65	9.63	RPRD2	TARS2|ADAMTSL4|APH1A|ECM1|ANP32E			APH1A::chr1:150241608/-:-000091081|TARS2::chr1:150459839/+:-000119578|ADAMTSL4::chr1:150522297/+:-000182036|ADAMTSL4::chr1:150524680/+:-000184419|ADAMTSL4::chr1:150521844/+:-000181583|CA14::chr1:150230137/+:0000102552|CIART::chr1:150255923/+:0000076766|CIART::chr1:150255871/+:0000076818|CIART::chr1:150255617/+:0000077072|CIART::chr1:150255131/+:0000077558|CIART::chr1:150254942/+:0000077747|ECM1::…
chr3:46007122-46038170	31048	promotor	FYCO1	37.11	26.42	22.31	11.47	107.72	72.99	167.04	133.2	14.03	12.1	20.24	11.69	FYCO1	SLC6A20|LZTFL1			SLC6A20::chr3:45838034/-:-000169088|XCR1::chr3:46063469/-:0000025299|XCR1::chr3:46068978/-:0000030808|XCR1::chr3:46063768/-:0000025598|LZTFL1::chr3:45957215/-:-000049907|LZTFL1::chr3:45896565/-:-000110557|LZTFL1::chr3:45883649/-:-000123473|LZTFL1::chr3:45879542/-:-000127580|LZTFL1::chr3:45954668/-:-000052454|LZTFL1::chr3:45957215/-:-000049907|LZTFL1::chr3:45896565/-:-000110557|LZTFL1::chr3:458836…
chr9:35067212-35082234	15022	promotor	FANCG|VCP	18.77	10.99	12.41	4.2	107.69	87.16	57.31	45.25	11.57	9.15	10.08	3.32	FANCG|VCP	UNC13B			FANCG::chr9:35080012/-:0000000000|VCP::chr9:35072738/-:0000000000|FAM214B::chr9:35115892/-:0000033658|FAM214B::chr9:35108345/-:0000026111|FAM214B::chr9:35108733/-:0000026499|STOML2::chr9:35102819/-:0000020585|STOML2::chr9:35103191/-:0000020957|DNAJB5::chr9:34989637/+:0000077575|DNAJB5::chr9:34993196/+:0000074016|DNAJB5::chr9:34990266/+:0000076946|PIGO::chr9:35095562/-:0000013328|PIGO::chr9:350959…
chr17:57783599-57785800	2201	promotor	PTRH2|VMP1	24.74	18.53	17.8	9.74	107.27	74.42	70.03	45.67	16.55	13.2	16.77	9.21	PTRH2|VMP1	PTRH2|VMP1|RPS6KB1	RPS6KB1		PTRH2::chr17:57777549/-:-000006050|PTRH2::chr17:57784958/-:0000000000|VMP1::chr17:57784862/+:0000000000|VMP1::chr17:57808781/+:-000022981|VMP1::chr17:57784862/+:0000000000|VMP1::chr17:57808781/+:-000022981|RPS6KB1::chr17:57970406/+:-000184606|RPS6KB1::chr17:57971156/+:-000185356|DHX40::chr17:57642885/+:0000140714|CLTC::chr17:57697049/+:0000086550|TUBD1::chr17:57958470/-:0000172670|TUBD1::chr17:57…
chr20:19731107-19816913	85806	enhancer	NAA20|RIN2	70.46	33.44	54.61	30.98	107.16	20.73	156.86	93.77	44.03	26.62	49.73	27.88		NAA20|RIN2			NAA20::chr20:19997933/+:-000181020|NAA20::chr20:19998438/+:-000181525|RIN2::chr20:19870209/+:-000053296|RIN2::chr20:19867164/+:-000050251
chr15:57787667-57820443	32776	enhancer	POLR2M|GCOM1|MYZAP	47.38	22.39	11.89	6.03	107.1	67.89	89.7	72.58	13.04	8.88	10.11	4.94		POLR2M|GCOM1|MYZAP			POLR2M::chr15:57998718/+:-000178275|GCOM1::chr15:57884101/+:-000063658|CGNL1::chr15:57713333/+:0000074334|CGNL1::chr15:57730182/+:0000057485|CGNL1::chr15:57668702/+:0000118965|CGNL1::chr15:57713333/+:0000074334|CGNL1::chr15:57730182/+:0000057485|CGNL1::chr15:57668702/+:0000118965|MYZAP::chr15:57884101/+:-000063658
chr19:36205864-36250344	44480	promotor	LIN37|PSENEN|ZBTB32|HSPB6|IGFLR1|U2AF1L4|PROSER3	14.33	11.24	13.13	3.74	106.95	80.12	83.23	61.17	10.96	5.29	8.76	3.1	LIN37|PSENEN|ZBTB32|HSPB6|IGFLR1|U2AF1L4|PROSER3	LRFN3|HCST|KIRREL2|APLP1|ATP4A|SBSN|ARHGAP33		ZBTB32|ETV2	PRODH2::chr19:36304200/-:0000053856|LIN37::chr19:36239261/+:0000000000|NFKBID::chr19:36391551/-:0000141207|NFKBID::chr19:36389723/-:0000139379|NFKBID::chr19:36389433/-:0000139089|NFKBID::chr19:36388757/-:0000138413|LRFN3::chr19:36428021/+:-000177677|LRFN3::chr19:36430311/+:-000179967|HCST::chr19:36393381/+:-000143037|COX6B1::chr19:36139124/+:0000066740|COX6B1::chr19:36142134/+:0000063730|PSENEN::…
chr2:237719404-237741000	21596	other		73.38	72.43	23.99	20.98	106.76	106.13	126.34	126.91	23.04	25.48	21.32	17.98
chr7:29600790-29606220	5430	promotor	PRR15	24.11	14.63	14.4	8.4	106.75	82.46	84.58	69.1	13.18	11.22	13.55	6.63	PRR15				CHN2::chr7:29519327/+:0000081463|CHN2::chr7:29523431/+:0000077359|PRR15::chr7:29605800/+:0000000000|PRR15::chr7:29603426/+:0000000000
chr2:169311838-169351700	39862	promotor	CERS6	44.35	42.45	21.53	15.84	106.54	96.88	88.19	90	19.41	21.12	19.26	13.69	CERS6				CERS6::chr2:169312758/+:0000000000
chr14:91718798-91759546	40748	promotor	GPR68	45.79	79.85	2.64	1.64	106.35	148.93	47.59	66.1	13.91	25.4	3.48	4.56	GPR68	RPS6KA5|GPR68	RPS6KA5		CCDC88C::chr14:91884187/-:0000124641|C14orf159::chr14:91581043/+:0000137755|C14orf159::chr14:91580978/+:0000137820|C14orf159::chr14:91580356/+:0000138442|C14orf159::chr14:91611564/+:0000107234|C14orf159::chr14:91623982/+:0000094816|C14orf159::chr14:91614917/+:0000103881|C14orf159::chr14:91626609/+:0000092189|C14orf159::chr14:91614124/+:0000104674|C14orf159::chr14:91581043/+:0000137755|C14orf159::…
chr2:201600077-201633910	33833	enhancer	NIF3L1|BZW1	46.64	32.17	15.44	9.39	106.33	89.98	105.89	105.32	14.65	12.37	14.95	8.55		NIF3L1|BZW1	CLK1		AOX1::chr2:201450730/+:0000149347|ORC2::chr2:201824162/-:0000190252|ORC2::chr2:201828423/-:0000194513|ORC2::chr2:201822855/-:0000188945|PPIL3::chr2:201753848/-:0000119938|PPIL3::chr2:201752407/-:0000118497|NIF3L1::chr2:201754107/+:-000120197|NIF3L1::chr2:201756640/+:-000122730|NIF3L1::chr2:201754049/+:-000120139|NIF3L1::chr2:201756691/+:-000122781|CLK1::chr2:201729466/-:0000095556|CLK1::chr2:2017…
chr7:100390984-100435906	44922	promotor	EPHB4	28.93	12.67	21.38	6.37	106.25	67.44	127.4	63.7	19.91	8.1	21.13	7.18	EPHB4	MUC3A|TFR2|GIGYF1|SRRT|TRIP6|ACTL6B|SLC12A9	EPHB4		MUC3A::chr7:100547051/+:-000111145|ZAN::chr7:100331248/+:0000059736|ZAN::chr7:100331649/+:0000059335|TFR2::chr7:100239172/-:-000151812|TFR2::chr7:100231272/-:-000159712|GIGYF1::chr7:100286869/-:-000104115|EPHB4::chr7:100425142/-:0000000000|SRRT::chr7:100472700/+:-000036794|SRRT::chr7:100473193/+:-000037287|GNB2::chr7:100273799/+:0000117185|GNB2::chr7:100271362/+:0000119622|MOSPD3::chr7:100210352/…
chr9:100817853-100839635	21782	promotor	NANS	22.99	19.3	7.8	5.3	106.06	97.12	82.71	73.08	11.57	10.15	8.23	4.28	NANS	HEMGN|C9orf156			TRIM14::chr9:100881634/-:0000041999|TBC1D2::chr9:101018002/-:0000178367|TBC1D2::chr9:100975832/-:0000136197|TBC1D2::chr9:101018002/-:0000178367|TBC1D2::chr9:100975832/-:0000136197|HEMGN::chr9:100700472/-:-000117381|HEMGN::chr9:100707196/-:-000110657|HEMGN::chr9:100700674/-:-000117179|C9orf156::chr9:100684851/-:-000133002|ANP32B::chr9:100745488/+:0000072365|CORO2A::chr9:100935173/-:0000095538|CORO…
chr21:43728742-43816987	88245	promotor	TMPRSS3|TFF1|TFF2|TFF3	69.95	74.18	25.52	9.4	106.01	99.95	119.1	72.21	34.93	44.15	29.31	10.68	TMPRSS3|TFF1|TFF2|TFF3	UBASH3A|SLC37A1			TMPRSS3::chr21:43809257/-:0000000000|TMPRSS3::chr21:43815576/-:0000000000|TMPRSS3::chr21:43816199/-:0000000000|TMPRSS3::chr21:43808634/-:0000000000|ABCG1::chr21:43627055/+:0000101687|ABCG1::chr21:43640007/+:0000088735|ABCG1::chr21:43645780/+:0000082962|ABCG1::chr21:43619798/+:0000108944|ABCG1::chr21:43636186/+:0000092556|ABCG1::chr21:43639266/+:0000089476|ABCG1::chr21:43621686/+:0000107056|ABCG1:…
chr16:635230-645608	10378	promotor	RAB40C	14.76	10.98	7.03	4.71	105.8	105.12	58.78	54.64	10	9.06	8.34	4.07	RAB40C	FAM195A|RHOT2|STUB1|FAM173A|METRN|HAGHL|CHTF18|WFIKKN1|WDR90|RHBDL1|MSLN	NME4		WDR90::chr16:699362/+:-000053754|C16orf13::chr16:686365/-:0000040757|RHOT2::chr16:718082/+:-000072474|NHLRC4::chr16:617495/+:0000017735|NHLRC4::chr16:617470/+:0000017760|NHLRC4::chr16:616994/+:0000018236|STUB1::chr16:731062/+:-000085454|STUB1::chr16:730110/+:-000084502|JMJD8::chr16:734438/-:0000088830|FAM173A::chr16:771141/+:-000125533|WDR24::chr16:740423/-:0000094815|NARFL::chr16:787328/-:000014…
chr3:177312287-177355328	43041	genebody_exon	LINC00578	98.05	61.13	31.6	18.45	105.67	61.62	111.9	85.23	27.56	20.96	26.65	15.05
chr11:63740569-63770036	29467	promotor	COX8A|OTUB1	23.67	14.43	16.89	5.68	105.47	77.18	87.55	55.52	18.2	9.07	14.03	3.72	COX8A|OTUB1	FLRT1|RCOR2|STIP1	MARK2	RCOR2	MACROD1::chr11:63933584/-:0000163548|NAA40::chr11:63706441/+:0000034128|NAA40::chr11:63706802/+:0000033767|NAA40::chr11:63713311/+:0000027258|COX8A::chr11:63742078/+:0000000000|FLRT1::chr11:63871361/+:-000101325|FLRT1::chr11:63883690/+:-000113654|RCOR2::chr11:63684315/-:-000056254|MARK2::chr11:63655986/+:0000084583|MARK2::chr11:63606399/+:0000134170|MARK2::chr11:63662630/+:0000077939|C11orf84::ch…
chr20:3182712-3221073	38361	promotor	SLC4A11|ITPA|DDRGK1	28.12	13.86	15.87	6.9	105.19	76.54	99.51	68.23	13.19	8.32	14.5	4.67	SLC4A11|ITPA|DDRGK1	UBOX5|FASTKD5|AVP|LZTS3	FASTKD5		SLC4A11::chr20:3218834/-:0000000000|SLC4A11::chr20:3219886/-:0000000000|SLC4A11::chr20:3218372/-:0000000000|UBOX5::chr20:3140555/-:-000042157|UBOX5::chr20:3104051/-:-000078661|FASTKD5::chr20:3129905/-:-000052807|FASTKD5::chr20:3140531/-:-000042181|MRPS26::chr20:3026674/+:0000156038|C20orf194::chr20:3388308/-:0000167235|AVP::chr20:3065369/-:-000117343|OXT::chr20:3052265/+:0000130447|ITPA::chr20:31…
chr3:148990296-149020021	29725	enhancer	TM4SF4|HLTF|CP	58.34	30.72	29.52	13.67	105.03	52.35	95.52	66.04	26.66	16.85	31.33	12.84		TM4SF4|HLTF|CP			TM4SF1::chr3:149095567/-:0000075546|TM4SF4::chr3:149192367/+:-000172346|HPS3::chr3:148847370/+:0000142926|TM4SF18::chr3:149051547/-:0000031526|TM4SF18::chr3:149051185/-:0000031164|TM4SF18::chr3:149051258/-:0000031237|HLTF::chr3:148804340/-:-000185956|CP::chr3:148939831/-:-000050465
chr12:7069544-7081434	11890	promotor	PHB2|EMG1	25.64	15.57	21.46	8.57	104.93	83.92	113.45	75.98	17.98	12.38	22.87	10.47	PHB2|EMG1	C1S|CDCA3|SPSB2			C12orf57::chr12:7052600/+:0000016944|C12orf57::chr12:7053542/+:0000016002|C12orf57::chr12:7052979/+:0000016565|C12orf57::chr12:7052664/+:0000016880|C12orf57::chr12:7053269/+:0000016275|C1RL::chr12:7261873/-:0000180439|USP5::chr12:6961290/+:0000108254|USP5::chr12:6961284/+:0000108260|PHB2::chr12:7079915/-:0000000000|P3H3::chr12:6937537/+:0000132007|LRRC23::chr12:7014748/+:0000054796|LRRC23::chr12:…
chr5:32229600-32279183	49583	enhancer	GOLPH3	32.38	38.96	14.11	11.71	104.75	112.2	93.02	107.76	17.17	19.2	11.97	11.08		GOLPH3			ZFR::chr5:32444843/-:0000165660|GOLPH3::chr5:32174424/-:-000055176|MTMR12::chr5:32313113/-:0000033930
chr1:40596198-40629074	32876	promotor	RLF	42.79	31.98	21.54	11.13	104.67	71.22	125.08	90.81	19.29	15.36	22.4	10.53	RLF	PPT1|TMCO2|ZMPSTE24			PPT1::chr1:40563141/-:-000033057|TMCO2::chr1:40713572/+:-000084498|RLF::chr1:40627040/+:0000000000|COL9A2::chr1:40782938/-:0000153864|CAP1::chr1:40525008/+:0000071190|CAP1::chr1:40506254/+:0000089944|MFSD2A::chr1:40420783/+:0000175415|MFSD2A::chr1:40430882/+:0000165316|ZMPSTE24::chr1:40723721/+:-000094647
chr1:234734370-234775628	41258	promotor	IRF2BP2	58.65	51.6	24.8	16.56	104.52	114.17	84.75	87.56	27.31	26.62	24.98	18.51	IRF2BP2				IRF2BP2::chr1:234745270/-:0000000000
chr5:173286083-173323318	37235	promotor	CPEB4	38.89	20.07	16.26	8.76	104.37	67.56	96.83	76.83	13.68	10.08	14.94	6.15	CPEB4	HMP19|C5orf47			HMP19::chr5:173472606/+:-000149288|HMP19::chr5:173473736/+:-000150418|CPEB4::chr5:173315330/+:0000000000|C5orf47::chr5:173416161/+:-000092843
chr15:76601567-76609416	7849	promotor	ETFA	38.18	26.5	18.14	12.84	104.28	92.41	115.89	101.12	17.14	13.48	16.74	11.06	ETFA	ISL2		ISL2	ETFA::chr15:76603809/-:0000000000|C15orf27::chr15:76426508/+:0000175059|ISL2::chr15:76629064/+:-000019648
chr14:92292314-92304149	11835	promotor	TC2N	32.41	23.52	13.79	8.93	104.27	84.97	88.3	73.48	13.23	12.2	10.74	5.6	TC2N	CATSPERB|TC2N			FBLN5::chr14:92414045/-:0000109896|CATSPERB::chr14:92198429/-:-000093885|TC2N::chr14:92302869/-:0000000000|TC2N::chr14:92280168/-:-000012146|TC2N::chr14:92333879/-:0000029730|TC2N::chr14:92302869/-:0000000000|TC2N::chr14:92280168/-:-000012146|TC2N::chr14:92333879/-:0000029730
chr5:133327654-133359908	32254	promotor	VDAC1	32.31	26.19	16.52	9.79	104.2	97.65	78.25	65.07	17.65	15.87	14.04	8.49	VDAC1	TCF7|C5orf15		TCF7	TCF7::chr5:133451297/+:-000091389|TCF7::chr5:133450401/+:-000090493|TCF7::chr5:133451599/+:-000091691|VDAC1::chr5:133340823/-:0000000000|VDAC1::chr5:133328708/-:0000000000|C5orf15::chr5:133304405/-:-000023249|SKP1::chr5:133512723/-:0000152815
chr14:95654669-95710935	56266	enhancer	DICER1	36.17	30.47	13.76	11.77	104.14	90.13	107.52	99.42	12.05	12.57	14.21	10.93		DICER1			DICER1::chr14:95608084/-:-000046585|DICER1::chr14:95623758/-:-000030911|DICER1::chr14:95603146/-:-000051523|DICER1::chr14:95607095/-:-000047574|DICER1::chr14:95624346/-:-000030323|DICER1::chr14:95599835/-:-000054834|DICER1::chr14:95599839/-:-000054830|DICER1::chr14:95608084/-:-000046585|DICER1::chr14:95623758/-:-000030911|DICER1::chr14:95603146/-:-000051523|DICER1::chr14:95607095/-:-000047574|DIC…
chr22:39744789-39765000	20211	promotor	SYNGR1	20.24	14.5	8.52	4.33	104.07	87.98	86.11	77	10.06	7.62	7.71	4.28	SYNGR1	PDGFB|TAB1|RPL3|MGAT3|MIEF1|CBX7|ATF4		ATF4	PDGFB::chr22:39636913/-:-000107876|PDGFB::chr22:39640956/-:-000103833|SYNGR1::chr22:39760174/+:0000000000|SYNGR1::chr22:39745953/+:0000000000|TAB1::chr22:39795758/+:-000030758|RPL3::chr22:39715669/-:-000029120|RPS19BP1::chr22:39928859/-:0000163859|MGAT3::chr22:39853324/+:-000088324|MGAT3::chr22:39883228/+:-000118228|MGAT3::chr22:39883351/+:-000118351|MIEF1::chr22:39898234/+:-000133234|MIEF1::chr2…
chr9:110245655-110281633	35978	promotor	KLF4	38.22	34.54	17.25	10.3	103.67	98.16	86.77	70.83	16.87	17.16	14.33	7.61	KLF4			KLF4	KLF4::chr9:110252046/-:0000000000|RAD23B::chr9:110064315/+:0000181340|RAD23B::chr9:110062421/+:0000183234|RAD23B::chr9:110046333/+:0000199322|RAD23B::chr9:110047049/+:0000198606
chr20:52237099-52240750	3651	enhancer	ZNF217	60.49	34.79	39.4	17.19	103.55	41.14	127.95	53.52	29.43	21.06	34.44	14.89		ZNF217		ZNF217	ZNF217::chr20:52199635/-:-000037464
chr7:130665303-130700836	35533	enhancer	MKLN1	86.72	29.5	31.2	18.35	103.52	33.3	121.1	75.34	30.24	17.8	27.16	16.18		MKLN1			MKLN1::chr7:130827578/+:-000126742|MKLN1::chr7:130794854/+:-000094018|MKLN1::chr7:130827578/+:-000126742|MKLN1::chr7:130794854/+:-000094018
chr7:99715764-99761302	45538	promotor	MBLAC1|TAF6|GAL3ST4|C7orf43|CNPY4|LAMTOR4	31.46	17.45	21.19	7.92	103.47	73.74	85.46	52.04	19.89	11.8	18.9	4.62	MBLAC1|TAF6|GAL3ST4|C7orf43|CNPY4|LAMTOR4	MCM7|ZNF3|AZGP1|STAG3|PILRB|SPDYE3|PVRIG|TRIM4		ZNF3|ZSCAN21|ZKSCAN1	TAF6::chr7:99711890/-:-000003874|TAF6::chr7:99716994/-:0000000000|TAF6::chr7:99717020/-:0000000000|TAF6::chr7:99717480/-:0000000000|TRIM4::chr7:99517222/-:-000198542|ZKSCAN1::chr7:99621174/+:0000094590|ZKSCAN1::chr7:99627483/+:0000088281|ZKSCAN1::chr7:99613194/+:0000102570|ZKSCAN1::chr7:99621041/+:0000094723|ZKSCAN1::chr7:99616853/+:0000098911|MBLAC1::chr7:99724319/+:0000000000|MBLAC1::chr7:99724…
chr3:9973621-10029823	56202	promotor	CRELD1|PRRT3|EMC3	31.46	18.03	13.09	6.33	102.97	62.98	50.55	31.46	19.55	14.59	12.46	6.23	CRELD1|PRRT3|EMC3	CAMK1|IRAK2|BRK1|VHL|TADA3|FANCD2|RPUSD3|CIDEC	CAMK1|IRAK2		VHL::chr3:10183318/+:-000153495|ARPC4-TTLL3::chr3:9834231/+:0000139390|TTLL3::chr3:9851643/+:0000121978|FANCD2OS::chr3:10146465/-:0000116642|FANCD2OS::chr3:10149914/-:0000120091|LOC401052::chr3:10050335/-:0000020512|LOC401052::chr3:10052085/-:0000022262|LOC401052::chr3:10052778/-:0000022955|CAMK1::chr3:9811667/-:-000161954|CAMK1::chr3:9809464/-:-000164157|CRELD1::chr3:9975524/+:0000000000|CRELD1:…
chr19:50368752-50382719	13967	promotor	PNKP|AKT1S1|TBC1D17	17.93	17.36	12.54	9.2	102.89	103.15	85.07	88.35	9.7	10.11	10.53	6.82	PNKP|AKT1S1|TBC1D17	IRF3|TSKS|FUZ|ZNF473|ATF5	VRK3	IRF3|ZNF473|ATF5	IRF3::chr19:50169131/-:-000199621|CPT1C::chr19:50195077/+:0000173675|CPT1C::chr19:50194364/+:0000174388|CPT1C::chr19:50195495/+:0000173257|NUP62::chr19:50432787/-:0000050068|NUP62::chr19:50432798/-:0000050079|NUP62::chr19:50431104/-:0000048385|NUP62::chr19:50413140/-:0000030421|NUP62::chr19:50432987/-:0000050268|NUP62::chr19:50431071/-:0000048352|NUP62::chr19:50432772/-:0000050053|TSKS::chr19:502…
chr17:48126094-48143304	17210	promotor	ITGA3	28.22	15.18	26.35	8.71	102.6	62.69	73.16	37.1	22.85	15.01	23.28	9.66	ITGA3	SGCA|PDK2|DLX3	PDK2	DLX4|DLX3	SAMD14::chr17:48207245/-:0000063941|SAMD14::chr17:48202334/-:0000059030|ITGA3::chr17:48133339/+:0000000000|SGCA::chr17:48243365/+:-000100061|PDK2::chr17:48172638/+:-000029334|PDK2::chr17:48172100/+:-000028796|PDK2::chr17:48173058/+:-000029754|PDK2::chr17:48173495/+:-000030191|PDK2::chr17:48174786/+:-000031482|COL1A1::chr17:48278999/-:0000135695|DLX4::chr17:48046561/+:0000079533|DLX4::chr17:480501…
chr17:37787349-37793900	6551	promotor	PPP1R1B|STARD3	37.32	23.29	20.26	10.31	102.46	78.42	84.06	70.51	19.84	10.56	16.56	6.47	PPP1R1B|STARD3	NEUROD2|ERBB2|TCAP|MED1|PNMT|GRB7|STARD3	ERBB2|CDK12	NEUROD2|IKZF3	ERBB2::chr17:37863242/+:-000069342|ERBB2::chr17:37851240/+:-000057340|ERBB2::chr17:37856230/+:-000062330|ERBB2::chr17:37855789/+:-000061889|ERBB2::chr17:37844336/+:-000050436|ERBB2::chr17:37849513/+:-000055613|ERBB2::chr17:37844948/+:-000051048|NEUROD2::chr17:37764174/-:-000023175|NEUROD2::chr17:37762856/-:-000024493|PGAP3::chr17:37844322/-:0000050422|PPP1R1B::chr17:37783176/+:0000004173|PPP1R1B:…
chr2:1620290-1639222	18932	genebody_exon	PXDN	40.58	30.34	21.51	13.08	102.35	90.59	118.8	107.89	19.01	18.03	19.86	12.4					PXDN::chr2:1748318/-:0000109096
chr2:121100268-121110900	10632	promotor	INHBB	33.36	26.17	21.88	11.81	102.31	95.11	134.03	124.51	16.66	13.28	21.26	14.7	INHBB	TMEM185B			TMEM185B::chr2:120980983/-:-000119285|INHBB::chr2:121103718/+:0000000000|RALB::chr2:121010413/+:0000089855|RALB::chr2:121036193/+:0000064075
chr9:97389612-97407339	17727	promotor	FBP1	25.68	25.67	11.91	7.25	102.23	97.27	93.84	103.1	9.79	11.13	10.23	6.38	FBP1	C9orf3|FBP2			C9orf3::chr9:97521930/+:-000114591|C9orf3::chr9:97488950/+:-000081611|C9orf3::chr9:97521930/+:-000114591|C9orf3::chr9:97488950/+:-000081611|FBP1::chr9:97401922/-:0000000000|FBP1::chr9:97402530/-:0000000000|FBP1::chr9:97401615/-:0000000000|FBP2::chr9:97356113/-:-000033499
chr2:159578059-159602872	24813	enhancer	DAPL1	36.7	25.17	14.59	8.23	102.2	90.61	122.35	117.17	12.3	10.81	12.84	7.09		DAPL1			PKP4::chr2:159433782/+:0000144277|PKP4::chr2:159477742/+:0000100317|PKP4::chr2:159459581/+:0000118478|PKP4::chr2:159389691/+:0000188368|PKP4::chr2:159481466/+:0000096593|PKP4::chr2:159477501/+:0000100558|PKP4::chr2:159433782/+:0000144277|PKP4::chr2:159477742/+:0000100317|PKP4::chr2:159459581/+:0000118478|PKP4::chr2:159389691/+:0000188368|PKP4::chr2:159481466/+:0000096593|PKP4::chr2:159477501/+:00…
chr5:179221452-179250184	28732	promotor	SQSTM1|LTC4S|MGAT4B	28.83	26.87	19.53	12.59	102.18	114.88	85.52	78.63	22.46	19.24	19.74	12.64	SQSTM1|LTC4S|MGAT4B	C5orf60|HNRNPH1|CBY3			SQSTM1::chr5:179238573/+:0000000000|SQSTM1::chr5:179249957/+:0000000000|SQSTM1::chr5:179234002/+:0000000000|SQSTM1::chr5:179233387/+:0000000000|SQSTM1::chr5:179247841/+:0000000000|C5orf60::chr5:179072046/-:-000149406|MAML1::chr5:179159850/+:0000061602|TBC1D9B::chr5:179334855/-:0000084671|LTC4S::chr5:179220985/+:0000000467|HNRNPH1::chr5:179050710/-:-000170742|HNRNPH1::chr5:179050164/-:-000171288|H…
chr16:68439851-68470335	30484	enhancer	ZFP90|ESRP2|SLC7A6OS|SMPD3	26.41	16.2	9.74	3.63	101.89	80.97	91.1	90.98	10.85	8.71	9.68	5.29		ZFP90|ESRP2|SLC7A6OS|SMPD3		ZFP90	PLA2G15::chr16:68279246/+:0000160605|ZFP90::chr16:68573115/+:-000102780|ZFP90::chr16:68573660/+:-000103325|SLC7A6::chr16:68300495/+:0000139356|SLC7A6::chr16:68307720/+:0000132131|SLC7A6::chr16:68308593/+:0000131258|SLC7A6::chr16:68298418/+:0000141433|SLC7A6::chr16:68300495/+:0000139356|SLC7A6::chr16:68307720/+:0000132131|SLC7A6::chr16:68308593/+:0000131258|SLC7A6::chr16:68298418/+:0000141433|PRMT…
chr16:82167831-82204948	37117	promotor	MPHOSPH6	75.96	61.39	25	17.88	101.88	78.7	113.7	126.1	28.57	27.99	26.74	20.96	MPHOSPH6	SDR42E1			HSD17B2::chr16:82068857/+:0000098974|SDR42E1::chr16:82034488/-:-000133343|SDR42E1::chr16:82045092/-:-000122739|MPHOSPH6::chr16:82203828/-:0000000000
chr14:37879477-37936765	57288	genebody_exon	MIPOL1	221.05	178.51	52.6	38.48	101.82	73.9	103.84	84.87	57.31	66.87	57.65	38.99				FOXA1	FOXA1::chr14:38064324/-:0000127559|MIPOL1::chr14:37716307/+:0000163170|MIPOL1::chr14:37696930/+:0000182547|MIPOL1::chr14:37681434/+:0000198043|MIPOL1::chr14:37717033/+:0000162444|MIPOL1::chr14:37688757/+:0000190720|MIPOL1::chr14:37716307/+:0000163170|MIPOL1::chr14:37696930/+:0000182547|MIPOL1::chr14:37681434/+:0000198043|MIPOL1::chr14:37717033/+:0000162444|MIPOL1::chr14:37688757/+:0000190720
chr12:3836419-3878867	42448	promotor	CRACR2A	37.31	21.16	24.1	9.71	101.54	80.49	125.61	111.64	17.09	13.91	22.82	11.14	CRACR2A	CRACR2A			PARP11::chr12:3939183/-:0000060316|PARP11::chr12:3973122/-:0000094255|PARP11::chr12:3982613/-:0000103746|CRACR2A::chr12:3842375/-:0000000000|CRACR2A::chr12:3862365/-:0000000000|CRACR2A::chr12:3806200/-:-000030219|CRACR2A::chr12:3822482/-:-000013937
chr22:39914360-39929776	15416	promotor	RPS19BP1|ATF4	25.25	16.41	21.81	9.9	101.53	75.65	82.08	48.59	18.69	10.93	19.08	9.14	RPS19BP1|ATF4	RPL3		ATF4	SYNGR1::chr22:39760174/+:0000154186|SYNGR1::chr22:39745953/+:0000168407|TAB1::chr22:39795758/+:0000118602|RPL3::chr22:39715669/-:-000198691|RPS19BP1::chr22:39928859/-:0000000000|MGAT3::chr22:39853324/+:0000061036|MGAT3::chr22:39883228/+:0000031132|MGAT3::chr22:39883351/+:0000031009|MIEF1::chr22:39898234/+:0000016126|MIEF1::chr22:39907292/+:0000007068|MIEF1::chr22:39896104/+:0000018256|MIEF1::chr2…
chr4:151934542-151958864	24322	promotor	LRBA	37.6	24.55	13.87	8.24	101.52	75.99	77.44	61.85	13.65	11.52	11.75	5.79	LRBA	RPS3A			SH3D19::chr4:152147237/-:0000188373|SH3D19::chr4:152149181/-:0000190317|SH3D19::chr4:152096846/-:0000137982|SH3D19::chr4:152096825/-:0000137961|SH3D19::chr4:152096703/-:0000137839|SH3D19::chr4:152147659/-:0000188795|SH3D19::chr4:152100548/-:0000141684|SH3D19::chr4:152108614/-:0000149750|SH3D19::chr4:152097838/-:0000138974|SH3D19::chr4:152098106/-:0000139242|SH3D19::chr4:152147237/-:0000188373|SH3…
chr8:145131908-145161059	29151	promotor	MAF1|CYC1|GPAA1|EXOSC4|SHARPIN	23.9	18.14	17.86	10.42	101.37	97.56	64.54	56.54	19.58	13.72	15.19	9.5	MAF1|CYC1|GPAA1|EXOSC4|SHARPIN	PARP10|OPLAH|EPPK1|SCX|PLEC|MROH1|HGH1			SPATC1::chr8:145086581/+:0000045327|SHARPIN::chr8:145159139/-:0000000000|MAF1::chr8:145159304/+:0000000000|MAF1::chr8:145160542/+:0000000000|GRINA::chr8:145065367/+:0000066541|GRINA::chr8:145064225/+:0000067683|CYC1::chr8:145149937/+:0000000000|PARP10::chr8:145060634/-:-000071274|OPLAH::chr8:145115605/-:-000016303|OPLAH::chr8:145114987/-:-000016921|EPPK1::chr8:144947465/-:-000184443|EPPK1::chr8:1…
chr16:84862-129549	44687	promotor	MPG|SNRNP25|RHBDF1|POLR3K	21.81	20.13	14.02	8.33	101.31	111.21	71.73	72.5	17.56	16.82	12.91	8.39	MPG|SNRNP25|RHBDF1|POLR3K	HBM|ITFG3|HBQ1|HBZ|HBA1|HBA2			HBM::chr16:215972/+:-000086423|MPG::chr16:129423/+:0000000000|MPG::chr16:127017/+:0000000000|MPG::chr16:129137/+:0000000000|MPG::chr16:128168/+:0000000000|ITFG3::chr16:299547/+:-000169998|ITFG3::chr16:304379/+:-000174830|ITFG3::chr16:304386/+:-000174837|ITFG3::chr16:284544/+:-000154995|ITFG3::chr16:299547/+:-000169998|ITFG3::chr16:304379/+:-000174830|ITFG3::chr16:304386/+:-000174837|ITFG3::chr16:…
chr10:89338279-89424819	86540	promotor	PAPSS2	61.28	27.45	18.06	5.6	101.06	44.23	69.77	42.35	19.91	11.15	14.06	5.46	PAPSS2	PTEN			PTEN::chr10:89623194/+:-000198375|KLLN::chr10:89623193/-:0000198374|ATAD1::chr10:89577916/-:0000153097|ATAD1::chr10:89574368/-:0000149549|PAPSS2::chr10:89419475/+:0000000000|MINPP1::chr10:89264222/+:0000074057|MINPP1::chr10:89267589/+:0000070690
chr1:120306614-120335340	28726	promotor	HMGCS2	65.33	60.28	18.64	14.88	100.93	101.98	113.35	140.17	20.82	22.32	17.77	14.77	HMGCS2	ZNF697		ZNF697	HMGCS2::chr1:120311554/-:0000000000|ADAM30::chr1:120439146/-:0000103806|NBPF7::chr1:120387502/-:0000052162|REG4::chr1:120354202/-:0000018862|REG4::chr1:120351824/-:0000016484|REG4::chr1:120351485/-:0000016145|ZNF697::chr1:120190389/-:-000116225|ZNF697::chr1:120168759/-:-000137855|PHGDH::chr1:120254418/+:0000052196
chr11:76073385-76102955	29570	promotor	LOC100506127|PRKRIR	44.16	32.36	15.13	7.84	100.87	66.08	48.31	25.74	22.64	21.56	15.25	7.46	LOC100506127|PRKRIR	WNT11|C11orf30		PRKRIR	WNT11::chr11:75917573/-:-000155812|LOC100506127::chr11:76092356/+:0000000000|C11orf30::chr11:76156068/+:-000053113|C11orf30::chr11:76157943/+:-000054988|PRKRIR::chr11:76092008/-:0000000000
chr8:135788714-135853056	64342	enhancer	ZFAT	47.35	60.71	28.49	21.99	100.61	113.22	98.5	104.31	23.41	29.79	25.81	18.82		ZFAT		ZFAT	ZFAT::chr8:135708800/-:-000079914|ZFAT::chr8:135669979/-:-000118735|ZFAT::chr8:135687130/-:-000101584|ZFAT::chr8:135725291/-:-000063423|ZFAT::chr8:135708800/-:-000079914|ZFAT::chr8:135669979/-:-000118735|ZFAT::chr8:135687130/-:-000101584|ZFAT::chr8:135725291/-:-000063423
chr20:47273186-47323945	50759	genebody_exon	PREX1|PREX1|PREX1|PREX1|PREX1|PREX1|PREX1|PREX1|PREX1|PREX1|PREX1|PREX1	70.83	63.78	38.6	12.48	100.45	81.39	107.52	71.42	38.08	36.46	39.44	19.01					PREX1::chr20:47444419/-:0000120474
chr20:58496754-58517185	20431	promotor	PPP1R3D|FAM217B|SYCP2	47.67	28.09	19.03	11.11	100.43	67.09	99.03	66.63	15.76	15.89	13.95	7.48	PPP1R3D|FAM217B|SYCP2	CDH26|C20orf197			PPP1R3D::chr20:58515351/-:0000000000|PHACTR3::chr20:58318161/+:0000178593|PHACTR3::chr20:58318161/+:0000178593|CDH26::chr20:58571416/+:-000054231|CDH26::chr20:58533470/+:-000016285|C20orf197::chr20:58630979/+:-000113794|C20orf197::chr20:58644887/+:-000127702|C20orf197::chr20:58633961/+:-000116776|FAM217B::chr20:58508818/+:0000000000|FAM217B::chr20:58519450/+:-000002265|FAM217B::chr20:58517252/+:-…
chr1:207980243-208047604	67361	genebody_exon	LOC148696	25.33	21.83	20.61	18.27	100.42	90.61	122.68	133.47	18.21	16.82	22.99	15.01					CR1L::chr1:207818457/+:0000161786|CD46::chr1:207925382/+:0000054861|CD34::chr1:208084682/-:0000037078
chr1:87783372-87815319	31947	promotor	LMO4	53.67	23.69	25.27	14.56	100.27	67.1	78.91	70.62	28.76	15.12	22.7	13.42	LMO4				LMO4::chr1:87797695/+:0000000000|LMO4::chr1:87794150/+:0000000000|LOC101927844::chr1:87678351/+:0000105021|LOC101927844::chr1:87685865/+:0000097507
chr2:121149624-121162795	13171	enhancer	TMEM185B	52.52	31.51	32.98	18.29	99.95	48.78	158.49	123.73	24.95	16.61	38.11	25.18		TMEM185B			TMEM185B::chr2:120980983/-:-000168641|INHBB::chr2:121103718/+:0000045906|RALB::chr2:121010413/+:0000139211|RALB::chr2:121036193/+:0000113431
chr7:39987113-39995529	8416	promotor	CDK13	23.39	23.09	19.38	13.24	99.87	109.12	89.41	92.55	12.09	13.91	14.01	11.39	CDK13	SUGCT	CDK13		CDK13::chr7:39989958/+:0000000000|MPLKIP::chr7:40174250/-:0000178721|SUGCT::chr7:40174574/+:-000179045
chr19:11038066-11080094	42028	promotor	C19orf52|YIPF2|SMARCA4	24.03	20.48	13.03	7.41	99.78	87.99	92.34	71.17	15.55	12.68	12.88	8.18	C19orf52|YIPF2|SMARCA4	TMED1|LDLR|SMARCA4			C19orf52::chr19:11039423/+:0000000000|TMED1::chr19:10946982/-:-000091084|CARM1::chr19:10982252/+:0000055814|LDLR::chr19:11200037/+:-000119943|YIPF2::chr19:11039115/-:0000000000|YIPF2::chr19:11039687/-:0000000000|SMARCA4::chr19:11071597/+:0000000000|SMARCA4::chr19:11091452/+:-000011358|SMARCA4::chr19:11071807/+:0000000000|SMARCA4::chr19:11094796/+:-000014702|C19orf38::chr19:10959105/+:0000078961|S…
chr2:236440394-236461869	21475	genebody_intron	AGAP1	29.83	13	15.09	6.8	99.77	61.79	101.07	72.62	13.48	8.4	15.21	5.1					AGAP1::chr2:236402732/+:0000037662
chr9:139374489-139380571	6082	promotor	C9orf163|SEC16A	18.15	13.98	10.27	4.12	99.61	96.06	79.32	64.74	12.55	10.06	9.32	3.71	C9orf163|SEC16A	DNLZ|INPP5E|SDCCAG3|EGFL7|CARD9|SNAPC4		SNAPC4	DNLZ::chr9:139258262/-:-000116227|INPP5E::chr9:139334255/-:-000040234|PMPCA::chr9:139306941/+:0000067548|PMPCA::chr9:139306448/+:0000068041|PMPCA::chr9:139305024/+:0000069465|C9orf163::chr9:139377946/+:0000000000|SDCCAG3::chr9:139305053/-:-000069436|EGFL7::chr9:139560223/+:-000179652|EGFL7::chr9:139557859/+:-000177288|EGFL7::chr9:139559143/+:-000178572|EGFL7::chr9:139557378/+:-000176807|EGFL7::ch…
chr22:36718774-36807707	88933	promotor	MYH9	21.74	12.53	15.96	5.07	99.37	64.86	72.94	47.34	19.97	12.29	15.47	4.32	MYH9	APOL4|APOL3|APOL2			MYH9::chr22:36745299/-:0000000000|MYH9::chr22:36784111/-:0000000000|EIF3D::chr22:36922177/-:0000114470|EIF3D::chr22:36925276/-:0000117569|TXN2::chr22:36877686/-:0000069979|FOXRED2::chr22:36903147/-:0000095440|FOXRED2::chr22:36903089/-:0000095382|FOXRED2::chr22:36902469/-:0000094762|APOL4::chr22:36597933/-:-000120841|APOL4::chr22:36600878/-:-000117896|APOL4::chr22:36598100/-:-000120674|APOL4::chr2…
chr1:109676169-109706172	30003	promotor	KIAA1324	33.41	20.93	10.14	3.52	99.33	78.9	86.66	61.29	12.47	9.62	8.34	4.62	KIAA1324	CLCC1|KIAA1324|WDR47|CELSR2|TAF13|SARS|C1orf194			CLCC1::chr1:109506120/-:-000170049|CLCC1::chr1:109493069/-:-000183100|CLCC1::chr1:109493059/-:-000183110|CLCC1::chr1:109506120/-:-000170049|CLCC1::chr1:109493069/-:-000183100|CLCC1::chr1:109493059/-:-000183110|PSRC1::chr1:109825352/-:0000119180|PSRC1::chr1:109825789/-:0000119617|PSRC1::chr1:109825357/-:0000119185|KIAA1324::chr1:109729170/+:-000022998|KIAA1324::chr1:109656584/+:0000019585|KIAA1324…
chr4:38664244-38678875	14631	promotor	KLF3	37.96	26.18	19.52	8.68	99.28	79.27	110.21	90.62	17.48	13.12	20.53	11.29	KLF3	FAM114A1		KLF3	FAM114A1::chr4:38870018/+:-000191143|FAM114A1::chr4:38869353/+:-000190478|TLR10::chr4:38777583/-:0000098708|TLR10::chr4:38784610/-:0000105735|TLR10::chr4:38778046/-:0000099171|TLR10::chr4:38777175/-:0000098300|TLR10::chr4:38777272/-:0000098397|TLR1::chr4:38806002/-:0000127127|TLR1::chr4:38802568/-:0000123693|TLR1::chr4:38806411/-:0000127536|TLR1::chr4:38800518/-:0000121643|KLF3::chr4:38665789/+:0…
chr11:61098776-61131623	32847	promotor	DDB1|TMEM138|TKFC|CYB561A3	25.6	13.04	19.79	10.29	99.1	72.2	111.71	73.94	13.66	7.17	14.97	6.29	DDB1|TMEM138|TKFC|CYB561A3	SDHAF2|VPS37C|LRRC10B|VWCE|PPP1R32|TMEM216			SDHAF2::chr11:61197596/+:-000065973|PGA3::chr11:60970966/+:0000127810|VWCE::chr11:61062787/-:-000035989|TMEM138::chr11:61129472/+:0000000000|TMEM138::chr11:61131723/+:-000000100|VPS37C::chr11:60928915/-:-000169861|VPS37C::chr11:60906306/-:-000192470|TKFC::chr11:61100653/+:0000000000|TKFC::chr11:61102091/+:0000000000|PGA5::chr11:61008628/+:0000090148|CYB561A3::chr11:61129754/-:0000000000|CYB561A3:…
chr20:57181044-57193745	12701	enhancer	NPEPL1|APCDD1L|STX16	27.44	13.69	13.64	6.59	98.7	79.2	104.84	90.79	11.42	6.14	15.19	5.49		NPEPL1|APCDD1L|STX16			NPEPL1::chr20:57266779/+:-000073034|NPEPL1::chr20:57267861/+:-000074116|NPEPL1::chr20:57264186/+:-000070441|APCDD1L::chr20:57089042/-:-000092002|APCDD1L::chr20:57089993/-:-000091051|STX16::chr20:57242545/+:-000048800|STX16::chr20:57227128/+:-000033383|STX16::chr20:57226308/+:-000032563|STX16::chr20:57234678/+:-000040933
chr5:2728573-2758000	29427	promotor	C5orf38|IRX2	50.77	47.71	22.3	16.09	98.52	102.51	71.82	74.44	25.63	28.64	16.87	12.32	C5orf38|IRX2			IRX2	C5orf38::chr5:2752244/+:0000000000|IRX2::chr5:2751768/-:0000000000
chr2:223616881-223673554	56673	enhancer	FARSB|ACSL3	77.68	20.9	23.85	8.53	98.38	32.93	58.29	28.34	31.71	14.88	26.92	7.04		FARSB|ACSL3			ACSL3::chr2:223725731/+:-000052177|ACSL3::chr2:223773450/+:-000099896|ACSL3::chr2:223765391/+:-000091837|ACSL3::chr2:223752547/+:-000078993|MOGAT1::chr2:223536456/+:0000080425|FARSB::chr2:223521073/-:-000095808
chr7:30539359-30562432	23073	promotor	GGCT	26.54	24.81	10.55	7.19	98.32	86.92	66.31	58.84	11.87	13.68	7.68	4.61	GGCT	NOD1|GARS			NOD1::chr7:30496657/-:-000042702|NOD1::chr7:30499656/-:-000039703|NOD1::chr7:30498855/-:-000040504|NOD1::chr7:30518392/-:-000020967|NOD1::chr7:30496657/-:-000042702|NOD1::chr7:30499656/-:-000039703|NOD1::chr7:30498855/-:-000040504|NOD1::chr7:30518392/-:-000020967|CRHR2::chr7:30726230/-:0000163798|CRHR2::chr7:30739718/-:0000177286|CRHR2::chr7:30728899/-:0000166467|CRHR2::chr7:30722140/-:0000159708…
chr20:62579564-62613740	34176	promotor	SAMD10|UCKL1|PRPF6|ZNF512B	31.75	28.8	21.37	12.13	98.04	98.32	84.78	76.77	21.74	17.49	19.86	13.23	SAMD10|UCKL1|PRPF6|ZNF512B	TCEA2|ZBTB46|MYT1|OPRL1		SOX18|ZBTB46|MYT1|ZNF512B	SOX18::chr20:62680978/-:0000067238|ABHD16B::chr20:62492565/+:0000086999|SAMD10::chr20:62610994/-:0000000000|UCKL1::chr20:62582526/-:0000000000|UCKL1::chr20:62587799/-:0000000000|DNAJC5::chr20:62559687/+:0000019877|DNAJC5::chr20:62526454/+:0000053110|TCEA2::chr20:62697828/+:-000084088|TCEA2::chr20:62694009/+:-000080269|TCEA2::chr20:62693782/+:-000080042|TCEA2::chr20:62688438/+:-000074698|RGS19::ch…
chr17:56734069-56760646	26577	promotor	TEX14	72.75	50.69	84.01	36.37	98	95.21	52.23	42.92	100.59	63.27	109.21	56.04	TEX14	C17orf47|PPM1E|HSF5|SEPT4|MTMR4|RAD51C	TEX14		C17orf47::chr17:56621732/-:-000112337|PPM1E::chr17:56833229/+:-000072583|HSF5::chr17:56565761/-:-000168308|TEX14::chr17:56769415/-:0000008769|TEX14::chr17:56729362/-:-000004707|SEPT4::chr17:56605407/-:-000128662|SEPT4::chr17:56604338/-:-000129731|SEPT4::chr17:56606827/-:-000127242|SEPT4::chr17:56618178/-:-000115891|SEPT4::chr17:56609444/-:-000124625|SEPT4::chr17:56603673/-:-000130396|MTMR4::chr17…
chr16:30536643-30547800	11157	promotor	ZNF747|ZNF768	25.77	15.08	10.4	4.41	97.87	76.21	78.5	64.8	9.97	7.07	8.15	3.73	ZNF747|ZNF768	CD2BP2|PRR14|FBRS|SEPHS2|SRCAP|DCTPP1|SEPT1|TBC1D10B		ZNF688|ZNF689|ZNF48|ZNF768|ZNF785|ZNF764|ZNF771	SRCAP::chr16:30711936/+:-000164136|SRCAP::chr16:30710461/+:-000162661|SRCAP::chr16:30711228/+:-000163428|CD2BP2::chr16:30366254/-:-000170389|CD2BP2::chr16:30366681/-:-000169962|CD2BP2::chr16:30366027/-:-000170616|ZNF688::chr16:30583727/-:0000035927|ZNF689::chr16:30621706/-:0000073906|ZNF785::chr16:30597091/-:0000049291|SEPHS2::chr16:30457295/-:-000079348|LOC730183::chr16:30709809/-:0000162009|ZNF…
chr11:73679310-73709526	30216	promotor	UCP2	28.42	19.09	26.86	12.06	97.74	78.67	77.43	48.51	25.26	19.59	23.35	12.08	UCP2	COA4|PPME1			C2CD3::chr11:73882063/-:0000172537|UCP3::chr11:73720281/-:0000010755|UCP3::chr11:73718181/-:0000008655|PAAF1::chr11:73588013/+:0000091297|PAAF1::chr11:73602156/+:0000077154|PAAF1::chr11:73598075/+:0000081235|PAAF1::chr11:73610190/+:0000069120|PAAF1::chr11:73587743/+:0000091567|PAAF1::chr11:73598084/+:0000081226|PAAF1::chr11:73589823/+:0000089487|PAAF1::chr11:73589827/+:0000089483|PAAF1::chr11:735…
chr19:47722681-47762626	39945	promotor	BBC3|CCDC9	30.63	26.71	19.06	11.98	97.56	100.92	74.52	65.85	22.31	17.99	21.02	10.99	BBC3|CCDC9	DHX34|ZC3H4|C5AR2|TMEM160|C5AR1|INAFM1		MEIS3|NPAS1	DHX34::chr19:47852537/+:-000089911|DHX34::chr19:47856010/+:-000093384|MEIS3::chr19:47922784/-:0000160158|ZC3H4::chr19:47617008/-:-000105673|ZC3H4::chr19:47615845/-:-000106836|NPAS1::chr19:47524142/+:0000198539|C5AR2::chr19:47844041/+:-000081415|C5AR2::chr19:47843743/+:-000081117|C5AR2::chr19:47835403/+:-000072777|C5AR2::chr19:47840261/+:-000077635|TMEM160::chr19:47551881/-:-000170800|SAE1::chr19:…
chr8:144093504-144103243	9739	promotor	LY6E	20.69	8.15	10.28	1.52	97.56	49.83	71.93	31.51	12.52	5.28	8.47	1.52	LY6E	GPIHBP1|CYP11B2|CYP11B1|C8orf31			LY6E::chr8:144102299/+:0000000000|LY6E::chr8:144102304/+:0000000000|LY6E::chr8:144099901/+:0000000000|LY6E::chr8:144102299/+:0000000000|LY6E::chr8:144102304/+:0000000000|LY6E::chr8:144099901/+:0000000000|GML::chr8:143921831/+:0000171673|GML::chr8:143916216/+:0000177288|GPIHBP1::chr8:144295067/+:-000191824|LY6H::chr8:144242052/-:0000138809|LY6H::chr8:144241125/-:0000137882|LY6H::chr8:144241456/-:0…
chr3:184275923-184288220	12297	promotor	EPHB3	19.33	13.72	13.08	5.59	97.53	75.74	76.22	60.97	11.83	8.22	11.57	5.51	EPHB3	CLCN2|THPO	EPHB3		EPHB3::chr3:184279586/+:0000000000|CLCN2::chr3:184079438/-:-000196485|MAGEF1::chr3:184429835/-:0000141615|CHRD::chr3:184100421/+:0000175502|CHRD::chr3:184100803/+:0000175120|CHRD::chr3:184099283/+:0000176640|CHRD::chr3:184100672/+:0000175251|CHRD::chr3:184099503/+:0000176420|CHRD::chr3:184099022/+:0000176901|CHRD::chr3:184098479/+:0000177444|CHRD::chr3:184099720/+:0000176203|CHRD::chr3:184097860/…
chr10:32201204-32254699	53495	promotor	ARHGAP12	37.46	25	20.9	10.26	97.35	63.55	67.3	47.77	20.6	16.03	17.28	6.95	ARHGAP12				KIF5B::chr10:32345370/-:0000090671|ARHGAP12::chr10:32217803/-:0000000000|ARHGAP12::chr10:32197853/-:-000003351|ARHGAP12::chr10:32199490/-:-000001714|ARHGAP12::chr10:32217803/-:0000000000|ARHGAP12::chr10:32197853/-:-000003351|ARHGAP12::chr10:32199490/-:-000001714
chr1:61597088-61652297	55209	genebody_intron	NFIA	51.51	53.21	35.37	24.79	97.28	86.75	110.68	118.85	30.51	26.28	29.17	20.69				NFIA	NFIA::chr1:61547979/+:0000049109|NFIA::chr1:61547533/+:0000049555|NFIA::chr1:61542945/+:0000054143
chr11:71932122-71951741	19619	promotor	INPPL1|PHOX2A|FOLR2	22.45	18.06	15.36	7.41	97.21	88.13	85.16	73.55	14.31	12.66	11.56	8.17	INPPL1|PHOX2A|FOLR2	NUMA1|ANAPC15|LAMTOR1		PHOX2A	INPPL1::chr11:71935881/+:0000000000|NUMA1::chr11:71780956/-:-000151166|NUMA1::chr11:71747019/-:-000185103|NUMA1::chr11:71747020/-:-000185102|NUMA1::chr11:71773731/-:-000158391|NUMA1::chr11:71791738/-:-000140384|ANAPC15::chr11:71823343/-:-000108779|ANAPC15::chr11:71823277/-:-000108845|ANAPC15::chr11:71822541/-:-000109581|ANAPC15::chr11:71823821/-:-000108301|ANAPC15::chr11:71822326/-:-000109796|ANA…
chr19:49651389-49670113	18724	promotor	TRPM4|HRC	15.01	11.12	8.51	5.96	97	82.47	52.69	39.9	13.5	8.89	8.2	4.84	TRPM4|HRC	CD37|KCNA7|CGB|CGB8|NTF4|LHB|CGB7|CGB1|GYS1|C19orf73|DKKL1		TEAD2	LIN7B::chr19:49617617/+:0000033772|BAX::chr19:49458116/+:0000193273|BAX::chr19:49458943/+:0000192446|BAX::chr19:49459454/+:0000191935|CD37::chr19:49840165/+:-000170052|CD37::chr19:49838676/+:-000168563|CD37::chr19:49838970/+:-000168857|KCNA7::chr19:49576197/-:-000075192|NTF4::chr19:49567123/-:-000084266|NTF4::chr19:49565265/-:-000086124|TEAD2::chr19:49858675/-:0000188562|TEAD2::chr19:49865713/-:0…
chr20:813337-827805	14468	promotor	FAM110A	16.8	10.08	8.69	5.76	96.91	90.18	90.4	90.22	9.43	6.77	9.95	5.37	FAM110A	SLC52A3|SCRT2|SRXN1		SCRT2	SLC52A3::chr20:746468/-:-000066869|SLC52A3::chr20:749227/-:-000064110|RSPO4::chr20:982906/-:0000155101|FAM110A::chr20:814339/+:0000000000|FAM110A::chr20:825353/+:0000000000|FAM110A::chr20:825350/+:0000000000|FAM110A::chr20:821917/+:0000000000|FAM110A::chr20:820097/+:0000000000|FAM110A::chr20:816710/+:0000000000|FAM110A::chr20:825250/+:0000000000|SCRT2::chr20:656822/-:-000156515|SRXN1::chr20:63401…
chr2:161055219-161127524	72305	promotor	ITGB6	72.27	1.35	22.15	2.1	96.81	3.59	97.92	25.16	23.63	2.98	19.26	1.74	ITGB6	PLA2R1			PLA2R1::chr2:160919125/-:-000136094|ITGB6::chr2:161052930/-:-000002289|ITGB6::chr2:161056588/-:0000000000|ITGB6::chr2:161052125/-:-000003094|ITGB6::chr2:161056823/-:0000000000
chr11:64608080-64619254	11174	enhancer	RASGRP2|SAC3D1|SNX15|MAP4K2|ARL2|MEN1|SF1|PYGM|PPP2R5B|NRXN2	18.36	12	13.38	5.93	96.76	80.92	92.57	61.43	14.18	9.35	15.54	7.39		RASGRP2|SAC3D1|SNX15|MAP4K2|ARL2|MEN1|SF1|PYGM|PPP2R5B|NRXN2	MAP4K2	BATF2	RASGRP2::chr11:64512328/-:-000095752|RASGRP2::chr11:64512927/-:-000095153|RASGRP2::chr11:64510408/-:-000097672|RASGRP2::chr11:64511629/-:-000096451|SAC3D1::chr11:64808375/+:-000189121|SNX15::chr11:64794879/+:-000175625|ARL2::chr11:64781584/+:-000162330|EHD1::chr11:64645958/-:0000026704|EHD1::chr11:64646627/-:0000027373|EHD1::chr11:64647184/-:0000027930|EHD1::chr11:64646239/-:0000026985|GPHA2::chr…
chr10:9215813-9262718	46905	genebody_exon	LOC101928272	212.45	193.63	28.36	22.3	96.72	72.94	95.15	98.07	41.51	47.97	28.01	24.96
chr2:228314178-228345429	31251	promotor	AGFG1	53.74	25.38	20.04	6.99	96.64	58.71	83.28	45.44	21.25	12.7	18.24	6.72	AGFG1	TM4SF20			C2orf83::chr2:228498035/-:0000152606|TM4SF20::chr2:228244021/-:-000070157|MFF::chr2:228195341/+:0000118837|MFF::chr2:228195496/+:0000118682|MFF::chr2:228189866/+:0000124312|MFF::chr2:228193393/+:0000120785|MFF::chr2:228192227/+:0000121951|MFF::chr2:228194321/+:0000119857|AGFG1::chr2:228336887/+:0000000000
chr17:58462634-58477725	15091	promotor	USP32	19.56	15.2	13.03	4.27	96.59	78.77	62.34	49.15	17.11	14.86	12.15	4.77	USP32	PPM1D|C17orf64			USP32::chr17:58469585/-:0000000000|PPM1D::chr17:58677543/+:-000199818|C17orf64::chr17:58499864/+:-000022139|APPBP2::chr17:58603600/-:0000125875
chr2:232506475-232547269	40794	enhancer	NMUR1|PTMA|NCL|COPS7B	48.03	33.76	16.52	10.56	96.5	68.43	66.77	48.06	21.13	14.22	15.06	7.91		NMUR1|PTMA|NCL|COPS7B			NMUR1::chr2:232395181/-:-000111294|PTMA::chr2:232573234/+:-000025965|NCL::chr2:232329204/-:-000177271|PDE6D::chr2:232646036/-:0000098767|COPS7B::chr2:232658972/+:-000111703|COPS7B::chr2:232653264/+:-000105995|COPS7B::chr2:232646380/+:-000099111|COPS7B::chr2:232651092/+:-000103823|C2orf57::chr2:232457574/+:0000048901
chr12:16674872-16695037	20165	3 prime	MGST1|LMO3	70	46.06	12.03	6.1	96.33	73.62	64.59	49.93	17.05	14.39	10.33	4.46					LMO3::chr12:16761147/-:0000066110|LMO3::chr12:16759733/-:0000064696|LMO3::chr12:16759535/-:0000064498|LMO3::chr12:16759065/-:0000064028|LMO3::chr12:16758312/-:0000063275|LMO3::chr12:16753801/-:0000058764|LMO3::chr12:16758903/-:0000063866|LMO3::chr12:16760083/-:0000065046|MGST1::chr12:16507164/+:0000167708|MGST1::chr12:16500075/+:0000174797|MGST1::chr12:16506350/+:0000168522|MGST1::chr12:16500576/…
chr8:145633184-145671089	37905	promotor	CPSF1|SLC39A4|VPS28|TONSL	27.83	22.34	16.34	7.63	96.28	86.63	64.52	52.22	18.6	15.8	14.79	9.25	CPSF1|SLC39A4|VPS28|TONSL	SCRT1|DGAT1|PPP1R16A|TMEM249|MFSD3|BOP1|GPT|KIFC2|LRRC14|FBXL6	ADCK5	HSF1|SCRT1|FOXH1	HSF1::chr8:145515269/+:0000117915|RECQL4::chr8:145743209/-:0000072120|HGH1::chr8:145437879/+:0000195305|LRRC24::chr8:145750416/-:0000079327|LRRC24::chr8:145752415/-:0000081326|SCRT1::chr8:145559942/-:-000073242|CPSF1::chr8:145634732/-:0000000000|CPSF1::chr8:145634555/-:0000000000|SLC52A2::chr8:145582847/+:0000050337|SLC52A2::chr8:145582275/+:0000050909|SLC52A2::chr8:145582843/+:0000050341|SLC52A2…
chr3:113250296-113280467	30171	promotor	SIDT1	26.57	15.29	10.7	3.46	96.24	66.18	71.73	51.02	10.14	8.75	8.96	2.71	SIDT1	ATP6V1A|CFAP44|SPICE1		KIAA2018	ATP6V1A::chr3:113465865/+:-000185398|CFAP44::chr3:113152515/-:-000097781|CFAP44::chr3:113160360/-:-000089936|SIDT1::chr3:113251217/+:0000000000|KIAA2018::chr3:113396243/-:0000115776|KIAA2018::chr3:113415492/-:0000135025|KIAA2018::chr3:113393742/-:0000113275|KIAA2018::chr3:113396243/-:0000115776|KIAA2018::chr3:113415492/-:0000135025|KIAA2018::chr3:113393742/-:0000113275|SPICE1::chr3:113234033/-:-0…
chr20:9047632-9070907	23275	promotor	PLCB4	31.27	24.02	15.15	7.35	96.01	82.13	100.54	86.04	14.75	14.22	14.21	7.52	PLCB4	PLCB4			PLCB4::chr20:9198036/+:-000127129|PLCB4::chr20:9049700/+:0000000000|PLCB4::chr20:9198036/+:-000127129|PLCB4::chr20:9049700/+:0000000000|PLCB4::chr20:9198036/+:-000127129|PLCB4::chr20:9049700/+:0000000000
chr2:43444735-43457354	12619	promotor	ZFP36L2	31.3	33.94	18.18	10.87	95.93	103.41	75.15	69.51	18.23	20.84	15.96	11.07	ZFP36L2				ZFP36L2::chr2:43453744/-:0000000000
chr3:150442949-150483134	40185	promotor	SIAH2	45.29	76.46	17.28	10.99	95.9	135.89	59.97	58.94	24.59	40.72	19.4	9.34	SIAH2	SERP1|ERICH6			SIAH2::chr3:150481262/-:0000000000|EIF2A::chr3:150264573/+:0000178376|SERP1::chr3:150264427/-:-000178522|SELT::chr3:150321065/+:0000121884|ERICH6::chr3:150421757/-:-000021192|CLRN1::chr3:150662022/-:0000178888
chr3:57993510-58058983	65473	promotor	FLNB	35.9	31.25	16.76	5.95	95.56	70.11	65.87	40.42	21.17	19.08	17.71	9.08	FLNB	ABHD6			SLMAP::chr3:57875640/+:0000117870|SLMAP::chr3:57882237/+:0000111273|SLMAP::chr3:57882599/+:0000110911|SLMAP::chr3:57875640/+:0000117870|SLMAP::chr3:57882237/+:0000111273|SLMAP::chr3:57882599/+:0000110911|FLNB::chr3:57994126/+:0000000000|DNASE1L3::chr3:58196729/-:0000137746|ABHD6::chr3:58223258/+:-000164275|ABHD6::chr3:58242288/+:-000183305
chr3:197248984-197283832	34848	promotor	BDH1	29.64	23.96	13.01	6.72	95.46	85.63	96.55	77.55	13.55	10.32	12.02	5.2	BDH1	FYTTD1			FYTTD1::chr3:197482540/+:-000198708|FYTTD1::chr3:197476423/+:-000192591|FYTTD1::chr3:197476623/+:-000192791|KIAA0226::chr3:197476569/-:0000192737|KIAA0226::chr3:197445000/-:0000161168|KIAA0226::chr3:197463796/-:0000179964|BDH1::chr3:197281583/-:0000000000|BDH1::chr3:197300193/-:0000016361|BDH1::chr3:197282857/-:0000000000|BDH1::chr3:197273356/-:0000000000|BDH1::chr3:197281583/-:0000000000|BDH1::c…
chr16:1620630-1632851	12221	enhancer	UNKL|CLCN7|HN1L|CCDC154|C16orf91|MAPK8IP3	25.96	15.84	6.56	3.76	95.32	63.88	48.46	43.84	10.55	8.49	6.47	3.3		UNKL|CLCN7|HN1L|CCDC154|C16orf91|MAPK8IP3	NME3		UNKL::chr16:1464720/-:-000155910|UNKL::chr16:1429683/-:-000190947|UNKL::chr16:1421611/-:-000199019|IFT140::chr16:1660853/-:0000028002|IFT140::chr16:1657297/-:0000024446|IFT140::chr16:1662108/-:0000029257|NME3::chr16:1821709/-:0000188858|MRPS34::chr16:1823139/-:0000190288|CLCN7::chr16:1525084/-:-000095546|HN1L::chr16:1728277/+:-000095426|TMEM204::chr16:1583657/+:0000036973|TMEM204::chr16:1578741/+…
chr16:11653515-11682043	28528	promotor	LITAF	25.98	19.29	20.6	15.26	95.22	75.42	111.89	103.75	19.12	15.06	22.8	15.26	LITAF	SNN		LITAF	SNN::chr16:11769830/+:-000087787|SNN::chr16:11762288/+:-000080245|LITAF::chr16:11650590/-:-000002925|LITAF::chr16:11680805/-:0000000000|LITAF::chr16:11680228/-:0000000000|TXNDC11::chr16:11836733/-:0000154690|ZC3H7A::chr16:11876243/-:0000194200
chr20:43949978-43977949	27971	promotor	SDC4	27.58	26.87	24.46	15.59	95.19	94.35	113.69	115.04	17.38	19.75	23.72	16.93	SDC4	SLPI|DBNDD2|WFDC12|MATN4|WFDC2|SYS1|PIGT			DBNDD2::chr20:44035227/+:-000057278|DBNDD2::chr20:44034632/+:-000056683|DBNDD2::chr20:44034820/+:-000056871|DBNDD2::chr20:44034654/+:-000056705|DBNDD2::chr20:44037099/+:-000059150|DBNDD2::chr20:44036628/+:-000058679|DBNDD2::chr20:44034860/+:-000056911|EPPIN::chr20:44176064/-:0000198115|RBPJL::chr20:43935482/+:0000014496|MATN4::chr20:43936936/-:-000013042|MATN4::chr20:43937168/-:-000012810|MATN4::…
chr1:16152731-16177930	25199	promotor	SPEN	25.69	18.79	14.87	10.36	95.06	85.46	73.53	64.5	14.16	11.66	12.12	9.14	SPEN	UQCRHL|CLCNKA|CLCNKB|C1orf64		ZBTB17	HSPB7::chr1:16345284/-:0000167354|ZBTB17::chr1:16302626/-:0000124696|ZBTB17::chr1:16273617/-:0000095687|ZBTB17::chr1:16299619/-:0000121689|ZBTB17::chr1:16274991/-:0000097061|ZBTB17::chr1:16302626/-:0000124696|ZBTB17::chr1:16273617/-:0000095687|ZBTB17::chr1:16299619/-:0000121689|ZBTB17::chr1:16274991/-:0000097061|TMEM82::chr1:16068986/+:0000083745|SPEN::chr1:16174358/+:0000000000|SLC25A34::chr1:16…
chr8:145732725-145755345	22620	promotor	RECQL4|MFSD3|LRRC24|GPT|C8orf82|LRRC14	27.59	23.3	20.7	10.53	94.87	99.01	65.45	59.76	26.74	18.68	19.11	11.24	RECQL4|MFSD3|LRRC24|GPT|C8orf82|LRRC14	TMEM249|DGAT1|VPS28|FBXL6|TONSL|SCRT1|CYHR1|FOXH1|SLC39A4|CPSF1	ADCK5	SCRT1|FOXH1	VPS28::chr8:145652361/-:-000080364|VPS28::chr8:145653945/-:-000078780|RECQL4::chr8:145743209/-:0000000000|SLC52A2::chr8:145582847/+:0000149878|SLC52A2::chr8:145582275/+:0000150450|SLC52A2::chr8:145582843/+:0000149882|SLC52A2::chr8:145582240/+:0000150485|SLC52A2::chr8:145582216/+:0000150509|PPP1R16A::chr8:145722108/+:0000010617|DGAT1::chr8:145550581/-:-000182144|SLC39A4::chr8:145638772/-:-00009395…
chr21:43345856-43390317	44461	promotor	C2CD2	42.45	41.03	17.07	12.72	94.75	105.95	106.2	117.61	18.97	18.48	15.06	13.64	C2CD2	UMODL1|PRDM15|RIPK4	RIPK4	PRDM15	C2CD2::chr21:43342193/-:-000003663|C2CD2::chr21:43373998/-:0000000000|C2CD2::chr21:43346798/-:0000000000|PRDM15::chr21:43299590/-:-000046266|UMODL1::chr21:43483067/+:-000092750|UMODL1::chr21:43496113/+:-000105796|RIPK4::chr21:43187248/-:-000158608|ZBTB21::chr21:43423069/-:0000032752|ZBTB21::chr21:43414216/-:0000023899|ZBTB21::chr21:43430495/-:0000040178
chr1:225953352-225980444	27092	promotor	SRP9	31.38	19.82	15.93	5.14	94.55	55.65	69.49	43.4	17.04	8.53	11.12	4.05	SRP9	EPHX1|ENAH			TMEM63A::chr1:226065293/-:0000084849|TMEM63A::chr1:226067109/-:0000086665|TMEM63A::chr1:226070419/-:0000089975|EPHX1::chr1:225997835/+:-000017391|EPHX1::chr1:225997775/+:-000017331|EPHX1::chr1:226016425/+:-000035981|EPHX1::chr1:226013001/+:-000032557|EPHX1::chr1:225997835/+:-000017391|EPHX1::chr1:225997775/+:-000017331|EPHX1::chr1:226016425/+:-000035981|EPHX1::chr1:226013001/+:-000032557|ENAH::ch…
chr18:47677156-47691089	13933	genebody_intron	MYO5B	31.03	16.6	11.94	7.4	94.39	57.03	88.91	75.35	11.38	7.95	9.73	5.68				MBD1	MYO5B::chr18:47721450/-:0000030361|CXXC1::chr18:47814691/-:0000123602|MBD1::chr18:47808143/-:0000117054|MBD1::chr18:47808136/-:0000117047|MBD1::chr18:47806386/-:0000115297|CFAP53::chr18:47792864/-:0000101775
chr15:72517649-72525815	8166	promotor	PKM	19.65	15.04	15.54	6.68	94.21	73.68	66.25	44.25	15.09	11.1	13.5	8.19	PKM	GRAMD2|MYO9A|PKM	PKM		SENP8::chr15:72410630/+:0000107019|SENP8::chr15:72409191/+:0000108458|SENP8::chr15:72409245/+:0000108404|SENP8::chr15:72431652/+:0000085997|SENP8::chr15:72431917/+:0000085732|SENP8::chr15:72406598/+:0000111051|HEXA::chr15:72668519/-:0000142704|CELF6::chr15:72612286/-:0000086471|CELF6::chr15:72612524/-:0000086709|CELF6::chr15:72598655/-:0000072840|CELF6::chr15:72612286/-:0000086471|CELF6::chr15:72…
chr8:96143645-96173284	29639	promotor	PLEKHF2	42.71	27.79	27.77	13.2	94.2	77.01	91.34	82.28	24.53	16.15	24.18	11.54	PLEKHF2	TP53INP1			NDUFAF6::chr8:96037213/+:0000106432|TP53INP1::chr8:95953318/-:-000190327|TP53INP1::chr8:95961614/-:-000182031|C8orf37::chr8:96281461/-:0000108177|PLEKHF2::chr8:96145948/+:0000000000|PLEKHF2::chr8:96166258/+:0000000000
chr17:39803705-39823784	20079	enhancer	KLHL10|FKBP10|EIF1|KRT32|KRT35|KRT17|KRT16|KRT15|KRT14|KRT13|KRT9|GAST|KRT19	36.8	21.76	11.43	4.13	93.96	71.72	84.72	61.6	14.32	8.6	9.34	4.54		KLHL10|FKBP10|EIF1|KRT32|KRT35|KRT17|KRT16|KRT15|KRT14|KRT13|KRT9|GAST|KRT19			KLHL10::chr17:39994042/+:-000170258|KLHL11::chr17:40021683/-:0000197899|HAP1::chr17:39890897/-:0000067113|FKBP10::chr17:39968961/+:-000145177|EIF1::chr17:39845126/+:-000021342|KRT32::chr17:39623637/-:-000180068|KRT35::chr17:39637391/-:-000166314|KRT15::chr17:39675269/-:-000128436|NT5C3B::chr17:39992522/-:0000168738|KRT17::chr17:39780881/-:-000022824|KRT16::chr17:39769078/-:-000034627|JUP::chr17:3…
chr22:30682722-30728108	45386	promotor	GATSL3|TBC1D10A	19.61	12.23	14.25	5.49	93.88	63.37	82.79	48.79	13.59	7.78	14.41	6.31	GATSL3|TBC1D10A	LIF|SEC14L2|MTFP1|OSM|CCDC157			LIF::chr22:30642839/-:-000039883|SEC14L3::chr22:30867263/-:0000139155|SEC14L3::chr22:30866064/-:0000137956|SEC14L3::chr22:30867193/-:0000139085|SEC14L3::chr22:30864944/-:0000136836|SEC14L3::chr22:30866568/-:0000138460|SEC14L3::chr22:30868033/-:0000139925|SEC14L3::chr22:30866241/-:0000138133|SEC14L2::chr22:30802330/+:-000074222|SEC14L2::chr22:30792929/+:-000064821|SEC14L2::chr22:30802330/+:-000074…
chr1:161041020-161069450	28430	promotor	KLHDC9|PVRL4|ARHGAP30	18.94	13.35	16.76	7.92	93.78	80.8	130.29	114.02	9.16	7.75	15.73	10.83	KLHDC9|PVRL4|ARHGAP30	NIT1|TOMM40L|UFC1|PPOX|TSTD1|USP21|FCER1G|USF1|PCP4L1|F11R|ARHGAP30|NDUFS2|ITLN1|ITLN2		USF1|NR1I3	NIT1::chr1:161087907/+:-000018457|NIT1::chr1:161088575/+:-000019125|NIT1::chr1:161088923/+:-000019473|NIT1::chr1:161087861/+:-000018411|NIT1::chr1:161087906/+:-000018456|TOMM40L::chr1:161196144/+:-000126694|TOMM40L::chr1:161195728/+:-000126278|UFC1::chr1:161123533/+:-000054083|PPOX::chr1:161136629/+:-000067179|PPOX::chr1:161136180/+:-000066730|KLHDC9::chr1:161068180/+:0000000000|TSTD1::chr1:16100…
chr20:55319970-55336695	16725	3 prime	TFAP2C	88.45	59.81	65.43	35.65	93.56	48.19	121.45	97.91	52.98	44.37	62.41	36.2				TFAP2C	TFAP2C::chr20:55204357/+:0000115613
chr4:102735248-102810516	75268	promotor	BANK1	181.44	66.74	19.81	8.18	93.47	43.88	60.63	40.57	35.8	16.9	13.99	4.37	BANK1				BANK1::chr4:102734982/+:0000000266|BANK1::chr4:102750964/+:0000000000|BANK1::chr4:102711763/+:0000023485
chr2:232468425-232487983	19558	enhancer	NMUR1|PTMA|NCL|COPS7B	29.7	24.71	9.61	4.8	93.43	94.77	67.84	58.4	15.14	9.92	9.4	4.99		NMUR1|PTMA|NCL|COPS7B			NMUR1::chr2:232395181/-:-000073244|PTMA::chr2:232573234/+:-000085251|NCL::chr2:232329204/-:-000139221|PDE6D::chr2:232646036/-:0000158053|COPS7B::chr2:232658972/+:-000170989|COPS7B::chr2:232653264/+:-000165281|COPS7B::chr2:232646380/+:-000158397|COPS7B::chr2:232651092/+:-000163109|C2orf57::chr2:232457574/+:0000010851
chr14:100607481-100627045	19564	promotor	DEGS2	23.03	11.52	13.29	4.82	93.29	63.5	81.47	50.7	13.25	8.72	15.09	6.39	DEGS2	YY1|SLC25A47		YY1	YY1::chr14:100705101/+:-000078056|DEGS2::chr14:100626011/-:0000000000|SLC25A29::chr14:100759713/-:0000132668|SLC25A29::chr14:100759368/-:0000132323|SLC25A29::chr14:100762329/-:0000135284|SLC25A29::chr14:100762033/-:0000134988|SLC25A29::chr14:100765221/-:0000138176|SLC25A29::chr14:100772883/-:0000145838|EVL::chr14:100531750/+:0000075731|SLC25A47::chr14:100789678/+:-000162633
chr17:34889042-34905164	16122	promotor	MYO19|PIGW|GGNBP2	20.16	12.49	12.9	8.32	93.11	73.94	49.69	38.14	14.55	10.25	10.4	4.89	MYO19|PIGW|GGNBP2	TBC1D3B|MRM1|TBC1D3F|TBC1D3H|DHRS11|LOC101060321			ZNHIT3::chr17:34842470/+:0000046572|TBC1D3B::chr17:34808091/-:-000080951|TBC1D3B::chr17:34806518/-:-000082524|MRM1::chr17:34958024/+:-000052860|TBC1D3F::chr17:34806518/-:-000082524|TBC1D3F::chr17:34808059/-:-000080983|TBC1D3H::chr17:34755465/-:-000133577|TBC1D3H::chr17:34757006/-:-000132036|DHRS11::chr17:34948225/+:-000043061|LOC101060321::chr17:34756992/-:-000132050|LOC101060321::chr17:34755465/…
chr12:57021897-57041036	19139	promotor	ATP5B|BAZ2A	17.27	15.09	15.29	8.43	93.09	75.83	63.31	46.62	14.6	12.37	12.58	8.39	ATP5B|BAZ2A	TIMELESS|HSD17B6|BAZ2A|MIP|GLS2		BAZ2A	NACA::chr12:57118306/-:0000077270|NACA::chr12:57119325/-:0000078289|PTGES3::chr12:57082191/-:0000041155|PTGES3::chr12:57080700/-:0000039664|RBMS2::chr12:56915608/+:0000106289|TIMELESS::chr12:56843199/-:-000178698|TIMELESS::chr12:56828014/-:-000193883|SPRYD4::chr12:56862300/+:0000159597|PRIM1::chr12:57146145/-:0000105109|GLS2::chr12:56869760/-:-000152137|GLS2::chr12:56871501/-:-000150396|GLS2::chr…
chr2:241373878-241399999	26121	promotor	GPC1	19.32	12.54	21.13	8.25	93.07	77.31	84.07	54.22	19.83	13.93	27.19	10.36	GPC1	DUSP28|CAPN10|GPR35			DUSP28::chr2:241499470/+:-000099471|ANKMY1::chr2:241496768/-:0000096769|ANKMY1::chr2:241497437/-:0000097438|ANKMY1::chr2:241494471/-:0000094472|GPC1::chr2:241375114/+:0000000000|GPR35::chr2:241558304/+:-000158305|GPR35::chr2:241556620/+:-000156621|GPR35::chr2:241555804/+:-000155805|GPR35::chr2:241556506/+:-000156507|GPR35::chr2:241569365/+:-000169366|GPR35::chr2:241545803/+:-000145804|GPR35::chr2…
chr12:65172379-65196693	24314	enhancer	TBC1D30|GNS	29.97	22.48	17.23	12.66	93.04	74.12	86.34	73.53	14.85	12.48	16.59	9.15		TBC1D30|GNS			TBC1D30::chr12:65218351/+:-000021658|GNS::chr12:65153225/-:-000019154|RASSF3::chr12:65004292/+:0000168087
chr14:65688402-65724479	36077	enhancer	MAX|FUT8	47.31	29.66	21.88	16.3	93.02	78.79	115.99	108.27	18.45	16.74	19.78	13.26		MAX|FUT8		MAX	MAX::chr14:65569261/-:-000119141|FUT8::chr14:65877309/+:-000152830|FUT8::chr14:65922338/+:-000197859|FUT8::chr14:65877309/+:-000152830|FUT8::chr14:65922338/+:-000197859
chr1:244608794-244626249	17455	promotor	C1orf101|ADSS	37.46	31.37	19.2	12.88	92.96	79.17	88.7	81.91	12.98	14.83	14.44	10.08	C1orf101|ADSS	C1orf101|DESI2			C1orf100::chr1:244527989/+:0000080805|C1orf100::chr1:244515936/+:0000092858|C1orf101::chr1:244641207/+:-000014958|C1orf101::chr1:244681893/+:-000055644|C1orf101::chr1:244643018/+:-000016769|C1orf101::chr1:244640842/+:-000014593|C1orf101::chr1:244624672/+:0000000000|DESI2::chr1:244816349/+:-000190100|ADSS::chr1:244615435/-:0000000000
chr14:50413054-50442613	29559	enhancer	NEMF	38.39	23.95	10.06	2.87	92.89	63.19	65.33	42.16	11.3	9.73	8.39	2.03		NEMF			NEMF::chr14:50319790/-:-000093264|VCPKMT::chr14:50583296/-:0000140683|KLHDC2::chr14:50234786/+:0000178268|ARF6::chr14:50359735/+:0000053319|ARF6::chr14:50359973/+:0000053081
chr1:204221232-204228870	7638	enhancer	KISS1|GOLT1A|REN|ETNK2	32.49	22.01	11.91	4.75	92.82	81.23	70.18	59.08	12.1	9.19	10.5	4.28		KISS1|GOLT1A|REN|ETNK2		SOX13	KISS1::chr1:204165618/-:-000055614|KISS1::chr1:204162041/-:-000059191|SOX13::chr1:204042245/+:0000178987|SOX13::chr1:204082042/+:0000139190|PLEKHA6::chr1:204243936/-:0000015066|PLEKHA6::chr1:204329056/-:0000100186|PLEKHA6::chr1:204242867/-:0000013997|PLEKHA6::chr1:204243936/-:0000015066|PLEKHA6::chr1:204329056/-:0000100186|PLEKHA6::chr1:204242867/-:0000013997|GOLT1A::chr1:204183219/-:-000038013|P…
chr14:91013176-91025702	12526	genebody_intron	TTC7B	31.21	10.71	7.46	-1.1	92.77	48.19	44.38	26.64	11.46	3.6	6.73	0.7					CALM1::chr14:90863326/+:0000149850
chr21:43932845-43948995	16150	promotor	SLC37A1	24.7	20.15	14.51	8.39	92.74	88.06	121.52	107.75	9.75	10.62	11	7.15	SLC37A1	TMPRSS3|RSPH1|TFF1|TFF2|TFF3|PDE9A			TMPRSS3::chr21:43809257/-:-000123588|TMPRSS3::chr21:43815576/-:-000117269|TMPRSS3::chr21:43816199/-:-000116646|TMPRSS3::chr21:43808634/-:-000124211|UBASH3A::chr21:43823970/+:0000108875|SLC37A1::chr21:43922405/+:0000010440|SLC37A1::chr21:43938386/+:0000000000|SLC37A1::chr21:43919741/+:0000013104|RSPH1::chr21:43916463/-:-000016382|TFF1::chr21:43786643/-:-000146202|TFF2::chr21:43771207/-:-000161638|…
chr6:41470937-41517335	46398	promotor	FOXP4	29.95	19.53	14.33	5.94	92.66	72.35	59.98	45.8	17.23	11.96	13.03	4.25	FOXP4	MDFI|FOXP4		FOXP4|TFEB	MDFI::chr6:41605877/+:-000088542|MDFI::chr6:41606194/+:-000088859|MDFI::chr6:41604914/+:-000087579|MDFI::chr6:41606476/+:-000089141|TFEB::chr6:41702138/-:0000184803|TFEB::chr6:41703996/-:0000186661|TFEB::chr6:41700504/-:0000183169|TFEB::chr6:41658972/-:0000141637|TFEB::chr6:41702797/-:0000185462|TFEB::chr6:41703264/-:0000185929|TFEB::chr6:41702138/-:0000184803|TFEB::chr6:41703996/-:0000186661|TFE…
chr1:235487179-235495433	8254	promotor	GGPS1|ARID4B	12.81	7.84	9.31	4.78	92.62	68.57	66.15	49.89	8.52	6	6.41	3.09	GGPS1|ARID4B	TBCE|RBM34|TOMM20		ARID4B	B3GALNT2::chr1:235667780/-:0000172347|TBCE::chr1:235577747/+:-000082314|TBCE::chr1:235582731/+:-000087298|TBCE::chr1:235543333/+:-000047900|TBCE::chr1:235530674/+:-000035241|RBM34::chr1:235324570/-:-000162609|TOMM20::chr1:235292255/-:-000194924|GGPS1::chr1:235498556/+:-000003123|GGPS1::chr1:235491752/+:0000000000|ARID4B::chr1:235490282/-:0000000000|ARID4B::chr1:235490801/-:0000000000|ARID4B::chr1…
chr10:95193904-95242981	49077	promotor	MYOF	37.15	45.13	16.49	9.51	92.55	79.01	95.78	67.32	16.88	23.29	16.28	9.35	MYOF	PDE6C|CEP55|FFAR4			PDE6C::chr10:95372344/+:-000129363|CEP55::chr10:95256388/+:-000013407|CEP55::chr10:95256368/+:-000013387|CEP55::chr10:95259796/+:-000016815|RBP4::chr10:95360992/-:0000118011|RBP4::chr10:95360802/-:0000117821|MYOF::chr10:95242073/-:0000000000|FFAR4::chr10:95326421/+:-000083440
chr2:103200420-103240779	40359	promotor	SLC9A2	48.16	57.33	26.24	19.89	92.52	101.51	102.25	117.55	21.1	23.19	23.63	16.28	SLC9A2	TMEM182			MFSD9::chr2:103353336/-:0000112557|SLC9A4::chr2:103089761/+:0000110659|SLC9A2::chr2:103236147/+:0000000000|IL18RAP::chr2:103039637/+:0000160783|IL18RAP::chr2:103035249/+:0000165171|IL18RAP::chr2:103036020/+:0000164400|TMEM182::chr2:103378489/+:-000137710
chr14:24833975-24868983	35008	promotor	NFATC4|NYNRIN	36.51	25.73	13.93	9.61	92.51	84.37	85.08	70.64	15.81	12.63	12.6	4.31	NFATC4|NYNRIN	TGM1|CHMP4A|RIPK3|NEDD8|DHRS1|TM9SF1|NEDD8-MDP1|KHNYN|CIDEB|MDP1|ADCY4|TINF2|RABGGTA|IPO4	RIPK3|TSSK4	NFATC4	SDR39U1::chr14:24911465/-:0000042482|SDR39U1::chr14:24911658/-:0000042675|SDR39U1::chr14:24912110/-:0000043127|SDR39U1::chr14:24912006/-:0000043023|SDR39U1::chr14:24911657/-:0000042674|NOP9::chr14:24769059/+:0000064916|NFATC4::chr14:24838358/+:0000000000|NFATC4::chr14:24838287/+:0000000000|NFATC4::chr14:24837225/+:0000000000|NFATC4::chr14:24836116/+:0000000000|NFATC4::chr14:24838704/+:0000000000|…
chr17:80224784-80257882	33098	promotor	CSNK1D	22.64	24.05	16.19	12.9	92.41	108.86	81.84	95.72	19.98	19.65	15.31	15.4	CSNK1D	NARF|TEX19|CCDC57|FASN|UTS2R|HEXDC	CSNK1D		C17orf62::chr17:80407167/-:0000149285|C17orf62::chr17:80407355/-:0000149473|C17orf62::chr17:80407601/-:0000149719|C17orf62::chr17:80408706/-:0000150824|UTS2R::chr17:80332152/+:-000074270|TEX19::chr17:80317122/+:-000059240|TEX19::chr17:80319755/+:-000061873|OGFOD3::chr17:80376512/-:0000118630|CCDC57::chr17:80159827/-:-000064957|CCDC57::chr17:80170688/-:-000054096|SLC16A3::chr17:80193858/+:00000309…
chr6:18489362-18505004	15642	3 prime	RNF144B	54.1	28.77	13.07	8.58	92.39	55.44	87.36	72.86	14.12	10.08	11.58	7.26					RNF144B::chr6:18399729/+:0000089633|RNF144B::chr6:18387580/+:0000101782
chr20:25205792-25231914	26122	promotor	PYGB	31.85	18.29	19.05	6.09	92.35	64.71	92.61	63.23	16.93	12.55	19.14	6.5	PYGB	GINS1|ACSS1|VSX1		VSX1	ENTPD6::chr20:25187157/+:0000018635|ENTPD6::chr20:25176338/+:0000029454|GINS1::chr20:25388322/+:-000156408|ACSS1::chr20:25038817/-:-000166975|ACSS1::chr20:25013341/-:-000192451|ABHD12::chr20:25371617/-:0000139703|PYGB::chr20:25228705/+:0000000000|VSX1::chr20:25063014/-:-000142778
chr1:108212092-108246618	34526	promotor	VAV3	57.15	41.23	24.73	14.04	92.33	73.57	119.37	88.31	18.5	17.77	24.01	12.8	VAV3				VAV3::chr1:108231125/-:0000000000
chr7:7599912-7626737	26825	promotor	MIOS	39.55	31.32	23.58	14.05	92.26	74.13	79.85	64.28	26.08	22.11	18.89	12.95	MIOS	COL28A1|UMAD1			MIOS::chr7:7612066/+:0000000000|MIOS::chr7:7606615/+:0000000000|MIOS::chr7:7607656/+:0000000000|MIOS::chr7:7607237/+:0000000000|COL28A1::chr7:7572542/-:-000027370|COL28A1::chr7:7575459/-:-000024453|RPA3::chr7:7680805/-:0000054068|RPA3::chr7:7754856/-:0000128119|RPA3::chr7:7725628/-:0000098891|RPA3::chr7:7758237/-:0000131500|RPA3::chr7:7726958/-:0000100221|RPA3::chr7:7680805/-:0000054068|RPA3::chr…
chr7:30025634-30031626	5992	promotor	SCRN1	22.79	20.22	11.7	8.81	92.07	82.93	86.18	77.93	9.7	8.87	11.03	5.43	SCRN1	MTURN|SCRN1|PLEKHA8			WIPF3::chr7:29874283/+:0000151351|WIPF3::chr7:29846169/+:0000179465|MTURN::chr7:30174551/+:-000142925|FKBP14::chr7:30066416/-:0000034790|PLEKHA8::chr7:30067976/+:-000036350|SCRN1::chr7:30029733/-:0000000000|SCRN1::chr7:30008683/-:-000016951|SCRN1::chr7:30029424/-:0000000000|SCRN1::chr7:29994975/-:-000030659|SCRN1::chr7:30029904/-:0000000000|SCRN1::chr7:30029733/-:0000000000|SCRN1::chr7:30008683/-…
chr16:2053505-2099147	45642	promotor	ZNF598|TSC2|SLC9A3R2|NTHL1|NPW	23.22	18.77	18.18	9.2	91.69	85.85	94.84	63.88	19.24	14.72	19.93	8.41	ZNF598|TSC2|SLC9A3R2|NTHL1|NPW	MEIOB|NOXO1|MSRB1|RPL3L|RPS2|HAGH|TRAF7|DNASE1L2|E4F1|MLST8|RAB26		E4F1	MEIOB::chr16:1918184/-:-000135321|MEIOB::chr16:1922101/-:-000131404|MEIOB::chr16:1922178/-:-000131327|NOXO1::chr16:2031549/-:-000021956|MSRB1::chr16:1993293/-:-000060212|RPL3L::chr16:2004678/-:-000048827|RPS2::chr16:2014628/-:-000038877|RPS2::chr16:2014826/-:-000038679|ZNF598::chr16:2059821/-:0000000000|TSC2::chr16:2098587/+:0000000000|TSC2::chr16:2097989/+:0000000000|GFER::chr16:2034149/+:000001…
chr17:79301536-79321076	19540	promotor	TMEM105	21.83	13.35	12.75	7.48	91.59	69.08	75.34	54.85	13.22	6.61	11.6	5.54	TMEM105	BAHCC1|CEP131|FSCN2|SLC38A10|AATK|ENTHD2|TMEM105	AATK		C17orf70::chr17:79519428/-:0000198352|ACTG1::chr17:79479891/-:0000158815|ACTG1::chr17:79479385/-:0000158309|BAHCC1::chr17:79373520/+:-000052444|CEP131::chr17:79196750/-:-000104786|CEP131::chr17:79193872/-:-000107664|FSCN2::chr17:79495416/+:-000174340|SLC38A10::chr17:79269138/-:-000032398|C17orf89::chr17:79213110/+:0000088426|LOC100130370::chr17:79359159/-:0000038083|AATK::chr17:79139871/-:-000161…
chr5:1798674-1804146	5472	promotor	MRPL36|NDUFS6	26.18	22.31	15.4	10.25	91.49	81.34	69.43	58.56	13.13	11.07	12.39	6.32	MRPL36|NDUFS6			IRX4	MRPL36::chr5:1799955/-:0000000000|MRPL36::chr5:1799060/-:0000000000|IRX4::chr5:1887292/-:0000083146|IRX4::chr5:1882879/-:0000078733|IRX4::chr5:1882860/-:0000078714|IRX4::chr5:1887097/-:0000082951|NDUFS6::chr5:1801495/+:0000000000
chr6:15086209-15093317	7108	enhancer	JARID2	29.95	17.02	7.54	3.65	91.48	55.61	67.97	46.35	10.23	5.88	6.34	2.96		JARID2		JARID2	JARID2::chr6:15246205/+:-000152888|JARID2::chr6:15249085/+:-000155768
chr16:1719532-1741750	22218	promotor	HN1L	19.72	19.57	7.54	7.61	91.3	96.57	67.85	67.98	10.77	11.53	7.56	5.09	HN1L	IFT140|CLCN7|FAHD1|NUBP2|MAPK8IP3	NME3		MEIOB::chr16:1918184/-:0000176434|MEIOB::chr16:1922101/-:0000180351|MEIOB::chr16:1922178/-:0000180428|IFT140::chr16:1660853/-:-000058679|IFT140::chr16:1657297/-:-000062235|IFT140::chr16:1662108/-:-000057424|HN1L::chr16:1728277/+:0000000000|HAGH::chr16:1877194/-:0000135444|HAGH::chr16:1873037/-:0000131287|HAGH::chr16:1876602/-:0000134852|MRPS34::chr16:1823139/-:0000081389|NME3::chr16:1821709/-:000…
chr11:73776965-73784507	7542	enhancer	COA4|PPME1|UCP2|UCP3	29.44	33.16	11.48	9.34	91.28	93.13	72.13	71.17	10.59	14.39	12.17	5.78		COA4|PPME1|UCP2|UCP3			C2CD3::chr11:73882063/-:0000097556|PAAF1::chr11:73588013/+:0000188952|PAAF1::chr11:73602156/+:0000174809|PAAF1::chr11:73598075/+:0000178890|PAAF1::chr11:73610190/+:0000166775|PAAF1::chr11:73587743/+:0000189222|PAAF1::chr11:73598084/+:0000178881|PAAF1::chr11:73589823/+:0000187142|PAAF1::chr11:73589827/+:0000187138|PAAF1::chr11:73598398/+:0000178567|PAAF1::chr11:73588013/+:0000188952|PAAF1::chr11:7…
chr17:46018431-46049417	30986	promotor	PNPO|PRR15L|CDK5RAP3	25.97	17.87	19.18	8.44	90.97	65.99	92.52	65.64	16.78	13.01	18.58	9.95	PNPO|PRR15L|CDK5RAP3	MRPL10|NFE2L1|SNX11|SP6|SCRN2|OSBPL7		NFE2L1|SP2|SP6	MRPL10::chr17:45906601/-:-000111830|MRPL10::chr17:45908906/-:-000109525|COPZ2::chr17:46115167/-:0000065750|SNX11::chr17:46184946/+:-000135529|SNX11::chr17:46189392/+:-000139975|SNX11::chr17:46188069/+:-000138652|SNX11::chr17:46184919/+:-000135502|NFE2L1::chr17:46127968/+:-000078551|NFE2L1::chr17:46125685/+:-000076268|SP6::chr17:45925851/-:-000092580|SP6::chr17:45933239/-:-000085192|SP6::chr17:459…
chr11:66111195-66140943	29748	promotor	B4GAT1|BRMS1|SLC29A2	26.97	15.54	13.48	4.47	90.77	71.33	51.72	29.23	19.78	10.27	11	3.63	B4GAT1|BRMS1|SLC29A2	ACTN3|PELI3|BBS1|RIN1|YIF1A|DPP3|CD248|NPAS4		NPAS4	ACTN3::chr11:66313865/+:-000172922|ACTN3::chr11:66314311/+:-000173368|MRPL11::chr11:66206318/-:0000065375|CNIH2::chr11:66045671/+:0000065524|PELI3::chr11:66233797/+:-000092854|PELI3::chr11:66235598/+:-000094655|PELI3::chr11:66234335/+:-000093392|PELI3::chr11:66238712/+:-000097769|BBS1::chr11:66278118/+:-000137175|ZDHHC24::chr11:66313670/-:0000172727|RAB1B::chr11:66036055/+:0000075140|NPAS4::chr11…
chr9:131899282-131906287	7005	enhancer	DOLK|SH3GLB2|CRAT|C9orf106	18.83	10.88	7.56	4.55	90.58	75.86	89.16	74.11	6.54	4.37	5.98	2.74		DOLK|SH3GLB2|CRAT|C9orf106			CRAT::chr9:131873069/-:-000026213|CRAT::chr9:131871555/-:-000027727|CRAT::chr9:131870355/-:-000028927|DOLK::chr9:131710011/-:-000189271|SH3GLB2::chr9:131790631/-:-000108651|IER5L::chr9:131940539/-:0000034252|DOLPP1::chr9:131843382/+:0000055900|FAM73B::chr9:131802730/+:0000096552|FAM73B::chr9:131799252/+:0000100030|FAM73B::chr9:131802730/+:0000096552|FAM73B::chr9:131799252/+:0000100030|NUP188::chr…
chr6:10126378-10203452	77074	3 prime	TFAP2A	84.45	38.7	34.23	11.27	90.37	41.21	72.99	41.36	32.47	20.32	28.41	15.23
chr2:75060010-75097378	37368	promotor	HK2	36.27	30.7	24.09	15.18	90.35	90.88	111.58	117.67	16.87	17.04	23.26	15.38	HK2	POLE4|M1AP	HK2		HK2::chr2:75059781/+:0000000229|POLE4::chr2:75185774/+:-000088396|M1AP::chr2:74875464/-:-000184546|M1AP::chr2:74867453/-:-000192557|M1AP::chr2:74875163/-:-000184847|SEMA4F::chr2:74881354/+:0000178656
chr3:71580259-71636332	56073	promotor	FOXP1	39.98	26.82	22.62	13.29	90.34	75.11	112.08	99.53	16.15	13.13	20.76	12.01	FOXP1	FOXP1		FOXP1	EIF4E3::chr3:71774525/-:0000138193|EIF4E3::chr3:71759634/-:0000123302|EIF4E3::chr3:71778268/-:0000141936|EIF4E3::chr3:71777773/-:0000141441|EIF4E3::chr3:71802774/-:0000166442|EIF4E3::chr3:71803533/-:0000167201|EIF4E3::chr3:71748858/-:0000112526|EIF4E3::chr3:71803923/-:0000167591|EIF4E3::chr3:71774525/-:0000138193|EIF4E3::chr3:71759634/-:0000123302|EIF4E3::chr3:71778268/-:0000141936|EIF4E3::chr3:7…
chr12:46733640-46786919	53279	promotor	SLC38A2	48.64	31	43.82	23.77	90.09	75.53	100.59	67.14	31.69	24.03	40.51	22.99	SLC38A2	SLC38A1			SLC38A1::chr12:46660277/-:-000073363|SLC38A1::chr12:46661769/-:-000071871|SLC38A1::chr12:46637096/-:-000096544|SLC38A1::chr12:46648718/-:-000084922|SLC38A1::chr12:46663207/-:-000070433|SLC38A1::chr12:46633675/-:-000099965|SLC38A2::chr12:46766644/-:0000000000|SLC38A2::chr12:46765161/-:0000000000
chr21:45585430-45639086	53656	enhancer	AIRE|PFKL|TRPM2	40.77	16.4	13.41	2.44	90.08	64.41	71.22	48.4	19.48	10.94	14.9	3.25		AIRE|PFKL|TRPM2	PFKL	AIRE	C21orf2::chr21:45757549/-:0000118463|C21orf2::chr21:45759284/-:0000120198|C21orf2::chr21:45755686/-:0000116600|C21orf2::chr21:45756802/-:0000117716|C21orf2::chr21:45758220/-:0000119134|AIRE::chr21:45705720/+:-000066634|DNMT3L::chr21:45682098/-:0000043012|DNMT3L::chr21:45681148/-:0000042062|PFKL::chr21:45725139/+:-000086053|PFKL::chr21:45719916/+:-000080830|PFKL::chr21:45724157/+:-000085071|TRAPPC…
chr14:76442652-76453231	10579	promotor	IFT43|TGFB3	21.97	11.7	10.85	3.99	90.02	51.81	74.37	45.63	9.75	6.85	7.37	2.27	IFT43|TGFB3	GPATCH2L			IFT43::chr14:76452095/+:0000000000|TGFB3::chr14:76448364/-:0000000000|GPATCH2L::chr14:76618227/+:-000164996|GPATCH2L::chr14:76620696/+:-000167465
chr2:99407878-99451034	43156	enhancer	COA5|MGAT4A	72.17	10.79	31.39	5.4	89.87	9.72	102.24	29.39	26.51	9.64	32.33	7.4		COA5|MGAT4A			COA5::chr2:99224980/-:-000182898|KIAA1211L::chr2:99463272/-:0000012238|KIAA1211L::chr2:99552683/-:0000101649|KIAA1211L::chr2:99463272/-:0000012238|KIAA1211L::chr2:99552683/-:0000101649|MGAT4A::chr2:99347588/-:-000060290|MGAT4A::chr2:99343029/-:-000064849|MGAT4A::chr2:99279935/-:-000127943|MGAT4A::chr2:99347588/-:-000060290|MGAT4A::chr2:99343029/-:-000064849|MGAT4A::chr2:99279935/-:-000127943|UNC5…
chr14:95756571-95815794	59223	promotor	CLMN	40.63	23.54	24.95	12.64	89.81	60.8	112.12	97.25	23.02	15.75	23.14	15.61	CLMN	DICER1|GLRX5			DICER1::chr14:95608084/-:-000148487|DICER1::chr14:95623758/-:-000132813|DICER1::chr14:95603146/-:-000153425|DICER1::chr14:95607095/-:-000149476|DICER1::chr14:95624346/-:-000132225|DICER1::chr14:95599835/-:-000156736|DICER1::chr14:95599839/-:-000156732|DICER1::chr14:95608084/-:-000148487|DICER1::chr14:95623758/-:-000132813|DICER1::chr14:95603146/-:-000153425|DICER1::chr14:95607095/-:-000149476|DIC…
chr20:57225199-57227900	2701	promotor	STX16	50.89	43.99	32.58	22.13	89.8	96.54	93.75	91.33	25.09	24.11	27.4	17.78	STX16	NPEPL1|GNAS|APCDD1L|STX16			NPEPL1::chr20:57266779/+:-000038879|NPEPL1::chr20:57267861/+:-000039961|NPEPL1::chr20:57264186/+:-000036286|STX16::chr20:57242545/+:-000014645|STX16::chr20:57227128/+:0000000000|STX16::chr20:57226308/+:0000000000|STX16::chr20:57234678/+:-000006778|APCDD1L::chr20:57089042/-:-000136157|APCDD1L::chr20:57089993/-:-000135206|GNAS::chr20:57414794/+:-000186894
chrX:22133295-22156248	22953	enhancer	ZNF645	52.14	77.52	11.57	10.59	89.57	94.67	72.99	83.65	14.72	26.57	11.29	9.64		ZNF645			PHEX::chrX:22050561/+:0000082734|SMS::chrX:21958690/+:0000174605|ZNF645::chrX:22291029/+:-000134781
chr1:61540757-61556077	15320	promotor	NFIA	34.04	27	17.89	12.84	89.48	75.38	76.23	73.78	14.97	15.8	12.77	9.84	NFIA			NFIA	NFIA::chr1:61547979/+:0000000000|NFIA::chr1:61547533/+:0000000000|NFIA::chr1:61542945/+:0000000000
chr11:2268666-2294426	25760	promotor	ASCL2	31.99	20.54	16.26	6.95	89.46	85.55	83.98	71.61	18.1	13.03	17	7.36	ASCL2	IGF2|INS-IGF2|INS|TSPAN32|CD81|TH|TSSC4|KCNQ1		ASCL2	IGF2::chr11:2170832/-:-000097834|IGF2::chr11:2161528/-:-000107138|IGF2::chr11:2162353/-:-000106313|IGF2::chr11:2169036/-:-000099630|IGF2::chr11:2158517/-:-000110149|IGF2::chr11:2156758/-:-000111908|IGF2::chr11:2160203/-:-000108463|INS-IGF2::chr11:2182438/-:-000086228|INS-IGF2::chr11:2182217/-:-000086449|ASCL2::chr11:2292181/-:0000000000|C11orf21::chr11:2323142/-:0000028716|INS::chr11:2182438/-:-0…
chr10:656751-672057	15306	genebody_intron	DIP2C	25.91	14.35	11.25	6.3	89.19	53.94	92.75	67.53	9.34	5.86	10	5.17					DIP2C::chr10:735607/-:0000063550
chr11:71779553-71795648	16095	promotor	NUMA1|LRTOMT	18.08	12.9	8.51	3.67	89.16	51.2	58.77	40.09	9.84	8.45	8.38	4.07	NUMA1|LRTOMT	INPPL1|NUMA1|LRTOMT|FOLR1|FOLR2|FOLR3		PHOX2A	INPPL1::chr11:71935881/+:-000140233|NUMA1::chr11:71780956/-:0000000000|NUMA1::chr11:71747019/-:-000032534|NUMA1::chr11:71747020/-:-000032533|NUMA1::chr11:71773731/-:-000005822|NUMA1::chr11:71791738/-:0000000000|ANAPC15::chr11:71823343/-:0000027695|ANAPC15::chr11:71823277/-:0000027629|ANAPC15::chr11:71822541/-:0000026893|ANAPC15::chr11:71823821/-:0000028173|ANAPC15::chr11:71822326/-:0000026678|ANA…
chr11:70950958-70968130	17172	enhancer	SHANK2|NADSYN1	26.38	20.98	20.03	11.71	88.97	70.8	120.66	101.91	15.94	14.86	21.2	10.74		SHANK2|NADSYN1			SHANK2::chr11:70858383/-:-000092575|SHANK2::chr11:70935841/-:-000015117|SHANK2::chr11:70858383/-:-000092575|SHANK2::chr11:70935841/-:-000015117|NADSYN1::chr11:71164216/+:-000196086|DHCR7::chr11:71156003/-:0000187873|DHCR7::chr11:71159476/-:0000191346|DHCR7::chr11:71158779/-:0000190649
chr1:228317923-228362956	45033	promotor	GJC2|IBA57|GUK1	18.98	10.54	14.68	4.83	88.97	61.93	91.39	51.01	14.1	6.72	14.62	5.3	GJC2|IBA57|GUK1	OBSCN|C1orf35|MRPL55|WNT9A	OBSCN		OBSCN::chr1:228399466/+:-000036510|OBSCN::chr1:228395830/+:-000032874|WNT3A::chr1:228194722/+:0000123201|C1orf35::chr1:228291162/-:-000026761|ARF1::chr1:228270360/+:0000047563|ARF1::chr1:228284778/+:0000033145|ARF1::chr1:228270850/+:0000047073|GJC2::chr1:228345440/+:0000000000|GJC2::chr1:228337414/+:0000000000|MRPL55::chr1:228296018/-:-000021905|MRPL55::chr1:228297012/-:-000020911|MRPL55::chr1:22…
chr9:131385950-131420787	34837	promotor	WDR34	19.04	11.3	15.05	4.65	88.82	67.41	86.46	64.77	15.21	10.54	14.53	5.34	WDR34	SET|PKN3|ENDOG|TBC1D13	PKN3		ODF2::chr9:131218678/+:0000167272|ODF2::chr9:131219476/+:0000166474|ODF2::chr9:131219185/+:0000166765|ODF2::chr9:131218284/+:0000167666|ODF2::chr9:131217433/+:0000168517|ODF2::chr9:131221845/+:0000164105|ODF2::chr9:131222828/+:0000163122|ODF2::chr9:131222791/+:0000163159|ODF2::chr9:131222436/+:0000163514|SET::chr9:131452253/+:-000031466|SET::chr9:131445933/+:-000025146|SET::chr9:131447364/+:-0000…
chr17:73073899-73111102	37203	promotor	SLC16A5|ARMC7	20.91	13	14.41	6.65	88.56	66.24	94.54	69.16	14.47	9.56	12.72	7	SLC16A5|ARMC7	MRPS7|NUP85|HID1|ATP5H|USH1G|FADS6			KCTD2::chr17:73043278/+:0000030621|HN1::chr17:73145279/-:0000034177|HN1::chr17:73150777/-:0000039675|HN1::chr17:73144765/-:0000033663|HN1::chr17:73150337/-:0000039235|HN1::chr17:73149387/-:0000038285|OTOP3::chr17:72931896/+:0000142003|OTOP2::chr17:72920694/+:0000153205|OTOP2::chr17:72920369/+:0000153530|ICT1::chr17:73008758/+:0000065141|MRPS7::chr17:73257748/+:-000146646|NT5C::chr17:73127889/-:00…
chr22:34245395-34263944	18549	promotor	LARGE	32.07	36.58	7.21	7.28	88.3	87.66	57.05	59.39	10.52	15.64	6.83	5.69	LARGE	LARGE			LARGE::chr22:34316415/-:0000052471|LARGE::chr22:34252789/-:0000000000|LARGE::chr22:34157544/-:-000087851|LARGE::chr22:34316415/-:0000052471|LARGE::chr22:34252789/-:0000000000|LARGE::chr22:34157544/-:-000087851|LARGE::chr22:34316415/-:0000052471|LARGE::chr22:34252789/-:0000000000|LARGE::chr22:34157544/-:-000087851
chr8:101223684-101253491	29807	enhancer	RGS22|FBXO43	36.04	8.09	13.74	4.71	88.26	35.93	54.16	32.95	18.15	10.45	12.01	3.73		RGS22|FBXO43			RGS22::chr8:101117853/-:-000105831|RGS22::chr8:101104214/-:-000119470|RGS22::chr8:101092582/-:-000131102|RGS22::chr8:101105736/-:-000117948|RGS22::chr8:101118343/-:-000105341|RGS22::chr8:101117853/-:-000105831|RGS22::chr8:101104214/-:-000119470|RGS22::chr8:101092582/-:-000131102|RGS22::chr8:101105736/-:-000117948|RGS22::chr8:101118343/-:-000105341|SPAG1::chr8:101170562/+:0000053122|SPAG1::chr8:10…
chr18:45971367-45992308	20941	enhancer	CTIF	31.49	19.7	8.89	4.58	88.14	72.43	93.49	82.09	8	5.31	9.05	5.34		CTIF			CTIF::chr18:46065426/+:-000073118|CTIF::chr18:46066128/+:-000073820|CTIF::chr18:46145908/+:-000153600|CTIF::chr18:46065426/+:-000073118|CTIF::chr18:46066128/+:-000073820|CTIF::chr18:46145908/+:-000153600
chr1:43389141-43433768	44627	promotor	SLC2A1	23	21.53	15.5	6.23	88.08	76.13	64.39	61.07	14.4	14.19	12.99	8.1	SLC2A1	CCDC23|CLDN19|FAM183A|P3H1		ZNF691	P3H1::chr1:43232754/-:-000156387|ZNF691::chr1:43312243/+:0000076898|ZNF691::chr1:43315235/+:0000073906|ZNF691::chr1:43314961/+:0000074180|ZNF691::chr1:43316620/+:0000072521|CCDC23::chr1:43282250/-:-000106891|CCDC23::chr1:43283058/-:-000106083|CLDN19::chr1:43205924/-:-000183217|FAM183A::chr1:43613593/+:-000179825|SLC2A1::chr1:43424846/-:0000000000|C1orf50::chr1:43232915/+:0000156226|LOC100129924::…
chr17:35841073-35856617	15544	promotor	DUSP14	21.2	24.4	19.75	13.58	88.04	98.99	55.73	54.09	19.68	21.85	17.82	12.58	DUSP14	ACACA|DUSP14		TADA2A	ACACA::chr17:35641870/-:-000199203|ACACA::chr17:35702338/-:-000138735|ACACA::chr17:35656691/-:-000184382|ACACA::chr17:35766901/-:-000074172|ACACA::chr17:35687364/-:-000153709|ACACA::chr17:35726429/-:-000114644|ACACA::chr17:35724002/-:-000117071|ACACA::chr17:35722690/-:-000118383|ACACA::chr17:35646429/-:-000194644|ACACA::chr17:35716058/-:-000125015|ACACA::chr17:35696809/-:-000144264|ACACA::chr17:3…
chr12:113676757-113687164	10407	promotor	TPCN1	17.87	12.31	8.88	5.58	87.89	71.21	82.1	66.11	10.7	9.32	9.48	5.95	TPCN1	SDSL|PLBD2|DDX54|IQCD|RASAL1|TPCN1			SDSL::chr12:113860194/+:-000173030|SDSL::chr12:113864934/+:-000177770|SDSL::chr12:113865766/+:-000178602|PLBD2::chr12:113796370/+:-000109206|TPCN1::chr12:113659242/+:0000017515|TPCN1::chr12:113682065/+:0000000000|TPCN1::chr12:113698172/+:-000011008|TPCN1::chr12:113664532/+:0000012225|TPCN1::chr12:113663048/+:0000013709|SDS::chr12:113841691/-:0000154527|SDS::chr12:113837514/-:0000150350|DDX54::chr…
chr10:134208587-134236374	27787	promotor	PWWP2B	20.39	12.56	12.29	6.13	87.86	79.2	109.51	92.62	12.35	7.27	12.78	6.15	PWWP2B	STK32C|INPP5A|C10orf91	STK32C		LRRC27::chr10:134146980/+:0000061607|LRRC27::chr10:134145613/+:0000062974|LRRC27::chr10:134145740/+:0000062847|C10orf91::chr10:134258713/+:-000022339|PWWP2B::chr10:134210701/+:0000000000|STK32C::chr10:134121476/-:-000087111|INPP5A::chr10:134351352/+:-000114978
chr2:42771547-42797944	26397	promotor	MTA3	34.34	20.77	10.15	7.62	87.83	65.32	73.58	62.4	11.92	9.18	7.88	4.51	MTA3	KCNG3|MTA3|COX7A2L		MTA3	OXER1::chr2:42991400/-:0000193456|KCNG3::chr2:42721236/-:-000050311|MTA3::chr2:42806246/+:-000008302|MTA3::chr2:42722302/+:0000049245|MTA3::chr2:42795656/+:0000000000|MTA3::chr2:42797576/+:0000000000|MTA3::chr2:42721708/+:0000049839|MTA3::chr2:42795184/+:0000000000|MTA3::chr2:42806246/+:-000008302|MTA3::chr2:42722302/+:0000049245|MTA3::chr2:42795656/+:0000000000|MTA3::chr2:42797576/+:0000000000|M…
chr19:46269259-46296813	27554	promotor	SIX5|DMPK|DMWD	19.85	19.02	12.09	7.78	87.82	88.06	66.25	57.72	16.63	14.18	13.15	7.79	SIX5|DMPK|DMWD	FBXO46|SNRPD2|GPR4|EML2|FOXA3|OPA3	DMPK	SIX5|FOXA3	FBXO46::chr19:46234150/-:-000035109|FBXO46::chr19:46216830/-:-000052429|SIX5::chr19:46272496/-:0000000000|MYPOP::chr19:46405082/-:0000108269|MYPOP::chr19:46405861/-:0000109048|GPR4::chr19:46095954/-:-000173305|GPR4::chr19:46105465/-:-000163794|GPR4::chr19:46095954/-:-000173305|GPR4::chr19:46105465/-:-000163794|EML2::chr19:46148774/-:-000120485|EML2::chr19:46142674/-:-000126585|EML2::chr19:4614698…
chr20:47892013-47910196	18183	promotor	ZNFX1	25.23	22.08	22.42	14.88	87.8	83.38	78.91	80.8	21.09	15.64	22.87	14.47	ZNFX1	STAU1			STAU1::chr20:47795780/-:-000096233|STAU1::chr20:47782821/-:-000109192|STAU1::chr20:47804903/-:-000087110|STAU1::chr20:47770607/-:-000121406|STAU1::chr20:47790805/-:-000101208|STAU1::chr20:47795780/-:-000096233|STAU1::chr20:47782821/-:-000109192|STAU1::chr20:47804903/-:-000087110|STAU1::chr20:47770607/-:-000121406|STAU1::chr20:47790805/-:-000101208|KCNB1::chr20:48099180/-:0000188984|DDX27::chr20:4…
chr11:57077491-57104322	26831	promotor	SSRP1|TNKS1BP1|P2RX3	15.42	11.33	11.04	6.69	87.72	73.83	73.06	56.36	9.79	8.35	8.27	5.95	SSRP1|TNKS1BP1|P2RX3	APLNR|RTN4RL2		SSRP1	APLNR::chr11:57004926/-:-000072565|SSRP1::chr11:57103350/-:0000000000|SSRP1::chr11:57102713/-:0000000000|PRG3::chr11:57148622/-:0000044300|PRG3::chr11:57148253/-:0000043931|PRG2::chr11:57157428/-:0000053106|PRG2::chr11:57158129/-:0000053807|TIMM10::chr11:57298231/-:0000193909|TIMM10::chr11:57297706/-:0000193384|LRRC55::chr11:56949220/+:0000128271|TNKS1BP1::chr11:57089423/-:0000000000|TNKS1BP1::ch…
chr2:100670331-100688331	18000	genebody_intron	AFF3	85.45	56.8	18.18	13.67	87.68	46.68	47.23	34.15	26.17	23.04	16.83	13.27				AFF3	AFF3::chr2:100722044/-:0000033713|AFF3::chr2:100759036/-:0000070705|AFF3::chr2:100720979/-:0000032648
chr6:31684486-31709080	24594	promotor	MSH5|LY6G6C|CLIC1|C6orf25|DDAH2	21.09	14.77	10.84	5	87.59	68.49	67.23	58.09	13.2	9.9	9.35	4.51	MSH5|LY6G6C|CLIC1|C6orf25|DDAH2	GPANK1|BAG6|HSPA1B|HSPA1A|DDX39B|SAPCD1|C2|ABHD16A|NCR3|LTB|C6orf48|C6orf47|ATP6V1G2		ZBTB12	GPANK1::chr6:31632779/-:-000051707|GPANK1::chr6:31634059/-:-000050427|GPANK1::chr6:31633178/-:-000051308|GPANK1::chr6:31632356/-:-000052130|GPANK1::chr6:31633406/-:-000051080|GPANK1::chr6:31632353/-:-000052133|GPANK1::chr6:31633638/-:-000050848|LY6G6C::chr6:31689510/-:0000000000|BAG6::chr6:31620169/-:-000064317|BAG6::chr6:31619552/-:-000064934|BAG6::chr6:31620476/-:-000064010|VARS::chr6:31763711/…
chr19:2031500-2070336	38836	promotor	MKNK2	19.29	15.23	10.79	6.13	87.46	80.73	71.88	61.72	14.18	11.17	10.15	7	MKNK2	ABHD17A|KLF16|AMH|OAZ1|REXO1|IZUMO4|SF3A2|DOT1L	MKNK2|CSNK1G2	KLF16	ABHD17A::chr19:1881802/-:-000149698|ABHD17A::chr19:1885517/-:-000145983|SCAMP4::chr19:1914977/+:0000116523|SCAMP4::chr19:1905372/+:0000126128|KLF16::chr19:1863563/-:-000167937|AMH::chr19:2249112/+:-000178776|MKNK2::chr19:2051242/-:0000000000|MKNK2::chr19:2050945/-:0000000000|ADAT3::chr19:1905370/+:0000126130|ADAT3::chr19:1911888/+:0000119612|OAZ1::chr19:2269484/+:-000199148|CSNK1G2::chr19:1941160…
chr1:249118986-249134758	15772	promotor	ZNF672|SH3BP5L	15.41	12.74	12.15	7.85	87.45	89.9	66.14	62.6	8.44	7.76	7.9	4.29	ZNF672|SH3BP5L	PGBD2|ZNF672		ZNF692|ZNF672	ZNF692::chr1:249153314/-:0000018556|ZNF692::chr1:249153124/-:0000018366|ZNF692::chr1:249152519/-:0000017761|PGBD2::chr1:249211477/+:-000076719|PGBD2::chr1:249200441/+:-000065683|PGBD2::chr1:249208014/+:-000073256|ZNF672::chr1:249138681/+:-000003923|ZNF672::chr1:249139764/+:-000005006|ZNF672::chr1:249132376/+:0000000000|ZNF672::chr1:249141250/+:-000006492|SH3BP5L::chr1:249119564/-:0000000000|SH3BP…
chr9:93790521-93801545	11024	3 prime	AUH|SYK	33.88	14.65	8.36	4.5	87.28	53.04	54.37	43.88	11.66	6.3	7.35	4.44			SYK		SYK::chr9:93606139/+:0000184382|SYK::chr9:93606139/+:0000184382
chr9:124029173-124063332	34159	promotor	GSN	22.62	18.17	21.88	11.45	87.08	79.22	114.77	107.41	15.67	14.11	22.56	12.55	GSN	RAB14			STOM::chr9:124132581/-:0000069249|CNTRL::chr9:123850573/+:0000178600|RAB14::chr9:123955696/-:-000073477|RAB14::chr9:123964364/-:-000064809|GSN::chr9:124048358/+:0000000000|GSN::chr9:124064240/+:-000000908|GSN::chr9:124044152/+:0000000000|GSN::chr9:124030379/+:0000000000|GSN::chr9:124048857/+:0000000000|GSN::chr9:124062333/+:0000000000|GSN::chr9:124044716/+:0000000000|GSN::chr9:124062078/+:0000000…
chr11:73488907-73501256	12349	promotor	MRPL48	31.59	24.8	15.16	8.18	87.05	73.23	69.64	59.06	15.07	13.01	10.79	6.16	MRPL48	DNAJB13|PAAF1|FAM168A|RAB6A			PLEKHB1::chr11:73358593/+:0000130314|PLEKHB1::chr11:73360056/+:0000128851|PLEKHB1::chr11:73357222/+:0000131685|PLEKHB1::chr11:73359734/+:0000129173|PAAF1::chr11:73588013/+:-000086757|PAAF1::chr11:73602156/+:-000100900|PAAF1::chr11:73598075/+:-000096819|PAAF1::chr11:73610190/+:-000108934|PAAF1::chr11:73587743/+:-000086487|PAAF1::chr11:73598084/+:-000096828|PAAF1::chr11:73589823/+:-000088567|PAAF1:…
chr11:47196944-47238725	41781	promotor	ARFGAP2|DDB2|PACSIN3	22.07	16.99	15.12	7.3	87	66.45	79.73	50.18	15.33	10.02	12.58	6.91	ARFGAP2|DDB2|PACSIN3	SLC39A13|MADD|NR1H3		SPI1|NR1H3	SLC39A13::chr11:47430045/+:-000191320|SLC39A13::chr11:47431637/+:-000192912|SLC39A13::chr11:47431616/+:-000192891|MADD::chr11:47295377/+:-000056652|MADD::chr11:47291670/+:-000052945|MADD::chr11:47291198/+:-000052473|MADD::chr11:47290926/+:-000052201|SPI1::chr11:47400126/-:0000161401|ACP2::chr11:47270397/-:0000031672|ACP2::chr11:47269277/-:0000030552|ACP2::chr11:47266972/-:0000028247|ACP2::chr11:4…
chr19:45278538-45314349	35811	promotor	CBLC|BCAM	24.92	15.06	8.25	3.17	86.9	56.03	64.85	43.31	11.2	6.24	8.35	3.13	CBLC|BCAM	APOE|RELB|APOC1|APOC2|APOC4|TOMM40|PVRL2|CLPTM1		RELB	CBLC::chr19:45281125/+:0000000000|PVRL2::chr19:45349392/+:-000035043|APOE::chr19:45409005/+:-000094656|APOE::chr19:45409277/+:-000094928|APOE::chr19:45409858/+:-000095509|APOE::chr19:45409657/+:-000095308|APOE::chr19:45409843/+:-000095494|RELB::chr19:45504706/+:-000190357|IGSF23::chr19:45116939/+:0000161599|PVR::chr19:45147097/+:0000131441|TOMM40::chr19:45394476/+:-000080127|TOMM40::chr19:4539466…
chr1:244996061-245003034	6973	promotor	COX20	23.97	21.48	13.79	8.85	86.8	88.84	75.64	71.77	12.07	11.19	10.66	8.39	COX20	EFCAB2			COX20::chr1:244998638/+:0000000000|DESI2::chr1:244816349/+:0000179712|HNRNPU::chr1:245027826/-:0000024792|EFCAB2::chr1:245165422/+:-000162388|EFCAB2::chr1:245133630/+:-000130596|EFCAB2::chr1:245133170/+:-000130136
chrX:39941502-39981289	39787	promotor	BCOR	46.07	44.35	21.52	15.69	86.64	103.43	57.22	62.35	25.52	26.64	18.92	13.18	BCOR				BCOR::chrX:39937221/-:-000004281|BCOR::chrX:39956718/-:0000000000|BCOR::chrX:40036581/-:0000055292|BCOR::chrX:39937221/-:-000004281|BCOR::chrX:39956718/-:0000000000|BCOR::chrX:40036581/-:0000055292
chr22:42226914-42243869	16955	promotor	SREBF2	18.68	10.21	9.35	2.87	86.61	63.44	73.34	46.7	12.27	8.43	13.11	3.95	SREBF2	WBP2NL|NHP2L1|SEPT3		SREBF2	CCDC134::chr22:42204878/+:0000022036|CCDC134::chr22:42196625/+:0000030289|CCDC134::chr22:42204878/+:0000022036|CCDC134::chr22:42196625/+:0000030289|WBP2NL::chr22:42394728/+:-000150859|CENPM::chr22:42343167/-:0000099298|CENPM::chr22:42342757/-:0000098888|CENPM::chr22:42336222/-:0000092353|NHP2L1::chr22:42084912/-:-000142002|NHP2L1::chr22:42078590/-:-000148324|C22orf46::chr22:42086546/+:0000140368|…
chr7:107974204-108011681	37477	enhancer	NRCAM|DNAJB9	79.62	107.9	18.71	12.1	86.57	97.52	68.72	64.05	26.22	41	18.08	12.38		NRCAM|DNAJB9		THAP5	NRCAM::chr7:107880613/-:-000093591|NRCAM::chr7:108096840/-:0000085159|NRCAM::chr7:107953174/-:-000021030|NRCAM::chr7:108040036/-:0000028355|NRCAM::chr7:107880613/-:-000093591|NRCAM::chr7:108096840/-:0000085159|NRCAM::chr7:107953174/-:-000021030|NRCAM::chr7:108040036/-:0000028355|NRCAM::chr7:107880613/-:-000093591|NRCAM::chr7:108096840/-:0000085159|NRCAM::chr7:107953174/-:-000021030|NRCAM::chr7:10…
chr12:64471260-64479510	8250	genebody_exon	SRGAP1|SRGAP1	30.38	33.88	8.01	6.47	86.47	93.61	77.3	82.46	8.65	10.07	7.66	4.81					C12orf66::chr12:64616075/-:0000136565
chr12:120664774-120674421	9647	promotor	PXN	18.49	9.57	13.09	5.85	86.33	44.53	69.58	46.32	12.94	8.89	14.56	5.37	PXN	RAB35|SIRT4|RPLP0|GCN1L1			RAB35::chr12:120554642/-:-000110132|SIRT4::chr12:120740123/+:-000065702|SIRT4::chr12:120741363/+:-000066942|MSI1::chr12:120806982/-:0000132561|RPLP0::chr12:120638693/-:-000026081|RPLP0::chr12:120639013/-:-000025761|RPLP0::chr12:120638633/-:-000026141|GCN1L1::chr12:120632512/-:-000032262|PXN::chr12:120662179/-:-000002595|PXN::chr12:120687963/-:0000013542|PXN::chr12:120660801/-:-000003973|PXN::chr1…
chr11:121313574-121369372	55798	promotor	SORL1	35.69	29.16	20.46	12.18	86.24	66.95	88.15	68.82	17.8	15.72	18.62	9.39	SORL1				SORL1::chr11:121322911/+:0000000000|SC5D::chr11:121174074/+:0000139500|SC5D::chr11:121163387/+:0000150187|SC5D::chr11:121163576/+:0000149998
chr4:160389840-160425841	36001	3 prime	RAPGEF2	131.82	86.36	16.72	5.43	86.21	52.86	51.51	38.2	30.78	21.01	12.17	6.38
chr8:128860744-128913407	52663	genebody_exon	PVT1	89.06	104.86	14.67	4.45	86.12	68.06	31.59	9.86	34.47	42.13	10.15	4.98				MYC	MYC::chr8:128748314/+:0000112430
chr15:96868081-96901042	32961	promotor	NR2F2	34.19	31.79	19	15.03	86.09	86.09	74.49	77.68	15.75	13.81	16.69	10.32	NR2F2			NR2F2	NR2F2::chr15:96877304/+:0000000000|NR2F2::chr15:96875793/+:0000000000|NR2F2::chr15:96869156/+:0000000000|NR2F2::chr15:96874110/+:0000000000|NR2F2::chr15:96876568/+:0000000000
chr17:39926169-39950288	24119	promotor	JUP	13.66	7.61	8.11	2.71	85.77	66.05	70.9	47.33	8.39	6.55	8.49	3.39	JUP	KLHL10|HAP1|CNP|FKBP10|KRT17|KRT16|KRT14|TTC25|KRT9			KLHL10::chr17:39994042/+:-000043754|KLHL11::chr17:40021683/-:0000071395|HAP1::chr17:39890897/-:-000035272|CNP::chr17:40118758/+:-000168470|FKBP10::chr17:39968961/+:-000018673|EIF1::chr17:39845126/+:0000081043|DNAJC7::chr17:40149256/-:0000198968|NT5C3B::chr17:39992522/-:0000042234|KRT17::chr17:39780881/-:-000145288|KRT16::chr17:39769078/-:-000157091|JUP::chr17:39942963/-:0000000000|JUP::chr17:3992…
chr7:75716530-75760412	43882	enhancer	HSPB1|STYXL1|SRRM3|TMEM120A	22.69	24.23	6.83	4.29	85.73	79.31	66.44	58.24	9.47	9.7	4.91	2.85		HSPB1|STYXL1|SRRM3|TMEM120A			HSPB1::chr7:75931874/+:-000171462|STYXL1::chr7:75659841/-:-000056689|STYXL1::chr7:75677320/-:-000039210|SRRM3::chr7:75831210/+:-000070798|SRRM3::chr7:75864345/+:-000103933|POR::chr7:75544419/+:0000172111|POR::chr7:75583306/+:0000133224|TMEM120A::chr7:75623991/-:-000092539|MDH2::chr7:75687286/+:0000029244|MDH2::chr7:75686727/+:0000029803|MDH2::chr7:75677336/+:0000039194
chr5:10287785-10312364	24579	promotor	CMBL	28.77	19.17	17.02	10.78	85.69	71.79	75.6	55.63	16.98	13.07	19.89	7.52	CMBL	MARCH6|FAM173B|ROPN1L			CMBL::chr5:10308167/-:0000000000|CMBL::chr5:10290892/-:0000000000|CMBL::chr5:10308167/-:0000000000|CMBL::chr5:10290892/-:0000000000|MARCH6::chr5:10353750/+:-000041386|FAM173B::chr5:10250020/-:-000037765|ROPN1L::chr5:10441973/+:-000129609|ROPN1L::chr5:10442238/+:-000129874|CCT5::chr5:10250281/+:0000037504
chr2:239191077-239198641	7564	promotor	PER2	15.01	11.47	7.12	3.49	85.69	61.42	79.81	62.89	7.61	4.67	6.68	2.68	PER2	ASB1|ILKAP|TRAF3IP1|HES6		HES6	ASB1::chr2:239335625/+:-000136984|KLHL30::chr2:239049325/+:0000141752|KLHL30::chr2:239047362/+:0000143715|ESPNL::chr2:239008950/+:0000182127|PER2::chr2:239197206/-:0000000000|PER2::chr2:239186595/-:-000004482|ILKAP::chr2:239112323/-:-000078754|TRAF3IP1::chr2:239229184/+:-000030543|HES6::chr2:239148764/-:-000042313
chr7:100025261-100048844	23583	promotor	MEPCE|ZCWPW1|PPP1R35	17.77	12.91	9.1	5.61	85.62	83.98	59.97	54.85	11.31	9.27	8.27	4.86	MEPCE|ZCWPW1|PPP1R35	MOSPD3|AGFG2|ZCWPW1|GATS|FBXO24|PCOLCE|NYAP1		TSC22D4	MOSPD3::chr7:100210352/+:-000161508|MOSPD3::chr7:100209724/+:-000160880|MOSPD3::chr7:100210052/+:-000161208|MOSPD3::chr7:100210113/+:-000161269|TFR2::chr7:100239172/-:0000190328|TFR2::chr7:100231272/-:0000182428|MEPCE::chr7:100028652/+:0000000000|MEPCE::chr7:100026412/+:0000000000|MEPCE::chr7:100027253/+:0000000000|MEPCE::chr7:100028237/+:0000000000|ZCWPW1::chr7:100018300/-:-000006961|ZCWPW1::chr…
chr2:65519232-65565650	46418	enhancer	RAB1A	35.19	25.06	19.03	5.03	85.53	52.84	82.02	55.3	17.22	12.25	16.05	6.64		RAB1A			RAB1A::chr2:65357434/-:-000161798|ACTR2::chr2:65454828/+:0000064404|SPRED2::chr2:65593930/-:0000028280|SPRED2::chr2:65659655/-:0000094005|SPRED2::chr2:65593930/-:0000028280|SPRED2::chr2:65659655/-:0000094005
chr11:61447067-61469517	22450	promotor	DAGLA	25.23	8.62	14.06	4.81	85.48	26.48	90.34	38.4	13.35	6.47	12.99	4.92	DAGLA	DAGLA|SYT7|FEN1|MYRF|FADS2			DAGLA::chr11:61447904/+:0000000000|DAGLA::chr11:61487583/+:-000018066|TMEM258::chr11:61560084/-:0000090567|SYT7::chr11:61348343/-:-000098724|MYRF::chr11:61520108/+:-000050591|MYRF::chr11:61522860/+:-000053343|FEN1::chr11:61560108/+:-000090591|FEN1::chr11:61562812/+:-000093295|PPP1R32::chr11:61249253/+:0000197814|PPP1R32::chr11:61248584/+:0000198483|FADS1::chr11:61584528/-:0000115011|FADS3::chr11:…
chr22:29468267-29513084	44817	promotor	KREMEN1	39.51	24.53	8.73	4.71	85.37	50.36	68.71	41.78	14.85	10.45	11.37	4.42	KREMEN1	GAS2L1|EMID1|C22orf31|EWSR1			ZNRF3::chr22:29313376/+:0000154891|GAS2L1::chr22:29702984/+:-000189900|GAS2L1::chr22:29704076/+:-000190992|GAS2L1::chr22:29704048/+:-000190964|RASL10A::chr22:29711744/-:0000198660|KREMEN1::chr22:29469065/+:0000000000|EMID1::chr22:29601900/+:-000088816|RHBDD3::chr22:29663913/-:0000150829|RHBDD3::chr22:29663565/-:0000150481|RHBDD3::chr22:29661656/-:0000148572|C22orf31::chr22:29457906/-:-000010361|E…
chr16:57625115-57670577	45462	promotor	ADGRG1	20.46	7.8	12.83	2.86	85.3	62.18	94.74	69.92	14.14	5.07	12.49	2.37	ADGRG1	CCDC102A|KATNB1|CIAPIN1|ADGRG1|LOC388282|DOK4|DRC7|ADGRG3			CCDC102A::chr16:57570476/-:-000054639|CCDC102A::chr16:57563235/-:-000061880|CCL17::chr16:57447785/+:0000177330|CCL17::chr16:57438678/+:0000186437|KATNB1::chr16:57769659/+:-000099082|KATNB1::chr16:57770889/+:-000100312|CIAPIN1::chr16:57474894/-:-000150221|CIAPIN1::chr16:57481368/-:-000143747|LOC388282::chr16:57844548/+:-000173971|POLR2C::chr16:57496550/+:0000128565|ADGRG5::chr16:57595967/+:0000029…
chr21:46930999-46937816	6817	genebody_exon	SLC19A1|SLC19A1|COL18A1|COL18A1	14.8	10.16	6.52	2.65	85.05	81.45	86.63	80.3	5.63	4.59	6.29	2.6					COL18A1::chr21:46875423/+:0000055576|COL18A1::chr21:46825051/+:0000105948|SLC19A1::chr21:46954541/-:0000016725|SLC19A1::chr21:46962384/-:0000024568|SLC19A1::chr21:46957921/-:0000020105
chr20:54962336-54972603	10267	promotor	CSTF1|AURKA	21.49	15.05	15.88	9.08	85.04	48.01	75.82	47.65	12.41	8.01	12.36	4.53	CSTF1|AURKA	FAM209B|FAM209A|CASS4|RTFDC1	AURKA		FAM209B::chr20:55108301/+:-000135698|GCNT7::chr20:55088892/-:0000116289|GCNT7::chr20:55089360/-:0000116757|GCNT7::chr20:55079349/-:0000106746|GCNT7::chr20:55100980/-:0000128377|GCNT7::chr20:55072723/-:0000100120|GCNT7::chr20:55088892/-:0000116289|GCNT7::chr20:55089360/-:0000116757|GCNT7::chr20:55079349/-:0000106746|GCNT7::chr20:55100980/-:0000128377|GCNT7::chr20:55072723/-:0000100120|FAM209A::chr…
chr8:66917928-66946551	28623	promotor	DNAJC5B	41.74	49.76	19.17	14.42	85.03	91.91	72.45	78.78	19.02	20.24	15.32	11.75	DNAJC5B	PDE7A|DNAJC5B|TRIM55			DNAJC5B::chr8:66963765/+:-000017214|DNAJC5B::chr8:66933790/+:0000000000|DNAJC5B::chr8:66955722/+:-000009171|PDE7A::chr8:66753968/-:-000163960|CRH::chr8:67089725/-:0000143174|CRH::chr8:67090845/-:0000144294|TRIM55::chr8:67039277/+:-000092726
chr2:30861209-30891788	30579	genebody_exon	LCLAT1	50.22	22.12	4.55	0.62	84.96	43.45	30.72	13.32	13.54	6.67	2.57	0.48					LCLAT1::chr2:30775358/+:0000085851|LCLAT1::chr2:30748452/+:0000112757|LCLAT1::chr2:30682417/+:0000178792|LCLAT1::chr2:30670091/+:0000191118|LCLAT1::chr2:30785011/+:0000076198|LCLAT1::chr2:30699267/+:0000161942|LCLAT1::chr2:30755981/+:0000105228|LCLAT1::chr2:30775358/+:0000085851|LCLAT1::chr2:30748452/+:0000112757|LCLAT1::chr2:30682417/+:0000178792|LCLAT1::chr2:30670091/+:0000191118|LCLAT1::chr2:3…
chr14:21147744-21157153	9409	promotor	ANG|RNASE4	43.74	33.29	35.04	16.9	84.94	79.7	60	58.94	17.23	16.12	16.99	13.08	ANG|RNASE4	RNASE11|RNASE4|RNASE12|RNASE9|RNASE6|EDDM3A|EDDM3B			RNASE1::chr14:21270557/-:0000113404|RNASE1::chr14:21270489/-:0000113336|RNASE1::chr14:21270477/-:0000113324|RNASE1::chr14:21270251/-:0000113098|RNASE1::chr14:21271035/-:0000113882|ANG::chr14:21156931/+:0000000000|ANG::chr14:21152335/+:0000000000|ANG::chr14:21161705/+:-000004552|RNASE11::chr14:21052654/-:-000095090|RNASE11::chr14:21055783/-:-000091961|RNASE11::chr14:21058416/-:-000089328|RNASE4::c…
chr9:123581287-123607379	26092	promotor	PSMD5	24.67	13.9	19.14	6.43	84.87	43.57	78.34	48.35	18.89	14.3	16.57	6.65	PSMD5	FBXW2|MEGF9			PSMD5::chr9:123605298/-:0000000000|TRAF1::chr9:123676577/-:0000069198|TRAF1::chr9:123688578/-:0000081199|TRAF1::chr9:123691450/-:0000084071|TRAF1::chr9:123688965/-:0000081586|TRAF1::chr9:123676015/-:0000068636|TRAF1::chr9:123689172/-:0000081793|TRAF1::chr9:123676849/-:0000069470|FBXW2::chr9:123555534/-:-000025753|FBXW2::chr9:123555739/-:-000025548|FBXW2::chr9:123550555/-:-000030732|MEGF9::chr9:12…
chr7:38254810-38359891	105081	promotor	TARP	159.08	223.25	25.67	15.3	84.83	106.49	56.08	60.41	36.87	60.41	20.19	14.39	TARP				TARP::chr7:38305278/-:0000000000|TARP::chr7:38313247/-:0000000000|STARD3NL::chr7:38217807/+:0000037003|STARD3NL::chr7:38247047/+:0000007763
chr17:985344-1020147	34803	promotor	ABR	13.73	8.97	8.51	2.12	84.75	69.47	86.24	60.38	8.74	5.51	8.15	3.41	ABR	TUSC5|ABR|NXN			TUSC5::chr17:1182956/+:-000162809|ABR::chr17:1012339/-:0000000000|ABR::chr17:982385/-:-000002959|ABR::chr17:1090615/-:0000070468|ABR::chr17:1083267/-:0000063120|ABR::chr17:935080/-:-000050264|ABR::chr17:1028701/-:0000008554|ABR::chr17:1012339/-:0000000000|ABR::chr17:982385/-:-000002959|ABR::chr17:1090615/-:0000070468|ABR::chr17:1083267/-:0000063120|ABR::chr17:935080/-:-000050264|ABR::chr17:102870…
chr15:63752067-63799497	47430	promotor	USP3	37.62	32.95	18.85	10.47	84.61	81.46	82.05	77.26	18.75	14.75	18.86	9.33	USP3	CA12|FBXL22			APH1B::chr15:63569748/+:0000182319|USP3::chr15:63796709/+:0000000000|CA12::chr15:63674308/-:-000077759|FBXL22::chr15:63889551/+:-000090054
chr17:9097895-9122667	24772	genebody_intron	NTN1	23.61	12.77	9.32	4.73	84.58	56.48	73.47	55.68	8.02	6.84	9.15	5.67					NTN1::chr17:8924858/+:0000173037|NTN1::chr17:8925627/+:0000172268
chr12:7033020-7056898	23878	promotor	C12orf57|ATN1|PTPN6	32.65	23.9	27.72	16.35	84.57	86.63	92.5	86.43	28.06	21.95	33.43	20.01	C12orf57|ATN1|PTPN6	SPSB2|MLF2|CDCA3|EMG1|C1S			PHB2::chr12:7079915/-:0000023017|USP5::chr12:6961290/+:0000071730|USP5::chr12:6961284/+:0000071736|LAG3::chr12:6881669/+:0000151351|CD4::chr12:6923924/+:0000109096|CD4::chr12:6923307/+:0000109713|CD4::chr12:6924896/+:0000108124|CD4::chr12:6925221/+:0000107799|CD4::chr12:6898637/+:0000134383|CD4::chr12:6909237/+:0000123783|CD4::chr12:6923924/+:0000109096|CD4::chr12:6923307/+:0000109713|CD4::chr12:…
chr3:49043587-49067469	23882	promotor	WDR6|DALRD3|IMPDH2|NDUFAF3	22.06	16.52	21.3	8.98	84.48	86.2	72.45	61.66	18.03	14.73	21.4	11.09	WDR6|DALRD3|IMPDH2|NDUFAF3	CCDC36|PRKAR2A|SLC25A20|KLHDC8B|ARIH2OS			P4HTM::chr3:49027340/+:0000016247|WDR6::chr3:49044636/+:0000000000|DALRD3::chr3:49058503/-:0000000000|DALRD3::chr3:49055301/-:0000000000|DALRD3::chr3:49055750/-:0000000000|DALRD3::chr3:49056040/-:0000000000|QARS::chr3:49142561/-:0000075092|ARIH2::chr3:48956280/+:0000087307|ARIH2::chr3:48960180/+:0000083407|ARIH2::chr3:48964894/+:0000078693|C3orf84::chr3:49229290/-:0000161821|CCDC71::chr3:49203784…
chr15:44083371-44094345	10974	promotor	SERINC4|SERF2|HYPK	18.76	10.42	9.99	4.56	84.36	67.28	82.52	69.93	10.91	7.26	8.84	4.73	SERINC4|SERF2|HYPK	ELL3|CATSPER2|STRC|WDR76			MFAP1::chr15:44116950/-:0000022605|SERINC4::chr15:44091334/-:0000000000|SERINC4::chr15:44091724/-:0000000000|SERINC4::chr15:44090701/-:0000000000|SERINC4::chr15:44092294/-:0000000000|SERF2::chr15:44084039/+:0000000000|SERF2::chr15:44077607/+:0000005764|SERF2::chr15:44069293/+:0000014078|SERF2::chr15:44084574/+:0000000000|SERF2::chr15:44084173/+:0000000000|SERF2::chr15:44085172/+:0000000000|PDIA3:…
chr11:70669585-70674957	5372	enhancer	SHANK2	17.61	10.61	8.28	2.16	84.11	65.85	77.2	57.46	7.23	6.12	5.7	2.71		SHANK2			SHANK2::chr11:70858383/-:0000183426|SHANK2::chr11:70507944/-:-000161641|SHANK2::chr11:70858383/-:0000183426|SHANK2::chr11:70507944/-:-000161641
chr17:79474449-79487472	13023	promotor	ACTG1	20.56	14.77	14.72	7.41	84.06	86.57	66.19	61.36	15.91	11.1	17.71	8.33	ACTG1	MRPL12|CCDC137|TSPAN10|HGS|LOC100130370|SLC25A10|FSCN2|TMEM105			MRPL12::chr17:79670399/+:-000182927|CCDC137::chr17:79633760/+:-000146288|ACTG1::chr17:79479891/-:0000000000|ACTG1::chr17:79479385/-:0000000000|TSPAN10::chr17:79609330/+:-000121858|TSPAN10::chr17:79604196/+:-000116724|BAHCC1::chr17:79373520/+:0000100929|HGS::chr17:79650961/+:-000163489|C17orf70::chr17:79519428/-:0000031956|LOC100130370::chr17:79359159/-:-000115290|ARL16::chr17:79650953/-:000016348…
chr19:1382721-1423314	40593	promotor	DAZAP1|GAMT|NDUFS7	23.15	15.54	15.44	5.79	84.02	77.08	60	47.41	18.13	12.38	14.44	7.54	DAZAP1|GAMT|NDUFS7	RPS15|PLK5|C19orf26|APC2|REEP6	STK11|PLK5	MBD3	MIDN::chr19:1249888/+:0000132833|MIDN::chr19:1248551/+:0000134170|DAZAP1::chr19:1407567/+:0000000000|UQCR11::chr19:1605482/-:0000182168|GAMT::chr19:1401568/-:0000000000|MUM1::chr19:1356322/+:0000026399|MUM1::chr19:1354975/+:0000027746|MBD3::chr19:1592759/-:0000169445|RPS15::chr19:1438362/+:-000015048|ADAMTSL5::chr19:1513187/-:0000089873|ADAMTSL5::chr19:1511158/-:0000087844|CIRBP::chr19:1269264/+:…
chr1:42323428-42394186	70758	promotor	HIVEP3	45.78	64.74	22.86	17.27	83.99	78.79	81.55	80.01	22.02	31.16	22.47	14.54	HIVEP3	HIVEP3		HIVEP3	HIVEP3::chr1:42384377/-:0000000000|HIVEP3::chr1:42166665/-:-000156763|HIVEP3::chr1:42384377/-:0000000000|HIVEP3::chr1:42166665/-:-000156763
chr2:28596583-28620332	23749	promotor	FOSL2	35.44	52.21	14.36	12.02	83.98	114.92	70.99	73.95	17.08	26.76	14.48	11.18	FOSL2	PLB1		FOSL2	PLB1::chr2:28718937/+:-000098605|FOSL2::chr2:28615778/+:0000000000
chr1:27848494-27903420	54926	promotor	AHDC1	25.05	10.82	17.46	5.35	83.95	53.89	103.4	61.12	14.85	8.26	16.41	6.96	AHDC1	FCN3|FAM76A|WASF2|CD164L2|MAP3K6|STX12	MAP3K6|FGR		FCN3::chr1:27701314/-:-000147180|GPR3::chr1:27719147/+:0000129347|GPR3::chr1:27720297/+:0000128197|FAM76A::chr1:28052489/+:-000149069|SYTL1::chr1:27671787/+:0000176707|SYTL1::chr1:27668482/+:0000180012|WASF2::chr1:27755442/-:-000093052|WASF2::chr1:27816697/-:-000031797|WASF2::chr1:27755442/-:-000093052|WASF2::chr1:27816697/-:-000031797|IFI6::chr1:27995856/-:0000092436|IFI6::chr1:27998723/-:000009…
chr17:27272737-27280297	7560	promotor	PHF12	18.92	15.36	11.6	5.46	83.88	73.8	83.67	81.1	10.89	9.03	10.47	7.78	PHF12	FAM222B|PIPOX|DHRS13|FLOT2			TIAF1::chr17:27402626/-:0000122329|DHRS13::chr17:27230088/-:-000042649|PHF12::chr17:27278507/-:0000000000|PIPOX::chr17:27369917/+:-000089620|FAM222B::chr17:27161343/-:-000111394|FAM222B::chr17:27100807/-:-000171930|FAM222B::chr17:27093724/-:-000179013|FAM222B::chr17:27117442/-:-000155295|FAM222B::chr17:27089173/-:-000183564|FAM222B::chr17:27169856/-:-000102881|FAM222B::chr17:27139452/-:-000133285…
chr10:61647613-61670468	22855	promotor	CCDC6	30.41	25.71	16.92	14.16	83.87	81.37	77.42	81.81	12.52	14.96	16.34	14.46	CCDC6	SLC16A9|MRLN			SLC16A9::chr10:61469648/-:-000177965|MRLN::chr10:61498319/-:-000149294|MRLN::chr10:61498876/-:-000148737|MRLN::chr10:61496977/-:-000150636|MRLN::chr10:61513202/-:-000134411|MRLN::chr10:61498319/-:-000149294|MRLN::chr10:61498876/-:-000148737|MRLN::chr10:61496977/-:-000150636|MRLN::chr10:61513202/-:-000134411|CCDC6::chr10:61666413/-:0000000000
chr8:126440636-126448938	8302	promotor	TRIB1	21.71	14.49	18.73	9.96	83.69	69.43	75.52	58.71	16.05	14.17	15.65	10.17	TRIB1		TRIB1		TRIB1::chr8:126442562/+:0000000000|TRIB1::chr8:126444450/+:0000000000|TRIB1::chr8:126445558/+:0000000000
chr14:102552090-102566318	14228	promotor	HSP90AA1	19.9	14.73	11.06	5.92	83.53	70.36	76.4	62.14	9.63	7.72	10.1	5.45	HSP90AA1	WDR20			HSP90AA1::chr14:102606085/-:0000039767|HSP90AA1::chr14:102553511/-:0000000000|HSP90AA1::chr14:102606085/-:0000039767|HSP90AA1::chr14:102553511/-:0000000000|WDR20::chr14:102606188/+:-000039870|DYNC1H1::chr14:102430864/+:0000121226
chr10:11723572-11731660	8088	enhancer	USP6NL|ECHDC3|PROSER2	31.14	8.98	9.82	4.19	83.52	36.85	91.85	52.49	8.31	4.04	8.09	3.41		USP6NL|ECHDC3|PROSER2			PROSER2::chr10:11865396/+:-000133736|PROSER2::chr10:11893995/+:-000162335|ECHDC3::chr10:11784355/+:-000052695|USP6NL::chr10:11639715/-:-000083857|USP6NL::chr10:11574278/-:-000149294|USP6NL::chr10:11653787/-:-000069785|USP6NL::chr10:11639715/-:-000083857|USP6NL::chr10:11574278/-:-000149294|USP6NL::chr10:11653787/-:-000069785
chr15:43418920-43436724	17804	promotor	TMEM62	25.08	21.57	14.4	8.51	83.42	78.09	80.31	76.68	12.59	11.6	15.55	9.01	TMEM62	CCNDBP1|ADAL|UBR1			LCMT2::chr15:43622819/-:0000186095|TGM5::chr15:43559054/-:0000122330|TGM7::chr15:43594452/-:0000157728|CCNDBP1::chr15:43477465/+:-000040741|EPB42::chr15:43513322/-:0000076598|ADAL::chr15:43624097/+:-000187373|ADAL::chr15:43622553/+:-000185829|ADAL::chr15:43627142/+:-000190418|ADAL::chr15:43625508/+:-000188784|UBR1::chr15:43398285/-:-000020635|TMEM62::chr15:43425721/+:0000000000
chr13:99842987-99855068	12081	promotor	UBAC2	21.58	18.97	14.12	9.37	83.26	83.48	78.26	70.8	11.67	10.33	9.84	7.36	UBAC2	DOCK9			GPR183::chr13:99948416/-:0000093348|GPR183::chr13:99959748/-:0000104680|DOCK9::chr13:99738659/-:-000104328|DOCK9::chr13:99738659/-:-000104328|UBAC2::chr13:99853162/+:0000000000|UBAC2::chr13:99852678/+:0000000000|GPR18::chr13:99910681/-:0000055613|GPR18::chr13:99908772/-:0000053704|GPR18::chr13:99908159/-:0000053091
chr6:7530961-7563267	32306	promotor	DSP	34.1	32.22	20.09	15.89	83.24	80.32	87.13	68.16	18.79	17.86	16.85	12.44	DSP	BMP6|SNRNP48|CAGE1	RIOK1		BMP6::chr6:7727010/+:-000163743|SNRNP48::chr6:7590431/+:-000027164|RIOK1::chr6:7390061/+:0000140900|RIOK1::chr6:7402879/+:0000128082|RIOK1::chr6:7390061/+:0000140900|RIOK1::chr6:7402879/+:0000128082|CAGE1::chr6:7389941/-:-000141020|CAGE1::chr6:7387428/-:-000143533|CAGE1::chr6:7379252/-:-000151709|CAGE1::chr6:7386104/-:-000144857|DSP::chr6:7541869/+:0000000000
chr1:39591745-39658655	66910	enhancer	RHBDL2	34.15	24.44	19.12	9.64	83.17	62.79	73.78	59.35	19.52	16.07	19.73	8.02		RHBDL2			MACF1::chr1:39549838/+:0000041907|RHBDL2::chr1:39395184/-:-000196561|RHBDL2::chr1:39407501/-:-000184244|RHBDL2::chr1:39395184/-:-000196561|RHBDL2::chr1:39407501/-:-000184244|NDUFS5::chr1:39494394/+:0000097351|NDUFS5::chr1:39491966/+:0000099779|AKIRIN1::chr1:39456915/+:0000134830
chr18:52430374-52446436	16062	enhancer	RAB27B	50.99	41.44	19.33	11.7	83.12	68.92	89.8	81.42	13.53	14.85	14.81	10.4		RAB27B			RAB27B::chr18:52544797/+:-000098361|RAB27B::chr18:52495707/+:-000049271|RAB27B::chr18:52544797/+:-000098361|RAB27B::chr18:52495707/+:-000049271|DYNAP::chr18:52258389/+:0000171985|CCDC68::chr18:52612707/-:0000166271|CCDC68::chr18:52610033/-:0000163597|CCDC68::chr18:52626738/-:0000180302|CCDC68::chr18:52610029/-:0000163593|CCDC68::chr18:52625278/-:0000178842
chr12:112193519-112215093	21574	promotor	ALDH2	21.42	16.06	11.67	6.68	82.93	72.25	68.66	56.77	11.78	11.79	11.58	6.86	ALDH2	BRAP|ATXN2|MAPKAPK5	MAPKAPK5		BRAP::chr12:112123799/-:-000069720|ALDH2::chr12:112204690/+:0000000000|ACAD10::chr12:112130500/+:0000063019|ACAD10::chr12:112123856/+:0000069663|ATXN2::chr12:112037479/-:-000156040|MAPKAPK5::chr12:112280031/+:-000064938|TMEM116::chr12:112381172/-:0000166079|TMEM116::chr12:112403562/-:0000188469|TMEM116::chr12:112381172/-:0000166079|TMEM116::chr12:112403562/-:0000188469
chr16:15668795-15685792	16997	enhancer	NDE1	29.55	22.64	11.06	6.3	82.85	75.83	70.55	70.45	10.45	9.61	6.66	2.69		NDE1			C16orf45::chr16:15528324/+:0000140471|C16orf45::chr16:15596122/+:0000072673|NDE1::chr16:15737123/+:-000051331|NDE1::chr16:15758592/+:-000072800|NDE1::chr16:15744082/+:-000058290|NDE1::chr16:15743204/+:-000057412|KIAA0430::chr16:15737022/-:0000051230|KIAA0430::chr16:15733147/-:0000047355|MPV17L::chr16:15489610/+:0000179185
chr1:8759761-8787285	27524	enhancer	RERE	39.79	30.01	19.98	14.09	82.78	58.11	87.58	69.48	17.76	15.11	16.37	11.11		RERE		RERE	RERE::chr1:8877698/-:0000090413|RERE::chr1:8716499/-:-000043262|RERE::chr1:8852646/-:0000065361|RERE::chr1:8877698/-:0000090413|RERE::chr1:8716499/-:-000043262|RERE::chr1:8852646/-:0000065361|ENO1::chr1:8939150/-:0000151865|ENO1::chr1:8931634/-:0000144349|ENO1::chr1:8928115/-:0000140830|ENO1::chr1:8934975/-:0000147690
chr14:62019174-62036734	17560	enhancer	SNAPC1|HIF1A	45.55	55.9	9.98	3.84	82.67	91.32	59.57	54.15	13.84	22.5	9.1	2.89		SNAPC1|HIF1A		HIF1A	SNAPC1::chr14:62229074/+:-000192340|HIF1A::chr14:62164339/+:-000127605|HIF1A::chr14:62162118/+:-000125384
chr17:4841904-4854172	12268	promotor	SLC25A11|ENO3|RNF167|PFN1	17.99	11.31	10.26	4.87	82.67	72.09	54	46.04	12.19	7.58	9.09	4.48	SLC25A11|ENO3|RNF167|PFN1	USP6|ZFP3|CXCL16|KIF1C|VMO1|CHRNE	MINK1	ZNF232|ZFP3|CAMTA2	C17orf107::chr17:4802947/+:0000038957|ZNF232::chr17:5015645/-:0000161473|ZNF232::chr17:5026396/-:0000172224|USP6::chr17:5024669/+:-000170497|USP6::chr17:5031686/+:-000177514|USP6::chr17:5023921/+:-000169749|USP6::chr17:5030798/+:-000176626|USP6::chr17:5019732/+:-000165560|USP6::chr17:5033661/+:-000179489|USP6::chr17:5032246/+:-000178074|USP6::chr17:5029115/+:-000174943|USP6::chr17:5021494/+:-0001…
chr12:56471874-56481780	9906	promotor	ERBB3	12.08	12.8	7.79	7.1	82.64	92.19	70.99	71.31	7.12	8.4	7.32	5.48	ERBB3	MYL6B|ZC3H10|SLC39A5|ESYT1|PA2G4|MYL6|WIBG|RPL41|COQ10A|NABP2|PMEL	ERBB3|CDK2	SMARCC2|IKZF4	ANKRD52::chr12:56652142/-:0000170362|ERBB3::chr12:56473808/+:0000000000|ERBB3::chr12:56473891/+:0000000000|SUOX::chr12:56391042/+:0000080832|SUOX::chr12:56395995/+:0000075879|SUOX::chr12:56393116/+:0000078758|SUOX::chr12:56391398/+:0000080476|MYL6B::chr12:56547592/+:-000065812|MYL6B::chr12:56546203/+:-000064423|MYL6B::chr12:56547656/+:-000065876|SLC39A5::chr12:56624023/+:-000142243|SLC39A5::chr12…
chr14:20921433-20939568	18135	promotor	OSGEP|PNP|APEX1|TMEM55B	21.31	10.34	14.03	6.24	82.45	59.18	49.21	32.56	14.24	10.21	11.1	5.11	OSGEP|PNP|APEX1|TMEM55B	TTC5|TEP1|KLHL33|CCNB1IP1			TTC5::chr14:20774152/-:-000147281|OSGEP::chr14:20923266/-:0000000000|RNASE11::chr14:21052654/-:0000113086|RNASE11::chr14:21055783/-:0000116215|RNASE11::chr14:21058416/-:0000118848|KLHL33::chr14:20898877/-:-000022556|KLHL33::chr14:20903800/-:-000017633|KLHL33::chr14:20898877/-:-000022556|KLHL33::chr14:20903800/-:-000017633|RNASE12::chr14:21058981/-:0000119413|RNASE9::chr14:21029089/-:0000089521|RN…
chr1:159860886-159931731	70845	promotor	IGSF9|CFAP45|SLAMF9|TAGLN2	27.15	18.53	24.8	11.7	82.37	65.18	82.08	60.65	17.57	15.16	17.52	11.53	IGSF9|CFAP45|SLAMF9|TAGLN2	CRP|VSIG8|KCNJ9|C1orf204|ATP1A4|ATP1A2			CRP::chr1:159684378/-:-000176508|KCNJ10::chr1:160040050/-:0000108319|IGSF8::chr1:160068306/-:0000136575|IGSF8::chr1:160068438/-:0000136707|IGSF8::chr1:160068617/-:0000136886|IGSF9::chr1:159913417/-:0000000000|IGSF9::chr1:159915385/-:0000000000|VSIG8::chr1:159832446/-:-000028440|KCNJ9::chr1:160051359/+:-000119628|KCNJ9::chr1:160053706/+:-000121975|CFAP45::chr1:159869905/-:0000000000|PIGM::chr1:160…
chr19:39880332-39903992	23660	promotor	MED29|PLEKHG2|PAF1|ZFP36	24.54	21.08	16.9	11.35	82.34	73.41	50.49	43.84	15.01	15.63	15	10.09	MED29|PLEKHG2|PAF1|ZFP36	IFNL3|IFNL4|DLL3|GMFG|SYCN|LGALS13|SUPT5H|TIMM50|SELV			LGALS13::chr19:40093168/+:-000189176|IFNL1::chr19:39786964/+:0000093368|IFNL2::chr19:39759156/+:0000121176|IFNL3::chr19:39735610/-:-000144722|IFNL4::chr19:39739495/-:-000140837|PLEKHG2::chr19:39903749/+:0000000000|PLEKHG2::chr19:39904704/+:-000000712|GMFG::chr19:39826725/-:-000053607|GMFG::chr19:39825949/-:-000054383|MED29::chr19:39881962/+:0000000000|TIMM50::chr19:39971051/+:-000067059|NCCRP1::c…
chr17:74546598-74583131	36533	promotor	ST6GALNAC2	22.59	12.79	15.83	6.95	82.24	54.96	100.71	78.01	11.99	8.04	16.05	6.29	ST6GALNAC2	METTL23|CYGB|PRPSAP1|UBE2O|MFSD11|RHBDF2			MFSD11::chr17:74733582/+:-000150451|MFSD11::chr17:74732646/+:-000149515|MFSD11::chr17:74734363/+:-000151232|SPHK1::chr17:74381288/+:0000165310|SPHK1::chr17:74380689/+:0000165909|SPHK1::chr17:74381531/+:0000165067|CYGB::chr17:74533986/-:-000012612|JMJD6::chr17:74722880/-:0000139749|UBE2O::chr17:74449287/-:-000097311|SRSF2::chr17:74733492/-:0000150361|PRCD::chr17:74536120/+:0000010478|METTL23::chr1…
chr13:44970088-44982975	12887	genebody_exon	SERP2|TUSC8|TUSC8	26.11	19.57	12.88	7.8	82.12	79.16	94.27	96.03	9.6	9.48	12.32	8.2				TSC22D1	TSC22D1::chr13:45011389/-:0000028414|TSC22D1::chr13:45011059/-:0000028084|TSC22D1::chr13:45010230/-:0000027255|TSC22D1::chr13:45150700/-:0000167725|TSC22D1::chr13:45048436/-:0000065461|TSC22D1::chr13:45011389/-:0000028414|TSC22D1::chr13:45011059/-:0000028084|TSC22D1::chr13:45010230/-:0000027255|TSC22D1::chr13:45150700/-:0000167725|TSC22D1::chr13:45048436/-:0000065461|SERP2::chr13:44947977/+:00000…
chr14:74057516-74081808	24292	promotor	ACOT6|ACOT4	30.22	22.7	12.05	7.99	82.07	62.67	65.7	46.63	14.17	12.7	12.6	6.01	ACOT6|ACOT4	HEATR4|NUMB|DNAL1			HEATR4::chr14:74025650/-:-000031866|HEATR4::chr14:73989927/-:-000067589|HEATR4::chr14:73996947/-:-000060569|HEATR4::chr14:74025650/-:-000031866|HEATR4::chr14:73989927/-:-000067589|HEATR4::chr14:73996947/-:-000060569|NUMB::chr14:73876775/-:-000180741|NUMB::chr14:73925285/-:-000132231|NUMB::chr14:73876775/-:-000180741|NUMB::chr14:73925285/-:-000132231|PNMA1::chr14:74181127/-:0000099319|ELMSAN1::chr…
chr22:39671300-39717189	45889	promotor	RPL3	35.65	24.36	23.04	12.33	82.04	54.71	74.03	51.93	24.12	17.53	23.99	13.43	RPL3	PDGFB|SYNGR1|MGAT3|MIEF1|CBX7|ATF4|TAB1		ATF4	PDGFB::chr22:39636913/-:-000034387|PDGFB::chr22:39640956/-:-000030344|APOBEC3H::chr22:39493228/+:0000178072|APOBEC3H::chr22:39496276/+:0000175024|SYNGR1::chr22:39760174/+:-000042985|SYNGR1::chr22:39745953/+:-000028764|APOBEC3G::chr22:39473009/+:0000198291|RPL3::chr22:39715669/-:0000000000|MGAT3::chr22:39853324/+:-000136135|MGAT3::chr22:39883228/+:-000166039|MGAT3::chr22:39883351/+:-000166162|MIEF…
chr17:73003706-73044555	40849	promotor	KCTD2|ICT1|ATP5H	27.15	14.51	18.57	8.4	81.94	65.92	64.3	48.55	15.3	10.32	12.57	5.62	KCTD2|ICT1|ATP5H	SLC16A5|NUP85|HID1|GRIN2C|FDXR|ARMC7|USH1G|FADS6			KCTD2::chr17:73043278/+:0000000000|HN1::chr17:73145279/-:0000100724|HN1::chr17:73150777/-:0000106222|HN1::chr17:73144765/-:0000100210|HN1::chr17:73150337/-:0000105782|HN1::chr17:73149387/-:0000104832|OTOP3::chr17:72931896/+:0000071810|OTOP2::chr17:72920694/+:0000083012|OTOP2::chr17:72920369/+:0000083337|ICT1::chr17:73008758/+:0000000000|NT5C::chr17:73127889/-:0000083334|SUMO2::chr17:73179097/-:00…
chr19:36604594-36633102	28508	promotor	CAPNS1|POLR2I|TBCB	19.52	12.88	13.77	7.1	81.93	69.47	72.73	61.8	12.96	11.58	12.22	8.75	CAPNS1|POLR2I|TBCB	ZNF146|THAP8|CLIP3|ALKBH6|SYNE4		ZNF146|THAP8|ZNF565	LRFN3::chr19:36428021/+:0000176573|LRFN3::chr19:36430311/+:0000174283|CAPNS1::chr19:36631901/+:0000000000|CAPNS1::chr19:36633553/+:-000000451|CAPNS1::chr19:36632321/+:0000000000|CAPNS1::chr19:36630827/+:0000000000|CAPNS1::chr19:36633810/+:-000000708|CAPNS1::chr19:36633201/+:-000000099|CAPNS1::chr19:36631898/+:0000000000|CAPNS1::chr19:36631028/+:0000000000|SDHAF1::chr19:36486089/+:0000118505|LOC10…
chr19:58309485-58336327	26842	promotor	ZNF552	18.98	20.92	13.82	11.8	81.89	86.84	92.47	111.74	10.57	13.83	14.16	13.83	ZNF552	ZNF154|ZNF671|ZNF587B|ZNF587		ZNF211|ZNF154|ZNF671|ZNF530|ZNF586|ZNF256|ZNF417|ZNF418|ZNF606|ZNF552|ZNF587|ZNF551|ZNF776|ZSCAN4|ZNF134|ZNF814	ZNF211::chr19:58144534/+:0000164951|ZNF211::chr19:58145996/+:0000163489|ZNF211::chr19:58145390/+:0000164095|ZNF671::chr19:58238994/-:-000070491|ZNF154::chr19:58220578/-:-000088907|ZNF418::chr19:58446739/-:0000110412|ZNF418::chr19:58445269/-:0000108942|ZNF256::chr19:58459076/-:0000122749|ZNF776::chr19:58258163/+:0000051322|ZNF606::chr19:58514713/-:0000178386|ZNF606::chr19:58512737/-:0000176410|ZNF…
chr15:62351307-62428787	77480	promotor	C2CD4A|VPS13C	66.56	28.06	22.84	6.81	81.81	41.88	81.2	41.96	23.31	15.16	23.03	8.43	C2CD4A|VPS13C				C2CD4A::chr15:62359175/+:0000000000|C2CD4A::chr15:62359783/+:0000000000|C2CD4B::chr15:62457222/-:0000028435|C2CD4B::chr15:62457481/-:0000028694|VPS13C::chr15:62352663/-:0000000000
chr14:92335377-92378707	43330	promotor	TC2N	36.86	13.05	14.41	6.61	81.53	45.35	75.83	53.84	18.61	9	14.89	6.56	TC2N	CATSPERB|TC2N			TRIP11::chr14:92506402/-:0000127695|FBLN5::chr14:92414045/-:0000035338|ATXN3::chr14:92549601/-:0000170894|ATXN3::chr14:92572964/-:0000194257|ATXN3::chr14:92555160/-:0000176453|ATXN3::chr14:92559661/-:0000180954|CATSPERB::chr14:92198429/-:-000136948|TC2N::chr14:92302869/-:-000032508|TC2N::chr14:92280168/-:-000055209|TC2N::chr14:92333879/-:-000001498|TC2N::chr14:92302869/-:-000032508|TC2N::chr14:92…
chr3:176911197-176932669	21472	promotor	TBL1XR1	54.61	45.43	24.28	15.74	81.43	75.74	97.24	97.48	17.73	16.8	15.74	12.7	TBL1XR1	TBL1XR1			TBL1XR1::chr3:176915047/-:0000000000|TBL1XR1::chr3:176782809/-:-000128388|TBL1XR1::chr3:176816328/-:-000094869|TBL1XR1::chr3:176915047/-:0000000000|TBL1XR1::chr3:176782809/-:-000128388|TBL1XR1::chr3:176816328/-:-000094869|TBL1XR1::chr3:176915047/-:0000000000|TBL1XR1::chr3:176782809/-:-000128388|TBL1XR1::chr3:176816328/-:-000094869
chr18:55920623-55957954	37331	promotor	NEDD4L	44.47	40.45	22.73	14.98	81.34	56.6	91.81	69.32	19.8	21.35	21.42	16.75	NEDD4L	NEDD4L			NEDD4L::chr18:55816564/+:0000104059|NEDD4L::chr18:55916130/+:0000004493|NEDD4L::chr18:55888753/+:0000031870|NEDD4L::chr18:55919232/+:0000001391|NEDD4L::chr18:55989656/+:-000031702|NEDD4L::chr18:55862621/+:0000058002|NEDD4L::chr18:55983213/+:-000025259|NEDD4L::chr18:55912658/+:0000007965|NEDD4L::chr18:55895061/+:0000025562|NEDD4L::chr18:55833019/+:0000087604|NEDD4L::chr18:55816564/+:0000104059|NED…
chr17:79815904-79831200	15296	promotor	ARHGDIA|P4HB	20.35	13.68	12.21	5.74	80.96	74.77	53.46	41.48	13.67	11.6	12.63	6.37	ARHGDIA|P4HB	OXLD1|PPP1R27|LRRC45|ARL16|GPS1|ANAPC11|RAC3|ASPSCR1|FAM195B|NPB|PDE6G		MAFG	OXLD1::chr17:79633666/-:-000182238|DCXR::chr17:79995572/-:0000164372|PPP1R27::chr17:79792925/-:-000022979|LRRC45::chr17:79981177/+:-000149977|RFNG::chr17:80009649/-:0000178449|ARL16::chr17:79650953/-:-000164951|PYCR1::chr17:79894736/-:0000063536|PYCR1::chr17:79895203/-:0000064003|PYCR1::chr17:79895114/-:0000063914|PYCR1::chr17:79895132/-:0000063932|MAFG::chr17:79881443/-:0000050243|MAFG::chr17:79…
chr16:31104649-31154798	50149	promotor	KAT8|VKORC1|BCKDK|PRSS8	18.25	11.2	13.28	5.84	80.94	60.96	70.59	52.59	14.64	11.54	12.8	6.71	KAT8|VKORC1|BCKDK|PRSS8	STX1B|FUS|TRIM72|ZNF668|BCL7C|ITGAM	BCKDK	ZNF646|ZNF668	KAT8::chr16:31128984/+:0000000000|ORAI3::chr16:30960404/+:0000144245|STX1B::chr16:31021958/-:-000082691|FUS::chr16:31191430/+:-000036632|CTF1::chr16:30907927/+:0000196722|TRIM72::chr16:31225341/+:-000070543|TRIM72::chr16:31226052/+:-000071254|ZNF668::chr16:31085640/-:-000019009|ZNF668::chr16:31076408/-:-000028241|ZNF668::chr16:31075801/-:-000028848|ZNF668::chr16:31076005/-:-000028644|ZNF668::chr1…
chr7:47601136-47651571	50435	promotor	TNS3	57.17	19.8	47.32	21.43	80.9	8.1	144.14	48.45	32.75	17.47	41.84	19.94	TNS3	TNS3|C7orf69|C7orf65			TNS3::chr7:47621741/-:0000000000|TNS3::chr7:47520738/-:-000080398|TNS3::chr7:47568744/-:-000032392|TNS3::chr7:47546541/-:-000054595|TNS3::chr7:47479255/-:-000121881|TNS3::chr7:47481652/-:-000119484|TNS3::chr7:47621741/-:0000000000|TNS3::chr7:47520738/-:-000080398|TNS3::chr7:47568744/-:-000032392|TNS3::chr7:47546541/-:-000054595|TNS3::chr7:47479255/-:-000121881|TNS3::chr7:47481652/-:-000119484|TNS…
chr1:155277038-155296177	19139	promotor	FDPS|RUSC1-AS1|RUSC1	15.47	9.15	9.94	5.05	80.5	58.55	53.81	37.32	12.86	7.16	9.18	4.57	FDPS|RUSC1-AS1|RUSC1	PKLR|SCAMP3|FAM189B|MUC1|GBA|THBS3|KRTCAP2|CLK2|DPM3	CLK2		FDPS::chr1:155279579/+:0000000000|FDPS::chr1:155287731/+:0000000000|FDPS::chr1:155282045/+:0000000000|FDPS::chr1:155279854/+:0000000000|FDPS::chr1:155278538/+:0000000000|FDPS::chr1:155278704/+:0000000000|FDPS::chr1:155279833/+:0000000000|ASH1L::chr1:155491408/-:0000195231|SCAMP3::chr1:155232175/-:-000044863|GBA::chr1:155214652/-:-000062386|GBA::chr1:155211068/-:-000065970|GBA::chr1:155210951/-:-0…
chr11:68136176-68152223	16047	promotor	LRP5	20.32	8.18	13.35	5.31	80.49	21.95	73.42	34.37	15.82	9.3	12.94	5.9	LRP5	PPP6R3|SUV420H1|C11orf24|LRP5			SUV420H1::chr11:67980783/-:-000155393|SUV420H1::chr11:67941379/-:-000194797|SUV420H1::chr11:67939122/-:-000197054|SUV420H1::chr11:67942649/-:-000193527|SUV420H1::chr11:67981238/-:-000154938|SUV420H1::chr11:67947666/-:-000188510|SUV420H1::chr11:67957618/-:-000178558|SUV420H1::chr11:67947003/-:-000189173|SUV420H1::chr11:67980811/-:-000155365|SUV420H1::chr11:67953394/-:-000182782|PPP6R3::chr11:68228…
chr2:16151662-16175716	24054	3 prime	MYCN	39.19	11.77	10.62	3.47	80.39	23.15	58.45	26.18	11.93	4.45	8.94	1.44				MYCN	MYCN::chr2:16080559/+:0000071103|MYCN::chr2:16082069/+:0000069593
chr17:7460614-7494734	34120	promotor	TNFSF13|SOX15|MPDU1|SENP3|CD68|EIF4A1	25.95	16.2	14.47	7.15	80.37	61.3	57.73	45.79	14.73	10.77	12.62	5.76	TNFSF13|SOX15|MPDU1|SENP3|CD68|EIF4A1	TMEM256|ZBTB4|ATP1B2|WRAP53|DNAH2|PLSCR3|EFNB3|SHBG	TNK1	SOX15|ZBTB4|TP53	TNFSF13::chr17:7461608/+:0000000000|TNFSF13::chr17:7462384/+:0000000000|EFNB3::chr17:7608519/+:-000113785|SAT2::chr17:7531193/-:0000036459|TNFSF12::chr17:7452374/+:0000008240|TMEM256::chr17:7307449/-:-000153165|TNFSF12-TNFSF13::chr17:7452374/+:0000008240|SPEM1::chr17:7323678/+:0000136936|MPDU1::chr17:7486964/+:0000000000|SLC35G6::chr17:7384720/+:0000075894|CHRNB1::chr17:7348405/+:0000112209|C17or…
chr8:116659770-116684149	24379	promotor	TRPS1	41.09	33.15	15.71	10.43	80.34	73.97	104	102.23	10.93	14.2	13.72	8.84	TRPS1	TRPS1		TRPS1	TRPS1::chr8:116680238/-:0000000000|TRPS1::chr8:116635984/-:-000023786|TRPS1::chr8:116681254/-:0000000000
chr22:24571093-24606184	35091	promotor	SUSD2	26.86	12.79	9.37	3.52	80.26	46.37	59.96	36.97	9.37	5.22	7.89	3.58	SUSD2	GSTT1|SPECC1L			CABIN1::chr22:24407764/+:0000163329|CABIN1::chr22:24407819/+:0000163274|CABIN1::chr22:24431891/+:0000139202|GSTT1::chr22:24381786/-:-000189307|GSTT1::chr22:24379449/-:-000191644|GSTT1::chr22:24376997/-:-000194096|GSTT1::chr22:24379510/-:-000191583|GSTT1::chr22:24384310/-:-000186783|LOC391322::chr22:24373116/+:0000197977|SPECC1L::chr22:24672667/+:-000066483|SPECC1L::chr22:24666784/+:-000060600|SPE…
chr22:41839655-41846321	6666	promotor	TOB2	21.39	16.02	11.67	5.98	80.12	79.31	58.97	51.81	9.44	10.22	9.76	6.1	TOB2	CSDC2|TOB2|RANGAP1|ACO2|XRCC6		CSDC2|TEF	CSDC2::chr22:41967846/+:-000121525|CSDC2::chr22:41957013/+:-000110692|PMM1::chr22:41985870/-:0000139549|ZC3H7B::chr22:41697506/+:0000142149|ZC3H7B::chr22:41716658/+:0000122997|ZC3H7B::chr22:41697506/+:0000142149|ZC3H7B::chr22:41716658/+:0000122997|DESI1::chr22:42017060/-:0000170739|TOB2::chr22:41843026/-:0000000000|TOB2::chr22:41833410/-:-000006245|RANGAP1::chr22:41682020/-:-000157635|RANGAP1::ch…
chr9:131868301-131878231	9930	promotor	CRAT|PPP2R4	21.73	9.8	11.49	3.71	80.11	47.17	55.69	29.27	13.6	6.78	8.28	2.12	CRAT|PPP2R4	DOLK|SH3GLB2			CRAT::chr9:131873069/-:0000000000|CRAT::chr9:131871555/-:0000000000|CRAT::chr9:131870355/-:0000000000|DOLK::chr9:131710011/-:-000158290|LRRC8A::chr9:131669435/+:0000198866|PHYHD1::chr9:131683173/+:0000185128|PHYHD1::chr9:131684561/+:0000183740|PHYHD1::chr9:131684208/+:0000184093|SH3GLB2::chr9:131790631/-:-000077670|IER5L::chr9:131940539/-:0000062308|DOLPP1::chr9:131843382/+:0000024919|FAM73B::chr…
chr6:44008999-44047542	38543	enhancer	TMEM63B|CAPN11|HSP90AB1|SLC29A1	29.48	4.44	12.04	-0.1	79.91	28.51	110.39	40.01	11.28	2.01	13.97	4.56		TMEM63B|CAPN11|HSP90AB1|SLC29A1			TMEM63B::chr6:44102297/+:-000054755|TMEM63B::chr6:44095375/+:-000047833|TMEM63B::chr6:44102297/+:-000054755|TMEM63B::chr6:44095375/+:-000047833|MRPL14::chr6:44095190/-:0000047648|MRPL14::chr6:44084365/-:0000036823|CAPN11::chr6:44126547/+:-000079005|NFKBIE::chr6:44233524/-:0000185982|HSP90AB1::chr6:44216353/+:-000168811|HSP90AB1::chr6:44214694/+:-000167152|HSP90AB1::chr6:44213902/+:-000166360|SLC3…
chr10:74074397-74093738	19341	enhancer	ASCC1	28.29	12.56	7	0.93	79.87	56.4	46.32	28.73	14.61	10.64	8.46	4.13		ASCC1			DNAJB12::chr10:74114906/-:0000021168|ASCC1::chr10:73975866/-:-000098531|ASCC1::chr10:73976198/-:-000098199|ASCC1::chr10:73973088/-:-000101309|ANAPC16::chr10:73975757/+:0000098640|ANAPC16::chr10:73983645/+:0000090752|ANAPC16::chr10:73979811/+:0000094586|DDIT4::chr10:74033676/+:0000040721|DDIT4::chr10:74033914/+:0000040483|MICU1::chr10:74283743/-:0000190005
chr9:139683918-139705445	21527	promotor	TMEM141|RABL6|CCDC183	14.78	10.11	10.6	4.61	79.84	76.3	55.01	38.71	11.75	9.16	11.07	5.82	TMEM141|RABL6|CCDC183	PHPT1|LCN15|TRAF2|LCN6|MAMDC4|C8G|LCN8|C9orf142|LCNL1|AGPAT2|LCN12|PTGDS|LCN10			EDF1::chr9:139760787/-:0000055342|LCN15::chr9:139658964/-:-000024954|TRAF2::chr9:139793164/+:-000087719|TRAF2::chr9:139780964/+:-000075519|LCN6::chr9:139642979/-:-000040939|PHPT1::chr9:139743267/+:-000037822|CLIC3::chr9:139891023/-:0000185578|MAMDC4::chr9:139746818/+:-000041373|LCN12::chr9:139846767/+:-000141322|LCN8::chr9:139652730/-:-000031188|EGFL7::chr9:139560223/+:0000123695|EGFL7::chr9:1395…
chr16:69756903-69798711	41808	promotor	NOB1|WWP2|NQO1	18.44	13.74	10.5	5.75	79.78	66.8	68.82	57.83	9.87	8.58	7.5	4.22	NOB1|WWP2|NQO1	CLEC18A|WWP2		NFAT5	CLEC18A::chr16:69984607/+:-000185896|CLEC18A::chr16:69984804/+:-000186093|CLEC18A::chr16:69984888/+:-000186177|CLEC18A::chr16:69985163/+:-000186452|NFAT5::chr16:69602397/+:0000154506|NFAT5::chr16:69680419/+:0000076484|NFAT5::chr16:69680930/+:0000075973|NFAT5::chr16:69660305/+:0000096598|NFAT5::chr16:69599868/+:0000157035|NFAT5::chr16:69602397/+:0000154506|NFAT5::chr16:69680419/+:0000076484|NFAT5:…
chr20:48753647-48784214	30567	promotor	TMEM189-UBE2V1|TMEM189	20	10.38	12.68	5.9	79.67	40.46	52.3	23.26	17.63	8.98	13.42	4.88	TMEM189-UBE2V1|TMEM189	CEBPB|LINC01272|UBE2V1		CEBPB|SNAI1	CEBPB::chr20:48807119/+:-000022905|LINC01272::chr20:48892182/+:-000107968|LINC01272::chr20:48884022/+:-000099808|TMEM189-UBE2V1::chr20:48770334/-:0000000000|UBE2V1::chr20:48721016/-:-000032631|UBE2V1::chr20:48728098/-:-000025549|UBE2V1::chr20:48732495/-:-000021152|UBE2V1::chr20:48725647/-:-000028000|UBE2V1::chr20:48715500/-:-000038147|UBE2V1::chr20:48732157/-:-000021490|UBE2V1::chr20:48713070/-:-…
chr14:35589594-35594105	4511	promotor	PPP2R3C|KIAA0391	12.95	10.36	7.11	4.83	79.55	70.09	75.48	67.34	5.53	5.97	5.99	2.42	PPP2R3C|KIAA0391	PPP2R3C|PSMA6			PPP2R3C::chr14:35579834/-:-000009760|PPP2R3C::chr14:35579136/-:-000010458|PPP2R3C::chr14:35591748/-:0000000000|PPP2R3C::chr14:35591747/-:0000000000|PPP2R3C::chr14:35591306/-:0000000000|SRP54::chr14:35452103/+:0000137491|SRP54::chr14:35465882/+:0000123712|PSMA6::chr14:35777199/+:-000183094|PSMA6::chr14:35747763/+:-000153658|PSMA6::chr14:35778119/+:-000184014|PSMA6::chr14:35761522/+:-000167417|FAM1…
chr4:40663813-40725833	62020	enhancer	NSUN7|RBM47	41.87	43.05	14.89	10.71	79.47	68.69	64.57	65.99	14.67	15.18	12.32	9.72		NSUN7|RBM47			NSUN7::chr4:40751913/+:-000026080|NSUN7::chr4:40752619/+:-000026786|APBB2::chr4:40832599/-:0000106766|APBB2::chr4:40832593/-:0000106760|APBB2::chr4:40859171/-:0000133338|APBB2::chr4:40829235/-:0000103402|APBB2::chr4:40859208/-:0000133375|RBM47::chr4:40468715/-:-000195098|RBM47::chr4:40546522/-:-000117291|RBM47::chr4:40517989/-:-000145824|RBM47::chr4:40631882/-:-000031931|RBM47::chr4:40468715/-:-0…
chr6:44184329-44233931	49602	promotor	NFKBIE|HSP90AB1|SLC35B2|SLC29A1	23.31	17.92	17.44	6.96	79.42	63.81	48.39	37.95	19.65	16.34	13.32	7.69	NFKBIE|HSP90AB1|SLC35B2|SLC29A1	SPATS1|CDC5L|MRPL14		CDC5L	SPATS1::chr6:44310396/+:-000076465|CDC5L::chr6:44355250/+:-000121319|TMEM63B::chr6:44102297/+:0000082032|TMEM63B::chr6:44095375/+:0000088954|TMEM63B::chr6:44102297/+:0000082032|TMEM63B::chr6:44095375/+:0000088954|MRPL14::chr6:44095190/-:-000089139|MRPL14::chr6:44084365/-:-000099964|CAPN11::chr6:44126547/+:0000057782|NFKBIE::chr6:44233524/-:0000000000|HSP90AB1::chr6:44216353/+:0000000000|HSP90AB1:…
chr8:101318051-101324556	6505	promotor	RNF19A	23.59	13.48	14.18	10.44	79.29	73.9	64.78	66.53	12.93	10.02	11.07	7.22	RNF19A	RGS22|RNF19A|FBXO43			RGS22::chr8:101118343/-:-000199708|SPAG1::chr8:101170562/+:0000147489|SPAG1::chr8:101170262/+:0000147789|SPAG1::chr8:101174506/+:0000143545|POLR2K::chr8:101162838/+:0000155213|POLR2K::chr8:101163574/+:0000154477|FBXO43::chr8:101158098/-:-000159953|RNF19A::chr8:101300494/-:-000017557|RNF19A::chr8:101348445/-:0000023889|RNF19A::chr8:101325599/-:0000001043|RNF19A::chr8:101312878/-:-000005173|RNF19A:…
chr20:50806091-50810258	4167	promotor	ZFP64	26.86	26.09	14.48	10.12	79.1	84.48	75.87	71.14	13.36	12.33	11.31	6.16	ZFP64			ZFP64	ZFP64::chr20:50808523/-:0000000000
chr1:201428544-201482839	54295	promotor	CSRP1|PHLDA3	23.26	16.79	14.22	9.51	79.09	57.37	61.95	52.29	14.04	11.14	15.01	7.52	CSRP1|PHLDA3	TNNT2|NAV1|LAD1|TNNI1			TNNT2::chr1:201342528/-:-000086016|TNNT2::chr1:201346827/-:-000081717|TNNT2::chr1:201342395/-:-000086149|NAV1::chr1:201617449/+:-000134610|LAD1::chr1:201368668/-:-000059876|PKP1::chr1:201252579/+:0000175965|TNNI1::chr1:201390873/-:-000037671|TNNI1::chr1:201386939/-:-000041605|CSRP1::chr1:201465700/-:0000000000|CSRP1::chr1:201475966/-:0000000000|CSRP1::chr1:201476386/-:0000000000|CSRP1::chr1:20146…
chr19:49104564-49146550	41986	promotor	SPACA4|SPHK2|CA11|DBP|RPL18|FAM83E	20.59	13.63	13.62	7.74	78.96	67.01	62.75	55.45	19.72	14.78	15.87	9.61	SPACA4|SPHK2|CA11|DBP|RPL18|FAM83E	FUT2|FGF21		DBP	SPACA4::chr19:49109999/+:0000000000|SPHK2::chr19:49130948/+:0000000000|SPHK2::chr19:49122789/+:0000000000|SPHK2::chr19:49122547/+:0000000000|SPHK2::chr19:49129147/+:0000000000|SPHK2::chr19:49128208/+:0000000000|SPHK2::chr19:49123658/+:0000000000|RASIP1::chr19:49243542/-:0000096992|RASIP1::chr19:49243969/-:0000097419|SULT2B1::chr19:49055428/+:0000049136|SULT2B1::chr19:49078992/+:0000025572|HSD17B1…
chr8:135723549-135770400	46851	promotor	ZFAT	50.79	46.71	30.47	22.71	78.9	76.83	78.13	75.41	25.1	23.11	26.2	20.77	ZFAT	ZFAT		ZFAT	ZFAT::chr8:135708800/-:-000014749|ZFAT::chr8:135669979/-:-000053570|ZFAT::chr8:135687130/-:-000036419|ZFAT::chr8:135725291/-:0000000000|ZFAT::chr8:135708800/-:-000014749|ZFAT::chr8:135669979/-:-000053570|ZFAT::chr8:135687130/-:-000036419|ZFAT::chr8:135725291/-:0000000000
chr6:109612571-109627105	14534	enhancer	SESN1|SMPD2	56.83	25.44	16.89	8.1	78.85	45.11	85.44	68.12	18.02	11.18	13.05	5.88		SESN1|SMPD2		ZBTB24	SESN1::chr6:109415707/-:-000196864|CD164::chr6:109703761/-:0000076656|CEP57L1::chr6:109450506/+:0000162065|CEP57L1::chr6:109466421/+:0000146150|CEP57L1::chr6:109421394/+:0000191177|CEP57L1::chr6:109416355/+:0000196216|CEP57L1::chr6:109427237/+:0000185334|MICAL1::chr6:109777189/-:0000150084|MICAL1::chr6:109787170/-:0000160065|MICAL1::chr6:109775441/-:0000148336|LOC100996634::chr6:109557816/+:00000…
chr19:56135101-56168536	33435	promotor	U2AF2|ZNF580|ZNF581|CCDC106|ZNF784	20.55	16.41	13.6	7.94	78.83	73.76	60.35	54.61	15.6	14.66	14.64	8.42	U2AF2|ZNF580|ZNF581|CCDC106|ZNF784	NLRP4|RFPL4A|ISOC2|EPN1|FIZ1|SBK2|ZNF579	SBK2	ZNF628|ZNF580|ZNF865|ZNF581|ZNF524|FIZ1|ZNF784|ZNF579	NLRP4::chr19:56363381/+:-000194845|NLRP4::chr19:56347943/+:-000179407|U2AF2::chr19:56165415/+:0000000000|ZNF628::chr19:55987698/+:0000147403|ZNF628::chr19:55991200/+:0000143901|ISOC2::chr19:55967855/-:-000167246|ISOC2::chr19:55973048/-:-000162053|CCDC106::chr19:56158953/+:0000000000|CCDC106::chr19:56160367/+:0000000000|NLRP9::chr19:56249767/-:0000081231|SSC5D::chr19:55999869/+:0000135232|EPN1::ch…
chr19:32833660-32866508	32848	promotor	ZNF507	29.73	37.44	17.69	14.04	78.74	98.23	83.32	93.93	13.86	19.36	15.15	10.21	ZNF507	DPY19L3		ZNF507	DPY19L3::chr19:32897021/+:-000030513|DPY19L3::chr19:32896654/+:-000030146|DPY19L3::chr19:32899122/+:-000032614|ZNF507::chr19:32836513/+:0000000000|ZNF507::chr19:32838150/+:0000000000|ZNF507::chr19:32843734/+:0000000000
chr1:9220165-9243709	23544	enhancer	SLC2A5|GPR157|SPSB1|H6PD	15.81	10.07	9.12	3.25	78.69	58.32	104.41	78.9	7	3.75	8.24	3.12		SLC2A5|GPR157|SPSB1|H6PD			SLC2A5::chr1:9129886/-:-000090279|GPR157::chr1:9189228/-:-000030937|SPSB1::chr1:9415801/+:-000172092|SPSB1::chr1:9352940/+:-000109231|SPSB1::chr1:9415801/+:-000172092|SPSB1::chr1:9352940/+:-000109231|H6PD::chr1:9304983/+:-000061274|H6PD::chr1:9299902/+:-000056193|H6PD::chr1:9294862/+:-000051153|H6PD::chr1:9304983/+:-000061274|H6PD::chr1:9299902/+:-000056193|H6PD::chr1:9294862/+:-000051153
chr2:86134243-86155613	21370	enhancer	PTCD3|ST3GAL5	45.66	27.56	9.61	3.82	78.58	54.83	69.85	44.5	12.2	10.22	8.45	1.83		PTCD3|ST3GAL5		ATOH8	POLR1A::chr2:86333277/-:0000177664|PTCD3::chr2:86333304/+:-000177691|ST3GAL5::chr2:86094792/-:-000039451|ST3GAL5::chr2:86116156/-:-000018087|ST3GAL5::chr2:86094792/-:-000039451|ST3GAL5::chr2:86116156/-:-000018087|ATOH8::chr2:85980908/+:0000153335
chr14:81974249-82005215	30966	promotor	SEL1L	44.79	29.12	17.23	9.1	78.51	54.14	60.11	43.09	14.99	14.74	12.88	8.91	SEL1L	STON2			SEL1L::chr14:82000204/-:0000000000|STON2::chr14:81893747/-:-000080502|STON2::chr14:81864923/-:-000109326|STON2::chr14:81893555/-:-000080694
chr19:15228389-15249724	21335	promotor	ILVBL	25.89	17.8	10.06	5.06	78.47	60.86	87.6	59.16	7.15	5.92	8.97	3.66	ILVBL	SLC1A6	BRD4		EPHX3::chr19:15343066/-:0000093342|EPHX3::chr19:15343230/-:0000093506|EPHX3::chr19:15343857/-:0000094133|CCDC105::chr19:15121538/+:0000106851|NOTCH3::chr19:15311791/-:0000062067|ILVBL::chr19:15235879/-:0000000000|ILVBL::chr19:15236609/-:0000000000|CASP14::chr19:15160290/+:0000068099|CASP14::chr19:15163016/+:0000065373|BRD4::chr19:15383943/-:0000134219|BRD4::chr19:15391261/-:0000141537|SLC1A6::chr…
chr6:21586505-21611321	24816	promotor	SOX4	25.64	25.59	15.86	11.35	78.46	82.61	51.93	50.87	14.61	14.27	12.22	9.04	SOX4			SOX4	SOX4::chr6:21593971/+:0000000000
chr11:65623413-65629610	6197	promotor	MUS81|CFL1	19.77	14.83	11.77	6.24	78.43	75.02	50.43	40.41	11.23	9.94	10.77	5.94	MUS81|CFL1	SF3B2|TSGA10IP|DRAP1|RELA|CST6|SART1|CTSW|RNASEH2C|BANF1|CCDC85B		OVOL1|FOSL1|RELA	KAT5::chr11:65479472/+:0000143941|MUS81::chr11:65627871/+:0000000000|OVOL1::chr11:65554504/+:0000068909|GAL3ST3::chr11:65816650/-:0000187040|GAL3ST3::chr11:65812997/-:0000183387|TSGA10IP::chr11:65713114/+:-000083504|CATSPER1::chr11:65793987/-:0000164377|EIF1AD::chr11:65769636/-:0000140026|EIF1AD::chr11:65767951/-:0000138341|EIF1AD::chr11:65767975/-:0000138365|EIF1AD::chr11:65767946/-:0000138336|E…
chr14:69027774-69038864	11090	genebody_intron	RAD51B	54.46	25.44	12.24	7.33	78.37	37.92	56.29	42.95	17.52	10.92	11.32	6.03
chr16:71840563-71881555	40992	promotor	ATXN1L|AP1G1	29.01	19.21	9.56	5.58	78.35	65.32	41.68	32.48	16.28	14.03	8.82	5.09	ATXN1L|AP1G1	AP1G1|DHODH|IST1|PHLPP2		ZNF821	ATXN1L::chr16:71883526/+:-000001971|ATXN1L::chr16:71879893/+:0000000000|ATXN1L::chr16:71881912/+:-000000357|AP1G1::chr16:71823384/-:-000017179|AP1G1::chr16:71842975/-:0000000000|DHODH::chr16:72042642/+:-000161087|IST1::chr16:71929395/+:-000047840|IST1::chr16:71949528/+:-000067973|IST1::chr16:71955245/+:-000073690|IST1::chr16:71954641/+:-000073086|IST1::chr16:71928310/+:-000046755|IST1::chr16:7192…
chr17:75264871-75286404	21533	promotor	2016-09-09	20.35	10.61	12.24	4.6	78.35	45.81	61.27	34.79	13.83	9.38	13.46	6.19	2016-09-09	2016-09-09			SEC14L1::chr17:75137004/+:0000127867|SEC14L1::chr17:75186884/+:0000077987|SEC14L1::chr17:75181294/+:0000083577|SEC14L1::chr17:75085234/+:0000179637|SEC14L1::chr17:75139648/+:0000125223|SEC14L1::chr17:75089325/+:0000175546|SEC14L1::chr17:75138731/+:0000126140|SEC14L1::chr17:75084724/+:0000180147|SEC14L1::chr17:75138727/+:0000126144|SEC14L1::chr17:75137004/+:0000127867|SEC14L1::chr17:75186884/+:000…
chr22:46956454-47007100	50646	enhancer	TBC1D22A|GRAMD4	16.35	11.22	13.37	4.17	78.3	68.76	78.59	62.2	13.78	8.94	13.63	6.23		TBC1D22A|GRAMD4			TBC1D22A::chr22:47188416/+:-000181316|TBC1D22A::chr22:47188564/+:-000181464|TBC1D22A::chr22:47158513/+:-000151413|TBC1D22A::chr22:47189397/+:-000182297|TBC1D22A::chr22:47169823/+:-000162723|CERK::chr22:47134151/-:0000127051|GRAMD4::chr22:47022657/+:-000015557
chr7:2372348-2396500	24152	promotor	EIF3B	9.15	7.62	6.72	4.21	78.26	78.28	69.57	76.31	8.26	5.36	3.23	1.03	EIF3B	CHST12|MAD1L1|SNX8|FTSJ2|LFNG			CHST12::chr7:2443194/+:-000046694|CHST12::chr7:2472197/+:-000075697|MAD1L1::chr7:2270361/-:-000101987|MAD1L1::chr7:2270358/-:-000101990|MAD1L1::chr7:2269777/-:-000102571|MAD1L1::chr7:2272582/-:-000099766|MAD1L1::chr7:2270398/-:-000101950|MAD1L1::chr7:2262388/-:-000109960|NUDT1::chr7:2282559/+:0000089789|NUDT1::chr7:2282539/+:0000089809|NUDT1::chr7:2281856/+:0000090492|NUDT1::chr7:2281895/+:000009…
chr12:120905585-120914824	9239	promotor	SRSF9|DYNLL1	13.6	12.6	9.43	6.68	78.06	65.25	59.23	41.72	9.71	7.77	7.93	4.64	SRSF9|DYNLL1	RNF10|MSI1|CABP1|TRIAP1|PLA2G1B|DYNLL1			DYNLL1::chr12:120934218/+:-000019394|DYNLL1::chr12:120933858/+:-000019034|DYNLL1::chr12:120934204/+:-000019380|DYNLL1::chr12:120907659/+:0000000000|POP5::chr12:121019200/-:0000104376|POP5::chr12:121019196/-:0000104372|SIRT4::chr12:120740123/+:0000165462|SIRT4::chr12:120741363/+:0000164222|MSI1::chr12:120806982/-:-000098603|SRSF9::chr12:120907557/-:0000000000|CABP1::chr12:121078421/+:-000163597|CA…
chr2:43502751-43546500	43749	enhancer	ZFP36L2	60.42	72.12	12.26	9.8	78	69.63	49.94	46.29	19.02	24.05	11.76	7.76		ZFP36L2			ZFP36L2::chr2:43453744/-:-000049007
chr1:162529267-162558604	29337	promotor	UAP1	20.31	15.81	6.72	5.05	77.99	49.64	40.24	35.16	11.46	13.38	6.47	3.88	UAP1	C1orf111|SH2D1B|DDR2	UHMK1|DDR2		C1orf111::chr1:162346643/-:-000182624|C1orf226::chr1:162351519/+:0000177748|C1orf226::chr1:162348695/+:0000180572|DDR2::chr1:162602227/+:-000043623|DDR2::chr1:162674841/+:-000116237|DDR2::chr1:162688826/+:-000130222|DDR2::chr1:162625000/+:-000066396|UAP1::chr1:162531295/+:0000000000|UAP1::chr1:162535801/+:0000000000|UHMK1::chr1:162466963/+:0000062304|UHMK1::chr1:162467594/+:0000061673|SH2D1B::chr…
chr10:102746062-102762012	15950	promotor	MRPL43|C10orf2|LZTS2	14.56	12.48	9.3	4.65	77.93	79.55	68.76	59.19	8.41	9.29	8.52	4.83	MRPL43|C10orf2|LZTS2	KAZALD1|TLX1|SFXN3		TLX1	PDZD7::chr10:102790913/-:0000028901|PDZD7::chr10:102790140/-:0000028128|KAZALD1::chr10:102820998/+:-000058986|KAZALD1::chr10:102822298/+:-000060286|C10orf2::chr10:102747292/+:0000000000|C10orf2::chr10:102749400/+:0000000000|TLX1::chr10:102891060/+:-000129048|MRPL43::chr10:102747271/-:0000000000|SFXN3::chr10:102792070/+:-000030058|SFXN3::chr10:102790995/+:-000028983|TLX1NB::chr10:102886854/-:00001…
chr9:33156226-33168370	12144	promotor	B4GALT1	20.73	18.26	13.12	7.78	77.79	72.39	76.74	84.86	11.72	10.77	12.33	8.5	B4GALT1	NFX1|SMU1|APTX|SPINK4|CHMP5		NFX1	NFX1::chr9:33290417/+:-000122047|DNAJA1::chr9:33026472/+:0000129754|DNAJA1::chr9:33025208/+:0000131018|SMU1::chr9:33076713/-:-000079513|BAG1::chr9:33264758/-:0000096388|B4GALT1::chr9:33167355/-:0000000000|APTX::chr9:32989892/-:-000166334|APTX::chr9:33001638/-:-000154588|APTX::chr9:32997345/-:-000158881|APTX::chr9:33001573/-:-000154653|APTX::chr9:33001609/-:-000154617|APTX::chr9:32989892/-:-000166…
chr5:128449239-128471943	22704	3 prime	SLC27A6	70.02	65.11	14.12	9.96	77.77	67.13	58.3	54.47	16.2	18.69	11.92	6.81					SLC27A6::chr5:128301209/+:0000148030|SLC27A6::chr5:128301670/+:0000147569|SLC27A6::chr5:128301212/+:0000148027|ISOC1::chr5:128430441/+:0000018798
chr10:104400882-104419021	18139	promotor	TRIM8	18.4	16.21	11.36	7.86	77.77	87.96	69.19	67.12	11.08	10.7	10.58	7.82	TRIM8	C10orf32|WBP1L|SFXN2|ACTR1A|C10orf95			C10orf32::chr10:104613966/+:-000194945|TRIM8::chr10:104404251/+:0000000000|WBP1L::chr10:104503726/+:-000084705|WBP1L::chr10:104535887/+:-000116866|ARL3::chr10:104474189/-:0000055168|CYP17A1::chr10:104597289/-:0000178268|TMEM180::chr10:104225738/+:0000175144|TMEM180::chr10:104221169/+:0000179713|TMEM180::chr10:104228711/+:0000172171|SFXN2::chr10:104486368/+:-000067347|SFXN2::chr10:104474297/+:-000…
chr16:85025792-85046199	20407	promotor	ZDHHC7	18.67	30.42	11.67	8.41	77.69	108.27	80.13	93.59	10.54	15.55	10.2	9.6	ZDHHC7	KIAA0513			CRISPLD2::chr16:84872027/+:0000153765|CRISPLD2::chr16:84853586/+:0000172206|FAM92B::chr16:85146113/-:0000099914|ZDHHC7::chr16:85024240/-:-000001552|ZDHHC7::chr16:85045140/-:0000000000|ZDHHC7::chr16:85029612/-:0000000000|KIAA0513::chr16:85096817/+:-000050618|KIAA0513::chr16:85100505/+:-000054306|KIAA0513::chr16:85061356/+:-000015157|KIAA0513::chr16:85096817/+:-000050618|KIAA0513::chr16:85100505/+:…
chr12:46118746-46127336	8590	genebody_exon	LINC00938|ARID2|ARID2|ARID2	23.57	24.76	18.36	12.28	77.69	75.36	75.01	73.39	11.22	11.59	11.57	9.28
chr21:43097129-43106418	9289	genebody_exon	LINC00111	23.76	19.31	11.5	8.92	77.49	68.06	86.74	97.58	10.94	8.87	11.08	8.57			RIPK4	PRDM15	PRDM15::chr21:43299590/-:0000193172|RIPK4::chr21:43187248/-:0000080830
chr17:61505313-61526023	20710	promotor	CYB561	21.29	11.8	10.8	4.02	77.33	58.5	69.79	47.74	11.62	6.91	8.95	3.53	CYB561	KCNH6|ACE|MAP3K3|TACO1|DCAF7	MAP3K3		KCNH6::chr17:61600694/+:-000074671|KCNH6::chr17:61607451/+:-000081428|KCNH6::chr17:61601499/+:-000075476|ACE::chr17:61562177/+:-000036154|ACE::chr17:61554421/+:-000028398|MAP3K3::chr17:61699800/+:-000173777|CYB561::chr17:61523544/-:0000000000|CYB561::chr17:61523721/-:0000000000|CYB561::chr17:61518206/-:0000000000|CYB561::chr17:61514920/-:0000000000|TACO1::chr17:61678230/+:-000152207|DCAF7::chr17:…
chr7:99588200-99622062	33862	promotor	ZKSCAN1	27.96	27.09	10.76	6.58	77.31	93.14	50.84	61.29	15.07	16.05	8.77	7.91	ZKSCAN1	MBLAC1|AZGP1|STAG3|AP4M1|COPS6|ZSCAN21|ZKSCAN1|CNPY4|LAMTOR4|PVRIG|TRIM4		ZNF3|ZSCAN21|ZKSCAN1	CYP3A43::chr7:99425635/+:0000162565|TAF6::chr7:99711890/-:0000089828|TAF6::chr7:99716994/-:0000094932|TAF6::chr7:99717020/-:0000094958|TAF6::chr7:99717480/-:0000095418|ZKSCAN1::chr7:99621174/+:0000000000|ZKSCAN1::chr7:99627483/+:-000005421|ZKSCAN1::chr7:99613194/+:0000000000|ZKSCAN1::chr7:99621041/+:0000000000|ZKSCAN1::chr7:99616853/+:0000000000|MBLAC1::chr7:99724319/+:-000102257|MBLAC1::chr7:997…
chr1:94040875-94105449	64574	promotor	BCAR3	27.5	18.09	31.8	11.89	77.23	39.84	121.22	74.91	17.81	11.98	30.17	14.28	BCAR3				BCAR3::chr1:94140496/-:0000035047|BCAR3::chr1:94146925/-:0000041476|BCAR3::chr1:94079701/-:0000000000|BCAR3::chr1:94147393/-:0000041944|BCAR3::chr1:94171697/-:0000066248|BCAR3::chr1:94140496/-:0000035047|BCAR3::chr1:94146925/-:0000041476|BCAR3::chr1:94079701/-:0000000000|BCAR3::chr1:94147393/-:0000041944|BCAR3::chr1:94171697/-:0000066248|BCAR3::chr1:94140496/-:0000035047|BCAR3::chr1:94146925/-:00…
chr9:116326103-116345354	19251	promotor	RGS3	20.74	10.12	14.91	4.83	77.12	48.88	102.04	77.69	11.4	7.38	14.91	6.89	RGS3	POLE3|ALAD|HDHD3|RGS3			POLE3::chr9:116173028/-:-000153075|POLE3::chr9:116172657/-:-000153446|POLE3::chr9:116172687/-:-000153416|C9orf43::chr9:116172923/+:0000153180|C9orf43::chr9:116172987/+:0000153116|C9orf43::chr9:116175724/+:0000150379|C9orf43::chr9:116172988/+:0000153115|ALAD::chr9:116155913/-:-000170190|ALAD::chr9:116163617/-:-000162486|HDHD3::chr9:116136808/-:-000189295|HDHD3::chr9:116139288/-:-000186815|HDHD3::c…
chr9:136727820-136763459	35639	enhancer	SARDH	18.1	5.76	13.25	4.68	77.11	36.78	105.58	62.19	12.44	3.66	17.38	5.8		SARDH	BRD3		SARDH::chr9:136599324/-:-000128496|SARDH::chr9:136605076/-:-000122744|SARDH::chr9:136603478/-:-000124342|SARDH::chr9:136599324/-:-000128496|SARDH::chr9:136605076/-:-000122744|SARDH::chr9:136603478/-:-000124342|VAV2::chr9:136857445/-:0000093986|BRD3::chr9:136933140/-:0000169681|BRD3::chr9:136918711/-:0000155252
chr13:52553344-52587892	34548	promotor	ALG11|ATP7B	25.66	25.74	8.26	5.67	76.99	70.56	45.77	39.78	12.21	11.51	7.18	5.02	ALG11|ATP7B	DHRS12|UTP14C	NEK5|NEK3		NEK5::chr13:52701797/-:0000113905|NEK5::chr13:52703227/-:0000115335|NEK5::chr13:52701639/-:0000113747|NEK3::chr13:52733669/-:0000145777|NEK3::chr13:52730382/-:0000142490|NEK3::chr13:52733995/-:0000146103|CCDC70::chr13:52439467/+:0000113877|CCDC70::chr13:52436116/+:0000117228|DHRS12::chr13:52378297/-:-000175047|DHRS12::chr13:52373802/-:-000179542|UTP14C::chr13:52602454/+:-000014562|UTP14C::chr13:5…
chr5:10248032-10253405	5373	promotor	FAM173B|CCT5	13.34	7.66	7.92	5.35	76.94	53.08	51.46	40.1	7.48	5.06	6.3	2.1	FAM173B|CCT5	MARCH6|ROPN1L			CMBL::chr5:10308167/-:0000054762|CMBL::chr5:10290892/-:0000037487|CMBL::chr5:10308167/-:0000054762|CMBL::chr5:10290892/-:0000037487|MARCH6::chr5:10353750/+:-000100345|FAM173B::chr5:10250020/-:0000000000|ROPN1L::chr5:10441973/+:-000188568|ROPN1L::chr5:10442238/+:-000188833|CCT5::chr5:10250281/+:0000000000
chr19:52049097-52081037	31940	promotor	ZNF175	85.47	62.13	16.66	12.51	76.85	54.44	64.01	47.54	25.37	22.61	17.89	10.38	ZNF175	ETFB|LIM2|FPR2|CLDND2|C19orf84|SIGLEC8|SIGLEC10|SIGLEC12|SIGLEC6|NKG7		ZNF175	SIGLEC8::chr19:51961707/-:-000087390|ETFB::chr19:51869671/-:-000179426|ETFB::chr19:51858095/-:-000191002|LIM2::chr19:51890702/-:-000158395|LIM2::chr19:51891209/-:-000157888|FPR1::chr19:52253505/-:0000172468|FPR1::chr19:52255149/-:0000174112|FPR1::chr19:52250257/-:0000169220|FPR2::chr19:52266641/+:-000185604|FPR2::chr19:52271897/+:-000190860|FPR2::chr19:52264452/+:-000183415|CLDND2::chr19:51872256…
chr7:16824955-16857419	32464	promotor	AGR2	61.48	35.2	33.4	12.47	76.84	36.95	103.53	40.89	27.91	18.65	28.14	7.93	AGR2	ANKMY2			ANKMY2::chr7:16685441/-:-000139514|TSPAN13::chr7:16793350/+:0000031605|AGR2::chr7:16844737/-:0000000000|AGR2::chr7:16841426/-:0000000000|AGR3::chr7:16918268/-:0000060849|AGR3::chr7:16921612/-:0000064193|BZW2::chr7:16685758/+:0000139197|BZW2::chr7:16705061/+:0000119894|BZW2::chr7:16685758/+:0000139197|BZW2::chr7:16705061/+:0000119894
chr16:48262317-48292441	30124	promotor	LONP2|ABCC11	41.79	36.58	23.1	12.29	76.8	66.02	82.79	61.52	21.37	20.61	19.77	11.4	LONP2|ABCC11	ABCC12			LONP2::chr16:48278077/+:0000000000|ABCC12::chr16:48180680/-:-000081637|SIAH1::chr16:48396340/-:0000103899|SIAH1::chr16:48399783/-:0000107342|SIAH1::chr16:48419228/-:0000126787|SIAH1::chr16:48396340/-:0000103899|SIAH1::chr16:48399783/-:0000107342|SIAH1::chr16:48419228/-:0000126787|ABCC11::chr16:48265849/-:0000000000|ABCC11::chr16:48266181/-:0000000000|ABCC11::chr16:48269087/-:0000000000
chr19:11427910-11466893	38983	promotor	TMEM205|RAB3D|LPPR2|CCDC159	17.38	8.19	13.3	6.59	76.73	56.72	61.39	40.8	16.94	11.98	14.2	8.42	TMEM205|RAB3D|LPPR2|CCDC159	CNN1|PRKCSH|DOCK6|KANK2|SWSAP1|SPC24		ZNF653	EPOR::chr19:11495017/-:0000028124|CNN1::chr19:11649578/+:-000182685|TMEM205::chr19:11456303/-:0000000000|TMEM205::chr19:11456980/-:0000000000|ELAVL3::chr19:11591802/-:0000124909|ELOF1::chr19:11665179/-:0000198286|ZNF653::chr19:11616737/-:0000149844|RGL3::chr19:11530017/-:0000063124|DOCK6::chr19:11373167/-:-000054743|TSPAN16::chr19:11406814/+:0000021096|SWSAP1::chr19:11485382/+:-000018489|CCDC151:…
chr22:19829272-19844334	15062	promotor	C22orf29|GNB1L	14.13	7.63	10.04	4.67	76.71	54.58	56.65	37.65	9.76	5.81	9.18	4.05	C22orf29|GNB1L	COMT|GNB1L|TANGO2		TBX1	C22orf29::chr22:19842061/-:0000000000|C22orf29::chr22:19842370/-:0000000000|C22orf29::chr22:19840008/-:0000000000|ARVCF::chr22:20004308/-:0000159974|ARVCF::chr22:19998030/-:0000153696|ARVCF::chr22:19978334/-:0000134000|ARVCF::chr22:20004308/-:0000159974|ARVCF::chr22:19998030/-:0000153696|ARVCF::chr22:19978334/-:0000134000|COMT::chr22:19929262/+:-000084928|COMT::chr22:19939044/+:-000094710|COMT::c…
chr14:105257546-105293353	35807	promotor	AKT1|ZBTB42	20.61	16.29	15.36	6.82	76.7	72.76	63.98	48.52	16.85	11.59	15.78	8.71	AKT1|ZBTB42	PLD4|CEP170B|TMEM179|C14orf79	AKT1	ZBTB42	PLD4::chr14:105391186/+:-000097833|CEP170B::chr14:105342592/+:-000049239|CEP170B::chr14:105344221/+:-000050868|CEP170B::chr14:105334760/+:-000041407|CEP170B::chr14:105331649/+:-000038296|SIVA1::chr14:105219469/+:0000038077|AKT1::chr14:105259546/-:0000000000|AKT1::chr14:105259937/-:0000000000|AKT1::chr14:105259058/-:0000000000|AKT1::chr14:105262079/-:0000000000|ZBTB42::chr14:105266932/+:0000000000…
chr22:40765972-40796299	30327	promotor	SGSM3	18.89	15.54	10.18	7.05	76.65	69.15	79.49	62.26	9.72	8.68	10.59	4.28	SGSM3				ADSL::chr22:40742503/+:0000023469|SGSM3::chr22:40798142/+:-000001843|SGSM3::chr22:40766565/+:0000000000|SGSM3::chr22:40796699/+:-000000400|MKL1::chr22:40859443/-:0000063144|MKL1::chr22:40859289/-:0000062990|MKL1::chr22:40990738/-:0000194439|MKL1::chr22:40948370/-:0000152071|MKL1::chr22:40859443/-:0000063144|MKL1::chr22:40859289/-:0000062990|MKL1::chr22:40990738/-:0000194439|MKL1::chr22:40948370/-…
chr4:185248848-185279173	30325	enhancer	ENPP6	25.45	24.48	6.64	3.83	76.64	70.65	60.92	59.27	7.64	5.67	3.66	2.13		ENPP6		IRF2	ENPP6::chr4:185139113/-:-000109735|IRF2::chr4:185350223/-:0000071050|IRF2::chr4:185395725/-:0000116552
chr17:57862549-57865800	3251	enhancer	PTRH2|RPS6KB1	27.36	56.42	14.62	13.89	76.54	107.81	61.87	78.16	14.39	23.66	11.36	13.49		PTRH2|RPS6KB1	RPS6KB1		PTRH2::chr17:57777549/-:-000085000|PTRH2::chr17:57784958/-:-000077591|VMP1::chr17:57784862/+:0000077687|VMP1::chr17:57808781/+:0000053768|VMP1::chr17:57784862/+:0000077687|VMP1::chr17:57808781/+:0000053768|RPS6KB1::chr17:57970406/+:-000104606|RPS6KB1::chr17:57971156/+:-000105356|RPS6KB1::chr17:57987922/+:-000122122|RNFT1::chr17:58042116/-:0000176316|CLTC::chr17:57697049/+:0000165500|TUBD1::chr17:…
chr17:6451108-6471721	20613	promotor	PITPNM3	19.42	9.34	7.21	2.55	76.46	57.46	68.32	43.44	8.5	4.32	6.66	2.03	PITPNM3	XAF1|AIPL1|TXNDC17|C17orf100			XAF1::chr17:6659155/+:-000187434|AIPL1::chr17:6338451/-:-000112657|AIPL1::chr17:6337417/-:-000113691|AIPL1::chr17:6338518/-:-000112590|TXNDC17::chr17:6544221/+:-000072500|MED31::chr17:6554953/-:0000083232|SLC13A5::chr17:6616739/-:0000145018|C17orf100::chr17:6555058/+:-000083337|PITPNM3::chr17:6459876/-:0000000000|FAM64A::chr17:6347734/+:0000103374|FAM64A::chr17:6348395/+:0000102713|KIAA0753::chr1…
chr18:20709823-20740170	30347	promotor	CABLES1	28.63	21.12	19.67	10.67	76.19	66.2	73.99	57.48	16.53	13.67	15.81	9.64	CABLES1	CABLES1			CABLES1::chr18:20735788/+:0000000000|CABLES1::chr18:20768801/+:-000028631|CABLES1::chr18:20774411/+:-000034241|CABLES1::chr18:20714527/+:0000000000|RBBP8::chr18:20513838/+:0000195985|RBBP8::chr18:20513294/+:0000196529|RBBP8::chr18:20516716/+:0000193107
chr15:58614824-58639236	24412	enhancer	LIPC	44.72	29.43	14.67	10.44	76.16	57.17	91.77	83.27	14.24	11.4	14.86	8.87		LIPC			LIPC::chr15:58724174/+:-000084938|AQP9::chr15:58430407/+:0000184417
chr12:53763153-53776244	13091	promotor	SP1	22.09	18.94	8.92	7.11	76.14	66.68	71.5	65.69	8.3	8.3	8.92	4.75	SP1	AAAS|ITGB7|RARG|AMHR2|CSAD|SP7|TARBP2|PRR13|PCBP2	AMHR2|MAP3K12	RARG|ZNF740|SP1|SP7	AAAS::chr12:53715411/-:-000047742|TARBP2::chr12:53894704/+:-000118460|TARBP2::chr12:53895376/+:-000119132|TARBP2::chr12:53895803/+:-000119559|TARBP2::chr12:53895798/+:-000119554|PFDN5::chr12:53689234/+:0000073919|RARG::chr12:53609577/-:-000153576|RARG::chr12:53609217/-:-000153936|RARG::chr12:53621470/-:-000141683|RARG::chr12:53625018/-:-000138135|RARG::chr12:53626039/-:-000137114|RARG::chr12:5361…
chr22:37987987-38006736	18749	promotor	GGA1	24.64	14.16	7.37	5.76	75.97	56.95	50.12	42.13	11.11	9.52	7.69	4.38	GGA1	H1F0|MFNG|TRIOBP|CARD10|GGA1|SH3BP1|GCAT|PDXP|LGALS2|LGALS1|ELFN2|NOL12			H1F0::chr22:38201113/+:-000194377|MFNG::chr22:37882477/-:-000105510|MFNG::chr22:37882424/-:-000105563|TRIOBP::chr22:38092994/+:-000086258|TRIOBP::chr22:38093594/+:-000086858|TRIOBP::chr22:38142240/+:-000135504|TRIOBP::chr22:38097312/+:-000090576|TRIOBP::chr22:38092994/+:-000086258|TRIOBP::chr22:38093594/+:-000086858|TRIOBP::chr22:38142240/+:-000135504|TRIOBP::chr22:38097312/+:-000090576|CDC42EP1:…
chr3:155430937-155463475	32538	enhancer	GMPS|PLCH1	28.11	22.17	11.81	6.57	75.89	65.21	69.83	62.47	8.69	6.19	5.16	4.08		GMPS|PLCH1			C3orf33::chr3:155520379/-:0000056904|C3orf33::chr3:155523511/-:0000060036|C3orf33::chr3:155524054/-:0000060579|PLCH1::chr3:155421996/-:-000008941|PLCH1::chr3:155314166/-:-000116771|PLCH1::chr3:155394104/-:-000036833|PLCH1::chr3:155421996/-:-000008941|PLCH1::chr3:155314166/-:-000116771|PLCH1::chr3:155394104/-:-000036833|SLC33A1::chr3:155572247/-:0000108772|GMPS::chr3:155588324/+:-000124849
chr5:17111648-17130710	19062	enhancer	BASP1|MYO10	30.76	20.74	9.74	2.3	75.89	49.47	48.68	39.04	11.56	9.08	7.08	2.34		BASP1|MYO10			BASP1::chr5:17217669/+:-000086959|BASP1::chr5:17275316/+:-000144606|BASP1::chr5:17216931/+:-000086221|MYO10::chr5:16936384/-:-000175264
chr14:24604187-24618038	13851	promotor	RNF31|PSME2|PSME1|EMC9|FITM1	13.73	9.15	10.43	3.36	75.86	61.07	35.22	24.91	9.97	6.88	5.68	3.47	RNF31|PSME2|PSME1|EMC9|FITM1	NOP9|LTB4R2|LTB4R|GMPR2|TSSK4|REC8|NRL|IRF9	PCK2|TSSK4|RIPK3	NRL|IRF9	NOP9::chr14:24769059/+:-000151021|PCK2::chr14:24567411/+:0000036776|PCK2::chr14:24563339/+:0000040848|PCK2::chr14:24563974/+:0000040213|TGM1::chr14:24731559/-:0000113521|TGM1::chr14:24732415/-:0000114377|LTB4R2::chr14:24779860/+:-000161822|LTB4R2::chr14:24779356/+:-000161318|LTB4R2::chr14:24779804/+:-000161766|CHMP4A::chr14:24683035/-:0000064997|LRRC16B::chr14:24521205/+:0000082982|LTB4R::chr14:2…
chr21:37859879-37884941	25062	promotor	CLDN14	33.08	24.4	9.56	6.1	75.85	63.85	79.42	76.55	8.87	6.64	7.79	5.54	CLDN14	SIM2|CLDN14			MORC3::chr21:37692486/+:0000167393|SIM2::chr21:38071432/+:-000186491|CLDN14::chr21:37915116/-:0000030175|CLDN14::chr21:37838738/-:-000021141|CLDN14::chr21:37882797/-:0000000000|CLDN14::chr21:37948866/-:0000063925|CLDN14::chr21:37849860/-:-000010019|CLDN14::chr21:37834073/-:-000025806|CLDN14::chr21:37852387/-:-000007492|CLDN14::chr21:37915116/-:0000030175|CLDN14::chr21:37838738/-:-000021141|CLDN14…
chr7:16918496-16976629	58133	promotor	AGR3	93.28	49.49	45.07	17.51	75.64	33.96	103.24	35.81	36.07	27.71	38.7	17.45	AGR3	AGR2			TSPAN13::chr7:16793350/+:0000125146|AGR2::chr7:16844737/-:-000073759|AGR2::chr7:16841426/-:-000077070|AGR3::chr7:16918268/-:-000000228|AGR3::chr7:16921612/-:0000000000
chr6:42184171-42198456	14285	promotor	MRPS10	28.55	27.7	12.18	8.11	75.6	68.41	63.15	58.36	12.24	13.45	9.27	6.69	MRPS10	C6orf132|CCND3|GUCA1B		TRERF1	C6orf132::chr6:42110714/-:-000073457|TRERF1::chr6:42268486/-:0000070030|TRERF1::chr6:42330816/-:0000132360|TRERF1::chr6:42237585/-:0000039129|TRERF1::chr6:42268486/-:0000070030|TRERF1::chr6:42330816/-:0000132360|TRERF1::chr6:42237585/-:0000039129|CCND3::chr6:41997927/-:-000186244|CCND3::chr6:42016631/-:-000167540|CCND3::chr6:41997927/-:-000186244|CCND3::chr6:42016631/-:-000167540|TAF8::chr6:42018…
chr4:83460748-83484229	23481	promotor	TMEM150C	29.52	30.51	15.85	11.36	75.58	72.53	77.58	84.97	12.63	16.16	13.71	11.07	TMEM150C	TMEM150C|HNRNPD|HNRNPDL			TMEM150C::chr4:83425819/-:-000034929|TMEM150C::chr4:83483125/-:0000000000|ENOPH1::chr4:83351632/+:0000109116|ENOPH1::chr4:83372195/+:0000088553|ENOPH1::chr4:83369072/+:0000091676|HNRNPD::chr4:83295148/-:-000165600|HNRNPDL::chr4:83351377/-:-000109371
chr16:2254344-2280313	25969	promotor	BRICD5|E4F1|PGP|MLST8	14.51	9.94	9.1	5.31	75.55	69	53.42	44.43	12.68	9.5	10.98	3.78	BRICD5|E4F1|PGP|MLST8	PKD1|CCNF|NTHL1|CASKIN1|DNASE1L2|ZNF598		E4F1	BRICD5::chr16:2261068/-:0000000000|RNPS1::chr16:2314760/-:0000034447|RNPS1::chr16:2317337/-:0000037024|RNPS1::chr16:2317886/-:0000037573|RNPS1::chr16:2318412/-:0000038099|RAB26::chr16:2198650/+:0000055694|TRAF7::chr16:2213883/+:0000040461|TRAF7::chr16:2205798/+:0000048546|PKD1::chr16:2185898/-:-000068446|DNASE1L2::chr16:2286467/+:-000006154|DNASE1L2::chr16:2286801/+:-000006488|DNASE1L2::chr16:228…
chr3:50328117-50397619	69502	promotor	TUSC2|RASSF1|HYAL2|HYAL1|NAT6|TMEM115|HYAL3|ZMYND10|CYB561D2|NPRL2|IFRD2	13.62	10.16	9.2	2.99	75.45	73.42	55.71	45.45	11	9.26	9.67	4.8	TUSC2|RASSF1|HYAL2|HYAL1|NAT6|TMEM115|HYAL3|ZMYND10|CYB561D2|NPRL2|IFRD2				SEMA3B::chr3:50304989/+:0000023128|SEMA3B::chr3:50306426/+:0000021691|SEMA3B::chr3:50310965/+:0000017152|SEMA3B::chr3:50311189/+:0000016928|SEMA3B::chr3:50311346/+:0000016771|SEMA3B::chr3:50310549/+:0000017568|SEMA3B::chr3:50306592/+:0000021525|SEMA3B::chr3:50311343/+:0000016774|TUSC2::chr3:50365668/-:0000000000|SLC38A3::chr3:50242678/+:0000085439|SLC38A3::chr3:50251581/+:0000076536|SEMA3F::chr3:…
chr11:129672839-129737006	64167	promotor	TMEM45B	41.42	10.01	29.75	7.46	75.32	15.81	119.6	45.53	20.9	9.29	30.03	7.85	TMEM45B			PRDM10	NFRKB::chr11:129764332/-:0000027326|NFRKB::chr11:129762903/-:0000025897|NFRKB::chr11:129762764/-:0000025758|NFRKB::chr11:129765489/-:0000028483|PRDM10::chr11:129817516/-:0000080510|PRDM10::chr11:129830976/-:0000093970|PRDM10::chr11:129872729/-:0000135723|TMEM45B::chr11:129722369/+:0000000000|TMEM45B::chr11:129685740/+:0000000000|TMEM45B::chr11:129722369/+:0000000000|TMEM45B::chr11:129685740/+:000…
chr16:73020257-73055395	35138	enhancer	ZFHX3	35.02	20.73	27.23	15.24	75.31	56.88	96.44	69.91	20.07	15.2	24.54	11.55		ZFHX3		ZFHX3	C16orf47::chr16:73178345/-:0000122950|C16orf47::chr16:73177729/-:0000122334|ZFHX3::chr16:72994092/-:-000026165|ZFHX3::chr16:73092533/-:0000037138|ZFHX3::chr16:73082273/-:0000026878|ZFHX3::chr16:72984863/-:-000035394|ZFHX3::chr16:72994092/-:-000026165|ZFHX3::chr16:73092533/-:0000037138|ZFHX3::chr16:73082273/-:0000026878|ZFHX3::chr16:72984863/-:-000035394
chr19:52458145-52490888	32743	promotor	ZNF350	55.02	46.06	22.13	18.76	75.28	54.6	98.88	91.02	22.47	21.44	24.08	22.35	ZNF350	ZNF649|ZNF577		ZNF836|ZNF613|ZNF615|ZNF614|ZNF616|ZNF841|ZNF432|ZNF350|ZNF649|ZNF577	ZNF836::chr19:52674895/-:0000184007|ZNF836::chr19:52671404/-:0000180516|ZNF836::chr19:52673033/-:0000182145|ZNF613::chr19:52443461/+:0000014684|ZNF613::chr19:52431147/+:0000026998|ZNF613::chr19:52432984/+:0000025161|ZNF613::chr19:52430687/+:0000027458|ZNF613::chr19:52439280/+:0000018865|ZNF615::chr19:52510582/-:0000019694|ZNF615::chr19:52507152/-:0000016264|ZNF615::chr19:52511482/-:0000020594|ZNF…
chr2:70312205-70336992	24787	promotor	PCBP1	27.26	20.8	9.99	6.06	75.27	75.99	83.56	80.17	5.43	5.18	7.01	3.98	PCBP1	PCYOX1|ASPRV1		MXD1	PCYOX1::chr2:70485230/+:-000148238|ASPRV1::chr2:70189396/-:-000122809|TIA1::chr2:70475778/-:0000138786|SNRNP27::chr2:70121074/+:0000191131|PCBP1::chr2:70314584/+:0000000000|FAM136A::chr2:70529219/-:0000192227|SNRPG::chr2:70520868/-:0000183876|MXD1::chr2:70142172/+:0000170033|C2orf42::chr2:70409128/-:0000072136|C2orf42::chr2:70418150/-:0000081158|C2orf42::chr2:70410066/-:0000073074
chr1:27462697-27490661	27964	promotor	SLC9A1	19.65	12.23	13.03	7.88	75.14	47.5	51.74	34.81	14.39	10.19	12.98	7.14	SLC9A1	SYTL1|WDTC1|FAM46B|KDF1|TMEM222			TRNP1::chr1:27320194/+:0000142503|SYTL1::chr1:27671787/+:-000181126|SYTL1::chr1:27668482/+:-000177821|SLC9A1::chr1:27481620/-:0000000000|WDTC1::chr1:27587446/+:-000096785|WDTC1::chr1:27561006/+:-000070345|KDF1::chr1:27278902/-:-000183795|KDF1::chr1:27286900/-:-000175797|FAM46B::chr1:27339332/-:-000123365|TMEM222::chr1:27648635/+:-000157974
chr2:85802829-85844542	41713	promotor	VAMP8|C2orf68|RNF181|TMEM150A|USP39|VAMP5	18.54	12.16	11.32	5.67	75.07	65.65	60.1	47.29	11.35	10.76	12.09	6.6	VAMP8|C2orf68|RNF181|TMEM150A|USP39|VAMP5	GGCX|GNLY|CAPG|ATOH8		ATOH8	TMEM150A::chr2:85829186/-:0000000000|TMEM150A::chr2:85829821/-:0000000000|GGCX::chr2:85788656/-:-000014173|MAT2A::chr2:85766100/+:0000036729|SFTPB::chr2:85895373/-:0000050831|SFTPB::chr2:85895863/-:0000051321|CAPG::chr2:85629280/-:-000173549|CAPG::chr2:85641196/-:-000161633|CAPG::chr2:85637819/-:-000165010|VAMP8::chr2:85804613/+:0000000000|GNLY::chr2:85921875/+:-000077333|GNLY::chr2:85921413/+:-0…
chr21:40683575-40695817	12242	promotor	BRWD1	19.76	17.32	14.13	9.7	75.05	71.08	74.62	69.92	10.01	10.8	12.6	7.7	BRWD1	WRB|PSMG1|SH3BGR			WRB::chr21:40759691/+:-000063874|WRB::chr21:40752212/+:-000056395|HMGN1::chr21:40721046/-:0000025229|LCA5L::chr21:40801136/-:0000105319|LCA5L::chr21:40800428/-:0000104611|LCA5L::chr21:40816127/-:0000120310|LCA5L::chr21:40807498/-:0000111681|PSMG1::chr21:40555439/-:-000128136|SH3BGR::chr21:40823779/+:-000127962|SH3BGR::chr21:40817796/+:-000121979|SH3BGR::chr21:40834300/+:-000138483|BRWD1::chr21:40…
chr12:53439353-53456412	17059	promotor	TNS2	15.74	13.32	6.42	5.04	74.99	75.57	40.29	31.71	11.14	11.81	8.03	3.26	TNS2	SOAT2|ZNF740|MFSD5|KRT78|IGFBP6|KRT8		RARG|ZNF740	SOAT2::chr12:53497273/+:-000040861|KRT8::chr12:53320252/-:-000119101|KRT8::chr12:53298867/-:-000140486|KRT8::chr12:53298810/-:-000140543|KRT8::chr12:53343649/-:-000095704|KRT8::chr12:53320252/-:-000119101|KRT8::chr12:53298867/-:-000140486|KRT8::chr12:53298810/-:-000140543|KRT8::chr12:53343649/-:-000095704|RARG::chr12:53609577/-:0000153165|RARG::chr12:53609217/-:0000152805|RARG::chr12:53621470/-:0…
chr2:238622452-238655372	32920	enhancer	RAMP1|RBM44|RAB17	27.1	19.26	17.43	8.8	74.97	40.85	71.6	48.31	14.8	10.94	17.91	8.93		RAMP1|RBM44|RAB17			RBM44::chr2:238707387/+:-000052015|RBM44::chr2:238722234/+:-000066862|RAMP1::chr2:238768186/+:-000112814|LRRFIP1::chr2:238536223/+:0000086229|LRRFIP1::chr2:238600806/+:0000021646|LRRFIP1::chr2:238536223/+:0000086229|LRRFIP1::chr2:238600806/+:0000021646|RAB17::chr2:238499768/-:-000122684|RAB17::chr2:238494799/-:-000127653
chrX:23800331-23843639	43308	promotor	SAT1	45.78	36.53	21.81	15.14	74.93	55.57	77.63	56.1	19.97	18.78	20.5	13.78	SAT1	CXorf58|ACOT9			SAT1::chrX:23801274/+:0000000000|CXorf58::chrX:23928399/+:-000084760|CXorf58::chrX:23926122/+:-000082483|KLHL15::chrX:24024816/-:0000181177|KLHL15::chrX:24043174/-:0000199535|APOO::chrX:23926056/-:0000082417|PRDX4::chrX:23685644/+:0000114687|ACOT9::chrX:23761406/-:-000038925
chr6:30579598-30595762	16164	promotor	MRPS18B|PPP1R10|ATAT1	28.68	24.36	19.67	13.48	74.93	67.35	51.25	56.12	13.82	13.09	15.37	8.75	MRPS18B|PPP1R10|ATAT1	GNL1|C6orf136|TUBB			GNL1::chr6:30525370/-:-000054228|PRR3::chr6:30524485/+:0000055113|C6orf136::chr6:30614815/+:-000019053|NRM::chr6:30659057/-:0000063295|NRM::chr6:30659196/-:0000063434|NRM::chr6:30658905/-:0000063143|ABCF1::chr6:30539169/+:0000040429|MRPS18B::chr6:30585485/+:0000000000|MDC1::chr6:30682954/-:0000087192|MDC1::chr6:30685457/-:0000089695|TUBB::chr6:30687977/+:-000092215|TUBB::chr6:30690694/+:-00009493…
chr8:80985875-81004939	19064	promotor	TPD52	34.24	28.87	25.65	15.52	74.72	66.2	94.5	75.84	19.16	19.54	25.56	12.67	TPD52	MRPS28			TPD52::chr8:81083893/-:0000078954|TPD52::chr8:80993065/-:0000000000|TPD52::chr8:81083893/-:0000078954|TPD52::chr8:80993065/-:0000000000|MRPS28::chr8:80942505/-:-000043370
chr3:169754775-169773269	18494	promotor	GPR160	20.77	11.74	9.75	5	74.71	40.33	59.71	46.41	11.82	8.71	9.68	5.59	GPR160	PRKCI|LRRC31|GPR160	PRKCI		PRKCI::chr3:169940219/+:-000166950|LRRC31::chr3:169587722/-:-000167053|SEC62::chr3:169684579/+:0000070196|SAMD7::chr3:169633154/+:0000121621|SAMD7::chr3:169637245/+:0000117530|SAMD7::chr3:169629359/+:0000125416|PHC3::chr3:169899536/-:0000126267|GPR160::chr3:169755734/+:0000000000|GPR160::chr3:169756702/+:0000000000|GPR160::chr3:169797561/+:-000024292|GPR160::chr3:169801692/+:-000028423|GPR160::ch…
chr17:72962404-72990872	28468	promotor	CDR2L|HID1	18.08	12.14	9.87	5.34	74.67	59.84	60.7	48.92	11.16	8.36	9.49	6.16	CDR2L|HID1	KCTD2|NAT9|ICT1|SLC16A5|GRIN2C|FDXR|ARMC7|USH1G|FADS6			KCTD2::chr17:73043278/+:-000052406|HN1::chr17:73145279/-:0000154407|HN1::chr17:73150777/-:0000159905|HN1::chr17:73144765/-:0000153893|HN1::chr17:73150337/-:0000159465|HN1::chr17:73149387/-:0000158515|NAT9::chr17:72772563/-:-000189841|NAT9::chr17:72769823/-:-000192581|NAT9::chr17:72771845/-:-000190559|NAT9::chr17:72771990/-:-000190414|OTOP2::chr17:72920694/+:0000041710|OTOP2::chr17:72920369/+:0000…
chr15:68548127-68573920	25793	promotor	FEM1B	24.68	25.98	14.32	11.45	74.66	80.63	73.32	80.3	13.35	13.97	10.62	8.8	FEM1B	CLN6|CALML4			CLN6::chr15:68522079/-:-000026048|ITGA11::chr15:68724491/-:0000150571|FEM1B::chr15:68570140/+:0000000000|CALML4::chr15:68492018/-:-000056109|CALML4::chr15:68489965/-:-000058162|CALML4::chr15:68498447/-:-000049680
chr9:140556213-140576818	20605	enhancer	DPH7|CACNA1B|PNPLA7|ZMYND19	17.37	13.98	8.93	5.66	74.63	66.91	56.28	55.5	10.24	9.52	8.9	6.02		DPH7|CACNA1B|PNPLA7|ZMYND19			EHMT1::chr9:140513443/+:0000042770|DPH7::chr9:140473386/-:-000082827|CACNA1B::chr9:140772240/+:-000195422|MRPL41::chr9:140446525/+:0000109688|MRPL41::chr9:140446308/+:0000109905|PNPLA7::chr9:140445020/-:-000111193|ARRDC1::chr9:140500095/+:0000056118|ZMYND19::chr9:140484936/-:-000071277
chr4:148645380-148714310	68930	enhancer	PRMT9	34.05	25.19	27.14	17.17	74.62	50.24	108.43	78.22	16.29	17.72	23.41	15.17		PRMT9			EDNRA::chr4:148453657/+:0000191723|TMEM184C::chr4:148538538/+:0000106842|PRMT9::chr4:148605380/-:-000040000|PRMT9::chr4:148595024/-:-000050356|PRMT9::chr4:148605380/-:-000040000|PRMT9::chr4:148595024/-:-000050356
chr4:76428853-76442222	13369	promotor	RCHY1|THAP6	14.95	15.93	14.15	7.44	74.36	66.61	56.61	53.72	7.65	9.86	8.11	3.31	RCHY1|THAP6	RCHY1|C4orf26	CDKL2	THAP6	RCHY1::chr4:76439639/-:0000000000|RCHY1::chr4:76434144/-:0000000000|RCHY1::chr4:76434505/-:0000000000|RCHY1::chr4:76419388/-:-000009465|G3BP2::chr4:76598342/-:0000156120|G3BP2::chr4:76598666/-:0000156444|G3BP2::chr4:76587232/-:0000145010|CDKL2::chr4:76555720/-:0000113498|CDKL2::chr4:76551200/-:0000108978|THAP6::chr4:76440642/+:0000000000|THAP6::chr4:76439653/+:0000000000|C4orf26::chr4:76481257/+:…
chr1:33708967-33726067	17100	promotor	ZNF362	22.82	16.31	11.66	6.18	74.33	61.47	72.62	67.24	9.67	6.48	9.77	5.7	ZNF362	TRIM62|ZNF362		ZNF362	TRIM62::chr1:33647670/-:-000061297|PHC2::chr1:33799892/-:0000073825|PHC2::chr1:33815498/-:0000089431|PHC2::chr1:33841193/-:0000115126|PHC2::chr1:33799892/-:0000073825|PHC2::chr1:33815498/-:0000089431|PHC2::chr1:33841193/-:0000115126|ZNF362::chr1:33736087/+:-000010020|ZNF362::chr1:33722173/+:0000000000|AZIN2::chr1:33547201/+:0000161766|AZIN2::chr1:33557650/+:0000151317|AZIN2::chr1:33546991/+:00001…
chr9:97810109-97893850	83741	genebody_exon	FANCC|FANCC|FANCC|FANCC|FANCC|FANCC|FANCC|FANCC|MIR3074|MIR24-1|MIR27B|C9orf3|C9orf3|C9orf3|C9orf3|MIR6081|MIR23B	31.35	33.11	20.78	15.27	74.32	69.22	93.94	79.23	19.48	22.41	21.34	15.59					FANCC::chr9:98011650/-:0000117800|FANCC::chr9:98079990/-:0000186140|FANCC::chr9:98079535/-:0000185685
chr19:15487595-15492401	4806	promotor	AKAP8	11.42	8.73	8.37	4.35	74.22	72.34	66.81	58.55	8.06	6.69	8.31	3.97	AKAP8	CYP4F22|EPHX3|NOTCH3|BRD4	BRD4	WIZ	CYP4F22::chr19:15634503/+:-000142102|CYP4F22::chr19:15636146/+:-000143745|CYP4F22::chr19:15619335/+:-000126934|EPHX3::chr19:15343066/-:-000144529|EPHX3::chr19:15343230/-:-000144365|EPHX3::chr19:15343857/-:-000143738|PGLYRP2::chr19:15590314/-:0000097913|AKAP8::chr19:15490611/-:0000000000|NOTCH3::chr19:15311791/-:-000175804|AKAP8L::chr19:15529931/-:0000037530|BRD4::chr19:15383943/-:-000103652|BRD4:…
chr6:135570557-135593944	23387	enhancer	HBS1L	41.46	39.11	15.4	8.2	74.18	65.6	69.98	69.39	14.97	16.24	13.23	7.85		HBS1L		MYB	MYB::chr6:135502452/+:0000068105|HBS1L::chr6:135376035/-:-000194522
chr19:17216825-17265919	49094	promotor	MYO9B	19.98	3.9	15.43	2.46	74.17	44.33	119.39	68.28	11.11	3.27	14.96	3.46	MYO9B	ANKLE1|MRPL34|GTPBP3|HAUS8|CPAMD8|BABAM1|USE1|OCEL1|DDA1		NR2F6	ANKLE1::chr19:17392453/+:-000126534|MRPL34::chr19:17416476/+:-000150557|ANO8::chr19:17445637/-:0000179718|USE1::chr19:17326154/+:-000060235|HAUS8::chr19:17186342/-:-000030483|CPAMD8::chr19:17137624/-:-000079201|NR2F6::chr19:17356150/-:0000090231|USHBP1::chr19:17375155/-:0000109236|USHBP1::chr19:17375604/-:0000109685|USHBP1::chr19:17375543/-:0000109624|ABHD8::chr19:17412432/-:0000146513|ABHD8::chr…
chr7:137628035-137667314	39279	promotor	LOC100130880	38.52	23.99	22.83	11.38	74.13	43.59	66.18	49.83	16.79	16.94	19.64	9.62	LOC100130880	DGKI|AKR1D1		CREB3L2	CREB3L2::chr7:137686846/-:0000019532|LOC100130880::chr7:137638093/+:0000000000|DGKI::chr7:137531608/-:-000096427|AKR1D1::chr7:137761177/+:-000093863
chr7:148840063-148851952	11889	promotor	ZNF398	21.35	19.04	10.97	7.83	74.13	66.29	59.97	51.06	10.12	10.09	8.73	5.37	ZNF398	ZNF783|ZNF212|PDIA4|ZNF398|ZNF425|ZNF786|ZNF282		ZNF783|ZNF212|ZNF398|ZNF425|ZNF786|ZNF282	ZNF783::chr7:148959261/+:-000107309|ZNF212::chr7:148936741/+:-000084789|PDIA4::chr7:148725781/-:-000114282|ZNF398::chr7:148851036/+:0000000000|ZNF398::chr7:148844559/+:0000000000|ZNF398::chr7:148825914/+:0000014149|ZNF398::chr7:148823507/+:0000016556|ZNF398::chr7:148863249/+:-000011297|ZNF425::chr7:148823437/-:-000016626|ZNF786::chr7:148787868/-:-000052195|ZNF282::chr7:148892553/+:-000040601
chr7:104943626-104961319	17693	promotor	SRPK2	33.48	34.63	11.42	8.47	74.04	63.72	35.44	32.65	12.19	14.82	8.54	4.87	SRPK2	SRPK2	SRPK2		SRPK2::chr7:104939225/-:-000004401|SRPK2::chr7:104909315/-:-000034311|SRPK2::chr7:105029376/-:0000068057|SRPK2::chr7:104909523/-:-000034103|SRPK2::chr7:104937979/-:-000005647|SRPK2::chr7:104939225/-:-000004401|SRPK2::chr7:104909315/-:-000034311|SRPK2::chr7:105029376/-:0000068057|SRPK2::chr7:104909523/-:-000034103|SRPK2::chr7:104937979/-:-000005647|PUS7::chr7:105148990/-:0000187671
chr10:13741407-13761428	20021	enhancer	BEND7	18.92	11.81	9.65	5.88	74.01	50.04	79.88	63.95	9.2	7.21	8.82	4.88		BEND7			BEND7::chr10:13542079/-:-000199328|BEND7::chr10:13542678/-:-000198729|BEND7::chr10:13544975/-:-000196432|PRPF18::chr10:13628938/+:0000112469
chr6:25152801-25179165	26364	enhancer	LRRC16A|FAM65B	40.94	35.92	13.36	9.08	74	67.58	69.58	68.42	13.31	12.77	10.42	8.35		LRRC16A|FAM65B			LRRC16A::chr6:25279655/+:-000100490|FAM65B::chr6:25042395/-:-000110406|FAM65B::chr6:25042395/-:-000110406
chr19:53425240-53449665	24425	enhancer	ZNF611|ZNF600|ZNF320|ERVV-2|ZNF468|ZNF28	15.36	6.24	8.63	2.84	74	44.43	58.15	38.28	8.84	6.97	5.92	3.99		ZNF611|ZNF600|ZNF320|ERVV-2|ZNF468|ZNF28		ZNF611|ZNF600|ZNF320|ZNF160|ZNF816|ZNF468|ZNF415|ZNF28	ZNF611::chr19:53232083/-:-000193157|ZNF611::chr19:53232196/-:-000193044|ZNF611::chr19:53238296/-:-000186944|ZNF611::chr19:53233257/-:-000191983|ZNF611::chr19:53233134/-:-000192106|ZNF611::chr19:53238306/-:-000186934|ERVV-2::chr19:53547990/+:-000098325|ERVV-2::chr19:53552119/+:-000102454|ZNF320::chr19:53394598/-:-000030642|ZNF320::chr19:53393580/-:-000031660|ZNF160::chr19:53594749/-:0000145084|ZNF…
chr1:33803297-33851925	48628	promotor	PHC2	23.57	12.52	11.43	3.01	73.96	53.61	42.35	26.23	13.62	9.62	9.46	3.18	PHC2	TRIM62|ZSCAN20		ZNF362|ZSCAN20	TRIM62::chr1:33647670/-:-000155627|ZNF362::chr1:33736087/+:0000067210|ZNF362::chr1:33722173/+:0000081124|ZSCAN20::chr1:33938231/+:-000086306|ZSCAN20::chr1:33944779/+:-000092854|PHC2::chr1:33799892/-:-000003405|PHC2::chr1:33815498/-:0000000000|PHC2::chr1:33841193/-:0000000000|PHC2::chr1:33799892/-:-000003405|PHC2::chr1:33815498/-:0000000000|PHC2::chr1:33841193/-:0000000000
chr6:131969945-131976255	6310	enhancer	MED23|ENPP1	30.44	11.2	9.04	6.17	73.91	33.14	64.57	51.34	9.14	6.63	7.92	3.69		MED23|ENPP1			ARG1::chr6:131894343/+:0000075602|MED23::chr6:131949378/-:-000020567|ENPP3::chr6:131958441/+:0000011504|ENPP1::chr6:132129155/+:-000152900
chr8:27532085-27562749	30664	enhancer	ESCO2|CHRNA2|CLU	34.25	46.18	14.28	11.97	73.89	76.19	81.11	84.54	12.86	19.22	12.02	11.74		ESCO2|CHRNA2|CLU	PBK		SCARA3::chr8:27491576/+:0000040509|EPHX2::chr8:27358480/+:0000173605|EPHX2::chr8:27348684/+:0000183401|EPHX2::chr8:27348518/+:0000183567|EPHX2::chr8:27358444/+:0000173641|EPHX2::chr8:27361120/+:0000170965|ESCO2::chr8:27633015/+:-000070266|ESCO2::chr8:27632057/+:-000069308|CCDC25::chr8:27630169/-:0000067420|CCDC25::chr8:27619974/-:0000057225|CCDC25::chr8:27610103/-:0000047354|CCDC25::chr8:27622767…
chr9:131445033-131466095	21062	promotor	SET|PKN3	18.37	14.41	12.48	6.24	73.88	61.18	46.21	34.28	13.07	9.17	10.37	4.84	SET|PKN3	LRRC8A|ENDOG|WDR34|TBC1D13	PKN3		SET::chr9:131452253/+:0000000000|SET::chr9:131445933/+:0000000000|SET::chr9:131447364/+:0000000000|SET::chr9:131451508/+:0000000000|LRRC8A::chr9:131648293/+:-000182198|LRRC8A::chr9:131644780/+:-000178685|LRRC8A::chr9:131644390/+:-000178295|ZDHHC12::chr9:131486407/-:0000020312|SPTAN1::chr9:131329016/+:0000116017|SPTAN1::chr9:131314836/+:0000130197|PKN3::chr9:131464801/+:0000000000|ENDOG::chr9:1315…
chr17:35443371-35467267	23896	genebody_exon	ACACA|ACACA|ACACA	21.12	38.53	10.62	8.77	73.84	96.46	79.3	89.58	10.4	17.11	9.96	6.9				LHX1	ACACA::chr17:35641870/-:0000174603|ACACA::chr17:35656691/-:0000189424|ACACA::chr17:35646429/-:0000179162|AATF::chr17:35306174/+:0000137197|LHX1::chr17:35294771/+:0000148600
chr2:232570150-232580563	10413	promotor	PTMA	32.93	26.21	20.56	12.21	73.73	71.39	48.72	43.2	19.92	17.57	17.42	11.52	PTMA	NMUR1|COPS7B			PTMA::chr2:232573234/+:0000000000|NMUR1::chr2:232395181/-:-000174969|COPS7B::chr2:232658972/+:-000078409|COPS7B::chr2:232653264/+:-000072701|COPS7B::chr2:232646380/+:-000065817|COPS7B::chr2:232651092/+:-000070529|C2orf57::chr2:232457574/+:0000112576|PDE6D::chr2:232646036/-:0000065473
chr17:79847839-79896351	48512	promotor	PYCR1|MAFG|ANAPC11|SIRT7|PCYT2|ALYREF|MYADML2|NPB	17.11	8.61	9.7	-0.24	73.66	53.32	54.97	29.79	16.08	8.66	14.22	2.35	PYCR1|MAFG|ANAPC11|SIRT7|PCYT2|ALYREF|MYADML2|NPB	PPP1R27|LRRC45|ARL16|GPS1|ARHGDIA|RAC3|P4HB|ASPSCR1|FAM195B		MAFG	DCXR::chr17:79995572/-:0000099221|PPP1R27::chr17:79792925/-:-000054914|LRRC45::chr17:79981177/+:-000084826|RFNG::chr17:80009649/-:0000113298|ARL16::chr17:79650953/-:-000196886|PYCR1::chr17:79894736/-:0000000000|PYCR1::chr17:79895203/-:0000000000|PYCR1::chr17:79895114/-:0000000000|PYCR1::chr17:79895132/-:0000000000|MAFG::chr17:79881443/-:0000000000|MAFG::chr17:79881089/-:0000000000|MAFG::chr17:798…
chr1:84867301-84900616	33315	promotor	DNASE2B	65.06	91.41	16.16	15.51	73.6	83.01	68.15	88.51	18.06	30.04	12.78	14.71	DNASE2B	RPF1			CTBS::chr1:85040162/-:0000139546|DNASE2B::chr1:84878031/+:0000000000|DNASE2B::chr1:84874033/+:0000000000|DNASE2B::chr1:84876520/+:0000000000|DNASE2B::chr1:84864214/+:0000003087|GNG5::chr1:84972261/-:0000071645|GNG5::chr1:84971983/-:0000071367|SAMD13::chr1:84768885/+:0000098416|SAMD13::chr1:84768333/+:0000098968|SAMD13::chr1:84764048/+:0000103253|SAMD13::chr1:84767288/+:0000100013|RPF1::chr1:84944…
chr1:21644411-21672934	28523	promotor	ECE1	15.36	8.3	9.43	3.55	73.41	55.36	48.62	30.85	11.56	8.66	10.85	3.19	ECE1	EIF4G3|NBPF3|ECE1|ALPL			EIF4G3::chr1:21501250/-:-000143161|EIF4G3::chr1:21502850/-:-000141561|EIF4G3::chr1:21494531/-:-000149880|EIF4G3::chr1:21496213/-:-000148198|EIF4G3::chr1:21503380/-:-000141031|EIF4G3::chr1:21501250/-:-000143161|EIF4G3::chr1:21502850/-:-000141561|EIF4G3::chr1:21494531/-:-000149880|EIF4G3::chr1:21496213/-:-000148198|EIF4G3::chr1:21503380/-:-000141031|NBPF3::chr1:21771440/+:-000098506|NBPF3::chr1:217…
chr2:120105358-120127058	21700	promotor	DBI|C2orf76	17.21	16.52	8.71	7.84	73.4	74.88	41.85	48.39	9.89	9.99	9.39	5.92	DBI|C2orf76	C1QL2|TMEM37|C2orf76|CFAP221			DBI::chr2:120124828/+:0000000000|DBI::chr2:120124623/+:0000000000|DBI::chr2:120125134/+:0000000000|DBI::chr2:120124499/+:0000000000|DBI::chr2:120125763/+:0000000000|DBI::chr2:120125250/+:0000000000|DBI::chr2:120125139/+:0000000000|C1QL2::chr2:119916470/-:-000188888|TMEM37::chr2:120189445/+:-000062387|C2orf76::chr2:120097546/-:-000007812|C2orf76::chr2:120124257/-:0000000000|C2orf76::chr2:120097936…
chr2:114631168-114650460	19292	promotor	ACTR3	34.28	17.17	30.23	13.38	73.28	45.86	102.56	69.09	17.21	13.24	28.54	12.62	ACTR3	SLC35F5|ACTR3			SLC35F5::chr2:114514399/-:-000116769|ACTR3::chr2:114670748/+:-000020288|ACTR3::chr2:114648174/+:0000000000|ACTR3::chr2:114674460/+:-000024000|ACTR3::chr2:114647510/+:0000000000
chr13:111357195-111369529	12334	promotor	CARS2|ING1	18.39	11.6	14	9.49	73.26	58.31	47.99	35.61	11.09	9.35	10.48	6.23	CARS2|ING1	RAB20			CARS2::chr13:111358526/-:0000000000|RAB20::chr13:111214083/-:-000143112|CARKD::chr13:111267930/+:0000089265|CARKD::chr13:111267806/+:0000089389|ANKRD10::chr13:111567453/-:0000197924|ING1::chr13:111371575/+:-000002046|ING1::chr13:111367783/+:0000000000|ING1::chr13:111367358/+:0000000000|ING1::chr13:111365609/+:0000000000|ING1::chr13:111364969/+:0000000000
chr8:71312854-71317809	4955	promotor	NCOA2	18.53	14.85	12.52	7.6	73.11	75.79	75.3	75.19	9.12	8.79	8.37	6.11	NCOA2	NCOA2			NCOA2::chr8:71128998/-:-000183856|NCOA2::chr8:71316019/-:0000000000|NCOA2::chr8:71209034/-:-000103820|NCOA2::chr8:71128998/-:-000183856|NCOA2::chr8:71316019/-:0000000000|NCOA2::chr8:71209034/-:-000103820|NCOA2::chr8:71128998/-:-000183856|NCOA2::chr8:71316019/-:0000000000|NCOA2::chr8:71209034/-:-000103820
chr20:61551850-61571418	19568	promotor	GID8|DIDO1	18.39	16.34	15.98	10.16	73.02	73.7	78.86	78.63	11.91	10.36	12.62	6.16	GID8|DIDO1	SLC17A9|TCFL5|DIDO1		TCFL5|BHLHE23	SLC17A9::chr20:61584562/+:-000013144|SLC17A9::chr20:61583998/+:-000012580|TCFL5::chr20:61493114/-:-000058736|MRGBP::chr20:61427804/+:0000124046|GID8::chr20:61572842/+:-000001424|GID8::chr20:61569440/+:0000000000|BHLHE23::chr20:61638386/-:0000066968|COL9A3::chr20:61448413/+:0000103437|OGFR::chr20:61436176/+:0000115674|DPH3P1::chr20:61475917/+:0000075933|DIDO1::chr20:61557902/-:0000000000|DIDO1::ch…
chr1:168873325-168891215	17890	enhancer	DPT|ATP1B1	35.79	27.33	13.26	7.19	72.9	55.85	69.42	64.06	9.4	10.88	10.44	5.94		DPT|ATP1B1			DPT::chr1:168698441/-:-000174884|ATP1B1::chr1:169075946/+:-000184731
chr11:62305841-62343430	37589	promotor	AHNAK|EEF1G	17.56	15.19	12.55	7.01	72.85	70.28	65.54	49.84	14.39	12.09	11.69	8.34	AHNAK|EEF1G	TTC9C|TAF6L|METTL12|ROM1|POLR2G|GNG3|UQCC3		MTA2|ZBTB3	GANAB::chr11:62407202/-:0000063772|GANAB::chr11:62406581/-:0000063151|GANAB::chr11:62414197/-:0000070767|LBHD1::chr11:62439240/-:0000095810|LBHD1::chr11:62437512/-:0000094082|LRRN4CL::chr11:62457370/-:0000113940|LRRN4CL::chr11:62455984/-:0000112554|C11orf98::chr11:62432687/-:0000089257|B3GAT3::chr11:62388764/-:0000045334|B3GAT3::chr11:62389646/-:0000046216|TTC9C::chr11:62495951/+:-000152521|TAF6L…
chr7:30465822-30477550	11728	enhancer	GARS	27.79	20.02	16.46	10.86	72.79	43.76	82.61	71.05	16.82	14.2	16.14	11.67		GARS			ZNRF2::chr7:30323922/+:0000141900|NOD1::chr7:30496657/-:0000019107|NOD1::chr7:30499656/-:0000022106|NOD1::chr7:30498855/-:0000021305|NOD1::chr7:30518392/-:0000040842|NOD1::chr7:30496657/-:0000019107|NOD1::chr7:30499656/-:0000022106|NOD1::chr7:30498855/-:0000021305|NOD1::chr7:30518392/-:0000040842|GARS::chr7:30634180/+:-000156630|GGCT::chr7:30544456/-:0000066906
chr9:127018826-127031285	12459	promotor	NEK6	11.52	5.97	7.02	2.99	72.73	44.96	76.93	49.14	6.11	4.62	7.31	3.05	NEK6	NEK6	NEK6		NEK6::chr9:127019884/+:0000000000|NEK6::chr9:127020195/+:0000000000|NEK6::chr9:127020529/+:0000000000|NEK6::chr9:127054249/+:-000022964|NEK6::chr9:127055127/+:-000023842|NEK6::chr9:127064214/+:-000032929|NEK6::chr9:127054698/+:-000023413|PSMB7::chr9:127177751/-:0000146466
chr16:84127691-84151870	24179	promotor	MBTPS1	20.5	26.93	10.44	5.83	72.7	70.6	51.76	47.45	9.98	12.06	7.68	5.37	MBTPS1	WFDC1|DNAAF1|ADAD2			MLYCD::chr16:83932729/+:0000194962|TAF1C::chr16:84218504/-:0000066634|TAF1C::chr16:84216045/-:0000064175|TAF1C::chr16:84216933/-:0000065063|TAF1C::chr16:84215663/-:0000063793|TAF1C::chr16:84215268/-:0000063398|TAF1C::chr16:84217112/-:0000065242|TAF1C::chr16:84217383/-:0000065513|TAF1C::chr16:84220675/-:0000068805|TAF1C::chr16:84218665/-:0000066795|TAF1C::chr16:84215468/-:0000063598|TAF1C::chr16:8…
chr3:172339748-172442052	102304	promotor	NCEH1	38.29	33.16	21.3	9.36	72.66	52.94	71.6	52.65	18.04	16.82	16.88	8.89	NCEH1	GHSR|TNFSF10|ECT2			GHSR::chr3:172166245/-:-000173503|TNFSF10::chr3:172241264/-:-000098484|TNFSF10::chr3:172241296/-:-000098452|NCEH1::chr3:172429007/-:0000000000|NCEH1::chr3:172365903/-:0000000000|NCEH1::chr3:172363481/-:0000000000|NCEH1::chr3:172429007/-:0000000000|NCEH1::chr3:172365903/-:0000000000|NCEH1::chr3:172363481/-:0000000000|ECT2::chr3:172468474/+:-000026422|ECT2::chr3:172472298/+:-000030246|ECT2::chr3:17…
chr3:185241589-185280311	38722	promotor	LIPH	20.76	17.86	9.09	7.45	72.63	57.1	55.27	44.7	10.4	10.67	7.86	5.49	LIPH	TMEM41A|SENP2	MAP3K13		TMEM41A::chr3:185216844/-:-000024745|LIPH::chr3:185270368/-:0000000000|IGF2BP2::chr3:185414450/-:0000134139|IGF2BP2::chr3:185407414/-:0000127103|IGF2BP2::chr3:185416134/-:0000135823|SENP2::chr3:185304030/+:-000023719|MAP3K13::chr3:185146284/+:0000095305|MAP3K13::chr3:185080835/+:0000160754|MAP3K13::chr3:185146284/+:0000095305|MAP3K13::chr3:185080835/+:0000160754
chr16:87867744-87906436	38692	promotor	SLC7A5	26.71	17.77	11.55	6.08	72.56	58.85	53.15	39.52	16.65	12.71	13.21	5.88	SLC7A5	KLHDC4|BANP			CA5A::chr16:87970111/-:0000063675|SLC7A5::chr16:87903099/-:0000000000|BANP::chr16:88003623/+:-000097187|BANP::chr16:87985037/+:-000078601|BANP::chr16:88008653/+:-000102217|BANP::chr16:87993476/+:-000087040|BANP::chr16:88003623/+:-000097187|BANP::chr16:87985037/+:-000078601|BANP::chr16:88008653/+:-000102217|BANP::chr16:87993476/+:-000087040|KLHDC4::chr16:87799597/-:-000068147
chr9:73024460-73036834	12374	promotor	KLF9	22.38	20.76	14.09	9.63	72.42	78.52	70.85	63.14	15.66	17.31	14.63	9.72	KLF9			KLF9	SMC5::chr9:72873877/+:0000150583|KLF9::chr9:73029572/-:0000000000
chr8:143806488-143821904	15416	promotor	THEM6|SLURP1	20.76	16.25	12.47	6.17	72.34	67.76	51.29	46.77	15.03	11.59	12.23	7.64	THEM6|SLURP1	GML|JRK|ARC			THEM6::chr8:143808620/+:0000000000|LY6D::chr8:143868007/-:0000046103|LYPD2::chr8:143833951/-:0000012047|GML::chr8:143921831/+:-000099927|GML::chr8:143916216/+:-000094312|LY6K::chr8:143781528/+:0000024960|SLURP1::chr8:143823828/-:0000001924|JRK::chr8:143747938/-:-000058550|JRK::chr8:143751411/-:-000055077|LYNX1::chr8:143858437/-:0000036533|LYNX1::chr8:143859263/-:0000037359|LYNX1::chr8:143857536/-…
chr17:47432876-47445365	12489	promotor	ZNF652	22.57	30.35	18.78	13.85	72.3	84.31	60.89	67.26	15.64	18.56	14	10.32	ZNF652	NGFR|PHOSPHO1|ZNF652|GNGT2		ZNF652	NGFR::chr17:47572654/+:-000127289|ABI3::chr17:47287588/+:0000145288|GNGT2::chr17:47286315/-:-000146561|GNGT2::chr17:47286761/-:-000146115|GNGT2::chr17:47287935/-:-000144941|GNGT2::chr17:47284805/-:-000148071|GNGT2::chr17:47286742/-:-000146134|PHOSPHO1::chr17:47304119/-:-000128757|PHOSPHO1::chr17:47308127/-:-000124749|PHOSPHO1::chr17:47302492/-:-000130384|PHB::chr17:47492266/-:0000046901|PHB::chr1…
chr20:33862850-33874063	11213	promotor	EIF6	13.07	8.99	7.55	3.2	72.26	59.61	55.63	39.94	8.24	6.48	6.82	4.18	EIF6	CEP250|EDEM2|TRPC4AP			CEP250::chr20:34047802/+:-000173739|CEP250::chr20:34050089/+:-000176026|CEP250::chr20:34046124/+:-000172061|CEP250::chr20:34043222/+:-000169159|GDF5::chr20:34025969/-:0000151906|EDEM2::chr20:33735160/-:-000127690|EIF6::chr20:33872294/-:0000000000|EIF6::chr20:33872618/-:0000000000|EIF6::chr20:33872519/-:0000000000|FAM83C::chr20:33880224/-:0000006161|MMP24::chr20:33814538/+:0000048312|TRPC4AP::chr2…
chr18:54230500-54244578	14078	enhancer	WDR7	50.93	53.02	10.48	5.64	72.13	79.76	58.08	60.81	10.13	12.39	5.11	4.31		WDR7			WDR7::chr18:54339727/+:-000095149|WDR7::chr18:54318615/+:-000074037|TXNL1::chr18:54305919/-:0000061341
chr17:38256086-38281320	25234	promotor	NR1D1|MSL1	17.15	13.63	9.87	6.5	72.12	70.25	62.17	55.28	8.74	8.51	7.59	4.9	NR1D1|MSL1	RARA|ORMDL3|GSDMB|MED24|CASC3|WIPF2|RAPGEFL1|CDC6		RARA|THRA|NR1D1	RARA::chr17:38474472/+:-000193152|RARA::chr17:38465422/+:-000184102|MSL1::chr17:38278789/+:0000000000|MSL1::chr17:38279537/+:0000000000|MSL1::chr17:38282435/+:-000001115|GSDMA::chr17:38119225/+:0000136861|GSDMA::chr17:38121935/+:0000134151|GSDMB::chr17:38073792/-:-000182294|GSDMB::chr17:38073573/-:-000182513|GSDMB::chr17:38074902/-:-000181184|GSDMB::chr17:38073582/-:-000182504|MED24::chr17:382098…
chr12:16481050-16504870	23820	promotor	MGST1	30.4	28.91	17.79	7.93	72.06	68.2	70.05	68.81	10.6	10.71	12.47	6.27	MGST1				MGST1::chr12:16507164/+:-000002294|MGST1::chr12:16500075/+:0000000000|MGST1::chr12:16506350/+:-000001480|MGST1::chr12:16500576/+:0000000000|MGST1::chr12:16500711/+:0000000000|MGST1::chr12:16507171/+:-000002301
chr2:70350241-70371364	21123	enhancer	PCYOX1|ASPRV1	30.84	26.92	18.82	11.74	71.97	70.78	71.85	70.29	12.53	12.88	14.06	8.48		PCYOX1|ASPRV1			PCYOX1::chr2:70485230/+:-000113866|ASPRV1::chr2:70189396/-:-000160845|TIA1::chr2:70475778/-:0000104414|PCBP1::chr2:70314584/+:0000035657|FAM136A::chr2:70529219/-:0000157855|SNRPG::chr2:70520868/-:0000149504|C2orf42::chr2:70409128/-:0000037764|C2orf42::chr2:70418150/-:0000046786|C2orf42::chr2:70410066/-:0000038702
chr2:26827547-26858412	30865	enhancer	SLC35F6|CENPA|OTOF|KCNK3	43.35	33.92	16.37	8.87	71.85	56.95	84.67	78.86	14.99	13.28	16.33	8.17		SLC35F6|CENPA|OTOF|KCNK3			OTOF::chr2:26700616/-:-000126931|OTOF::chr2:26700909/-:-000126638|OTOF::chr2:26781565/-:-000045982|SLC35F6::chr2:26987141/+:-000128729|CIB4::chr2:26864210/-:0000005798|CENPA::chr2:27008881/+:-000150469|CENPA::chr2:27008882/+:-000150470|KCNK3::chr2:26915580/+:-000057168
chr16:71915937-71931172	15235	promotor	IST1|ZNF821	18.45	16.18	12.39	9.02	71.8	64.8	51.73	42.55	12.45	13.42	11.52	5.31	IST1|ZNF821	AP1G1|DHODH|DHX38|IST1|HPR|PHLPP2|HP		ZNF821	ATXN1L::chr16:71883526/+:0000032411|ATXN1L::chr16:71879893/+:0000036044|ATXN1L::chr16:71881912/+:0000034025|AP1G1::chr16:71823384/-:-000092553|AP1G1::chr16:71842975/-:-000072962|DHODH::chr16:72042642/+:-000111470|DHX38::chr16:72130037/+:-000198865|DHX38::chr16:72127614/+:-000196442|IST1::chr16:71929395/+:0000000000|IST1::chr16:71949528/+:-000018356|IST1::chr16:71955245/+:-000024073|IST1::chr16:71…
chr1:31940967-31951846	10879	enhancer	SNRNP40|TINAGL1|FABP3|HCRTR1	24.04	28	9.44	7.18	71.78	77.31	76.49	84.34	11.01	12.37	8.54	7.67		SNRNP40|TINAGL1|FABP3|HCRTR1			SNRNP40::chr1:31769643/-:-000171324|ZCCHC17::chr1:31791955/+:0000149012|ZCCHC17::chr1:31791013/+:0000149954|ZCCHC17::chr1:31782890/+:0000158077|ZCCHC17::chr1:31769828/+:0000171139|TINAGL1::chr1:32042085/+:-000090239|TINAGL1::chr1:32043745/+:-000091899|TINAGL1::chr1:32042734/+:-000090888|TINAGL1::chr1:32044804/+:-000092958|SERINC2::chr1:31886659/+:0000054308|SERINC2::chr1:31882411/+:0000058556|SER…
chr22:24979222-25000669	21447	promotor	LRRC75B|GGT1	17.56	9.42	7.44	2.78	71.72	55.6	52.91	42.54	8.96	6.28	7.73	2.32	LRRC75B|GGT1	GUCD1|GGT1			ADORA2A::chr22:24829098/+:0000150124|ADORA2A::chr22:24819564/+:0000159658|ADORA2A::chr22:24823529/+:0000155693|ADORA2A::chr22:24828086/+:0000151136|ADORA2A::chr22:24828588/+:0000150634|PIWIL3::chr22:25158487/-:0000157818|PIWIL3::chr22:25170686/-:0000170017|UPB1::chr22:24891250/+:0000087972|GUCD1::chr22:24951902/-:-000027320|GUCD1::chr22:24951274/-:-000027948|LRRC75B::chr22:24989034/-:0000000000|S…
chr2:11669573-11701796	32223	promotor	GREB1	45.91	80.82	4.41	3.84	71.68	104.26	22.84	26.66	19.55	38.75	5.45	4.98	GREB1	E2F6|ROCK2|LPIN1	ROCK2	E2F6	E2F6::chr2:11593847/-:-000075726|E2F6::chr2:11595599/-:-000073974|E2F6::chr2:11606302/-:-000063271|E2F6::chr2:11597358/-:-000072215|E2F6::chr2:11598476/-:-000071097|E2F6::chr2:11591931/-:-000077642|E2F6::chr2:11593923/-:-000075650|E2F6::chr2:11593847/-:-000075726|E2F6::chr2:11595599/-:-000073974|E2F6::chr2:11606302/-:-000063271|E2F6::chr2:11597358/-:-000072215|E2F6::chr2:11598476/-:-000071097|E2F…
chr20:19364373-19392854	28481	genebody_intron	SLC24A3	57.06	68.65	15.2	14.14	71.56	55.86	38.81	35.31	21.07	29.43	16.86	11.59					SLC24A3::chr20:19193289/+:0000171084
chr14:76277802-76301355	23553	enhancer	IFT43|C14orf1	22	15.23	4.4	0.22	71.53	63.37	60.88	60.79	5.79	4.44	2.6	0.56		IFT43|C14orf1			TTLL5::chr14:76127550/+:0000150252|TTLL5::chr14:76129397/+:0000148405|IFT43::chr14:76452095/+:-000150740|C14orf1::chr14:76127537/-:-000150265|C14orf1::chr14:76123875/-:-000153927|TGFB3::chr14:76448364/-:0000147009
chr18:2253336-2262529	9193	other		51.44	16.76	15.02	8.18	71.43	26.45	68.36	41.49	14.66	9.85	12.8	6.41
chr11:17830882-17838956	8074	genebody_intron	SERGEF	22.84	6.77	9.33	3.89	71.31	27.55	68.88	46.56	9.75	5.97	7.78	3.5				MYOD1	KCNC1::chr11:17757494/+:0000073388|SERGEF::chr11:18034708/-:0000195752|MYOD1::chr11:17741109/+:0000089773
chr11:67138525-67170476	31951	promotor	PPP1CA|RAD9A|CLCF1|TBC1D10C	21.04	14.73	10.12	4.24	71.29	60.26	39.01	37.17	12.97	7.05	9.62	5.61	PPP1CA|RAD9A|CLCF1|TBC1D10C	AIP|CABP4|RPS6KB2|POLD4|GSTP1|CARNS1	RPS6KB2|ADRBK1		GPR152::chr11:67220199/-:0000049723|ANKRD13D::chr11:67056761/+:0000081764|TMEM134::chr11:67236747/-:0000066271|PPP1CA::chr11:67169375/-:0000000000|RAD9A::chr11:67159422/+:0000000000|RAD9A::chr11:67160775/+:0000000000|CABP4::chr11:67222817/+:-000052341|CABP4::chr11:67219885/+:-000049409|CABP4::chr11:67223590/+:-000053114|CABP4::chr11:67223179/+:-000052703|CABP4::chr11:67223576/+:-000053100|PTPRCAP…
chr8:129144853-129191356	46503	genebody_exon	MIR1208	99.18	177	12.2	8.82	71.22	94.44	27.26	26.19	31.39	65.79	12	12.03
chr17:17845839-17887997	42158	promotor	TOM1L2|LRRC48	15.94	13.8	12.19	4.2	71.2	62.75	62.52	50.29	9.41	9.21	11.77	5.11	TOM1L2|LRRC48	GID4|DRG2|SREBF1|MYO15A|ALKBH5		SREBF1	ATPAF2::chr17:17942479/-:0000054482|DRG2::chr17:17991180/+:-000103183|GID4::chr17:17942610/+:-000054613|RAI1::chr17:17696246/+:0000149593|SREBF1::chr17:17740324/-:-000105515|TOM1L2::chr17:17875783/-:0000000000|LRRC48::chr17:17876126/+:0000000000|LRRC48::chr17:17876978/+:0000000000|LRRC48::chr17:17877165/+:0000000000|LRRC48::chr17:17880895/+:0000000000|MYO15A::chr17:18021895/+:-000133898|MYO15A::c…
chr1:175112835-175167781	54946	promotor	KIAA0040	31.26	21.11	14.78	4.86	71.16	50.13	36.97	32.22	18.68	19.48	14.17	6	KIAA0040	MRPS14			CACYBP::chr1:174968891/+:0000143944|CACYBP::chr1:174973749/+:0000139086|CACYBP::chr1:174968570/+:0000144265|MRPS14::chr1:174992590/-:-000120245|TNN::chr1:175046519/+:0000066316|TNN::chr1:175036993/+:0000075842|RABGAP1L::chr1:174933904/+:0000178931|KIAA0040::chr1:175135872/-:0000000000|KIAA0040::chr1:175161948/-:0000000000|KIAA0040::chr1:175161851/-:0000000000|KIAA0040::chr1:175162228/-:0000000000…
chr7:138570715-138584142	13427	enhancer	ATP6V0A4	26.2	26.04	11.14	7.34	71	66.69	87.62	89.3	10.2	11.51	10.42	7.79		ATP6V0A4			ATP6V0A4::chr7:138458781/-:-000111934|ATP6V0A4::chr7:138456008/-:-000114707|ATP6V0A4::chr7:138482940/-:-000087775|ATP6V0A4::chr7:138471004/-:-000099711|TMEM213::chr7:138482738/+:0000087977|ZC3HAV1L::chr7:138720774/-:0000136632|KIAA1549::chr7:138666063/-:0000081921
chr21:42687491-42700113	12622	promotor	FAM3B	18.28	11.68	6.88	3.75	71	56.08	63.25	47.58	7.98	5.73	7.27	2.31	FAM3B	PLAC4|MX2|MX1			BACE2::chr21:42539727/+:0000147764|PLAC4::chr21:42557165/-:-000130326|TMPRSS2::chr21:42880084/-:0000179971|TMPRSS2::chr21:42879991/-:0000179878|TMPRSS2::chr21:42870115/-:0000170002|MX2::chr21:42748762/+:-000048649|MX2::chr21:42733949/+:-000033836|MX1::chr21:42793764/+:-000093651|MX1::chr21:42803976/+:-000103863|MX1::chr21:42794682/+:-000094569|MX1::chr21:42802459/+:-000102346|MX1::chr21:42792484/…
chr7:70158087-70229898	71811	genebody_exon	AUTS2|AUTS2|AUTS2	38.26	43.01	26.48	17.67	70.98	66.34	43.66	52.65	27.98	29.1	22.34	16.66
[truncated: 33,071 more rows]
