# Supplementary material for: FOXA1 and adaptive response determinants to HER2 targeted therapy in TBCRC 036
Source: NPJ Breast Cancer. 2021 May 12;7:51. doi: 10.1038/s41523-021-00258-0 (PMC8115531; doi:10.1038/s41523-021-00258-0)
Supplement: Supplementary file 4 — Supplementary Data 3 [file 41523_2021_258_MOESM4_ESM.xlsx]

## Sheet: Sheet1
Peak	Peaksize	Classification	Classification gene	siNT_BRD4_DMSO_24H	siNT_BRD4_LPAT_24H	siFOXA1_BRD4_DMSO_24H	siFOXA1_BRD4_LPAT_24H	siNT_MED1_DMSO_24H	siNT_MED1_LPAT_24H	siFOXA1_MED1_DMSO_24H	siFOXA1_MED1_LPAT_24H	Promotor	Enhancer	nearby Kinases	nearby Transcription Factors	nearby genes
chr17:37818499-37911500	93001	promotor	ERBB2|PGAP3|TCAP|PNMT|GRB7|MIEN1	2524.03	1970.25	2187.91	1342.04	1569.74	1406.39	955.66	966.93	ERBB2|PGAP3|TCAP|PNMT|GRB7|MIEN1	NEUROD2|LRRC3C|ZPBP2	ERBB2	NEUROD2|IKZF3	ERBB2::chr17:37863242/+:0000000000|ERBB2::chr17:37851240/+:0000000000|ERBB2::chr17:37856230/+:0000000000|ERBB2::chr17:37855789/+:0000000000|ERBB2::chr17:37844336/+:0000000000|ERBB2::chr17:37849513/+:0000000000|ERBB2::chr17:37844948/+:0000000000|NEUROD2::chr17:37764174/-:-000054325|NEUROD2::chr17:37762856/-:-000055643|PGAP3::chr17:37844322/-:0000000000|PPP1R1B::chr17:37783176/+:0000035323|PPP1R1B:…
chr11:65182168-65279030	96862	enhancer	EHBP1L1|SLC25A45|SCYL1|SSSCA1|SIPA1|FAM89B	512.55	417.99	827.03	474.28	575.97	454.82	636.59	521.37		EHBP1L1|SLC25A45|SCYL1|SSSCA1|SIPA1|FAM89B	SCYL1|MAP3K11	RELA	DPF2::chr11:65101224/+:0000080944|POLA2::chr11:65029322/+:0000152846|EHBP1L1::chr11:65343508/+:-000064478|SLC25A45::chr11:65149439/-:-000032729|SLC25A45::chr11:65149856/-:-000032312|SLC25A45::chr11:65147645/-:-000034523|SLC25A45::chr11:65150144/-:-000032024|SLC25A45::chr11:65147704/-:-000034464|SLC25A45::chr11:65150517/-:-000031651|SLC25A45::chr11:65148102/-:-000034066|SLC25A45::chr11:65151171/-:…
chr1:201968313-202125408	157095	promotor	GPR37L1|PTPN7|ARL8A|ELF3	466.63	498.82	374.17	385.01	272.08	292.94	162.68	265.34	GPR37L1|PTPN7|ARL8A|ELF3	LGR6|PPP1R12B|LMOD1		ELF3	GPR37L1::chr1:202092028/+:0000000000|LGR6::chr1:202172904/+:-000047496|PTPN7::chr1:202129118/-:0000003710|PTPN7::chr1:202130715/-:0000005307|ARL8A::chr1:202113870/-:0000000000|SHISA4::chr1:201857804/+:0000110509|RNPEP::chr1:201951765/+:0000016548|TIMM17A::chr1:201924618/+:0000043695|PPP1R12B::chr1:202317829/+:-000192421|IPO9::chr1:201798287/+:0000170026|ELF3::chr1:201979689/+:0000000000|ELF3::chr…
chr17:80162314-80317431	155117	promotor	TEX19|CCDC57|SLC16A3|SECTM1|CSNK1D|CD7	402.5	346.13	497.34	297.77	292.5	243.23	256.05	216.14	TEX19|CCDC57|SLC16A3|SECTM1|CSNK1D|CD7	DUS1L|NARF|DCXR|FASN|STRA13|RFNG|UTS2R|HEXDC|FOXK2	CSNK1D	FOXK2	GPS1::chr17:80009762/+:0000152552|C17orf62::chr17:80407167/-:0000089736|C17orf62::chr17:80407355/-:0000089924|C17orf62::chr17:80407601/-:0000090170|C17orf62::chr17:80408706/-:0000091275|UTS2R::chr17:80332152/+:-000014721|TEX19::chr17:80317122/+:0000000000|TEX19::chr17:80319755/+:-000002324|FOXK2::chr17:80477593/+:-000160162|OGFOD3::chr17:80376512/-:0000059081|CCDC57::chr17:80159827/-:-000002487|C…
chr20:52201430-52310572	109142	promotor	ZNF217	588.4	591.41	385.82	387.55	221.41	228.25	92.27	136.76	ZNF217			ZNF217	ZNF217::chr20:52199635/-:-000001795
chr6:25153138-25224678	71540	enhancer	LRRC16A|FAM65B	340.84	536.23	182.5	163.94	112.4	208.71	35.81	55.08		LRRC16A|FAM65B			LRRC16A::chr6:25279655/+:-000054977|FAM65B::chr6:25042395/-:-000110743|FAM65B::chr6:25042395/-:-000110743
chr7:73121036-73271755	150719	promotor	STX1A|WBSCR27|WBSCR28|ABHD11|CLDN3|CLDN4	399.97	347.05	563.84	398.56	230.78	203.24	256.3	256.46	STX1A|WBSCR27|WBSCR28|ABHD11|CLDN3|CLDN4	ELN|MLXIPL|DNAJC30|BAZ1B|TBL2|BCL7B		MLXIPL	STX1A::chr7:73134016/-:0000000000|WBSCR27::chr7:73256473/-:0000000000|WBSCR27::chr7:73256854/-:0000000000|ELN::chr7:73442118/+:-000170363|WBSCR22::chr7:73097897/+:0000023139|MLXIPL::chr7:73038869/-:-000082167|WBSCR28::chr7:73275488/+:-000003733|VPS37D::chr7:73082173/+:0000038863|DNAJC30::chr7:73097780/-:-000023256|ABHD11::chr7:73153196/-:0000000000|ABHD11::chr7:73153183/-:0000000000|BAZ1B::chr7:7…
chr12:52532833-52682809	149976	promotor	KRT81|C12orf80|KRT80|KRT7	418.41	241.39	503.71	284.61	335.73	202.12	278.97	241.58	KRT81|C12orf80|KRT80|KRT7	KRT86	ACVR1B	NR4A1	KRT75::chr12:52828109/-:0000145300|NR4A1::chr12:52448110/+:0000084723|NR4A1::chr12:52416615/+:0000116218|NR4A1::chr12:52431498/+:0000101335|NR4A1::chr12:52435593/+:0000097240|NR4A1::chr12:52445185/+:0000087648|NR4A1::chr12:52446279/+:0000086554|ACVR1B::chr12:52345450/+:0000187383|ACVR1B::chr12:52347163/+:0000185670|ACVR1B::chr12:52369048/+:0000163785|ATG101::chr12:52463757/+:0000069076|ATG101::ch…
chr17:79916838-80069159	152321	promotor	DCXR|LRRC45|GPS1|DUS1L|FASN|RAC3|RFNG|ASPSCR1|NOTUM|STRA13	484.88	257.14	391.23	194.73	451.23	195.6	265.45	158.13	DCXR|LRRC45|GPS1|DUS1L|FASN|RAC3|RFNG|ASPSCR1|NOTUM|STRA13	PPP1R27|PYCR1|MAFG|ARHGDIA|SIRT7|P4HB|PCYT2|ALYREF|MYADML2|FAM195B|SLC16A3	CSNK1D	MAFG	DCXR::chr17:79995572/-:0000000000|PPP1R27::chr17:79792925/-:-000123913|LRRC45::chr17:79981177/+:0000000000|RFNG::chr17:80009649/-:0000000000|PYCR1::chr17:79894736/-:-000022102|PYCR1::chr17:79895203/-:-000021635|PYCR1::chr17:79895114/-:-000021724|PYCR1::chr17:79895132/-:-000021706|MAFG::chr17:79881443/-:-000035395|MAFG::chr17:79881089/-:-000035749|MAFG::chr17:79885586/-:-000031252|GPS1::chr17:8000…
chr8:128861299-128913050	51751	genebody_exon	PVT1	1118.66	315.4	1013.51	371.82	517.82	195.34	365.2	245.82				MYC	MYC::chr8:128748314/+:0000112985
chr15:41038348-41200518	162170	promotor	ZFYVE19|VPS18|RHOV|C15orf62|DNAJC17|SPINT1|PPP1R14D|GCHFR|RMDN3	335.81	325.53	406.25	279.06	187.74	174.18	174.23	171.64	ZFYVE19|VPS18|RHOV|C15orf62|DNAJC17|SPINT1|PPP1R14D|GCHFR|RMDN3	CHAC1|DLL4|C15orf57			RPUSD2::chr15:40861491/+:0000176857|SPINT1::chr15:41136687/+:0000000000|SPINT1::chr15:41136245/+:0000000000|SPINT1::chr15:41136642/+:0000000000|RAD51::chr15:40987377/+:0000050971|RAD51::chr15:40990954/+:0000047394|RAD51::chr15:40987326/+:0000051022|VPS18::chr15:41186627/+:0000000000|INO80::chr15:41388550/-:0000188032|INO80::chr15:41388550/-:0000188032|RHOV::chr15:41166486/-:0000000000|C15orf62::c…
chr22:50310981-50364915	53934	promotor	PIM3|CRELD2|ALG12	382.68	240.33	520.97	223.94	280.64	171.87	270.9	166.3	PIM3|CRELD2|ALG12	MOV10L1|BRD1	PIM3	ZBED4	ZBED4::chr22:50247496/+:0000063485|ZBED4::chr22:50276981/+:0000034000|PIM3::chr22:50354142/+:0000000000|CRELD2::chr22:50312277/+:0000000000|MLC1::chr22:50524357/-:0000159442|MLC1::chr22:50523389/-:0000158474|MLC1::chr22:50523780/-:0000158865|ALG12::chr22:50312105/-:0000000000|ALG12::chr22:50307490/-:-000003491|MOV10L1::chr22:50528684/+:-000163769|MOV10L1::chr22:50528434/+:-000163519|BRD1::chr22:5…
chr16:85546534-85724962	178428	promotor	GSE1|GINS2	423.59	205.76	384.58	129.15	325.85	165.53	197.83	103.42	GSE1|GINS2	COX4I1			C16orf74::chr16:85768840/-:0000043878|C16orf74::chr16:85784688/-:0000059726|GINS2::chr16:85722587/-:0000000000|COX4I1::chr16:85834810/+:-000109848|COX4I1::chr16:85833172/+:-000108210|EMC8::chr16:85833147/-:0000108185|GSE1::chr16:85682157/+:0000000000|GSE1::chr16:85646841/+:0000000000|GSE1::chr16:85645028/+:0000000000
chr17:77862787-77972482	109695	promotor	TBC1D16	312.2	231.9	250.23	125.7	222.73	163.66	123.67	105.93	TBC1D16	CARD14|CCDC40|CBX8|CBX4|GAA			CARD14::chr17:78161598/+:-000189116|CARD14::chr17:78152306/+:-000179824|CARD14::chr17:78155217/+:-000182735|CARD14::chr17:78162175/+:-000189693|ENPP7::chr17:77704864/+:0000157923|CCDC40::chr17:78010430/+:-000037948|GAA::chr17:78075354/+:-000102872|GAA::chr17:78078353/+:-000105871|GAA::chr17:78075609/+:-000103127|CBX8::chr17:77770914/-:-000091873|CBX4::chr17:77813212/-:-000049575|TBC1D16::chr17:77…
chr17:77712135-77832485	120350	promotor	CBX8|CBX4|CBX2	460.5	276.03	475.53	240.91	285.38	162.24	203.52	156.64	CBX8|CBX4|CBX2	RBFOX3|CCDC40			RBFOX3::chr17:77512229/-:-000199906|ENPP7::chr17:77704864/+:0000007271|CCDC40::chr17:78010430/+:-000177945|CBX8::chr17:77770914/-:0000000000|CBX4::chr17:77813212/-:0000000000|TBC1D16::chr17:77924655/-:0000092170|TBC1D16::chr17:77987407/-:0000154922|TBC1D16::chr17:78009656/-:0000177171|TBC1D16::chr17:77924655/-:0000092170|TBC1D16::chr17:77987407/-:0000154922|TBC1D16::chr17:78009656/-:0000177171|CB…
chr17:4375239-4469619	94380	promotor	SPNS2|GGT6|MYBBP1A	259.43	201.89	245.44	162.16	192.08	160.14	145.43	144.71	SPNS2|GGT6|MYBBP1A	ZMYND15|MED11|UBE2G1|ARRB2|SMTNL2			ZMYND15::chr17:4643309/+:-000173690|ZMYND15::chr17:4643813/+:-000174194|SPNS3::chr17:4337218/+:0000038021|PELP1::chr17:4594287/-:0000124668|PELP1::chr17:4607631/-:0000138012|PELP1::chr17:4586405/-:0000116786|PELP1::chr17:4594736/-:0000125117|PELP1::chr17:4586246/-:0000116627|PELP1::chr17:4594287/-:0000124668|PELP1::chr17:4607631/-:0000138012|PELP1::chr17:4586405/-:0000116786|PELP1::chr17:4594736/…
chr17:39648223-39706830	58607	promotor	KRT15|KRT13|KRT19	405	204.48	216.78	124.32	317.86	158.35	114.68	100.68	KRT15|KRT13|KRT19	EIF1|KRT38|KRT31|KRTAP17-1|KRT33A|KRT32|KRT35|KRT34|KRT37|KRT33B|GAST			KRT38::chr17:39597595/-:-000050628|HAP1::chr17:39890897/-:0000184067|KRTAP17-1::chr17:39471946/-:-000176277|KRT31::chr17:39553843/-:-000094380|EIF1::chr17:39845126/+:-000138296|KRT33A::chr17:39507063/-:-000141160|KRT32::chr17:39623637/-:-000024586|KRT35::chr17:39637391/-:-000010832|KRT34::chr17:39538635/-:-000109588|KRT37::chr17:39580821/-:-000067402|KRT17::chr17:39780881/-:0000074051|KRT16::chr1…
chr20:303613-391025	87412	promotor	RBCK1|NRSN2|TRIB3|SOX12	334.97	305.27	452.73	245.32	161.17	151.83	153.75	120.59	RBCK1|NRSN2|TRIB3|SOX12	C20orf96|DEFB128	TRIB3|CSNK2A1	TCF15|SOX12	C20orf96::chr20:271418/-:-000032195|RBCK1::chr20:388708/+:0000000000|NRSN2::chr20:330281/+:0000000000|NRSN2::chr20:327369/+:0000000000|NRSN2::chr20:329892/+:0000000000|TRIB3::chr20:361272/+:0000000000|TRIB3::chr20:363076/+:0000000000|TRIB3::chr20:361949/+:0000000000|TRIB3::chr20:361938/+:0000000000|TRIB3::chr20:361986/+:0000000000|TCF15::chr20:590909/-:0000199884|ZCCHC3::chr20:278203/+:0000025410…
chr10:79025655-79194033	168378	genebody_exon	KCNMA1-AS3|KCNMA1-AS3|KCNMA1-AS3|KCNMA1-AS3|KCNMA1-AS3|KCNMA1-AS3|KCNMA1	551.78	362.21	139.99	91.08	208.96	143.23	34.89	45.92
chr17:76827949-77039216	211267	promotor	TIMP2|C1QTNF1|LGALS3BP|CANT1|CEP295NL|USP36	271.08	167.74	458.14	237.49	203.1	134.78	234.47	201.24	TIMP2|C1QTNF1|LGALS3BP|CANT1|CEP295NL|USP36	CYTH1|ENGASE			RBFOX3::chr17:77111829/-:0000072613|RBFOX3::chr17:77231886/-:0000192670|RBFOX3::chr17:77111829/-:0000072613|RBFOX3::chr17:77231886/-:0000192670|TIMP2::chr17:76921471/-:0000000000|C1QTNF1::chr17:77042636/+:-000003420|C1QTNF1::chr17:77030380/+:0000000000|C1QTNF1::chr17:77020157/+:0000000000|C1QTNF1::chr17:77040036/+:-000000820|C1QTNF1::chr17:77019015/+:0000000000|LGALS3BP::chr17:76973295/-:00000000…
chr11:126172881-126303263	130382	promotor	DCPS|ST3GAL4	379.64	210.88	360.74	142.48	227.87	134.72	144.92	97.03	DCPS|ST3GAL4	SRPR|RPUSD4			DCPS::chr11:126173646/+:0000000000|SRPR::chr11:126138876/-:-000034005|ST3GAL4::chr11:126225788/+:0000000000|ST3GAL4::chr11:126276076/+:0000000000|ST3GAL4::chr11:126225539/+:0000000000|ST3GAL4::chr11:126273310/+:0000000000|ST3GAL4::chr11:126275990/+:0000000000|FAM118B::chr11:126104889/+:0000067992|FAM118B::chr11:126081618/+:0000091263|FAM118B::chr11:126099119/+:0000073762|FAM118B::chr11:126104889/…
chr5:177502375-177591985	89610	promotor	NHP2|N4BP3|RMND5B	327.89	227.15	265.61	163.89	173.48	131.39	107.6	95.37	NHP2|N4BP3|RMND5B	PROP1|HNRNPAB		PROP1	PHYKPL::chr5:177658523/-:0000066538|PHYKPL::chr5:177659822/-:0000067837|NHP2::chr5:177580960/-:0000000000|PROP1::chr5:177423242/-:-000079133|RMND5B::chr5:177557961/+:0000000000|RMND5B::chr5:177558237/+:0000000000|RMND5B::chr5:177565108/+:0000000000|RMND5B::chr5:177562173/+:0000000000|HNRNPAB::chr5:177631815/+:-000039830|HNRNPAB::chr5:177631507/+:-000039522|N4BP3::chr5:177546554/+:0000000000|N4BP3…
chr7:128043555-128102367	58812	promotor	IMPDH1|HILPDA	167.71	287.08	83.54	80.82	93.4	128.84	30.41	44.09	IMPDH1|HILPDA	METTL2B|PRRT4|RBM28			METTL2B::chr7:128116782/+:-000014415|PRRT4::chr7:128000116/-:-000043439|PRRT4::chr7:128001475/-:-000042080|PRRT4::chr7:128001738/-:-000041817|IMPDH1::chr7:128046023/-:0000000000|IMPDH1::chr7:128050040/-:0000000000|IMPDH1::chr7:128050035/-:0000000000|HILPDA::chr7:128095883/+:0000000000|HILPDA::chr7:128097254/+:0000000000|LEP::chr7:127892043/+:0000151512|LEP::chr7:127881330/+:0000162225|RBM28::chr7…
chr10:5529311-5675406	146095	promotor	CALML3|CALML5	429.14	308.49	276.93	188.74	167.26	128.36	82.67	85.4	CALML3|CALML5	FAM208B|TUBAL3			ASB13::chr10:5708557/-:0000033151|FAM208B::chr10:5726800/+:-000051394|FAM208B::chr10:5754785/+:-000079379|FAM208B::chr10:5759621/+:-000084215|FAM208B::chr10:5762506/+:-000087100|CALML3::chr10:5566851/+:0000000000|CALML5::chr10:5541532/-:0000000000|TUBAL3::chr10:5446792/-:-000082519|GDI2::chr10:5855511/-:0000180105|UCN3::chr10:5415677/+:0000113634|UCN3::chr10:5406975/+:0000122336|NET1::chr10:54545…
chr20:45925164-46024137	98973	promotor	ZMYND8	405.47	386.3	450.24	364.66	135.1	127.03	100.66	115.67	ZMYND8	NCOA3|ZMYND8			NCOA3::chr20:46211926/+:-000187789|NCOA3::chr20:46130600/+:-000106463|NCOA3::chr20:46211926/+:-000187789|NCOA3::chr20:46130600/+:-000106463|ZMYND8::chr20:45923522/-:-000001642|ZMYND8::chr20:45984263/-:0000000000|ZMYND8::chr20:45976669/-:0000000000|ZMYND8::chr20:45914569/-:-000010595|ZMYND8::chr20:45985632/-:0000000000|ZMYND8::chr20:45978731/-:0000000000|ZMYND8::chr20:45938947/-:0000000000|ZMYND8:…
chr20:45573389-45642666	69277	promotor	EYA2	184.99	309.49	49.57	80.7	97.52	126.84	11.28	35.69	EYA2				EYA2::chr20:45618639/+:0000000000|EYA2::chr20:45523262/+:0000050127|EYA2::chr20:45618639/+:0000000000|EYA2::chr20:45523262/+:0000050127
chr20:48845172-49081944	236772	promotor	LINC01272	697.64	230.2	779.89	176.87	351.96	125.97	260.79	121.83	LINC01272	TMEM189-UBE2V1|UBE2V1|PTPN1|TMEM189		CEBPB	CEBPB::chr20:48807119/+:0000038053|FAM65C::chr20:49247392/-:0000165448|FAM65C::chr20:49253454/-:0000171510|LINC01272::chr20:48892182/+:0000000000|LINC01272::chr20:48884022/+:0000000000|TMEM189-UBE2V1::chr20:48770334/-:-000074838|UBE2V1::chr20:48721016/-:-000124156|UBE2V1::chr20:48728098/-:-000117074|UBE2V1::chr20:48732495/-:-000112677|UBE2V1::chr20:48725647/-:-000119525|UBE2V1::chr20:48715500/-:-…
chr2:20368003-20444698	76695	promotor	SDC1	289.22	195.72	244.06	137.99	174.37	124.92	107.24	94.56	SDC1	WDR35|MATN3|LAPTM4A			PUM2::chr2:20527138/-:0000082440|PUM2::chr2:20512183/-:0000067485|PUM2::chr2:20518405/-:0000073707|PUM2::chr2:20526145/-:0000081447|PUM2::chr2:20550610/-:0000105912|PUM2::chr2:20527146/-:0000082448|SDC1::chr2:20424846/-:0000000000|SDC1::chr2:20425193/-:0000000000|SDC1::chr2:20424926/-:0000000000|MATN3::chr2:20212454/-:-000155549|LAPTM4A::chr2:20251788/-:-000116215|WDR35::chr2:20189883/-:-000178120
chr1:94504684-94592894	88210	promotor	ABCA4	269.37	337.42	149.98	145.62	84.63	114.05	25.6	49.4	ABCA4	DNTTIP2|GCLM|BCAR3			ABCA4::chr1:94586704/-:0000000000|DNTTIP2::chr1:94344761/-:-000159923|ARHGAP29::chr1:94697198/-:0000104304|ARHGAP29::chr1:94703306/-:0000110412|ARHGAP29::chr1:94697198/-:0000104304|ARHGAP29::chr1:94703306/-:0000110412|BCAR3::chr1:94312705/-:-000191979|BCAR3::chr1:94311267/-:-000193417|GCLM::chr1:94375011/-:-000129673
chr17:48960970-49036528	75558	enhancer	TOB1|ANKRD40|NME1-NME2|NME1	350.55	260.38	497.02	151.78	146.04	113.32	157.72	71.88		TOB1|ANKRD40|NME1-NME2|NME1	NME1		TOB1::chr17:48941523/-:-000019447|TOB1::chr17:48941320/-:-000019650|TOB1::chr17:48943714/-:-000017256|TOB1::chr17:48945338/-:-000015632|TOB1::chr17:48944962/-:-000016008|ANKRD40::chr17:48785269/-:-000175701|SPAG9::chr17:49198225/-:0000161697|SPAG9::chr17:49124328/-:0000087800|NME1-NME2::chr17:49230896/+:-000194368|NME1-NME2::chr17:49233011/+:-000196483|WFIKKN2::chr17:48912604/+:0000048366|LUC7L3:…
chr9:132167881-132287896	120015	enhancer	PRRX2|NTMT1	391.65	248.88	443.52	200.68	174.26	113.03	129.19	95.14		PRRX2|NTMT1		PRRX2	PRRX2::chr9:132427919/+:-000140023|C9orf50::chr9:132383054/-:0000095158|ASB6::chr9:132404447/-:0000116551|C9orf106::chr9:132084070/+:0000083811|C9orf106::chr9:132083294/+:0000084587|NTMT1::chr9:132388431/+:-000100535|NTMT1::chr9:132388722/+:-000100826|NTMT1::chr9:132394928/+:-000107032|NTMT1::chr9:132382491/+:-000094595|NTMT1::chr9:132396332/+:-000108436|NTMT1::chr9:132371162/+:-000083266
chr20:49237299-49297839	60540	promotor	FAM65C	258.76	269.36	247.07	206.46	121.57	112.86	77.14	93.52	FAM65C	BCAS4|PARD6B			PTPN1::chr20:49181505/+:0000055794|PTPN1::chr20:49126857/+:0000110442|BCAS4::chr20:49411430/+:-000113591|FAM65C::chr20:49308066/-:0000010227|FAM65C::chr20:49247392/-:0000000000|FAM65C::chr20:49253454/-:0000000000|FAM65C::chr20:49308066/-:0000010227|FAM65C::chr20:49247392/-:0000000000|FAM65C::chr20:49253454/-:0000000000|PARD6B::chr20:49348080/+:-000050241
chr1:164526202-164587770	61568	promotor	PBX1	167.61	233.33	53.09	66.6	75.45	110.08	16.07	30.62	PBX1			PBX1	PBX1::chr1:164528596/+:0000000000
chr1:154968021-155113778	145757	promotor	LENEP|ADAM15|SLC50A1|DPM3|ZBTB7B|EFNA4|EFNA3|EFNA1|DCST2|DCST1	255.22	164.54	218.49	116.51	176.67	109.33	97.07	85.45	LENEP|ADAM15|SLC50A1|DPM3|ZBTB7B|EFNA4|EFNA3|EFNA1|DCST2|DCST1	PBXIP1|MTX1|SHC1|PYGO2|KCNN3|TRIM46|FDPS|HCN3|PMVK|RUSC1	CLK2	ZBTB7B	GBA::chr1:155214652/-:0000100874|GBA::chr1:155211068/-:0000097290|GBA::chr1:155210951/-:0000097173|GBA::chr1:155210970/-:0000097192|GBA::chr1:155209867/-:0000096089|GBA::chr1:155211065/-:0000097287|FLAD1::chr1:154956317/+:0000011704|FLAD1::chr1:154959941/+:0000008080|FLAD1::chr1:154955769/+:0000012252|THBS3::chr1:155177771/-:0000063993|LENEP::chr1:154966061/+:0000001960|ADAM15::chr1:155023747/+:0…
chr17:38456376-38506300	49924	promotor	RARA	293.22	152.7	198.12	80.92	197.71	107.48	103.42	77.82	RARA	IGFBP4|NR1D1		RARA|NR1D1	RARA::chr17:38474472/+:0000000000|RARA::chr17:38487108/+:0000000000|RARA::chr17:38465422/+:0000000000|RARA::chr17:38498270/+:0000000000|MSL1::chr17:38278789/+:0000177587|MSL1::chr17:38279537/+:0000176839|MSL1::chr17:38282435/+:0000173941|CASC3::chr17:38296506/+:0000159870|RAPGEFL1::chr17:38333262/+:0000123114|RAPGEFL1::chr17:38333329/+:0000123047|RAPGEFL1::chr17:38334241/+:0000122135|RAPGEFL1::ch…
chr10:80943022-81060387	117365	promotor	ZMIZ1	334.47	132.75	212.03	51.7	231.78	105.65	113.57	58.67	ZMIZ1	PPIF		ZMIZ1	PPIF::chr10:81107219/+:-000046832|ZMIZ1::chr10:80899438/+:0000043584|ZMIZ1::chr10:80921809/+:0000021213|ZMIZ1::chr10:80878671/+:0000064351|ZMIZ1::chr10:80961340/+:0000000000|ZMIZ1::chr10:80828791/+:0000114231|ZMIZ1::chr10:80899438/+:0000043584|ZMIZ1::chr10:80921809/+:0000021213|ZMIZ1::chr10:80878671/+:0000064351|ZMIZ1::chr10:80961340/+:0000000000|ZMIZ1::chr10:80828791/+:0000114231|ZCCHC24::chr10:…
chr1:153455734-153546358	90624	promotor	S100A5|S100A4|S100A6|S100A3|S100A2	301.56	174.05	492.2	261.57	190.78	104.39	259.36	184.81	S100A5|S100A4|S100A6|S100A3|S100A2	PGLYRP3|PGLYRP4|S100A12|S100A8|S100A7|S100A1|SNAPIN|INTS3|NPR1|CHTOP|S100A7L2	NPR1		PGLYRP3::chr1:153283193/-:-000172541|PGLYRP4::chr1:153321316/-:-000134418|PGLYRP4::chr1:153320453/-:-000135281|S100A13::chr1:153599008/-:0000052650|S100A13::chr1:153600714/-:0000054356|S100A13::chr1:153603586/-:0000057228|S100A13::chr1:153606567/-:0000060209|S100A13::chr1:153599523/-:0000053165|S100A13::chr1:153604715/-:0000058357|S100A13::chr1:153599743/-:0000053385|S100A13::chr1:153600073/-:000…
chr22:50679209-50782144	102935	promotor	PLXNB2|PPP6R2|MAPK11|MAPK12|HDAC10|DENND6B|TUBGCP6	146.05	126.72	168.25	88.56	114.36	103.1	84.11	72.54	PLXNB2|PPP6R2|MAPK11|MAPK12|HDAC10|DENND6B|TUBGCP6	NCAPH2|ADM2|MIOX|MLC1|PPP6R2	MAPK11|MAPK12		PLXNB2::chr22:50729025/-:0000000000|PLXNB2::chr22:50746000/-:0000000000|PLXNB2::chr22:50733206/-:0000000000|LMF2::chr22:50946134/-:0000163990|NCAPH2::chr22:50946644/+:-000164500|SELO::chr22:50639407/+:0000039802|TRABD::chr22:50631455/+:0000047754|TRABD::chr22:50624359/+:0000054850|ODF3B::chr22:50970539/-:0000188395|ODF3B::chr22:50971007/-:0000188863|SCO2::chr22:50964867/-:0000182723|SCO2::chr22:5…
chr20:52682658-52743850	61192	promotor	BCAS1	231.11	172.32	113.17	94.34	127.44	101.43	44.12	60.18	BCAS1	PFDN4|BCAS1			CYP24A1::chr20:52790515/-:0000046665|PFDN4::chr20:52824501/+:-000080651|BCAS1::chr20:52675261/-:-000007397|BCAS1::chr20:52687303/-:0000000000
chr10:73973612-74115661	142049	promotor	DDIT4|ANAPC16|DNAJB12|ASCC1	291.23	156.15	491.77	215.4	194.99	100.37	242.96	164.27	DDIT4|ANAPC16|DNAJB12|ASCC1	SPOCK2			DDIT4::chr10:74033676/+:0000000000|DDIT4::chr10:74033914/+:0000000000|ANAPC16::chr10:73975757/+:0000000000|ANAPC16::chr10:73983645/+:0000000000|ANAPC16::chr10:73979811/+:0000000000|DNAJB12::chr10:74114906/-:0000000000|SPOCK2::chr10:73848371/-:-000125241|SPOCK2::chr10:73848789/-:-000124823|SPOCK2::chr10:73848530/-:-000125082|ASCC1::chr10:73975866/-:0000000000|ASCC1::chr10:73976198/-:0000000000|ASC…
chr16:87798458-87919619	121161	promotor	KLHDC4|SLC7A5	208.95	136.79	205.62	92.97	146.61	99.33	102.01	71.83	KLHDC4|SLC7A5	BANP			JPH3::chr16:87636492/+:0000161966|CA5A::chr16:87970111/-:0000050492|SLC7A5::chr16:87903099/-:0000000000|BANP::chr16:88003623/+:-000084004|BANP::chr16:87985037/+:-000065418|BANP::chr16:88008653/+:-000089034|BANP::chr16:87993476/+:-000073857|BANP::chr16:88003623/+:-000084004|BANP::chr16:87985037/+:-000065418|BANP::chr16:88008653/+:-000089034|BANP::chr16:87993476/+:-000073857|KLHDC4::chr16:87799597/…
chr8:128794509-128845800	51291	genebody_exon	MIR1204	453.3	167.28	329.62	169.03	231.19	98.63	116.93	106.47				MYC	MYC::chr8:128748314/+:0000046195
chr2:121100133-121201443	101310	promotor	INHBB	265.13	194.45	102.33	78.46	130.55	95.69	33.61	46.39	INHBB	TMEM185B			TMEM185B::chr2:120980983/-:-000119150|INHBB::chr2:121103718/+:0000000000|RALB::chr2:121010413/+:0000089720|RALB::chr2:121036193/+:0000063940
chr3:193847296-193934383	87087	promotor	HES1	232.15	180.02	213.77	104.64	116.15	94.84	72.25	63.3	HES1			HES1	CPN2::chr3:194063433/-:0000129050|CPN2::chr3:194072056/-:0000137673|HES1::chr3:193853930/+:0000000000|LRRC15::chr3:194090471/-:0000156088|LRRC15::chr3:194081774/-:0000147391|LRRC15::chr3:194084140/-:0000149757|GP5::chr3:194119994/-:0000185611|GP5::chr3:194119012/-:0000184629
chr22:29166868-29226166	59298	promotor	CCDC117|XBP1	191.32	176.33	96.91	50.43	91.22	93.76	31.3	24.1	CCDC117|XBP1	ZNRF3|TTC28|CHEK2	CHEK2	XBP1	HSCB::chr22:29138042/+:0000028826|ZNRF3::chr22:29313376/+:-000087210|CCDC117::chr22:29169124/+:0000000000|CCDC117::chr22:29169712/+:0000000000|CCDC117::chr22:29168661/+:0000000000|CCDC117::chr22:29176935/+:0000000000|TTC28::chr22:29075852/-:-000091016|CHEK2::chr22:29121354/-:-000045514|CHEK2::chr22:29115472/-:-000051396|CHEK2::chr22:29121111/-:-000045757|CHEK2::chr22:29130714/-:-000036154|CHEK2::…
chr21:9825313-9827983	2670	genebody_exon	MIR3687-2|MIR3648-2|MIR3648-2|MIR3687-2	-2.92	16.05	4.62	-13.03	142.65	92.93	59.12	53.45
chr17:17709059-17764341	55282	promotor	SREBF1	146.09	100.07	174.7	71.72	156.75	91.77	139.29	78.35	SREBF1	GID4|LRRC48		SREBF1	ATPAF2::chr17:17942479/-:0000178138|GID4::chr17:17942610/+:-000178269|RAI1::chr17:17584786/+:0000124273|RAI1::chr17:17696246/+:0000012813|RAI1::chr17:17627341/+:0000081718|RAI1::chr17:17584786/+:0000124273|RAI1::chr17:17696246/+:0000012813|RAI1::chr17:17627341/+:0000081718|SREBF1::chr17:17740324/-:0000000000|TOM1L2::chr17:17875783/-:0000111442|LRRC48::chr17:17876126/+:-000111785|LRRC48::chr17:178…
chr11:129140403-129202793	62390	enhancer	BARX2	332.31	211.26	248.17	143.51	136.21	91.03	68.74	61.96		BARX2		BARX2	BARX2::chr11:129245880/+:-000043087
chr14:77413082-77578214	165132	promotor	IRF2BPL|CIPC	301.36	190.42	287.64	131.38	143.3	90.88	86.29	70.31	IRF2BPL|CIPC	TMEM63C|ANGEL1			TMEM63C::chr14:77685143/+:-000106929|TMEM63C::chr14:77679788/+:-000101574|TMEM63C::chr14:77648101/+:-000069887|VASH1::chr14:77228234/+:0000184848|NGB::chr14:77737654/-:0000159440|IRF2BPL::chr14:77495041/-:0000000000|CIPC::chr14:77571999/+:0000000000|CIPC::chr14:77564577/+:0000000000|ZDHHC22::chr14:77608133/-:0000029919|ZDHHC22::chr14:77606094/-:0000027880|LRRC74A::chr14:77292724/+:0000120358|ANGE…
chr17:76106378-76224090	117712	promotor	TMC6|C17orf99|AFMID|BIRC5|SYNGR2|TMC8|TK1|TMEM235	182.77	128.21	214.37	108.13	137.89	90.32	104.71	91.38	TMC6|C17orf99|AFMID|BIRC5|SYNGR2|TMC8|TK1|TMEM235	PGS1			TMC6::chr17:76128487/-:0000000000|TMC6::chr17:76124860/-:0000000000|TMC6::chr17:76122986/-:0000000000|C17orf99::chr17:76142433/+:0000000000|SOCS3::chr17:76355263/-:0000131173|SOCS3::chr17:76356159/-:0000132069|TMC8::chr17:76126858/+:0000000000|TMC8::chr17:76127361/+:0000000000|BIRC5::chr17:76210276/+:0000000000|SYNGR2::chr17:76164670/+:0000000000|AFMID::chr17:76183397/+:0000000000|TK1::chr17:7618…
chr6:30684029-30812822	128793	promotor	MDC1|TUBB|IER3|FLOT1	270.22	153.04	365.32	140.89	171.29	89.49	164.52	90.09	MDC1|TUBB|IER3|FLOT1	MUC22|GNL1|NRM|VARS2|DDR1|PPP1R10|MUC21|DHX16|PPP1R18|GTF2H4	DDR1		GNL1::chr6:30525370/-:-000158659|MDC1::chr6:30682954/-:-000001075|MDC1::chr6:30685457/-:0000000000|C6orf136::chr6:30614815/+:0000069214|NRM::chr6:30659057/-:-000024972|NRM::chr6:30659196/-:-000024833|NRM::chr6:30658905/-:-000025124|ABCF1::chr6:30539169/+:0000144860|VARS2::chr6:30883522/+:-000070700|VARS2::chr6:30881984/+:-000069162|VARS2::chr6:30882586/+:-000069764|VARS2::chr6:30882932/+:-0000701…
chr17:39893120-39971747	78627	promotor	HAP1|FKBP10|JUP|P3H4	181.67	123.99	228.24	137.71	123.2	88.92	106.54	100.01	HAP1|FKBP10|JUP|P3H4	KLHL10|CNP|NKIRAS2|KRT17|KRT16|KRT14|TTC25|KRT9			KLHL10::chr17:39994042/+:-000022295|KLHL11::chr17:40021683/-:0000049936|HAP1::chr17:39890897/-:-000002223|CNP::chr17:40118758/+:-000147011|FKBP10::chr17:39968961/+:0000000000|NKIRAS2::chr17:40169593/+:-000197846|EIF1::chr17:39845126/+:0000047994|DNAJC7::chr17:40152587/-:0000180840|DNAJC7::chr17:40169182/-:0000197435|DNAJC7::chr17:40149256/-:0000177509|DNAJC7::chr17:40169714/-:0000197967|NT5C3B::c…
chr3:39163351-39223606	60255	promotor	CSRNP1	154.87	135.92	145.83	78.37	107.82	88.62	77.16	64.43	CSRNP1	SCN11A|GORASP1|CCR8			SCN11A::chr3:38992051/-:-000171300|SCN11A::chr3:38991859/-:-000171492|SCN11A::chr3:38995141/-:-000168210|CX3CR1::chr3:39322763/-:0000099157|CX3CR1::chr3:39321929/-:0000098323|CX3CR1::chr3:39323225/-:0000099619|CX3CR1::chr3:39321526/-:0000097920|CX3CR1::chr3:39308008/-:0000084402|WDR48::chr3:39093476/+:0000069875|WDR48::chr3:39104540/+:0000058811|WDR48::chr3:39093476/+:0000069875|WDR48::chr3:39104…
chr6:12274302-12374268	99966	promotor	EDN1	216.7	165.04	85.02	114.19	101.62	86.68	24.73	57.01	EDN1				EDN1::chr6:12290528/+:0000000000
chr5:149807314-149904175	96861	promotor	RPS14|NDST1	231.79	178.34	268.79	157.84	115.59	84.94	88.57	70.4	RPS14|NDST1	CD74|CAMK2A|ARSI|MYOZ3|SYNPO	CAMK2A		CD74::chr5:149792498/-:-000014816|TCOF1::chr5:149737201/+:0000070113|SYNPO::chr5:150027505/+:-000123330|SYNPO::chr5:149997205/+:-000093030|SYNPO::chr5:150020206/+:-000116031|SYNPO::chr5:149980641/+:-000076466|SYNPO::chr5:149997664/+:-000093489|SYNPO::chr5:150027505/+:-000123330|SYNPO::chr5:149997205/+:-000093030|SYNPO::chr5:150020206/+:-000116031|SYNPO::chr5:149980641/+:-000076466|SYNPO::chr5:149…
chr1:43379033-43433743	54710	promotor	SLC2A1	145.69	111.98	104.82	70.03	100.37	83.5	54.15	61.11	SLC2A1	CCDC23|CLDN19|FAM183A|P3H1		ZNF691	P3H1::chr1:43232754/-:-000146279|ZNF691::chr1:43312243/+:0000066790|ZNF691::chr1:43315235/+:0000063798|ZNF691::chr1:43314961/+:0000064072|ZNF691::chr1:43316620/+:0000062413|CCDC23::chr1:43282250/-:-000096783|CCDC23::chr1:43283058/-:-000095975|CLDN19::chr1:43205924/-:-000173109|FAM183A::chr1:43613593/+:-000179850|SLC2A1::chr1:43424846/-:0000000000|C1orf50::chr1:43232915/+:0000146118|LOC100129924::…
chr1:223885499-223938374	52875	promotor	CAPN2	132.24	134.3	107.1	83.84	77.41	83.19	44.67	55.81	CAPN2	CAPN8			TP53BP2::chr1:223994648/-:0000056274|TP53BP2::chr1:223998214/-:0000059840|TP53BP2::chr1:224002054/-:0000063680|TP53BP2::chr1:224006038/-:0000067664|TP53BP2::chr1:224009068/-:0000070694|TP53BP2::chr1:224033673/-:0000095299|TP53BP2::chr1:223994648/-:0000056274|TP53BP2::chr1:223998214/-:0000059840|TP53BP2::chr1:224002054/-:0000063680|TP53BP2::chr1:224006038/-:0000067664|TP53BP2::chr1:224009068/-:000…
chr6:33662044-33763683	101639	promotor	IP6K3|LEMD2|UQCC2	284.37	204.69	202.81	71.83	116.1	82.31	63.56	39.92	IP6K3|LEMD2|UQCC2	BAK1	IP6K3		MLN::chr6:33768946/-:0000005263|MLN::chr6:33771792/-:0000008109|BAK1::chr6:33545411/-:-000116633|BAK1::chr6:33548069/-:-000113975|ITPR3::chr6:33589155/+:0000072889|IP6K3::chr6:33714761/-:0000000000|IP6K3::chr6:33703431/-:0000000000|IP6K3::chr6:33707037/-:0000000000|LEMD2::chr6:33752203/-:0000000000|LEMD2::chr6:33748929/-:0000000000|LEMD2::chr6:33754718/-:0000000000|LEMD2::chr6:33756905/-:00000000…
chr11:1698672-1786316	87644	promotor	KRTAP5-6|CTSD|IFITM10	158.59	98.86	197.07	86.74	129.57	80.98	114.64	80.19	KRTAP5-6|CTSD|IFITM10	KRTAP5-4|KRTAP5-1|KRTAP5-2|KRTAP5-3|LSP1|TNNT3|TNNI2|DUSP8|MOB2|SYT8|MRPL23			KRTAP5-4::chr11:1643367/-:-000055305|KRTAP5-5::chr11:1651032/+:0000047640|KRTAP5-6::chr11:1718424/+:0000000000|KRTAP5-1::chr11:1606512/-:-000092160|KRTAP5-2::chr11:1619523/-:-000079149|KRTAP5-3::chr11:1629692/-:-000068980|LSP1::chr11:1892153/+:-000105837|LSP1::chr11:1891481/+:-000105165|LSP1::chr11:1887694/+:-000101378|LSP1::chr11:1886394/+:-000100078|LSP1::chr11:1892098/+:-000105782|LSP1::chr11:…
chr17:27037446-27091524	54078	promotor	RAB34|TLCD1|RPL23A|PROCA1|NARR|FAM222B|TRAF4	149.68	104.36	149.99	104.47	118.65	80.9	74.12	75.76	RAB34|TLCD1|RPL23A|PROCA1|NARR|FAM222B|TRAF4	SDF2|UNC119|SPAG5|PROCA1|PIGS|SGK494|ALDOC|KIAA0100|ERAL1	SGK494	FOXN1	TLCD1::chr17:27053229/-:0000000000|TLCD1::chr17:27053948/-:0000000000|SGK494::chr17:26941210/-:-000096236|DHRS13::chr17:27230088/-:0000138564|SUPT6H::chr17:27000388/+:0000037058|SUPT6H::chr17:26989301/+:0000048145|SUPT6H::chr17:27000388/+:0000037058|SUPT6H::chr17:26989301/+:0000048145|RPL23A::chr17:27046999/+:0000000000|PHF12::chr17:27278507/-:0000186983|SPAG5::chr17:26926055/-:-000111391|RAB34::…
chr2:238379764-238422311	42547	promotor	MLPH	164.32	119.66	87.83	44.63	94.6	80.74	36.59	28.75	MLPH	COL6A3|LRRFIP1			COL6A3::chr2:238305489/-:-000074275|COL6A3::chr2:238322849/-:-000056915|LRRFIP1::chr2:238536223/+:-000113912|LRRFIP1::chr2:238600806/+:-000178495|LRRFIP1::chr2:238536223/+:-000113912|LRRFIP1::chr2:238600806/+:-000178495|RAB17::chr2:238499768/-:0000077457|RAB17::chr2:238494799/-:0000072488|MLPH::chr2:238395052/+:0000000000|MLPH::chr2:238396040/+:0000000000|MLPH::chr2:238395861/+:0000000000|MLPH::c…
chr14:91573695-91640419	66724	promotor	C14orf159	324.78	157.05	188.75	52.36	130.31	80.51	60.7	27.04	C14orf159	RPS6KA5	RPS6KA5		C14orf159::chr14:91581043/+:0000000000|C14orf159::chr14:91580978/+:0000000000|C14orf159::chr14:91580356/+:0000000000|C14orf159::chr14:91611564/+:0000000000|C14orf159::chr14:91623982/+:0000000000|C14orf159::chr14:91614917/+:0000000000|C14orf159::chr14:91626609/+:0000000000|C14orf159::chr14:91614124/+:0000000000|C14orf159::chr14:91581043/+:0000000000|C14orf159::chr14:91580978/+:0000000000|C14orf159…
chr19:45220423-45313192	92769	promotor	CBLC|BCAM|BCL3	187.76	126.64	171.78	76.36	121.74	79.61	70.36	48.45	CBLC|BCAM|BCL3	CEACAM20|APOE|RELB|APOC1|APOC2|APOC4|TOMM40|PVRL2|CLPTM1		RELB	CBLC::chr19:45281125/+:0000000000|PVRL2::chr19:45349392/+:-000036200|APOE::chr19:45409005/+:-000095813|APOE::chr19:45409277/+:-000096085|APOE::chr19:45409858/+:-000096666|APOE::chr19:45409657/+:-000096465|APOE::chr19:45409843/+:-000096651|CEACAM20::chr19:45033547/-:-000186876|RELB::chr19:45504706/+:-000191514|IGSF23::chr19:45116939/+:0000103484|PVR::chr19:45147097/+:0000073326|TOMM40::chr19:45394…
chr14:50396223-50530080	133857	enhancer	NEMF	347.37	240.33	500.98	286.48	116.56	79.21	114.32	94.89		NEMF			NEMF::chr14:50319790/-:-000076433|VCPKMT::chr14:50583296/-:0000053216|KLHDC2::chr14:50234786/+:0000161437|ARF6::chr14:50359735/+:0000036488|ARF6::chr14:50359973/+:0000036250|SOS2::chr14:50698098/-:0000168018
chr1:207970255-208043281	73026	genebody_exon	MIR29C|MIR29B2|LOC148696	114.17	122.24	79.43	49.64	70.81	77.64	29.81	37.3					CR1L::chr1:207818457/+:0000151798|CD46::chr1:207925382/+:0000044873|CD34::chr1:208084682/-:0000041401
chr17:65972570-66034420	61850	promotor	C17orf58|KPNA2	86.92	150.53	33.97	29.53	55.42	77.4	13.11	15.16	C17orf58|KPNA2				BPTF::chr17:65821779/+:0000150791|C17orf58::chr17:65989764/-:0000000000|C17orf58::chr17:65989350/-:0000000000|KPNA2::chr17:66033225/+:0000000000|KPNA2::chr17:66031847/+:0000000000
chr6:26194837-26332382	137545	promotor	HIST1H2AE|HIST1H2BG|HIST1H3F|HIST1H3D|HIST1H1D|HIST1H2AD	261.67	155.58	178.86	129.96	155.71	77.36	60.73	58.8	HIST1H2AE|HIST1H2BG|HIST1H3F|HIST1H3D|HIST1H1D|HIST1H2AD	BTN3A2|BTN3A3|BTN3A1|HIST1H1T|BTN1A1|BTN2A2|BTN2A1|HIST1H1A|HIST1H1C			HIST1H2BD::chr6:26158348/+:0000036489|BTN3A2::chr6:26368202/+:-000035820|BTN3A2::chr6:26368405/+:-000036023|BTN3A2::chr6:26365386/+:-000033004|BTN3A2::chr6:26368792/+:-000036410|BTN3A2::chr6:26368217/+:-000035835|BTN3A3::chr6:26443609/+:-000111227|BTN3A3::chr6:26444184/+:-000111802|BTN3A3::chr6:26440699/+:-000108317|BTN3A3::chr6:26443868/+:-000111486|BTN3A3::chr6:26443797/+:-000111415|BTN3A1::chr…
chr7:1543136-1611970	68834	promotor	INTS1|MAFK|PSMG3|TMEM184A	208.05	124.7	254.21	129.54	126.39	77.34	105.09	91.39	INTS1|MAFK|PSMG3|TMEM184A	MICALL2|ELFN1		MAFK	INTS1::chr7:1544017/-:0000000000|INTS1::chr7:1543636/-:0000000000|MICALL2::chr7:1499108/-:-000044028|MAFK::chr7:1570367/+:0000000000|MAFK::chr7:1578784/+:0000000000|PSMG3::chr7:1609667/-:0000000000|PSMG3::chr7:1609628/-:0000000000|PSMG3::chr7:1608995/-:0000000000|TMEM184A::chr7:1596065/-:0000000000|ELFN1::chr7:1783939/+:-000171969|ELFN1::chr7:1748797/+:-000136827
chr9:140050859-140211504	160645	promotor	NELFB|LRRC26|NRARP|SLC34A3|TMEM203|RNF224|SSNA1|CYSRT1|ANAPC2|NDOR1|FAM166A|RNF208|C9orf173|TMEM210|TUBB4B|TOR4A	142.82	116.56	137.03	72.97	102.39	76.35	63.29	59.12	NELFB|LRRC26|NRARP|SLC34A3|TMEM203|RNF224|SSNA1|CYSRT1|ANAPC2|NDOR1|FAM166A|RNF208|C9orf173|TMEM210|TUBB4B|TOR4A	NPDC1|NOXA1|ENTPD2|SAPCD2|DPP7|CLIC3|FUT7|ABCA2			LCNL1::chr9:139877444/+:0000173415|NELFB::chr9:140149758/+:0000000000|MAN1B1::chr9:139981378/+:0000069481|LRRC26::chr9:140064490/-:0000000000|NPDC1::chr9:139940675/-:-000110184|NRARP::chr9:140196702/-:0000000000|NOXA1::chr9:140317846/+:-000106342|PTGDS::chr9:139871955/+:0000178904|ENTPD2::chr9:139948502/-:-000102357|NSMF::chr9:140353785/-:0000142281|SLC34A3::chr9:140126115/+:0000000000|SLC34A3::c…
chr2:20642492-20710771	68279	promotor	RHOB	243.5	142.82	138.08	61.69	148.17	75.64	63.33	42.22	RHOB	PUM2|GDF7			PUM2::chr2:20527138/-:-000115354|PUM2::chr2:20512183/-:-000130309|PUM2::chr2:20518405/-:-000124087|PUM2::chr2:20526145/-:-000116347|PUM2::chr2:20550610/-:-000091882|PUM2::chr2:20527146/-:-000115346|RHOB::chr2:20646831/+:0000000000|GDF7::chr2:20866423/+:-000155652|HS1BP3::chr2:20850863/-:0000140092
chr14:69008627-69058070	49443	genebody_intron	RAD51B	193.79	165.17	148.21	114.5	81.75	75	43.25	52.43
chr1:156424743-156499886	75143	promotor	MEF2D	191.28	146.33	191.09	130.24	94.87	74.32	68.44	70.84	MEF2D	SMG5|BCAN|HAPLN2|GLMP|CCT3|APOA1BP|TTC24|RRNAD1|C1orf61|VHLL		MEF2D	BCAN::chr1:156611739/+:-000111853|BCAN::chr1:156615838/+:-000115952|SMG5::chr1:156252619/-:-000172124|RHBG::chr1:156338979/+:0000085764|RHBG::chr1:156347091/+:0000077652|RHBG::chr1:156344397/+:0000080346|IQGAP3::chr1:156542395/-:0000042509|CRABP2::chr1:156675458/-:0000175572|CRABP2::chr1:156675337/-:0000175451|CRABP2::chr1:156675607/-:0000175721|GLMP::chr1:156264806/-:-000159937|GLMP::chr1:156265…
chr15:90271223-90389670	118447	promotor	ANPEP|MESP1	253.28	171.79	349.88	153.79	91.21	74.21	95.22	66.87	ANPEP|MESP1	KIF7|ZNF710|PEX11A|PLIN1		ZNF710|MESP1	PEX11A::chr15:90227178/-:-000044045|PEX11A::chr15:90234014/-:-000037209|WDR93::chr15:90234027/+:0000037196|WDR93::chr15:90244937/+:0000026286|KIF7::chr15:90196184/-:-000075039|KIF7::chr15:90198681/-:-000072542|ARPIN::chr15:90454050/-:0000064380|ARPIN::chr15:90455918/-:0000066248|ARPIN::chr15:90456221/-:0000066551|ARPIN::chr15:90451643/-:0000061973|ZNF710::chr15:90544722/+:-000155052|AP3S2::chr15:…
chr2:235853966-235938429	84463	promotor	SH3BP4	167.21	107.65	138.37	77.89	102.63	74.18	61.7	58.59	SH3BP4	SH3BP4			SH3BP4::chr2:235860627/+:0000000000|SH3BP4::chr2:235943514/+:-000005085|SH3BP4::chr2:235903946/+:0000000000|SH3BP4::chr2:235860627/+:0000000000|SH3BP4::chr2:235943514/+:-000005085|SH3BP4::chr2:235903946/+:0000000000
chr16:2006547-2107651	101104	promotor	NOXO1|RPL3L|RPS2|ZNF598|TSC2|GFER|NDUFB10|RNF151|TBL3|NTHL1|SYNGR3|SLC9A3R2|NPW	131.01	97.73	114.9	65.16	95.09	73.99	55.93	46.86	NOXO1|RPL3L|RPS2|ZNF598|TSC2|GFER|NDUFB10|RNF151|TBL3|NTHL1|SYNGR3|SLC9A3R2|NPW	MEIOB|MSRB1|SPSB3|HAGH|MRPS34|TRAF7|DNASE1L2|E4F1|MLST8|RAB26|NME3|IGFALS	NME3	E4F1	MEIOB::chr16:1918184/-:-000088363|MEIOB::chr16:1922101/-:-000084446|MEIOB::chr16:1922178/-:-000084369|NOXO1::chr16:2031549/-:0000000000|MSRB1::chr16:1993293/-:-000013254|SLC9A3R2::chr16:2083264/+:0000000000|SLC9A3R2::chr16:2076868/+:0000000000|RPL3L::chr16:2004678/-:-000001869|RPS2::chr16:2014628/-:0000000000|RPS2::chr16:2014826/-:0000000000|SPSB3::chr16:1832580/-:-000173967|SPSB3::chr16:1831495/…
chr7:73831293-73943074	111781	promotor	GTF2IRD1	218.3	141.41	320.73	107.75	111.69	73.78	106.02	64.71	GTF2IRD1	GTF2I|RFC2		GTF2I|GTF2IRD1	CLIP2::chr7:73703804/+:0000127489|CLIP2::chr7:73731809/+:0000099484|GTF2I::chr7:74071990/+:-000128916|GTF2I::chr7:74103457/+:-000160383|GTF2I::chr7:74071990/+:-000128916|GTF2I::chr7:74103457/+:-000160383|GTF2IRD1::chr7:73868119/+:0000000000|GTF2IRD1::chr7:73922404/+:0000000000|GTF2IRD1::chr7:73868119/+:0000000000|GTF2IRD1::chr7:73922404/+:0000000000|RFC2::chr7:73663549/-:-000167744|RFC2::chr7:736…
chr7:129584689-129652279	67590	promotor	UBE2H	119.28	138.19	73.83	81.47	73.36	73.33	31.23	40.71	UBE2H	UBE2H|KLHDC10|SSMEM1			SSMEM1::chr7:129847703/+:-000195424|ZC3HC1::chr7:129691290/-:0000039011|UBE2H::chr7:129519481/-:-000065208|UBE2H::chr7:129592782/-:0000000000|UBE2H::chr7:129498780/-:-000085909|UBE2H::chr7:129592799/-:0000000000|UBE2H::chr7:129520810/-:-000063879|UBE2H::chr7:129519481/-:-000065208|UBE2H::chr7:129592782/-:0000000000|UBE2H::chr7:129498780/-:-000085909|UBE2H::chr7:129592799/-:0000000000|UBE2H::chr7:…
chr11:118738368-118801826	63458	promotor	CXCR5|BCL9L	235.7	128.11	255.76	117.1	141.91	71.23	109.43	68.5	CXCR5|BCL9L	HMBS|TREH|UPK2|HINFP|FOXR1|TRAPPC4|VPS11|CCDC84|DDX6|C2CD2L		HINFP|FOXR1	HMBS::chr11:118958696/+:-000156870|HMBS::chr11:118955586/+:-000153760|HMBS::chr11:118958964/+:-000157138|TREH::chr11:118550380/-:-000187988|DPAGT1::chr11:118972784/-:0000170958|UPK2::chr11:118827007/+:-000025181|HINFP::chr11:118994277/+:-000192451|HINFP::chr11:118992232/+:-000190406|HINFP::chr11:118997644/+:-000195818|C2CD2L::chr11:118978059/+:-000176233|HYOU1::chr11:118927956/-:0000126130|HYOU1:…
chr20:34622967-34759531	136564	promotor	EPB41L1	254.48	163.24	414.83	243.74	117.54	70.6	141.2	115.96	EPB41L1	SCAND1|AAR2|DLGAP4			EPB41L1::chr20:34680631/+:0000000000|EPB41L1::chr20:34701614/+:0000000000|EPB41L1::chr20:34700347/+:0000000000|EPB41L1::chr20:34679425/+:0000000000|EPB41L1::chr20:34761685/+:-000002154|EPB41L1::chr20:34763472/+:-000003941|EPB41L1::chr20:34742661/+:0000000000|EPB41L1::chr20:34713344/+:0000000000|EPB41L1::chr20:34680631/+:0000000000|EPB41L1::chr20:34701614/+:0000000000|EPB41L1::chr20:34700347/+:000…
chr20:33262745-33303568	40823	promotor	PIGU|TP53INP2	115.72	102.89	78.78	53.8	86.18	69.69	39.76	38.46	PIGU|TP53INP2	ACSS2			NCOA6::chr20:33370206/-:0000066638|NCOA6::chr20:33413432/-:0000109864|NCOA6::chr20:33380365/-:0000076797|NCOA6::chr20:33370206/-:0000066638|NCOA6::chr20:33413432/-:0000109864|NCOA6::chr20:33380365/-:0000076797|ACSS2::chr20:33464327/+:-000160759|ACSS2::chr20:33462765/+:-000159197|ACSS2::chr20:33470596/+:-000167028|GGT7::chr20:33460660/-:0000157092|TP53INP2::chr20:33292147/+:0000000000|TP53INP2::ch…
chr10:134201059-134237109	36050	promotor	PWWP2B	162.63	129.36	193.06	118.47	91.75	68.82	74.79	63.36	PWWP2B	STK32C|INPP5A|C10orf91	STK32C		LRRC27::chr10:134146980/+:0000054079|LRRC27::chr10:134145613/+:0000055446|LRRC27::chr10:134145740/+:0000055319|C10orf91::chr10:134258713/+:-000021604|PWWP2B::chr10:134210701/+:0000000000|STK32C::chr10:134121476/-:-000079583|INPP5A::chr10:134351352/+:-000114243
chr20:52328599-52376130	47531	enhancer	ZNF217	197.23	191.4	144.36	114.67	84.87	68.75	44.25	51.1		ZNF217		ZNF217	ZNF217::chr20:52199635/-:-000128964
chr14:75883969-75956455	72486	promotor	JDP2	114.41	88.03	68.18	43.06	81.16	68.48	32.76	38.98	JDP2	TTLL5|FLVCR2|BATF		BATF|FOS|JDP2	TTLL5::chr14:76127550/+:-000171095|TTLL5::chr14:76129397/+:-000172942|BATF::chr14:75988783/+:-000032328|FLVCR2::chr14:76044939/+:-000088484|FLVCR2::chr14:76071804/+:-000115349|FOS::chr14:75745480/+:0000138489|JDP2::chr14:75894508/+:0000000000|JDP2::chr14:75894919/+:0000000000|JDP2::chr14:75895059/+:0000000000|JDP2::chr14:75898836/+:0000000000|JDP2::chr14:75904600/+:0000000000|JDP2::chr14:75894508…
chr20:47420399-47448550	28151	promotor	PREX1	110.85	102.56	19.67	7.87	81.92	68.37	9.63	9.86	PREX1	ARFGEF2			ARFGEF2::chr20:47538274/+:-000089724|PREX1::chr20:47444419/-:0000000000
chr11:63971554-64054667	83113	promotor	PLCB3|FKBP2|DNAJC4|BAD|FERMT3|GPR137|KCNK4|VEGFB|NUDT22|TRPT1|PPP1R14B	155.76	98.23	192.86	85.03	115.71	68.19	103.64	63.85	PLCB3|FKBP2|DNAJC4|BAD|FERMT3|GPR137|KCNK4|VEGFB|NUDT22|TRPT1|PPP1R14B	RPS6KA4|ESRRA|PRDX5|CCDC88B|TEX40|KCNK4|MACROD1	RPS6KA4	ESRRA	TRMT112::chr11:64085555/-:0000030888|RPS6KA4::chr11:64126624/+:-000071957|PLCB3::chr11:64018994/+:0000000000|ESRRA::chr11:64074639/+:-000019972|ESRRA::chr11:64073698/+:-000019031|ESRRA::chr11:64072999/+:-000018332|MACROD1::chr11:63933584/-:-000037970|DNAJC4::chr11:63997752/+:0000000000|DNAJC4::chr11:63997903/+:0000000000|CCDC88B::chr11:64107689/+:-000053022|VEGFB::chr11:64002055/+:0000000000|GPR1…
chr20:62450232-62545917	95685	promotor	ABHD16B|DNAJC5|TPD52L2	127.16	107.35	220.75	104.75	84.89	67.92	96.98	70.72	ABHD16B|DNAJC5|TPD52L2	STMN3|OPRL1|DNAJC5|PRPF6|TCEA2|ARFRP1|ZBTB46|GMEB2		SOX18|ZBTB46|GMEB2|ZNF512B	SOX18::chr20:62680978/-:0000135061|ABHD16B::chr20:62492565/+:0000000000|LIME1::chr20:62367811/+:0000082421|LIME1::chr20:62368885/+:0000081347|LIME1::chr20:62367052/+:0000083180|SAMD10::chr20:62610994/-:0000065077|UCKL1::chr20:62582526/-:0000036609|UCKL1::chr20:62587799/-:0000041882|DNAJC5::chr20:62559687/+:-000013770|DNAJC5::chr20:62526454/+:0000000000|TCEA2::chr20:62697828/+:-000151911|TCEA2::ch…
chr20:55794510-55928463	133953	promotor	BMP7|SPO11|RAE1	196.93	146.27	83.51	36.23	100.67	66.51	24.27	14.55	BMP7|SPO11|RAE1	RBM38		CTCFL	BMP7::chr20:55841706/-:0000000000|CTCFL::chr20:56099922/-:0000171459|CTCFL::chr20:56094432/-:0000165969|CTCFL::chr20:56098333/-:0000169870|CTCFL::chr20:56100182/-:0000171719|CTCFL::chr20:56100162/-:0000171699|CTCFL::chr20:56099271/-:0000170808|CTCFL::chr20:56100707/-:0000172244|CTCFL::chr20:56099922/-:0000171459|CTCFL::chr20:56094432/-:0000165969|CTCFL::chr20:56098333/-:0000169870|CTCFL::chr20:56…
chr3:53162994-53207858	44864	promotor	PRKCD|RFT1	180.93	112.26	64.97	31.3	91.56	65.45	26.02	23.47	PRKCD|RFT1	SFMBT1	PRKCD		RFT1::chr3:53164469/-:0000000000|TKT::chr3:53290129/-:0000082271|PRKCD::chr3:53195222/+:0000000000|PRKCD::chr3:53212419/+:-000004561|PRKCD::chr3:53199119/+:0000000000|PRKCD::chr3:53195222/+:0000000000|PRKCD::chr3:53212419/+:-000004561|PRKCD::chr3:53199119/+:0000000000|DCP1A::chr3:53353499/-:0000145641|DCP1A::chr3:53376297/-:0000168439|DCP1A::chr3:53381653/-:0000173795|DCP1A::chr3:53378968/-:00001…
chr17:79770153-79896230	126077	promotor	PPP1R27|PYCR1|MAFG|ANAPC11|ARHGDIA|SIRT7|P4HB|PCYT2|ALYREF|GCGR|MYADML2|FAM195B|NPB	159.51	89.61	182.8	93.98	116.44	65.33	90.96	73.67	PPP1R27|PYCR1|MAFG|ANAPC11|ARHGDIA|SIRT7|P4HB|PCYT2|ALYREF|GCGR|MYADML2|FAM195B|NPB	OXLD1|LRRC45|ARL16|NPLOC4|GPS1|RAC3|ASPSCR1|PDE6G		MAFG	OXLD1::chr17:79633666/-:-000136487|TSPAN10::chr17:79609330/+:0000160823|TSPAN10::chr17:79604196/+:0000165957|DCXR::chr17:79995572/-:0000099342|PPP1R27::chr17:79792925/-:0000000000|LRRC45::chr17:79981177/+:-000084947|RFNG::chr17:80009649/-:0000113419|ARL16::chr17:79650953/-:-000119200|NPLOC4::chr17:79604178/-:-000165975|PYCR1::chr17:79894736/-:0000000000|PYCR1::chr17:79895203/-:0000000000|PYCR1::c…
chr1:94018312-94105341	87029	promotor	BCAR3	147.74	121.75	134.99	86.29	76.67	65.31	44.67	48.03	BCAR3				BCAR3::chr1:94140496/-:0000035155|BCAR3::chr1:94146925/-:0000041584|BCAR3::chr1:94079701/-:0000000000|BCAR3::chr1:94147393/-:0000042052|BCAR3::chr1:94171697/-:0000066356|BCAR3::chr1:94140496/-:0000035155|BCAR3::chr1:94146925/-:0000041584|BCAR3::chr1:94079701/-:0000000000|BCAR3::chr1:94147393/-:0000042052|BCAR3::chr1:94171697/-:0000066356|BCAR3::chr1:94140496/-:0000035155|BCAR3::chr1:94146925/-:00…
chr11:762237-845601	83364	promotor	CD151|PDDC1|CEND1|PNPLA2|RPLP2|CRACR2B|SLC25A22|TSPAN4|POLR2L|PANO1|PIDD1	100.59	76.46	104.29	54.74	86.73	65.2	61.31	51.33	CD151|PDDC1|CEND1|PNPLA2|RPLP2|CRACR2B|SLC25A22|TSPAN4|POLR2L|PANO1|PIDD1	DEAF1|SCT|TSPAN4|AP2A2|IRF7|CDHR5		DEAF1|IRF7	TALDO1::chr11:747431/+:0000014806|RPLP2::chr11:810233/+:0000000000|RPLP2::chr11:809935/+:0000000000|CD151::chr11:834529/+:0000000000|CD151::chr11:836062/+:0000000000|CD151::chr11:832951/+:0000000000|PDDC1::chr11:777486/-:0000000000|CEND1::chr11:790125/-:0000000000|CEND1::chr11:788657/-:0000000000|DEAF1::chr11:695753/-:-000066484|PNPLA2::chr11:819573/+:0000000000|PNPLA2::chr11:818900/+:0000000000|…
chr17:39057924-39122215	64291	promotor	KRT39|KRT23	169.94	173.9	205.63	222.89	71.5	64.57	51.39	77.41	KRT39|KRT23	KRT28|KRT20|KRT26|KRT27|KRT24|KRT25|KRT12|KRT10			KRT39::chr17:39123143/-:0000000928|TMEM99::chr17:38989366/+:0000068558|TMEM99::chr17:38975436/+:0000082488|TMEM99::chr17:38990633/+:0000067291|TMEM99::chr17:38975373/+:0000082551|TMEM99::chr17:38975343/+:0000082581|KRTAP4-8::chr17:39254374/-:0000132159|KRTAP4-12::chr17:39280418/-:0000158203|KRTAP4-5::chr17:39306053/-:0000183838|KRTAP4-4::chr17:39316982/-:0000194767|KRTAP2-1::chr17:39203567/-:0000…
chr1:156628921-156739137	110216	promotor	MRPL24|HDGF|ISG20L2|CRABP2|PRCC|RRNAD1|NES	236.11	158.15	325.28	171.48	112.31	64.56	102.4	72.53	MRPL24|HDGF|ISG20L2|CRABP2|PRCC|RRNAD1|NES	PEAR1|NTRK1|LRRC71|MEF2D|GPATCH4|IQGAP3	NTRK1|INSRR	MEF2D	BCAN::chr1:156611739/+:0000017182|BCAN::chr1:156615838/+:0000013083|MRPL24::chr1:156710922/-:0000000000|MRPL24::chr1:156708555/-:0000000000|IQGAP3::chr1:156542395/-:-000086526|CRABP2::chr1:156675458/-:0000000000|CRABP2::chr1:156675337/-:0000000000|CRABP2::chr1:156675607/-:0000000000|RRNAD1::chr1:156698262/+:0000000000|PRCC::chr1:156737273/+:0000000000|APOA1BP::chr1:156561557/+:0000067364|PEAR1::c…
chr4:6674749-6785952	111203	promotor	BLOC1S4|KIAA0232|S100P|MRFAP1L1	98.03	101.62	95.88	63.74	62.64	64.36	42.36	44.32	BLOC1S4|KIAA0232|S100P|MRFAP1L1	KIAA0232|PPP2R2C|TBC1D14			BLOC1S4::chr4:6717841/+:0000000000|MAN2B2::chr4:6576900/+:0000097849|KIAA0232::chr4:6784458/+:0000000000|KIAA0232::chr4:6806249/+:-000020297|KIAA0232::chr4:6825911/+:-000039959|KIAA0232::chr4:6784458/+:0000000000|KIAA0232::chr4:6806249/+:-000020297|KIAA0232::chr4:6825911/+:-000039959|S100P::chr4:6695565/+:0000000000|PPP2R2C::chr4:6537103/-:-000137646|PPP2R2C::chr4:6565326/-:-000109423|PPP2R2C::ch…
chr10:75629397-75701509	72112	promotor	CAMK2G|PLAU|C10orf55	129.96	114.21	90.93	78.38	79	64.03	43.47	50.76	CAMK2G|PLAU|C10orf55	NDST2|VCL|AGAP5	CAMK2G		FUT11::chr10:75532048/+:0000097349|CHCHD1::chr10:75541807/+:0000087590|NDST2::chr10:75571588/-:-000057809|NDST2::chr10:75570660/-:-000058737|NDST2::chr10:75568486/-:-000060911|CAMK2G::chr10:75634348/-:0000000000|VCL::chr10:75757871/+:-000056362|AP3M1::chr10:75898139/-:0000196630|AP3M1::chr10:75898688/-:0000197179|AP3M1::chr10:75898139/-:0000196630|AP3M1::chr10:75898688/-:0000197179|PLAU::chr10:75…
chr10:71074419-71153042	78623	promotor	HK1	157.52	101.16	142.52	59.38	99.37	63.96	64.17	45.98	HK1	TSPAN15	HK1	NEUROG3	VPS26A::chr10:70883907/+:0000190512|HKDC1::chr10:70980058/+:0000094361|HK1::chr10:71055388/+:0000019031|HK1::chr10:71060524/+:0000013895|HK1::chr10:71042284/+:0000032135|HK1::chr10:71029755/+:0000044664|HK1::chr10:71075609/+:0000000000|HK1::chr10:71078602/+:0000000000|HK1::chr10:71048426/+:0000025993|TSPAN15::chr10:71211225/+:-000058183|SUPV3L1::chr10:70945742/+:0000128677|SUPV3L1::chr10:70942275…
chr5:170170947-170219386	48439	promotor	GABRP	133.83	179.38	119.16	190.92	50.29	63.66	29.91	74.16	GABRP	RANBP17			RANBP17::chr5:170288885/+:-000069499|GABRP::chr5:170215577/+:0000000000|GABRP::chr5:170210722/+:0000000000|KCNIP1::chr5:170145761/+:0000025186|KCNIP1::chr5:170096502/+:0000074445|KCNIP1::chr5:170145761/+:0000025186|KCNIP1::chr5:170096502/+:0000074445|KCNIP1::chr5:170145761/+:0000025186|KCNIP1::chr5:170096502/+:0000074445
chr1:839045-961211	122166	promotor	KLHL17|HES4|PERM1|NOC2L|AGRN|ISG15|SAMD11|PLEKHN1	174.02	99.33	176.97	75.04	124.87	63.12	76.21	52.78	KLHL17|HES4|PERM1|NOC2L|AGRN|ISG15|SAMD11|PLEKHN1	TTLL10		HES4	KLHL17::chr1:895966/+:0000000000|PLEKHN1::chr1:901876/+:0000000000|PERM1::chr1:916426/-:0000000000|PERM1::chr1:917496/-:0000000000|NOC2L::chr1:894678/-:0000000000|AGRN::chr1:955502/+:0000000000|ISG15::chr1:948846/+:0000000000|TTLL10::chr1:1109803/+:-000148592|TTLL10::chr1:1115413/+:-000154202|TTLL10::chr1:1115076/+:-000153865|TTLL10::chr1:1109664/+:-000148453|TTLL10::chr1:1114568/+:-000153357|TTL…
chr15:40330310-40417981	87671	promotor	BMF|SRP14	70.4	83.94	25.15	27.7	55.23	62.99	21.72	31.3	BMF|SRP14	BUB1B|PAK6|GPR176	BUB1B|EIF2AK4|PAK6		PLCB2::chr15:40600173/-:0000182192|BMF::chr15:40400586/-:0000000000|BMF::chr15:40401084/-:0000000000|BMF::chr15:40398638/-:0000000000|BMF::chr15:40401074/-:0000000000|BMF::chr15:40398291/-:0000000000|BMF::chr15:40400586/-:0000000000|BMF::chr15:40401084/-:0000000000|BMF::chr15:40398638/-:0000000000|BMF::chr15:40401074/-:0000000000|BMF::chr15:40398291/-:0000000000|BUB1B::chr15:40453209/+:-000035228…
chr19:45569709-45716159	146450	promotor	BLOC1S3|GEMIN7|PPP1R37|TRAPPC6A|ZNF296	166.94	103.1	156	60.26	101.57	62.86	69.53	47.01	BLOC1S3|GEMIN7|PPP1R37|TRAPPC6A|ZNF296	MARK4|KLC3|CD3EAP	MARK4|CKM	RELB|ZNF296	PPP1R13L::chr19:45909606/-:0000193447|PPP1R13L::chr19:45908311/-:0000192152|PPP1R13L::chr19:45901596/-:0000185437|PPP1R37::chr19:45596430/+:0000000000|ZNF296::chr19:45579687/-:0000000000|APOE::chr19:45409005/+:0000160704|APOE::chr19:45409277/+:0000160432|APOE::chr19:45409858/+:0000159851|APOE::chr19:45409657/+:0000160052|APOE::chr19:45409843/+:0000159866|BLOC1S3::chr19:45682545/+:0000000000|BLOC1…
chr2:20249475-20350633	101158	promotor	LAPTM4A	212.66	119.72	181.44	87.15	100.2	62.58	59.47	45.89	LAPTM4A	MATN3|WDR35|TTC32			WDR35::chr2:20189883/-:-000059592|MATN3::chr2:20212454/-:-000037021|LAPTM4A::chr2:20251788/-:0000000000|SDC1::chr2:20424846/-:0000074213|SDC1::chr2:20425193/-:0000074560|SDC1::chr2:20424926/-:0000074293|PUM2::chr2:20527138/-:0000176505|PUM2::chr2:20512183/-:0000161550|PUM2::chr2:20518405/-:0000167772|PUM2::chr2:20526145/-:0000175512|PUM2::chr2:20550610/-:0000199977|PUM2::chr2:20527146/-:000017651…
chr10:76988681-77058831	70150	promotor	COMTD1	224.71	119.18	333.68	117.84	104.9	62.22	98.49	67.73	COMTD1	C10orf11|DUSP13			C10orf11::chr10:77191403/+:-000132572|COMTD1::chr10:76995769/-:0000000000|VDAC2::chr10:76969911/+:0000018770|VDAC2::chr10:76970891/+:0000017790|VDAC2::chr10:76971239/+:0000017442|VDAC2::chr10:76970299/+:0000018382|ZNF503::chr10:77161651/-:0000102820|SAMD8::chr10:76871392/+:0000117289|SAMD8::chr10:76910271/+:0000078410|SAMD8::chr10:76871392/+:0000117289|SAMD8::chr10:76910271/+:0000078410|DUSP13::c…
chr8:145006922-145101361	94439	promotor	GRINA|PARP10|PLEC|SPATC1	133.36	81.92	135.49	53.6	102.78	62.04	67	47.03	GRINA|PARP10|PLEC|SPATC1	EPPK1|MROH1|MAF1|CYC1|SCRIB|PUF60|FAM83H|GPAA1|HGH1|NRBP2|EXOSC4	NRBP2		SCRIB::chr8:144897548/-:-000109374|SPATC1::chr8:145086581/+:0000000000|OPLAH::chr8:145115605/-:0000014244|OPLAH::chr8:145114987/-:0000013626|MAF1::chr8:145159304/+:-000057943|MAF1::chr8:145160542/+:-000059181|GRINA::chr8:145065367/+:0000000000|GRINA::chr8:145064225/+:0000000000|CYC1::chr8:145149937/+:-000048576|PARP10::chr8:145060634/-:0000000000|NRBP2::chr8:144923145/-:-000083777|EPPK1::chr8:144…
chr20:3747337-3802635	55298	promotor	SPEF1|C20orf27|CDC25B|CENPB|AP5S1	123.27	111.87	110.65	70.95	73.5	61.88	45.91	45.34	SPEF1|C20orf27|CDC25B|CENPB|AP5S1	PANK2|C20orf27|ADAM33|MAVS			SPEF1::chr20:3762101/-:0000000000|PANK2::chr20:3869485/+:-000066850|PANK2::chr20:3869741/+:-000067106|PANK2::chr20:3888572/+:-000085937|PANK2::chr20:3870462/+:-000067827|C20orf27::chr20:3740832/-:-000006505|C20orf27::chr20:3748451/-:0000000000|CDC25B::chr20:3767418/+:0000000000|CDC25B::chr20:3778310/+:0000000000|CDC25B::chr20:3781108/+:0000000000|CDC25B::chr20:3776385/+:0000000000|CDC25B::chr20:3…
chr20:50316870-50387172	70302	promotor	ATP9A	124.97	149.13	89.55	84.24	52.16	61.81	19.25	35.72	ATP9A	NFATC2		SALL4|NFATC2	SALL4::chr20:50419047/-:0000031875|NFATC2::chr20:50140134/-:-000176736|NFATC2::chr20:50159257/-:-000157613|NFATC2::chr20:50179369/-:-000137501|ATP9A::chr20:50384949/-:0000000000
chr14:74179559-74263518	83959	promotor	PNMA1|ELMSAN1	126.22	87.98	68.77	41.17	89.48	61.64	37.49	35.94	PNMA1|ELMSAN1	HEATR4|COQ6|ZNF410|PTGR2		ZNF410	ENTPD5::chr14:74454874/-:0000191356|FAM161B::chr14:74417116/-:0000153598|ZNF410::chr14:74364773/+:-000101255|ZNF410::chr14:74363018/+:-000099500|ZNF410::chr14:74358729/+:-000095211|ZNF410::chr14:74360499/+:-000096981|ZNF410::chr14:74353317/+:-000089799|PNMA1::chr14:74181127/-:0000000000|ACOT1::chr14:74003927/+:0000175632|HEATR4::chr14:74025650/-:-000153909|HEATR4::chr14:73989927/-:-000189632|HEAT…
chr11:62598571-62630803	32232	promotor	SLC3A2|STX5|WDR74	77.71	50.84	67.23	39.23	106.36	60.04	57.12	45.35	SLC3A2|STX5|WDR74	GANAB|LBHD1|LRRN4CL|C11orf98|TMEM223|UBXN1|ZBTB3|NXF1|INTS5|HNRNPUL2|BSCL2|SLC3A2		ZBTB3	GANAB::chr11:62407202/-:-000191369|GANAB::chr11:62406581/-:-000191990|GANAB::chr11:62414197/-:-000184374|LBHD1::chr11:62439240/-:-000159331|LBHD1::chr11:62437512/-:-000161059|LRRN4CL::chr11:62457370/-:-000141201|LRRN4CL::chr11:62455984/-:-000142587|C11orf98::chr11:62432687/-:-000165884|TTC9C::chr11:62495951/+:0000102620|TAF6L::chr11:62538774/+:0000059797|TAF6L::chr11:62543242/+:0000055329|METTL12…
chr9:38157296-38264443	107147	enhancer	ALDH1B1|SHB	133.07	146.56	128.14	121.54	60.79	59.66	36.97	51.24		ALDH1B1|SHB			ALDH1B1::chr9:38395736/+:-000131293|ALDH1B1::chr9:38392660/+:-000128217|SHB::chr9:38069209/-:-000088087|IGFBPL1::chr9:38424443/-:0000160000
chr20:43947760-43993056	45296	promotor	SYS1|SDC4	94.28	99.64	95.69	76.66	65.64	59.14	45.75	58.77	SYS1|SDC4	SLPI|DBNDD2|WFDC12|MATN4|WFDC2|PIGT			DBNDD2::chr20:44035227/+:-000042171|DBNDD2::chr20:44034632/+:-000041576|DBNDD2::chr20:44034820/+:-000041764|DBNDD2::chr20:44034654/+:-000041598|DBNDD2::chr20:44037099/+:-000044043|DBNDD2::chr20:44036628/+:-000043572|DBNDD2::chr20:44034860/+:-000041804|EPPIN::chr20:44176064/-:0000183008|RBPJL::chr20:43935482/+:0000012278|MATN4::chr20:43936936/-:-000010824|MATN4::chr20:43937168/-:-000010592|MATN4::…
chr19:1236106-1285028	48922	promotor	MIDN|CIRBP|EFNA2|C19orf26|C19orf24|ATP5D	91.06	69.58	90.08	48.62	81.95	58.89	60.27	42.54	MIDN|CIRBP|EFNA2|C19orf26|C19orf24|ATP5D	SBNO2|MUM1|RPS15|DAZAP1|POLR2E|NDUFS7|APC2	STK11		MIDN::chr19:1249888/+:0000000000|MIDN::chr19:1248551/+:0000000000|DAZAP1::chr19:1407567/+:-000122539|GAMT::chr19:1401568/-:0000116540|MUM1::chr19:1356322/+:-000071294|MUM1::chr19:1354975/+:-000069947|RPS15::chr19:1438362/+:-000153334|NDUFS7::chr19:1383882/+:-000098854|CIRBP::chr19:1269264/+:0000000000|CIRBP::chr19:1269266/+:0000000000|CIRBP::chr19:1270926/+:0000000000|HMHA1::chr19:1065921/+:00001…
chr1:51761787-51821072	59285	promotor	TTC39A	133.14	130.49	99.67	60.61	54.72	58.54	32.39	31.24	TTC39A	TTC39A			EPS15::chr1:51887792/-:0000066720|EPS15::chr1:51984994/-:0000163922|EPS15::chr1:51887792/-:0000066720|EPS15::chr1:51984994/-:0000163922|TTC39A::chr1:51763632/-:0000000000|TTC39A::chr1:51756296/-:-000005491|TTC39A::chr1:51796235/-:0000000000|TTC39A::chr1:51787939/-:0000000000|TTC39A::chr1:51810787/-:0000000000|TTC39A::chr1:51760182/-:-000001605|TTC39A::chr1:51761841/-:0000000000|TTC39A::chr1:51795…
chr11:67758094-67819859	61765	promotor	ALDH3B1|TCIRG1|NDUFS8|UNC93B1	123.86	88.22	139.05	73.26	78.1	58.25	59.14	52.69	ALDH3B1|TCIRG1|NDUFS8|UNC93B1		CHKA		ALDH3B1::chr11:67786241/+:0000000000|ALDH3B1::chr11:67788953/+:0000000000|ALDH3B1::chr11:67782766/+:0000000000|ALDH3B1::chr11:67776016/+:0000000000|ALDH3B1::chr11:67786638/+:0000000000|ALDH3B1::chr11:67785996/+:0000000000|ALDH3B1::chr11:67777774/+:0000000000|SUV420H1::chr11:67980783/-:0000160924|SUV420H1::chr11:67941379/-:0000121520|SUV420H1::chr11:67939122/-:0000119263|SUV420H1::chr11:67942649/-…
chr19:47271693-47378067	106374	promotor	AP2S1|SLC1A5	85.51	89.45	76.07	48.23	63.72	58.1	32	29.69	AP2S1|SLC1A5	STRN4|NPAS1|PTGIR|PRKD2|PPP5D1|DACT3	PRKD2	NPAS1	AP2S1::chr19:47354251/-:0000000000|AP2S1::chr19:47353546/-:0000000000|AP2S1::chr19:47354025/-:0000000000|CALM3::chr19:47104511/+:0000167182|STRN4::chr19:47249719/-:-000021974|NPAS1::chr19:47524142/+:-000146075|PTGIR::chr19:47128353/-:-000143340|PTGIR::chr19:47127493/-:-000144200|TMEM160::chr19:47551881/-:0000173814|PRKD2::chr19:47217576/-:-000054117|PRKD2::chr19:47219791/-:-000051902|PRKD2::chr19…
chr16:57391812-57456787	64975	promotor	CCL22|CCL17|CX3CL1	112.35	93	121.87	89	69.91	57.8	55.77	63.2	CCL22|CCL17|CX3CL1	ADGRG1|ADGRG5|COQ9|POLR2C|PLLP|FAM192A			CCL22::chr16:57392694/+:0000000000|CCDC102A::chr16:57570476/-:0000113689|CCDC102A::chr16:57563235/-:0000106448|CCL17::chr16:57447785/+:0000000000|CCL17::chr16:57438678/+:0000000000|RSPRY1::chr16:57220195/+:0000171617|RSPRY1::chr16:57238415/+:0000153397|CIAPIN1::chr16:57474894/-:0000018107|CIAPIN1::chr16:57481368/-:0000024581|POLR2C::chr16:57496550/+:-000039763|ADGRG5::chr16:57595967/+:-000139180|…
chr9:140472547-140516537	43990	promotor	EHMT1|DPH7|ARRDC1|ZMYND19	76.85	70.98	62.73	43.85	62.04	57.79	35.29	37.37	EHMT1|DPH7|ARRDC1|ZMYND19	ENTPD8|NSMF|EXD3|PNPLA7			EHMT1::chr9:140513443/+:0000000000|DPH7::chr9:140473386/-:0000000000|ENTPD8::chr9:140332756/-:-000139791|ENTPD8::chr9:140335900/-:-000136647|NSMF::chr9:140353785/-:-000118762|MRPL41::chr9:140446525/+:0000026022|MRPL41::chr9:140446308/+:0000026239|EXD3::chr9:140317713/-:-000154834|EXD3::chr9:140289855/-:-000182692|EXD3::chr9:140317713/-:-000154834|EXD3::chr9:140289855/-:-000182692|ARRDC1::chr9:140…
chr20:55355124-55411836	56712	3 prime	TFAP2C	265.73	114.1	251.25	126.23	121.52	57.67	70.61	58.7				TFAP2C	TFAP2C::chr20:55204357/+:0000150767
chr10:79585371-79710849	125478	promotor	DLG5	290.72	95.67	292.62	68.24	157.43	57.37	97.59	50.11	DLG5	RPS24|KCNMA1			RPS24::chr10:79793517/+:-000082668|DLG5::chr10:79686347/-:0000000000|KCNMA1::chr10:79397576/-:-000187795|POLR3A::chr10:79789297/-:0000078448
chr9:130659449-130798231	138782	promotor	FAM102A|ST6GALNAC6|PIP5KL1|DPM2|ST6GALNAC4	109.2	75.63	116.94	66.32	80.06	57.17	61.11	56.75	FAM102A|ST6GALNAC6|PIP5KL1|DPM2|ST6GALNAC4	C9orf16|PTRH1|ENG|AK1|SLC25A25|DNM1|SH2D3C|TOR2A|LCN2	AK1|CDK9		C9orf16::chr9:130922538/+:-000124307|PTRH1::chr9:130477935/-:-000181514|FAM102A::chr9:130710692/-:0000000000|FAM102A::chr9:130712992/-:0000000000|FAM102A::chr9:130742811/-:0000000000|ENG::chr9:130592105/-:-000067344|ENG::chr9:130617051/-:-000042398|ENG::chr9:130588138/-:-000071311|ENG::chr9:130609445/-:-000050004|ENG::chr9:130588950/-:-000070499|ENG::chr9:130605523/-:-000053926|ENG::chr9:13059210…
chr11:689323-749122	59799	promotor	TALDO1|TMEM80|DEAF1|EPS8L2	80.36	64.02	86.69	47.41	71.73	56.72	48.58	47.22	TALDO1|TMEM80|DEAF1|EPS8L2	HRAS|CD151|RNH1|PNPLA2|RPLP2|SCT|PANO1|TSPAN4|AP2A2|LMNTD2|IRF7|CRACR2B|CDHR5		DEAF1|IRF7	TALDO1::chr11:747431/+:0000000000|RPLP2::chr11:810233/+:-000061111|RPLP2::chr11:809935/+:-000060813|HRAS::chr11:534374/-:-000154949|HRAS::chr11:535549/-:-000153774|RASSF7::chr11:561449/+:0000127874|RASSF7::chr11:561761/+:0000127562|RASSF7::chr11:560970/+:0000128353|CD151::chr11:834529/+:-000085407|CD151::chr11:836062/+:-000086940|CD151::chr11:832951/+:-000083829|PDDC1::chr11:777486/-:0000028364|C…
chr3:134026861-134101740	74879	promotor	AMOTL2	171.43	83.35	159.24	84.42	89.86	56.28	60.98	55.84	AMOTL2	CEP63|RYK	RYK		CEP63::chr3:134204574/+:-000102834|CEP63::chr3:134205046/+:-000103306|CEP63::chr3:134214137/+:-000112397|CEP63::chr3:134204896/+:-000103156|CEP63::chr3:134206860/+:-000105120|AMOTL2::chr3:134090335/-:0000000000|AMOTL2::chr3:134094258/-:0000000000|AMOTL2::chr3:134093426/-:0000000000|RYK::chr3:133969585/-:-000057276|ANAPC13::chr3:134204864/-:0000103124|ANAPC13::chr3:134204862/-:0000103122|ANAPC13::…
chr20:49403508-49474474	70966	promotor	BCAS4	169.73	115.79	158.72	86.65	89.37	56.21	53.57	46.25	BCAS4	FAM65C|MOCS3		ADNP	FAM65C::chr20:49308066/-:-000095442|FAM65C::chr20:49247392/-:-000156116|FAM65C::chr20:49253454/-:-000150054|FAM65C::chr20:49308066/-:-000095442|FAM65C::chr20:49247392/-:-000156116|FAM65C::chr20:49253454/-:-000150054|ADNP::chr20:49547526/-:0000073052|ADNP::chr20:49520537/-:0000046063|ADNP::chr20:49521385/-:0000046911|ADNP::chr20:49545361/-:0000070887|ADNP::chr20:49526327/-:0000051853|KCNG1::chr20:…
chr17:80813219-80883390	70171	enhancer	METRNL|ZNF750|RAB40B	203.89	130.27	293.52	109.43	79.16	55.92	78.24	51.58		METRNL|ZNF750|RAB40B	FN3KRP|FN3K		B3GNTL1::chr17:81009685/-:0000126295|TBCD::chr17:80709939/+:0000103280|METRNL::chr17:81037566/+:-000154176|FN3KRP::chr17:80674581/+:0000138638|ZNF750::chr17:80790511/-:-000022708|ZNF750::chr17:80797930/-:-000015289|FN3K::chr17:80693451/+:0000119768|RAB40B::chr17:80656597/-:-000156622
chr20:49323818-49384239	60421	promotor	PARD6B	149.21	126.73	122.56	73.96	75.85	55.78	44.42	41.51	PARD6B	FAM65C|MOCS3|BCAS4		ADNP	FAM65C::chr20:49308066/-:-000015752|FAM65C::chr20:49247392/-:-000076426|FAM65C::chr20:49253454/-:-000070364|FAM65C::chr20:49308066/-:-000015752|FAM65C::chr20:49247392/-:-000076426|FAM65C::chr20:49253454/-:-000070364|ADNP::chr20:49547526/-:0000163287|ADNP::chr20:49520537/-:0000136298|ADNP::chr20:49521385/-:0000137146|ADNP::chr20:49545361/-:0000161122|ADNP::chr20:49526327/-:0000142088|PARD6B::chr20…
chr14:105906411-105958492	52081	promotor	C14orf80|CRIP1|CRIP2	117.7	90.4	141.88	75.68	69.08	55.7	57.31	45.88	C14orf80|CRIP1|CRIP2	TMEM121|BRF1		MTA1	BTBD6::chr14:105714878/+:0000191533|BTBD6::chr14:105715118/+:0000191293|TMEM121::chr14:105992952/+:-000034460|TMEM121::chr14:105995058/+:-000036566|C14orf80::chr14:105956191/+:0000000000|C14orf80::chr14:105957585/+:0000000000|C14orf80::chr14:105956519/+:0000000000|C14orf80::chr14:105957317/+:0000000000|TEX22::chr14:105864919/+:0000041492|TEX22::chr14:105865638/+:0000040773|BRF1::chr14:105767328/-…
chr14:69239826-69292410	52584	promotor	ZFP36L1	145.51	111.62	107.48	82.39	68.84	55.54	40.45	48.18	ZFP36L1				ACTN1::chr14:69446082/-:0000153672|ZFP36L1::chr14:69260630/-:0000000000|ZFP36L1::chr14:69262959/-:0000000000
chr10:46950910-47012165	61255	promotor	GPRIN2|SYT15	127.63	106.6	135.97	42.67	68.92	54.9	48.11	30.43	GPRIN2|SYT15	NPY4R|LOC100996758			NPY4R::chr10:47086724/+:-000074559|NPY4R::chr10:47083533/+:-000071368|NPY4R::chr10:47085533/+:-000073368|GPRIN2::chr10:46994921/+:0000000000|GPRIN2::chr10:46993545/+:0000000000|GPRIN2::chr10:46998874/+:0000000000|ANXA8::chr10:47174142/-:0000161977|SYT15::chr10:46970600/-:0000000000|LOC100996758::chr10:47086724/+:-000074559|FAM25C::chr10:47181687/-:0000169522|FAM25G::chr10:47181687/-:0000169522
chr17:73509880-73600502	90622	promotor	LLGL2|CASKIN2|TSEN54	107.67	78.46	140.88	50.82	80.2	54.67	69.1	40.18	LLGL2|CASKIN2|TSEN54	SMIM5|ITGB4|GRB2|CASKIN2|SAP30BP|UNK|SMIM6	GALK1		RECQL5::chr17:73663268/-:0000062766|RECQL5::chr17:73662650/-:0000062148|KIAA0195::chr17:73467880/+:0000042000|KIAA0195::chr17:73452663/+:0000057217|LLGL2::chr17:73521782/+:0000000000|LLGL2::chr17:73539477/+:0000000000|ITGB4::chr17:73720773/+:-000120271|ITGB4::chr17:73720775/+:-000120273|ITGB4::chr17:73717515/+:-000117013|SMIM5::chr17:73629513/+:-000029011|SMIM5::chr17:73636245/+:-000035743|SMIM6:…
chr5:139014784-139077138	62354	promotor	CXXC5	109.66	82.97	99.44	40.94	74.38	54.58	45.23	30.81	CXXC5	PSD2|TMEM173|ECSCR			PSD2::chr5:139175405/+:-000098267|PSD2::chr5:139188975/+:-000111837|UBE2D2::chr5:138940750/+:0000074034|UBE2D2::chr5:138979956/+:0000034828|UBE2D2::chr5:138941828/+:0000072956|ECSCR::chr5:138842327/-:-000172457|CXXC5::chr5:139028300/+:0000000000|CXXC5::chr5:139059948/+:0000000000|TMEM173::chr5:138862374/-:-000152410|TMEM173::chr5:138861886/-:-000152898
chr19:14605810-14685540	79730	promotor	DNAJB1|TECR|NDUFB7|GIPC1	115.85	85.97	116.13	78.87	68.44	54.58	51.18	55.68	DNAJB1|TECR|NDUFB7|GIPC1	ZNF333|DDX39A|CLEC17A|PTGER1|GIPC1	PKN1	ZNF333	PKN1::chr19:14544165/+:0000061645|PKN1::chr19:14551085/+:0000054725|ZNF333::chr19:14800869/+:-000115329|ZNF333::chr19:14804262/+:-000118722|ZNF333::chr19:14800851/+:-000115311|DDX39A::chr19:14524035/-:-000081775|DDX39A::chr19:14530194/-:-000075616|ADGRE5::chr19:14491955/+:0000113855|CLEC17A::chr19:14693895/+:-000008355|DNAJB1::chr19:14629370/-:0000000000|DNAJB1::chr19:14628673/-:0000000000|DNAJB1…
chr17:75347122-75391702	44580	promotor	2016-09-09	79.82	78.67	114.78	86.59	63.32	54.32	52.42	59.19	2016-09-09	2016-09-09			SEC14L1::chr17:75186884/+:0000160238|SEC14L1::chr17:75181294/+:0000165828|SEPT9::chr17:75398140/+:-000006438|SEPT9::chr17:75450074/+:-000058372|SEPT9::chr17:75372164/+:0000000000|SEPT9::chr17:75283972/+:0000063150|SEPT9::chr17:75447325/+:-000055623|SEPT9::chr17:75401150/+:-000009448|SEPT9::chr17:75478225/+:-000086523|SEPT9::chr17:75315596/+:0000031526|SEPT9::chr17:75471324/+:-000079622|SEPT9::chr…
chr19:13253411-13307240	53829	promotor	IER2|STX10	145.08	91.13	204.74	109.43	104.67	54.27	100.71	66.55	IER2|STX10	LYL1|GADD45GIP1|TRMT1		NFIX|LYL1	NFIX::chr19:13134784/+:0000118627|NFIX::chr19:13106583/+:0000146828|NFIX::chr19:13135394/+:0000118017|LYL1::chr19:13212008/-:-000041403|LYL1::chr19:13213973/-:-000039438|RAD23A::chr19:13056627/+:0000196784|DAND5::chr19:13080431/+:0000172980|IER2::chr19:13261281/+:0000000000|IER2::chr19:13263757/+:0000000000|STX10::chr19:13261187/-:0000000000|GADD45GIP1::chr19:13068067/-:-000185344|TRMT1::chr19:13…
chr14:38012715-38071220	58505	promotor	FOXA1	160.22	120.55	97.13	59.16	69.67	54.25	28.87	22.7	FOXA1			FOXA1	FOXA1::chr14:38064324/-:0000000000
chr16:46887445-46964532	77087	promotor	GPT2	99.36	111.57	89.39	78.89	47.2	54.24	32.04	42.04	GPT2	VPS35|MYLK3|C16orf87	MYLK3		DNAJA2::chr16:47007624/-:0000043092|VPS35::chr16:46723143/-:-000164302|GPT2::chr16:46931559/+:0000000000|GPT2::chr16:46918307/+:0000000000|GPT2::chr16:46919101/+:0000000000|GPT2::chr16:46918605/+:0000000000|GPT2::chr16:46919378/+:0000000000|ORC6::chr16:46723557/+:0000163888|MYLK3::chr16:46782220/-:-000105225|C16orf87::chr16:46865073/-:-000022372
chr1:153559195-153607679	48484	promotor	CHTOP|S100A14|S100A16|S100A1|S100A13	136.25	75.68	147.46	65.13	100.22	54.08	80.43	44.3	CHTOP|S100A14|S100A16|S100A1|S100A13	INTS3|NPR1|SNAPIN|S100A7L2|SLC27A3|S100A8|S100A5|S100A4|S100A7|S100A6|S100A3|S100A2	NPR1	GATAD2B	INTS3::chr1:153700566/+:-000092887|NPR1::chr1:153651163/+:-000043484|S100A6::chr1:153508716/-:-000050479|S100A6::chr1:153507835/-:-000051360|SNAPIN::chr1:153631129/+:-000023450|S100A5::chr1:153512680/-:-000046515|S100A5::chr1:153513946/-:-000045249|S100A5::chr1:153514240/-:-000044955|CHTOP::chr1:153609047/+:-000001368|CHTOP::chr1:153606457/+:0000000000|S100A7::chr1:153433136/-:-000126059|S100A7::…
chr17:73802383-73875662	73279	promotor	UNC13D|WBP2|TRIM47	116.76	94.29	153.16	83.59	67.34	54.04	65.3	56.38	UNC13D|WBP2|TRIM47	RECQL5|ZACN|GALR2|CDK3|H3F3B|TEN1|GALK1	CDK3|GALK1		RECQL5::chr17:73663268/-:-000139115|RECQL5::chr17:73662650/-:-000139733|ZACN::chr17:74075262/+:-000199600|WBP2::chr17:73851500/-:0000000000|GALK1::chr17:73761279/-:-000041104|SMIM5::chr17:73629513/+:0000172870|SMIM5::chr17:73636245/+:0000166138|TRIM47::chr17:73874655/-:0000000000|ACOX1::chr17:73974773/-:0000099111|ACOX1::chr17:73975514/-:0000099852|SMIM6::chr17:73643450/+:0000158933|SMIM6::chr17:…
chr20:49731985-49763333	31348	enhancer	KCNG1|ADNP	96.86	155.56	38.08	27.15	40.82	53.91	6.37	4.43		KCNG1|ADNP		ADNP	MOCS3::chr20:49575350/+:0000156635|KCNG1::chr20:49626900/-:-000105085|KCNG1::chr20:49639674/-:-000092311|ADNP::chr20:49547526/-:-000184459|ADNP::chr20:49545361/-:-000186624
chr12:93473575-93570607	97032	enhancer	EEA1	135.22	140.85	83.98	51.54	60.08	53.66	26.58	20.7		EEA1			EEA1::chr12:93323106/-:-000150469
chr7:75919113-75949316	30203	promotor	HSPB1	119.36	79.35	136.03	87.89	72.65	53.53	65.51	62.23	HSPB1	UPK3B|DTX2|ZP3			ZP3::chr7:76054368/+:-000105052|ZP3::chr7:76054271/+:-000104955|ZP3::chr7:76026840/+:-000077524|UPK3B::chr7:76139739/+:-000190423|DTX2::chr7:76090971/+:-000141655|DTX2::chr7:76099616/+:-000150300|DTX2::chr7:76109737/+:-000160421|DTX2::chr7:76092861/+:-000143545|DTX2::chr7:76090971/+:-000141655|DTX2::chr7:76099616/+:-000150300|DTX2::chr7:76109737/+:-000160421|DTX2::chr7:76092861/+:-000143545|HSPB1…
chr16:70713571-70786593	73022	promotor	MTSS1L	216.51	119.97	297.5	145.74	96.5	53.29	94.49	74.27	MTSS1L	COG4			MTSS1L::chr16:70719953/-:0000000000|IL34::chr16:70680450/+:0000033121|IL34::chr16:70613797/+:0000099774|IL34::chr16:70657894/+:0000055677|VAC14::chr16:70835060/-:0000048467|SF3B3::chr16:70560489/+:0000153082|SF3B3::chr16:70557690/+:0000155881|COG4::chr16:70557456/-:-000156115
chr3:50605941-50671393	65452	promotor	C3orf18|HEMK1|MAPKAPK3|CISH	134.65	89.44	137.38	65.05	74.29	53.19	57.32	45.14	C3orf18|HEMK1|MAPKAPK3|CISH	DOCK3|CACNA2D2	MAPKAPK3		DOCK3::chr3:50712671/+:-000041278|C3orf18::chr3:50603291/-:-000002650|C3orf18::chr3:50603524/-:-000002417|C3orf18::chr3:50608457/-:0000000000|C3orf18::chr3:50605222/-:-000000719|C3orf18::chr3:50603130/-:-000002811|CACNA2D2::chr3:50541027/-:-000064914|CACNA2D2::chr3:50513629/-:-000092312|CACNA2D2::chr3:50541674/-:-000064267|HEMK1::chr3:50606908/+:0000000000|HEMK1::chr3:50608361/+:0000000000|MAPKAP…
chr8:74325591-74336426	10835	enhancer	RPL7|C8orf89	81.34	110.37	44.33	67.68	48.47	53.13	14.78	29.62		RPL7|C8orf89			RPL7::chr8:74205868/-:-000119723|C8orf89::chr8:74171736/-:-000153855|RDH10::chr8:74206836/+:0000118755|STAU2::chr8:74529685/-:0000193259
chr12:89137201-89212491	75290	enhancer	KITLG	265.43	148.68	136.42	58.14	82.21	52.83	23.63	15.58		KITLG			KITLG::chr12:88974249/-:-000162952
chr17:48921197-48946814	25617	promotor	TOB1	97.16	93.95	122.86	50.39	60.95	52.72	65.09	28.13	TOB1	ANKRD40			WFIKKN2::chr17:48912604/+:0000008593|TOB1::chr17:48941523/-:0000000000|TOB1::chr17:48941320/-:0000000000|TOB1::chr17:48943714/-:0000000000|TOB1::chr17:48945338/-:0000000000|TOB1::chr17:48944962/-:0000000000|ANKRD40::chr17:48785269/-:-000135928|LUC7L3::chr17:48796925/+:0000124272|SPAG9::chr17:49124328/-:0000177514
chr14:35789277-35876949	87672	promotor	NFKBIA	205.65	96.27	241.1	78.04	103.17	52.57	84.53	47.18	NFKBIA	PPP2R3C|INSM2		INSM2	PPP2R3C::chr14:35591748/-:-000197529|PPP2R3C::chr14:35591747/-:-000197530|PPP2R3C::chr14:35591306/-:-000197971|NFKBIA::chr14:35873959/-:0000000000|INSM2::chr14:36003247/+:-000126298|PSMA6::chr14:35777199/+:0000012078|PSMA6::chr14:35747763/+:0000041514|PSMA6::chr14:35778119/+:0000011158|PSMA6::chr14:35761522/+:0000027755|KIAA0391::chr14:35591757/+:0000197520|KIAA0391::chr14:35592157/+:0000197120|K…
chr7:158726094-158786298	60204	enhancer	ESYT2	154.59	101.38	109.98	64.37	76.4	52.49	35.36	35.62		ESYT2			WDR60::chr7:158649268/+:0000076826|VIPR2::chr7:158937648/-:0000151350|ESYT2::chr7:158622318/-:-000103776
chr1:224485101-224531929	46828	promotor	NVL	123.89	115.9	15.41	8.96	59.09	52.39	5.72	6.02	NVL	CNIH4			WDR26::chr1:224622000/-:0000090071|DEGS1::chr1:224370909/+:0000114192|FBXO28::chr1:224301788/+:0000183313|CNIH4::chr1:224553580/+:-000021651|CNIH4::chr1:224551810/+:-000019881|CNIH4::chr1:224544512/+:-000012583|NVL::chr1:224499558/-:0000000000|NVL::chr1:224505494/-:0000000000|NVL::chr1:224517890/-:0000000000|NVL::chr1:224492867/-:0000000000|NVL::chr1:224505631/-:0000000000|NVL::chr1:224499558/-:0…
chr14:88982481-89031295	48814	promotor	PTPN21|ZC3H14	39.94	94.17	10.72	13.88	36.31	52.35	2.16	13.69	PTPN21|ZC3H14	ZC3H14|KCNK10			PTPN21::chr14:89016962/-:0000000000|PTPN21::chr14:89021122/-:0000000000|SPATA7::chr14:88851987/+:0000130494|ZC3H14::chr14:89029252/+:0000000000|ZC3H14::chr14:89034382/+:-000003087|ZC3H14::chr14:89060729/+:-000029434|ZC3H14::chr14:89029690/+:0000000000|ZC3H14::chr14:89029994/+:0000000000|KCNK10::chr14:88789592/-:-000192889|KCNK10::chr14:88793255/-:-000189226
chr11:2177203-2236150	58947	promotor	INS-IGF2|INS|TH	226.01	124.43	252.9	89.02	92.74	52.14	72.32	43.63	INS-IGF2|INS|TH	IGF2|TSPAN32|CD81|TSSC4		ASCL2	IGF2::chr11:2170832/-:-000006371|IGF2::chr11:2161528/-:-000015675|IGF2::chr11:2162353/-:-000014850|IGF2::chr11:2169036/-:-000008167|IGF2::chr11:2158517/-:-000018686|IGF2::chr11:2156758/-:-000020445|IGF2::chr11:2160203/-:-000017000|HOTS::chr11:2016406/+:0000160797|INS-IGF2::chr11:2182438/-:0000000000|INS-IGF2::chr11:2182217/-:0000000000|ASCL2::chr11:2292181/-:0000056031|C11orf21::chr11:2323142/-:0…
chr1:41313821-41418926	105105	promotor	CITED4	205.22	116.9	206.6	100.14	85.54	51.92	58.71	50.45	CITED4	CTPS1|RIMS3		NFYC	CTPS1::chr1:41454119/+:-000035193|CTPS1::chr1:41448949/+:-000030023|CTPS1::chr1:41444970/+:-000026044|KCNQ4::chr1:41249683/+:0000064138|NFYC::chr1:41204507/+:0000109314|NFYC::chr1:41187277/+:0000126544|NFYC::chr1:41178069/+:0000135752|NFYC::chr1:41157679/+:0000156142|NFYC::chr1:41189360/+:0000124461|NFYC::chr1:41188879/+:0000124942|NFYC::chr1:41161277/+:0000152544|NFYC::chr1:41157241/+:0000156580…
chr22:38447882-38637655	189773	promotor	SLC16A8|BAIAP2L2|PICK1|PLA2G6|TMEM184B|MAFF	131.2	98.07	254.9	130.16	73.18	51.69	91.11	79.37	SLC16A8|BAIAP2L2|PICK1|PLA2G6|TMEM184B|MAFF	SOX10|C22orf23	CSNK1E	SOX10|MAFF	SLC16A8::chr22:38478887/-:0000000000|SLC16A8::chr22:38479169/-:0000000000|KCNJ4::chr22:38824175/-:0000186520|MICALL1::chr22:38302154/+:0000145728|BAIAP2L2::chr22:38506675/-:0000000000|PICK1::chr22:38453261/+:0000000000|PICK1::chr22:38453759/+:0000000000|PLA2G6::chr22:38577835/-:0000000000|PLA2G6::chr22:38565477/-:0000000000|PLA2G6::chr22:38577760/-:0000000000|SOX10::chr22:38380538/-:-000067344|SO…
chr19:33495984-33556709	60725	promotor	RHPN2	64.74	75.74	65.33	74.04	41.5	51.4	33.49	51.45	RHPN2	LRP3|SLC7A9|CEP89|WDR88|GPATCH1			C19orf40::chr19:33464965/+:0000031019|C19orf40::chr19:33464089/+:0000031895|C19orf40::chr19:33463122/+:0000032862|LRP3::chr19:33685598/+:-000128889|RHPN2::chr19:33555823/-:0000000000|SLC7A9::chr19:33360682/-:-000135302|SLC7A9::chr19:33359550/-:-000136434|SLC7A9::chr19:33359464/-:-000136520|SLC7A10::chr19:33716755/-:0000160046|CEP89::chr19:33462934/-:-000033050|WDR88::chr19:33622997/+:-000066288|G…
chr2:97522752-97574347	51595	promotor	ANKRD39|SEMA4C|FAM178B	147.19	116.89	139.3	74.59	64.06	51.38	44.18	39.12	ANKRD39|SEMA4C|FAM178B	ANKRD23|LMAN2L			FAHD2B::chr2:97757448/-:0000183101|FAHD2B::chr2:97760581/-:0000186234|CNNM3::chr2:97481990/+:0000040762|CNNM4::chr2:97426638/+:0000096114|ANKRD39::chr2:97523755/-:0000000000|ANKRD23::chr2:97509757/-:-000012995|SEMA4C::chr2:97535734/-:0000000000|SEMA4C::chr2:97533659/-:0000000000|LMAN2L::chr2:97405812/-:-000116940|FAM178B::chr2:97560898/-:0000000000|FAM178B::chr2:97559787/-:0000000000|FAM178B::chr…
chr21:43346137-43406553	60416	promotor	C2CD2	189.89	109.42	207.13	55.8	85.55	51.32	64.97	27.28	C2CD2	UMODL1|PRDM15|RIPK4	RIPK4	PRDM15	C2CD2::chr21:43342193/-:-000003944|C2CD2::chr21:43373998/-:0000000000|C2CD2::chr21:43346798/-:0000000000|PRDM15::chr21:43299590/-:-000046547|UMODL1::chr21:43483067/+:-000076514|UMODL1::chr21:43496113/+:-000089560|RIPK4::chr21:43187248/-:-000158889|ZBTB21::chr21:43423069/-:0000016516|ZBTB21::chr21:43414216/-:0000007663|ZBTB21::chr21:43430495/-:0000023942
chr5:369040-474219	105179	promotor	EXOC3	143.6	108.96	65.95	35.62	63.45	51.28	19.51	19.13	EXOC3	CCDC127|CEP72		AHRR	CCDC127::chr5:218296/-:-000150744|CCDC127::chr5:216973/-:-000152067|EXOC3::chr5:443333/+:0000000000|EXOC3::chr5:446264/+:0000000000|LRRC14B::chr5:191625/+:0000177415|SLC9A3::chr5:524548/-:0000050329|AHRR::chr5:304290/+:0000064750|SDHA::chr5:218337/+:0000150703|CEP72::chr5:612404/+:-000138185|PDCD6::chr5:272825/+:0000096215|PDCD6::chr5:304291/+:0000064749|PDCD6::chr5:271890/+:0000097150|PDCD6::chr…
chr10:82188660-82281036	92376	promotor	TSPAN14	182.73	77.05	153.37	46.83	118.48	51.16	72.5	37.87	TSPAN14	DYDC1|SH2D4B|MAT1A			FAM213A::chr10:82173574/+:0000015086|FAM213A::chr10:82180221/+:0000008439|FAM213A::chr10:82180238/+:0000008422|FAM213A::chr10:82167584/+:0000021076|FAM213A::chr10:82168241/+:0000020419|FAM213A::chr10:82179755/+:0000008905|DYDC2::chr10:82117648/+:0000071012|DYDC2::chr10:82104500/+:0000084160|DYDC2::chr10:82122190/+:0000066470|DYDC2::chr10:82116523/+:0000072137|DYDC1::chr10:82114238/-:-000074422|DY…
chr3:172253509-172283014	29505	enhancer	GHSR|TNFSF10|ECT2	90.75	122.43	44.01	60.68	43.13	50.91	16.03	26.41		GHSR|TNFSF10|ECT2			GHSR::chr3:172166245/-:-000087264|TNFSF10::chr3:172241264/-:-000012245|TNFSF10::chr3:172241296/-:-000012213|NCEH1::chr3:172429007/-:0000145993|NCEH1::chr3:172365903/-:0000082889|NCEH1::chr3:172363481/-:0000080467|NCEH1::chr3:172429007/-:0000145993|NCEH1::chr3:172365903/-:0000082889|NCEH1::chr3:172363481/-:0000080467|ECT2::chr3:172468474/+:-000185460|ECT2::chr3:172472298/+:-000189284|ECT2::chr3:17…
chr15:101251242-101281208	29966	enhancer	LRRK1|ALDH1A3|LINS|CERS3	106.7	99.32	87.15	98.27	47.43	50.45	27.79	51.2		LRRK1|ALDH1A3|LINS|CERS3	LRRK1		CERS3::chr15:101061960/-:-000189282|CERS3::chr15:101069279/-:-000181963|CERS3::chr15:101084530/-:-000166712|CERS3::chr15:101084924/-:-000166318|LRRK1::chr15:101459419/+:-000178211|LRRK1::chr15:101464715/+:-000183507|LINS::chr15:101142444/-:-000108798|LINS::chr15:101121149/-:-000130093|ASB7::chr15:101143419/+:0000107823|ASB7::chr15:101149911/+:0000101331|ASB7::chr15:101152370/+:0000098872|ASB7::ch…
chr1:155131084-155248642	117558	promotor	GBA|THBS3|SCAMP3|MTX1|FAM189B|MUC1|TRIM46|HCN3|KRTCAP2|CLK2	127.61	100.36	143.24	79.86	72.25	50.13	48.27	43.62	GBA|THBS3|SCAMP3|MTX1|FAM189B|MUC1|TRIM46|HCN3|KRTCAP2|CLK2	DPM3|SHC1|PYGO2|FDPS|RUSC1|DCST2	CLK2	ZBTB7B	GBA::chr1:155214652/-:0000000000|GBA::chr1:155211068/-:0000000000|GBA::chr1:155210951/-:0000000000|GBA::chr1:155210970/-:0000000000|GBA::chr1:155209867/-:0000000000|GBA::chr1:155211065/-:0000000000|FLAD1::chr1:154956317/+:0000174767|FLAD1::chr1:154959941/+:0000171143|FLAD1::chr1:154955769/+:0000175315|THBS3::chr1:155177771/-:0000000000|LENEP::chr1:154966061/+:0000165023|ADAM15::chr1:155023747/+:0…
chr16:88796207-88852549	56342	enhancer	TRAPPC2L|RNF166|CDT1|LOC100129697|CYBA|MVD|SNAI3	102.55	60.72	78.85	38.57	78.16	49.9	40.78	36.67		TRAPPC2L|RNF166|CDT1|LOC100129697|CYBA|MVD|SNAI3		SNAI3	TRAPPC2L::chr16:88923505/+:-000070956|RNF166::chr16:88770024/-:-000026183|RNF166::chr16:88772828/-:-000023379|RNF166::chr16:88772799/-:-000023408|RNF166::chr16:88767825/-:-000028382|RNF166::chr16:88766139/-:-000030068|IL17C::chr16:88705000/+:0000091207|GALNS::chr16:88923373/-:0000070824|PABPN1L::chr16:88933067/-:0000080518|CDT1::chr16:88870185/+:-000017636|CBFA2T3::chr16:89043503/-:0000190954|CBF…
chr6:107163505-107253951	90446	enhancer	RTN4IP1|C6orf203	160.47	115.62	166.7	140.45	62.05	49.84	42.88	57.4		RTN4IP1|C6orf203			QRSL1::chr6:107077440/+:0000086065|RTN4IP1::chr6:107077372/-:-000086133|BEND3::chr6:107435635/-:0000181684|BEND3::chr6:107420499/-:0000166548|BEND3::chr6:107427365/-:0000173414|C6orf203::chr6:107351228/+:-000097277|C6orf203::chr6:107360952/+:-000107001|C6orf203::chr6:107349375/+:-000095424
chr16:85449439-85527309	77870	enhancer	GSE1	229.09	103.13	140.9	31.92	97.96	49.76	46.44	19.63		GSE1			GINS2::chr16:85722587/-:0000195278|GSE1::chr16:85682157/+:-000154848|GSE1::chr16:85646841/+:-000119532|GSE1::chr16:85645028/+:-000117719
chr3:13492291-13591430	99139	promotor	HDAC11|FBLN2	128.77	78.9	111.28	68.44	86.57	49.69	51.54	49.81	HDAC11|FBLN2	FBLN2|NUP210			HDAC11::chr3:13521714/+:0000000000|HDAC11::chr3:13522745/+:0000000000|HDAC11::chr3:13521843/+:0000000000|FBLN2::chr3:13611814/+:-000020384|FBLN2::chr3:13590624/+:0000000000|FBLN2::chr3:13610239/+:-000018809|FBLN2::chr3:13611814/+:-000020384|FBLN2::chr3:13590624/+:0000000000|FBLN2::chr3:13610239/+:-000018809|NUP210::chr3:13461818/-:-000030473
chr20:52475693-52490124	14431	3 prime	BCAS1	68.98	111.79	23.33	37.75	42.4	49.65	7.3	13.77					BCAS1::chr20:52675261/-:0000185137|BCAS1::chr20:52687303/-:0000197179
chr11:7592496-7635033	42537	promotor	PPFIBP2	87.41	107	32.69	29.6	41.42	49.49	9.82	14.53	PPFIBP2				OLFML1::chr11:7506599/+:0000085897|CYB5R2::chr11:7694828/-:0000059795|CYB5R2::chr11:7695473/-:0000060440|CYB5R2::chr11:7694121/-:0000059088|PPFIBP2::chr11:7618416/+:0000000000|PPFIBP2::chr11:7626964/+:0000000000|PPFIBP2::chr11:7534995/+:0000057501|PPFIBP2::chr11:7570670/+:0000021826|PPFIBP2::chr11:7618416/+:0000000000|PPFIBP2::chr11:7626964/+:0000000000|PPFIBP2::chr11:7534995/+:0000057501|PPFIBP2…
chr5:173163396-173269658	106262	enhancer	BOD1|CPEB4|C5orf47	170.89	128.22	143.32	93.4	69.32	49	37.51	40.45		BOD1|CPEB4|C5orf47			BOD1::chr5:173043665/-:-000119731|CPEB4::chr5:173315330/+:-000045672|C5orf47::chr5:173416161/+:-000146503
chr3:193568247-193641090	72843	3 prime	OPA1	160.55	102.33	112.44	63.02	65.64	48.91	30.04	30.21
chr2:232454810-232543013	88203	promotor	C2orf57	108.73	107.55	105.58	76.71	52.5	48.7	34.29	37.42	C2orf57	NMUR1|PTMA|NCL|COPS7B			NMUR1::chr2:232395181/-:-000059629|B3GNT7::chr2:232260334/+:0000194476|PTMA::chr2:232573234/+:-000030221|NCL::chr2:232329204/-:-000125606|PDE6D::chr2:232646036/-:0000103023|COPS7B::chr2:232658972/+:-000115959|COPS7B::chr2:232653264/+:-000110251|COPS7B::chr2:232646380/+:-000103367|COPS7B::chr2:232651092/+:-000108079|C2orf57::chr2:232457574/+:0000000000
chr17:81005750-81082261	76511	promotor	METRNL|B3GNTL1	97.25	66.66	112.38	49.38	69.98	48.64	53.43	37	METRNL|B3GNTL1				METRNL::chr17:81037566/+:0000000000|B3GNTL1::chr17:81009685/-:0000000000
chr14:96522680-96613658	90978	enhancer	BDKRB1|BDKRB2	112	87.99	53.74	52.74	53.7	48.57	20.37	29.79		BDKRB1|BDKRB2			BDKRB1::chr14:96730009/+:-000116351|BDKRB1::chr14:96722546/+:-000108888|BDKRB1::chr14:96728988/+:-000115330|BDKRB2::chr14:96671134/+:-000057476|BDKRB2::chr14:96703410/+:-000089752|BDKRB2::chr14:96671134/+:-000057476|BDKRB2::chr14:96703410/+:-000089752|C14orf132::chr14:96505660/+:0000017020|C14orf132::chr14:96517460/+:0000005220
chr17:57906382-57945742	39360	enhancer	PTRH2|RPS6KB1	83.39	79.63	64.87	51.12	55.74	48.14	31.97	35.81		PTRH2|RPS6KB1	RPS6KB1		PTRH2::chr17:57777549/-:-000128833|PTRH2::chr17:57784958/-:-000121424|VMP1::chr17:57784862/+:0000121520|VMP1::chr17:57808781/+:0000097601|VMP1::chr17:57784862/+:0000121520|VMP1::chr17:57808781/+:0000097601|RPS6KB1::chr17:57970406/+:-000024664|RPS6KB1::chr17:57971156/+:-000025414|RPS6KB1::chr17:57987922/+:-000042180|RNFT1::chr17:58042116/-:0000096374|TUBD1::chr17:57958470/-:0000012728|TUBD1::chr17…
chr22:39596514-39652962	56448	promotor	PDGFB	117.91	66.31	107.31	72.18	84.66	47.97	49.19	48.78	PDGFB	SYNGR1|CBX7|TAB1			PDGFB::chr22:39636913/-:0000000000|PDGFB::chr22:39640956/-:0000000000|APOBEC3H::chr22:39493228/+:0000103286|APOBEC3H::chr22:39496276/+:0000100238|SYNGR1::chr22:39760174/+:-000107212|SYNGR1::chr22:39745953/+:-000092991|APOBEC3D::chr22:39417117/+:0000179397|APOBEC3G::chr22:39473009/+:0000123505|APOBEC3F::chr22:39436672/+:0000159842|RPL3::chr22:39715669/-:0000062707|APOBEC3C::chr22:39410264/+:000018…
chr11:67006269-67086276	80007	promotor	ANKRD13D|SSH3|KDM2A|ADRBK1	126.2	83.34	162.75	66.46	81.7	47.91	73.12	42.22	ANKRD13D|SSH3|KDM2A|ADRBK1	RAD9A|CABP4|AIP|RPS6KB2|TBC1D10C|CARNS1	RPS6KB2|ADRBK1		GPR152::chr11:67220199/-:0000133923|ANKRD13D::chr11:67056761/+:0000000000|TMEM134::chr11:67236747/-:0000150471|PPP1CA::chr11:67169375/-:0000083099|RAD9A::chr11:67159422/+:-000073146|RAD9A::chr11:67160775/+:-000074499|CABP4::chr11:67222817/+:-000136541|CABP4::chr11:67219885/+:-000133609|CABP4::chr11:67223590/+:-000137314|CABP4::chr11:67223179/+:-000136903|CABP4::chr11:67223576/+:-000137300|PTPRCAP…
chr6:34494257-34539568	45311	promotor	SPDEF|PACSIN1	92.15	64.03	93.92	37.14	68.52	47.85	40.66	27.77	SPDEF|PACSIN1	RPS10|RPS10-NUDT3|NUDT3|SNRPC		SPDEF	RPS10::chr6:34393817/-:-000100440|RPS10::chr6:34393901/-:-000100356|RPS10-NUDT3::chr6:34393901/-:-000100356|C6orf106::chr6:34664626/-:0000125058|NUDT3::chr6:34360456/-:-000133801|SPDEF::chr6:34512260/-:0000000000|SPDEF::chr6:34524109/-:0000000000|SNRPC::chr6:34724870/+:-000185302|PACSIN1::chr6:34433837/+:0000060420|PACSIN1::chr6:34482648/+:0000011609|PACSIN1::chr6:34494019/+:0000000238
chr14:90847632-90922241	74609	promotor	CALM1	167.38	85.6	190.18	79.51	90.51	47.76	74.99	51.68	CALM1	NRDE2			PSMC1::chr14:90722893/+:0000124739|NRDE2::chr14:90798480/-:-000049152|CALM1::chr14:90863326/+:0000000000
chr19:18385422-18531649	146227	promotor	KIAA1683|JUND|PGPEP1|LSM4|LRRC25|GDF15|SSBP4	88.67	80.13	131.45	71.42	58.73	47.55	57.33	44.74	KIAA1683|JUND|PGPEP1|LSM4|LRRC25|GDF15|SSBP4	KIAA1683|RAB3A|C19orf60|IL12RB1|TMEM59L|UBA52|KXD1|PDE4C		JUND	KIAA1683::chr19:18380396/-:-000005026|KIAA1683::chr19:18385318/-:-000000104|KIAA1683::chr19:18378374/-:-000007048|C19orf60::chr19:18699494/+:-000167845|ELL::chr19:18632936/-:0000101287|CRLF1::chr19:18717659/-:0000186010|IL12RB1::chr19:18197812/-:-000187610|IL12RB1::chr19:18209625/-:-000175797|IL12RB1::chr19:18197812/-:-000187610|IL12RB1::chr19:18209625/-:-000175797|TMEM59L::chr19:18723681/+:-0001…
chr19:39309584-39369278	59694	promotor	ECH1|RINL|HNRNPL	122.58	79.1	137.4	60.62	74.59	47.48	52.01	36.23	ECH1|RINL|HNRNPL	NFKBIB|CAPN12|MRPS12|LGALS7|LGALS4			SARS2::chr19:39421535/-:0000052257|SIRT2::chr19:39390462/-:0000021184|SIRT2::chr19:39384506/-:0000015228|SIRT2::chr19:39390501/-:0000021223|EIF3K::chr19:39109713/+:0000199871|ACTN4::chr19:39138266/+:0000171318|NFKBIB::chr19:39390569/+:-000021291|NFKBIB::chr19:39395654/+:-000026376|NFKBIB::chr19:39390339/+:-000021061|LGALS7B::chr19:39279849/+:0000029735|FBXO17::chr19:39443326/-:0000074048|FBXO17::…
chr19:39600349-39689337	88988	promotor	NCCRP1|PAK4	117.45	76.54	129.45	42.86	71.74	47.44	50.62	32.41	NCCRP1|PAK4	SARS2|IFNL2|IFNL1|MED29|FBXO17|FBXO27|SAMD4B	PAK4		MED29::chr19:39881962/+:-000192625|IFNL1::chr19:39786964/+:-000097627|IFNL2::chr19:39759156/+:-000069819|IFNL3::chr19:39735610/-:0000046273|IFNL4::chr19:39739495/-:0000050158|PAPL::chr19:39574944/+:0000025405|PAPL::chr19:39575731/+:0000024618|GMFG::chr19:39826725/-:0000137388|GMFG::chr19:39825949/-:0000136612|PAF1::chr19:39881834/-:0000192497|FBXO17::chr19:39443326/-:-000157023|FBXO17::chr19:3944…
chr17:7108045-7234145	126100	promotor	ACADVL|EIF5A|GPS2|DLG4|CTDNEP1|GABARAP|DVL2|NEURL4|CLDN7|ELP5|PHF23|SLC2A4|YBX2	101.59	75.54	133.1	82.45	75.18	47.24	63.2	58.06	ACADVL|EIF5A|GPS2|DLG4|CTDNEP1|GABARAP|DVL2|NEURL4|CLDN7|ELP5|PHF23|SLC2A4|YBX2	CLEC10A|C17orf74|FGF11|SPEM1|SLC35G6|CHRNB1|SLC16A11|NLGN2|ACAP1|ASGR1|ASGR2|POLR2A|TMEM102|TMEM95|TNK1|KCTD11	TNK1	ZBTB4|BCL6B|YBX2	CLEC10A::chr17:6982203/-:-000125842|CLEC10A::chr17:6983599/-:-000124446|ACADVL::chr17:7123782/+:0000000000|ACADVL::chr17:7123922/+:0000000000|ACADVL::chr17:7123149/+:0000000000|ACADVL::chr17:7120443/+:0000000000|C17orf74::chr17:7328934/+:-000094789|TMEM256::chr17:7307449/-:0000073304|SPEM1::chr17:7323678/+:-000089533|EIF5A::chr17:7211693/+:0000000000|EIF5A::chr17:7210855/+:0000000000|EIF5A::chr17…
chr12:6371022-6455749	84727	promotor	PLEKHG6|TNFRSF1A	97.71	67.45	68.07	41.23	62.88	47.24	30.08	29.44	PLEKHG6|TNFRSF1A	LTBR|CD27|GAPDH|NCAPD2|TAPBPL|VWF			LTBR::chr12:6484533/+:-000028784|LTBR::chr12:6493198/+:-000037449|VAMP1::chr12:6580064/-:0000124315|PLEKHG6::chr12:6420098/+:0000000000|PLEKHG6::chr12:6421816/+:0000000000|PLEKHG6::chr12:6421324/+:0000000000|PLEKHG6::chr12:6419601/+:0000000000|TNFRSF1A::chr12:6451282/-:0000000000|CD27::chr12:6554050/+:-000098301|GAPDH::chr12:6644384/+:-000188635|GAPDH::chr12:6645659/+:-000189910|GAPDH::chr12:6643…
chr20:19723420-19767643	44223	enhancer	RIN2	131.54	93.77	80.64	49.01	58.79	47.04	21.84	22.03		RIN2			RIN2::chr20:19870209/+:-000102566|RIN2::chr20:19867164/+:-000099521
chr22:42915210-42981670	66460	promotor	SERHL2|RRP7A	101.92	73.2	110.72	47.33	65.72	47.01	49.38	24.75	SERHL2|RRP7A	NFAM1			ATP5L2::chr22:43036606/-:0000054936|CYB5R3::chr22:43032851/-:0000051181|CYB5R3::chr22:43040639/-:0000058969|CYB5R3::chr22:43042706/-:0000061036|CYB5R3::chr22:43045404/-:0000063734|CYB5R3::chr22:43042994/-:0000061324|POLDIP3::chr22:43010967/-:0000029297|SERHL2::chr22:42949867/+:0000000000|RRP7A::chr22:42915828/-:0000000000|NFAM1::chr22:42828400/-:-000086810|A4GALT::chr22:43116875/-:0000135205|A4GA…
chr7:904870-939770	34900	promotor	GET4	42.31	74.16	47.88	42.5	40.11	46.86	24.99	31.76	GET4	GPER1|GPR146|CYP2W1|PRKAR1B			GPER1::chr7:1131042/+:-000191272|GPER1::chr7:1127722/+:-000187952|GPER1::chr7:1126442/+:-000186672|GPER1::chr7:1127833/+:-000188063|GPR146::chr7:1094910/+:-000155140|GPR146::chr7:1097127/+:-000157357|GPR146::chr7:1084208/+:-000144438|GPR146::chr7:1095739/+:-000155969|SUN1::chr7:878434/+:0000026436|SUN1::chr7:856251/+:0000048619|SUN1::chr7:856916/+:0000047954|SUN1::chr7:855193/+:0000049677|SUN1::c…
chr20:52389799-52424365	34566	enhancer	ZNF217	103.51	94.48	69.11	50.3	65.35	46.85	29.53	29.17		ZNF217		ZNF217	ZNF217::chr20:52199635/-:-000190164
chr13:114779460-114805792	26332	enhancer	CDC16	182.07	88.74	195.55	82.23	97.35	46.7	69.16	42.97		CDC16			LINC00452::chr13:114618768/+:0000160692|LINC00452::chr13:114598075/+:0000181385|LINC00452::chr13:114601498/+:0000177962|LINC00452::chr13:114604763/+:0000174697|LINC00452::chr13:114618768/+:0000160692|LINC00452::chr13:114598075/+:0000181385|LINC00452::chr13:114601498/+:0000177962|LINC00452::chr13:114604763/+:0000174697|CDC16::chr13:115000361/+:-000194569|RASA3::chr13:114898094/-:0000092302
chr19:47582174-47662120	79946	promotor	ZC3H4|SAE1	127.99	97.98	140.7	83.1	63.27	46.4	42.84	36.74	ZC3H4|SAE1	DHX34|C5AR2|TMEM160|C5AR1|CCDC9|INAFM1		NPAS1	DHX34::chr19:47852537/+:-000190417|DHX34::chr19:47856010/+:-000193890|ZC3H4::chr19:47617008/-:0000000000|ZC3H4::chr19:47615845/-:0000000000|NPAS1::chr19:47524142/+:0000058032|C5AR2::chr19:47844041/+:-000181921|C5AR2::chr19:47843743/+:-000181623|C5AR2::chr19:47835403/+:-000173283|C5AR2::chr19:47840261/+:-000178141|TMEM160::chr19:47551881/-:-000030293|SAE1::chr19:47634079/+:0000000000|C5AR1::chr19:…
chr1:21900242-21986394	86152	promotor	RAP1GAP	135.67	74.37	138.39	53.09	66.7	46.29	48.88	36.91	RAP1GAP	LDLRAD2			USP48::chr1:22109687/-:0000123293|LDLRAD2::chr1:22138757/+:-000152363|NBPF3::chr1:21771440/+:0000128802|NBPF3::chr1:21766582/+:0000133660|RAP1GAP::chr1:21946542/-:0000000000|RAP1GAP::chr1:21976288/-:0000000000|RAP1GAP::chr1:21978347/-:0000000000|RAP1GAP::chr1:21995855/-:0000009461|RAP1GAP::chr1:21952889/-:0000000000|RAP1GAP::chr1:21991809/-:0000005415|ALPL::chr1:21835857/+:0000064385|ALPL::chr1:2…
chr9:130283855-130378024	94169	promotor	STXBP1|FAM129B	87.57	71.34	77.86	42.63	66.64	46.17	42.66	37.07	STXBP1|FAM129B	TTC16|FPGS|RPL12|CDK9|C9orf117	CDK9	ZNF79	PTRH1::chr9:130477935/-:0000099911|LRSAM1::chr9:130214207/+:0000069648|LRSAM1::chr9:130214533/+:0000069322|LRSAM1::chr9:130213764/+:0000070091|LRSAM1::chr9:130216774/+:0000067081|SLC2A8::chr9:130162185/+:0000121670|SLC2A8::chr9:130159416/+:0000124439|SH2D3C::chr9:130529549/-:0000151525|SH2D3C::chr9:130517560/-:0000139536|SH2D3C::chr9:130517582/-:0000139558|SH2D3C::chr9:130524696/-:0000146672|SH2D…
chr10:71183499-71241751	58252	promotor	TSPAN15	114.35	99.23	40.38	46.63	56.53	46.1	12.74	22.76	TSPAN15	TACR2|C10orf35	HK1	NEUROG3	NEUROG3::chr10:71332799/-:0000091048|NEUROG3::chr10:71333209/-:0000091458|HK1::chr10:71055388/+:0000128111|HK1::chr10:71060524/+:0000122975|HK1::chr10:71042284/+:0000141215|HK1::chr10:71029755/+:0000153744|HK1::chr10:71075609/+:0000107890|HK1::chr10:71078602/+:0000104897|HK1::chr10:71048426/+:0000135073|C10orf35::chr10:71390002/+:-000148251|C10orf35::chr10:71391464/+:-000149713|C10orf35::chr10:71…
chr16:30052963-30136547	83584	promotor	TBX6|YPEL3|PPP4C|MAPK3|ALDOA|GDPD3	141.67	74.67	140.15	66.07	93.88	45.99	69.19	44.41	TBX6|YPEL3|PPP4C|MAPK3|ALDOA|GDPD3	CORO1A|CDIPT|SLX1A|SLX1B|DOC2A|FAM57B|SULT1A4|SULT1A3|SEZ6L2|KCTD13|HIRIP3	MAPK3|TAOK2	TBX6	ASPHD1::chr16:29912146/+:0000140817|CORO1A::chr16:30195546/+:-000058999|CORO1A::chr16:30196529/+:-000059982|CORO1A::chr16:30194730/+:-000058183|TBX6::chr16:30103204/-:0000000000|TBX6::chr16:30102561/-:0000000000|CDIPT::chr16:29874608/-:-000178355|CDIPT::chr16:29873955/-:-000179008|CDIPT::chr16:29872579/-:-000180384|YPEL3::chr16:30106754/-:0000000000|YPEL3::chr16:30107520/-:0000000000|YPEL3::chr16…
chr7:30024895-30075266	50371	promotor	SCRN1|PLEKHA8|FKBP14	92.87	95.68	72.67	74.95	41.96	45.87	25.41	28.22	SCRN1|PLEKHA8|FKBP14	MTURN|SCRN1			WIPF3::chr7:29874283/+:0000150612|WIPF3::chr7:29846169/+:0000178726|MTURN::chr7:30174551/+:-000099285|FKBP14::chr7:30066416/-:0000000000|PLEKHA8::chr7:30067976/+:0000000000|SCRN1::chr7:30029733/-:0000000000|SCRN1::chr7:30008683/-:-000016212|SCRN1::chr7:30029424/-:0000000000|SCRN1::chr7:29994975/-:-000029920|SCRN1::chr7:30029904/-:0000000000|SCRN1::chr7:30029733/-:0000000000|SCRN1::chr7:30008683/-…
chr11:16998676-17043971	45295	promotor	PLEKHA7	77.55	89.24	86.21	78.59	40.24	45.78	29.45	42.83	PLEKHA7		PIK3C2A		RPS13::chr11:17099219/-:0000055248|PIK3C2A::chr11:17191353/-:0000147382|PLEKHA7::chr11:17035962/-:0000000000
chr20:47894199-47905900	11701	promotor	ZNFX1	61.25	55.17	44.41	48.25	53.42	45.4	20.53	35.68	ZNFX1	STAU1			STAU1::chr20:47795780/-:-000098419|STAU1::chr20:47782821/-:-000111378|STAU1::chr20:47804903/-:-000089296|STAU1::chr20:47770607/-:-000123592|STAU1::chr20:47790805/-:-000103394|STAU1::chr20:47795780/-:-000098419|STAU1::chr20:47782821/-:-000111378|STAU1::chr20:47804903/-:-000089296|STAU1::chr20:47770607/-:-000123592|STAU1::chr20:47790805/-:-000103394|KCNB1::chr20:48099180/-:0000193280|DDX27::chr20:4…
chr3:50158510-50234806	76296	promotor	SEMA3F|GNAT1	95.3	53.13	86.37	32.94	73.34	45.27	46	34.4	SEMA3F|GNAT1	LSMEM2|SEMA3B|SLC38A3|CYB561D2|GNAI2|MON1A			TMEM115::chr3:50396938/-:0000162132|RBM6::chr3:49977476/+:0000181034|RBM6::chr3:50000008/+:0000158502|RBM6::chr3:50085677/+:0000072833|RBM6::chr3:49977476/+:0000181034|RBM6::chr3:50000008/+:0000158502|RBM6::chr3:50085677/+:0000072833|RBM5::chr3:50126340/+:0000032170|RBM5::chr3:50127814/+:0000030696|SEMA3B::chr3:50304989/+:-000070183|SEMA3B::chr3:50306426/+:-000071620|SEMA3B::chr3:50310965/+:-0000…
chr1:15197269-15355600	158331	promotor	KAZN	176.97	72.52	257.98	80.31	93.45	45.23	98.09	58.31	KAZN	TMEM51			KAZN::chr1:15287179/+:0000000000|KAZN::chr1:15256295/+:0000000000|KAZN::chr1:15272414/+:0000000000|KAZN::chr1:15250624/+:0000000000|KAZN::chr1:15287179/+:0000000000|KAZN::chr1:15256295/+:0000000000|KAZN::chr1:15272414/+:0000000000|KAZN::chr1:15250624/+:0000000000|C1orf195::chr1:15497810/-:0000142210|C1orf195::chr1:15498119/-:0000142519|TMEM51::chr1:15479027/+:-000123427|TMEM51::chr1:15536985/+:-0…
chr15:39134860-39188296	53436	3 prime	C15orf53	135.49	140.95	82.48	50.58	47.01	45.14	18.78	16.57					C15orf53::chr15:38988798/+:0000146062
chr17:38642099-38718684	76585	promotor	CCR7|TNS4	197.54	66.08	200.18	62.22	121.09	45.12	88.34	47.29	CCR7|TNS4	TOP2A|GJD3		RARA|SMARCE1	RARA::chr17:38474472/+:0000167627|RARA::chr17:38487108/+:0000154991|RARA::chr17:38465422/+:0000176677|RARA::chr17:38498270/+:0000143829|KRT24::chr17:38860001/-:0000141317|KRT25::chr17:38911583/-:0000192899|KRT222::chr17:38821415/-:0000102731|SMARCE1::chr17:38804102/-:0000085418|SMARCE1::chr17:38802098/-:0000083414|IGFBP4::chr17:38599675/+:0000042424|CCR7::chr17:38721735/-:0000003051|CCR7::chr17:3…
chr15:90539607-90650867	111260	promotor	IDH2|ZNF710	163.32	81.56	190.09	69.51	81.03	44.97	59.82	36.9	IDH2|ZNF710	ARPIN|AP3S2|ANPEP|GDPGP1|SEMA4B|C15orf38-AP3S2|NGRN		ZNF710	IDH2::chr15:90643852/-:0000000000|IDH2::chr15:90631978/-:0000000000|IDH2::chr15:90645785/-:0000000000|IDH2::chr15:90634875/-:0000000000|ARPIN::chr15:90454050/-:-000085557|ARPIN::chr15:90455918/-:-000083689|ARPIN::chr15:90456221/-:-000083386|ARPIN::chr15:90451643/-:-000087964|ZNF710::chr15:90610341/+:0000000000|ZNF710::chr15:90544722/+:0000000000|ZNF710::chr15:90610341/+:0000000000|ZNF710::chr15:9…
chr9:33371277-33474754	103477	promotor	AQP3|AQP7|NOL6	124.81	95.88	149.23	83.79	56.6	44.92	48.52	45.44	AQP3|AQP7|NOL6	BAG1|ANKRD18B		NFX1	NFX1::chr9:33290417/+:0000080860|BAG1::chr9:33264758/-:-000106519|AQP3::chr9:33447630/-:0000000000|AQP7::chr9:33401284/-:0000000000|AQP7::chr9:33402516/-:0000000000|ANKRD18B::chr9:33524410/+:-000049656|NOL6::chr9:33473940/-:0000000000|SPINK4::chr9:33240195/+:0000131082|CHMP5::chr9:33264876/+:0000106401
chr1:41876398-41922320	45922	enhancer	SCMH1	115.55	68.92	47.21	17.09	70.87	44.71	28.34	19.41		SCMH1		HIVEP3	EDN2::chr1:41950353/-:0000028033|SCMH1::chr1:41707814/-:-000168584|SCMH1::chr1:41707814/-:-000168584|HIVEP3::chr1:42050988/-:0000128668|HIVEP3::chr1:42094617/-:0000172297|HIVEP3::chr1:42050988/-:0000128668|HIVEP3::chr1:42094617/-:0000172297
chr7:29125755-29154511	28756	enhancer	TRIL|CHN2	91.47	79.07	65.06	51	48.76	44.71	19.87	27.01		TRIL|CHN2			CHN2::chr7:29234120/+:-000079609|CHN2::chr7:29237356/+:-000082845|CHN2::chr7:29186162/+:-000031651|CHN2::chr7:29234120/+:-000079609|CHN2::chr7:29237356/+:-000082845|CHN2::chr7:29186162/+:-000031651|TRIL::chr7:28998028/-:-000127727|CPVL::chr7:29160686/-:0000006175|CPVL::chr7:29186152/-:0000031641
chr1:28831284-28880932	49648	promotor	TRNAU1AP|RCC1	88.36	76.55	77.84	66.16	56.56	44.41	32.38	36.91	TRNAU1AP|RCC1	YTHDF2|RAB42|GMEB1		GMEB1	PHACTR4::chr1:28764660/+:0000066624|PHACTR4::chr1:28733920/+:0000097364|PHACTR4::chr1:28696092/+:0000135192|PHACTR4::chr1:28764660/+:0000066624|PHACTR4::chr1:28733920/+:0000097364|PHACTR4::chr1:28696092/+:0000135192|TRNAU1AP::chr1:28879528/+:0000000000|RCC1::chr1:28834639/+:0000000000|RCC1::chr1:28835341/+:0000000000|RCC1::chr1:28856369/+:0000000000|RCC1::chr1:28832454/+:0000000000|RCC1::chr1:288…
chr20:48723309-48819694	96385	promotor	CEBPB|TMEM189-UBE2V1|UBE2V1|TMEM189	135.71	74.19	145.02	57.32	103.08	44.35	68.64	38.7	CEBPB|TMEM189-UBE2V1|UBE2V1|TMEM189	LINC01272|UBE2V1|SPATA2		CEBPB|SNAI1	CEBPB::chr20:48807119/+:0000000000|LINC01272::chr20:48892182/+:-000072488|LINC01272::chr20:48884022/+:-000064328|RNF114::chr20:48552913/+:0000170396|TMEM189-UBE2V1::chr20:48770334/-:0000000000|UBE2V1::chr20:48721016/-:-000002293|UBE2V1::chr20:48728098/-:0000000000|UBE2V1::chr20:48732495/-:0000000000|UBE2V1::chr20:48725647/-:0000000000|UBE2V1::chr20:48715500/-:-000007809|UBE2V1::chr20:48732157/-:0…
chr20:60924640-60966792	42152	promotor	LAMA5|RPS21	86.55	55.56	84.09	43.75	80.99	44.29	46.12	43.16	LAMA5|RPS21	MIR1-1HG|HRH3		GATA5	CABLES2::chr20:60982338/-:0000015546|LAMA5::chr20:60942367/-:0000000000|RPS21::chr20:60962376/+:0000000000|RPS21::chr20:60962120/+:0000000000|MTG2::chr20:60768471/+:0000156169|MTG2::chr20:60758080/+:0000166560|MIR1-1HG::chr20:61147659/+:-000180867|MIR1-1HG::chr20:61150671/+:-000183879|MIR1-1HG::chr20:61148079/+:-000181287|SS18L1::chr20:60736571/+:0000188069|SS18L1::chr20:60737807/+:0000186833|SS1…
chr10:29387084-29453868	66784	enhancer	LYZL1	71.52	99.07	14.3	30.27	37.53	44.23	5.88	16.44		LYZL1			LYZL1::chr10:29577989/+:-000124121
chr11:120149002-120209876	60874	promotor	ARHGEF12|TMEM136	80.84	82.25	74.43	60.7	49.36	44.17	23.92	30.96	ARHGEF12|TMEM136	ARHGEF12|TRIM29|GRIK4		POU2F3	OAF::chr11:120081746/+:0000067256|ARHGEF12::chr11:120207617/+:0000000000|ARHGEF12::chr11:120291461/+:-000081585|ARHGEF12::chr11:120278446/+:-000068570|ARHGEF12::chr11:120256002/+:-000046126|ARHGEF12::chr11:120292511/+:-000082635|ARHGEF12::chr11:120276826/+:-000066950|ARHGEF12::chr11:120280102/+:-000070226|TMEM136::chr11:120195837/+:0000000000|TMEM136::chr11:120200685/+:0000000000|TMEM136::chr11:1…
chr16:10651975-10724132	72157	promotor	EMP2	117.93	76.56	60.41	40.64	62.57	44.07	28.38	27.69	EMP2	NUBP1|EMP2			TEKT5::chr16:10788801/-:0000064669|NUBP1::chr16:10837642/+:-000113510|EMP2::chr16:10674572/-:0000000000|EMP2::chr16:10641533/-:-000010442|TVP23A::chr16:10912620/-:0000188488|ATF7IP2::chr16:10479911/+:0000172064|ATF7IP2::chr16:10524467/+:0000127508|ATF7IP2::chr16:10513437/+:0000138538|ATF7IP2::chr16:10522724/+:0000129251|ATF7IP2::chr16:10479911/+:0000172064|ATF7IP2::chr16:10524467/+:0000127508|ATF…
chr11:60625308-60820333	195025	promotor	PTGDR2|ZP1|CD6|PRPF19|TMEM109|SLC15A3|TMEM132A	150.64	76.01	144.73	65.98	83.22	44.06	54.52	43.44	PTGDR2|ZP1|CD6|PRPF19|TMEM109|SLC15A3|TMEM132A	CD5|PGA4|PGA5|PGA3			PTGDR2::chr11:60621203/-:-000004105|PTGDR2::chr11:60623443/-:-000001865|TMEM109::chr11:60687157/+:0000000000|TMEM109::chr11:60681370/+:0000000000|ZP1::chr11:60635014/+:0000000000|PRPF19::chr11:60674060/-:0000000000|TMEM132A::chr11:60691912/+:0000000000|VPS37C::chr11:60928915/-:0000108582|VPS37C::chr11:60906306/-:0000085973|CCDC86::chr11:60609428/+:0000015880|PGA5::chr11:61008628/+:-000188295|CD5:…
chr11:72850720-73001319	150599	promotor	FCHSD2|P2RY2|P2RY6	233.51	83.86	318.97	91.26	119.04	43.96	114.94	57.45	FCHSD2|P2RY2|P2RY6	ARHGEF17|RELT|P2RY6			FAM168A::chr11:73179536/-:0000178217|ARHGEF17::chr11:73019662/+:-000018343|RELT::chr11:73087404/+:-000086085|RELT::chr11:73100156/+:-000098837|RELT::chr11:73087712/+:-000086393|RELT::chr11:73087404/+:-000086085|RELT::chr11:73100156/+:-000098837|RELT::chr11:73087712/+:-000086393|FCHSD2::chr11:72853142/-:0000000000|P2RY2::chr11:72939025/+:0000000000|P2RY2::chr11:72929501/+:0000000000|P2RY2::chr11:7…
chr9:139907283-139985333	78050	promotor	MAN1B1|NPDC1|ENTPD2|SAPCD2|UAP1L1|FUT7|ABCA2|C9orf139	89.66	60.88	113.99	47.7	70.11	43.95	65.41	39.04	MAN1B1|NPDC1|ENTPD2|SAPCD2|UAP1L1|FUT7|ABCA2|C9orf139	NELFB|SLC34A3|GRIN1|RNF224|FBXW5|EDF1|CLIC3|SSNA1|CYSRT1|NDOR1|C9orf173|TUBB4B|TOR4A			PHPT1::chr9:139743267/+:0000164016|LCNL1::chr9:139877444/+:0000029839|NELFB::chr9:140149758/+:-000164425|MAMDC4::chr9:139746818/+:0000160465|MAN1B1::chr9:139981378/+:0000000000|LRRC26::chr9:140064490/-:0000079157|NPDC1::chr9:139940675/-:0000000000|C8G::chr9:139839697/+:0000067586|PTGDS::chr9:139871955/+:0000035328|ENTPD2::chr9:139948502/-:0000000000|SLC34A3::chr9:140126115/+:-000140782|SLC34A3::c…
chr8:134214905-134278948	64043	promotor	NDRG1	94.87	56.27	56.11	42.79	61.58	43.85	25.83	34.45	NDRG1	SLA			NDRG1::chr8:134309546/-:0000030598|NDRG1::chr8:134274409/-:0000000000|NDRG1::chr8:134276894/-:0000000000|NDRG1::chr8:134296571/-:0000017623|NDRG1::chr8:134292509/-:0000013561|NDRG1::chr8:134309546/-:0000030598|NDRG1::chr8:134274409/-:0000000000|NDRG1::chr8:134276894/-:0000000000|NDRG1::chr8:134296571/-:0000017623|NDRG1::chr8:134292509/-:0000013561|WISP1::chr8:134203281/+:0000011624|SLA::chr8:1340…
chr16:19078212-19196240	118028	promotor	ITPRIPL2|SYT17|COQ7	135.5	96.79	59.81	38.72	67.51	43.7	17.4	13.7	ITPRIPL2|SYT17|COQ7	CLEC19A|SMG1	SMG1		TMC7::chr16:19027771/+:0000050441|TMC7::chr16:18995255/+:0000082957|TMC7::chr16:19020493/+:0000057719|TMC7::chr16:18995608/+:0000082604|TMC7::chr16:19027771/+:0000050441|TMC7::chr16:18995255/+:0000082957|TMC7::chr16:19020493/+:0000057719|TMC7::chr16:18995608/+:0000082604|SMG1::chr16:18937725/-:-000140487|CLEC19A::chr16:19297104/+:-000100864|SYT17::chr16:19179637/+:0000000000|ITPRIPL2::chr16:19125…
chr17:75404778-75426854	22076	promotor	2016-09-09	91.15	72.73	87.83	71.98	52.34	43.52	35.44	42.67	2016-09-09	2016-09-09			SEPT9::chr17:75398140/+:0000006638|SEPT9::chr17:75450074/+:-000023220|SEPT9::chr17:75372164/+:0000032614|SEPT9::chr17:75283972/+:0000120806|SEPT9::chr17:75447325/+:-000020471|SEPT9::chr17:75401150/+:0000003628|SEPT9::chr17:75478225/+:-000051371|SEPT9::chr17:75315596/+:0000089182|SEPT9::chr17:75471324/+:-000044470|SEPT9::chr17:75277491/+:0000127287|SEPT9::chr17:75303222/+:0000101556|SEPT9::chr17:7…
chr11:34638806-34708076	69270	promotor	EHF	100.89	82.94	67.65	29.87	47.67	43.51	24.13	17.6	EHF	ELF5		EHF|ELF5	EHF::chr11:34664174/+:0000000000|EHF::chr11:34642587/+:0000000000|EHF::chr11:34654010/+:0000000000|ELF5::chr11:34527299/-:-000111507|ELF5::chr11:34535346/-:-000103460|ELF5::chr11:34533345/-:-000105461|CAT::chr11:34460471/+:0000178335
chr13:111198758-111271683	72925	promotor	RAB20|CARKD	145.17	77.86	115.5	56.82	82.76	43.45	41.56	30.66	RAB20|CARKD	ING1			CARS2::chr13:111358526/-:0000086843|RAB20::chr13:111214083/-:0000000000|ING1::chr13:111371575/+:-000099892|ING1::chr13:111367783/+:-000096100|ING1::chr13:111367358/+:-000095675|ING1::chr13:111365609/+:-000093926|ING1::chr13:111364969/+:-000093286|CARKD::chr13:111267930/+:0000000000|CARKD::chr13:111267806/+:0000000000
chr20:17510664-17558423	47759	promotor	DSTN|BFSP1	125.27	105.26	69.15	48.54	56.08	43.4	19.49	24.59	DSTN|BFSP1	DSTN|BANF2|BFSP1			DSTN::chr20:17572576/+:-000014153|DSTN::chr20:17550598/+:0000000000|DSTN::chr20:17581382/+:-000022959|BANF2::chr20:17674319/+:-000115896|BANF2::chr20:17705667/+:-000147244|BANF2::chr20:17703360/+:-000144937|BANF2::chr20:17680592/+:-000122169|BANF2::chr20:17674319/+:-000115896|BANF2::chr20:17705667/+:-000147244|BANF2::chr20:17703360/+:-000144937|BANF2::chr20:17680592/+:-000122169|RRBP1::chr20:1764…
chr8:29563219-29643147	79928	genebody_exon	LINC00589|LINC00589|LINC00589|LINC00589|LOC101929450|LOC101929450|LOC101929450	204.31	128.65	163.61	81.54	64.27	43.26	33.38	27.51
chr1:151506748-151600139	93391	promotor	SNX27|TUFT1	71.18	57.48	64.02	36.54	60.81	43.19	35.29	31.71	SNX27|TUFT1	SELENBP1|RFX5|OAZ3|POGZ		RFX5|RORC	TDRKH::chr1:151755524/-:0000155385|TDRKH::chr1:151763009/-:0000162870|LINGO4::chr1:151775192/-:0000175053|LINGO4::chr1:151777917/-:0000177778|CGN::chr1:151490981/+:0000015767|CGN::chr1:151483861/+:0000022887|SELENBP1::chr1:151342453/-:-000164295|SELENBP1::chr1:151345209/-:-000161539|RFX5::chr1:151318808/-:-000187940|RFX5::chr1:151319768/-:-000186980|RFX5::chr1:151319081/-:-000187667|CELF3::chr1:1…
chr2:75058740-75104136	45396	promotor	HK2	96.57	84.03	93.05	58.26	50.99	43.18	34.73	31.02	HK2	POLE4|M1AP	HK2		HK2::chr2:75059781/+:0000000000|POLE4::chr2:75185774/+:-000081638|M1AP::chr2:74875464/-:-000183276|M1AP::chr2:74867453/-:-000191287|M1AP::chr2:74875163/-:-000183577|SEMA4F::chr2:74881354/+:0000177386
chr2:85802959-85847502	44543	promotor	VAMP8|C2orf68|RNF181|TMEM150A|USP39|VAMP5	106.18	76.42	100.27	54.81	60.17	43.11	39.87	30.05	VAMP8|C2orf68|RNF181|TMEM150A|USP39|VAMP5	GGCX|GNLY|CAPG|ATOH8		ATOH8	TMEM150A::chr2:85829186/-:0000000000|TMEM150A::chr2:85829821/-:0000000000|GGCX::chr2:85788656/-:-000014303|MAT2A::chr2:85766100/+:0000036859|SFTPB::chr2:85895373/-:0000047871|SFTPB::chr2:85895863/-:0000048361|CAPG::chr2:85629280/-:-000173679|CAPG::chr2:85641196/-:-000161763|CAPG::chr2:85637819/-:-000165140|VAMP8::chr2:85804613/+:0000000000|GNLY::chr2:85921875/+:-000074373|GNLY::chr2:85921413/+:-0…
chr1:10728005-10765721	37716	promotor	CASZ1	84.85	69.03	76.36	34.85	44.05	42.56	30.35	22.5	CASZ1	DFFA			PEX14::chr1:10535002/+:0000193003|CASZ1::chr1:10753968/-:0000000000|CASZ1::chr1:10765600/-:0000000000|CASZ1::chr1:10820913/-:0000055192|CASZ1::chr1:10856732/-:0000091011|CASZ1::chr1:10753968/-:0000000000|CASZ1::chr1:10765600/-:0000000000|CASZ1::chr1:10820913/-:0000055192|CASZ1::chr1:10856732/-:0000091011|DFFA::chr1:10532612/-:-000195393
chr1:23846954-24000734	153780	promotor	E2F2|ID3	201.8	70.75	253.83	56.77	124.74	42.52	112.04	39.93	E2F2|ID3	PITHD1|TCEB3|HNRNPR|TCEA3|ZNF436|RPL11|LYPLA2|ASAP3		E2F2|ID3|ZNF436	LYPLA2::chr1:24117645/+:-000116911|LYPLA2::chr1:24119146/+:-000118412|E2F2::chr1:23857711/-:0000000000|PITHD1::chr1:24104875/+:-000104141|HMGCL::chr1:24151948/-:0000151214|HNRNPR::chr1:23665100/-:-000181854|HNRNPR::chr1:23670856/-:-000176098|HNRNPR::chr1:23664353/-:-000182601|HNRNPR::chr1:23667509/-:-000179445|ID3::chr1:23886284/-:0000000000|TCEA3::chr1:23751271/-:-000095683|GALE::chr1:24127293/-…
chr17:38264072-38299027	34955	promotor	CASC3|MSL1	206.42	121.59	156.97	99.81	90.78	42.45	41.52	31.66	CASC3|MSL1	RARA|ORMDL3|GSDMB|MED24|WIPF2|RAPGEFL1|NR1D1|CDC6		RARA|THRA|NR1D1	RARA::chr17:38474472/+:-000175445|RARA::chr17:38487108/+:-000188081|RARA::chr17:38465422/+:-000166395|RARA::chr17:38498270/+:-000199243|MSL1::chr17:38278789/+:0000000000|MSL1::chr17:38279537/+:0000000000|MSL1::chr17:38282435/+:0000000000|GSDMA::chr17:38119225/+:0000144847|GSDMA::chr17:38121935/+:0000142137|GSDMB::chr17:38073792/-:-000190280|GSDMB::chr17:38073573/-:-000190499|GSDMB::chr17:38074902…
chr20:56259398-56295217	35819	promotor	PMEPA1	109.76	65.62	55.96	25.34	72.87	42.36	28.31	23.69	PMEPA1	ZBP1|PMEPA1|CTCFL		CTCFL	ZBP1::chr20:56195631/-:-000063767|PCK1::chr20:56136427/+:0000122971|PCK1::chr20:56136136/+:0000123262|PMEPA1::chr20:56234752/-:-000024646|PMEPA1::chr20:56285030/-:0000000000|PMEPA1::chr20:56285669/-:0000000000|PMEPA1::chr20:56286591/-:0000000000|PMEPA1::chr20:56265679/-:0000000000|CTCFL::chr20:56099922/-:-000159476|CTCFL::chr20:56094432/-:-000164966|CTCFL::chr20:56098333/-:-000161065|CTCFL::chr20…
chr12:124836860-124920230	83370	genebody_exon	NCOR2|NCOR2|NCOR2|NCOR2|NCOR2|NCOR2|NCOR2|NCOR2|NCOR2|NCOR2|NCOR2|NCOR2|NCOR2|NCOR2|NCOR2|NCOR2|NCOR2|NCOR2|NCOR2|NCOR2|NCOR2	69.15	33.73	30.73	14.99	69.81	42.35	27.39	22.69				NCOR2	FAM101A::chr12:124773709/+:0000063151|FAM101A::chr12:124796363/+:0000040497|NCOR2::chr12:125052009/-:0000131779|NCOR2::chr12:125020156/-:0000099926|NCOR2::chr12:124979913/-:0000059683|NCOR2::chr12:125052009/-:0000131779|NCOR2::chr12:125020156/-:0000099926|NCOR2::chr12:124979913/-:0000059683|ZNF664-FAM101A::chr12:124796363/+:0000040497|ZNF664-FAM101A::chr12:124796363/+:0000040497
chr5:167741233-167795255	54022	enhancer	RARS	75.83	64.68	51.74	41.42	50.51	42.21	26.5	30.15		RARS			RARS::chr5:167913462/+:-000118207|WWC1::chr5:167719064/+:0000022169
chr20:24970436-25058458	88022	promotor	APMAP|ACSS1|VSX1	59.87	66.56	31.19	22.89	47.05	42.2	18.75	21.19	APMAP|ACSS1|VSX1	ENTPD6|PYGB		VSX1	ENTPD6::chr20:25187157/+:-000128699|ENTPD6::chr20:25176338/+:-000117880|APMAP::chr20:24973424/-:0000000000|ACSS1::chr20:25038817/-:0000000000|ACSS1::chr20:25013341/-:0000000000|PYGB::chr20:25228705/+:-000170247|VSX1::chr20:25063014/-:0000004556|CST7::chr20:24929865/+:0000040571
chr22:50414639-50470356	55717	promotor	IL17REL	135.17	76.56	167.03	62.32	72.72	42.06	56.17	31.99	IL17REL	SELO|TRABD|ALG12|MOV10L1|BRD1	PIM3	ZBED4	SELO::chr22:50639407/+:-000169051|ZBED4::chr22:50247496/+:0000167143|ZBED4::chr22:50276981/+:0000137658|PIM3::chr22:50354142/+:0000060497|CRELD2::chr22:50312277/+:0000102362|TRABD::chr22:50631455/+:-000161099|TRABD::chr22:50624359/+:-000154003|MLC1::chr22:50524357/-:0000054001|MLC1::chr22:50523389/-:0000053033|MLC1::chr22:50523780/-:0000053424|ALG12::chr22:50312105/-:-000102534|ALG12::chr22:50307…
chr1:153916703-153965874	49171	promotor	RPS27|CREB3L4|CRTC2|DENND4B|SLC39A1|RAB13|JTB	121.04	95.2	97.16	73.65	66.13	42.01	28.75	34.46	RPS27|CREB3L4|CRTC2|DENND4B|SLC39A1|RAB13|JTB	GATAD2B		CREB3L4|GATAD2B	RPS27::chr1:153963238/+:0000000000|NUP210L::chr1:154127591/-:0000161717|TPM3::chr1:154155724/-:0000189850|TPM3::chr1:154145676/-:0000179802|TPM3::chr1:154150696/-:0000184822|TPM3::chr1:154164610/-:0000198736|TPM3::chr1:154148723/-:0000182849|CRTC2::chr1:153931131/-:0000000000|DENND4B::chr1:153916872/-:0000000000|DENND4B::chr1:153919153/-:0000000000|SLC39A1::chr1:153935222/-:0000000000|SLC39A1::ch…
chr17:79668638-79703972	35334	promotor	SLC25A10|MRPL12	91.84	70.3	91.54	57.86	61.86	41.99	39.58	36.03	SLC25A10|MRPL12	C17orf70|ACTG1|OXLD1|ARL16|NPLOC4|ANAPC11|GCGR|NPB|PDE6G		MAFG	C17orf70::chr17:79519428/-:-000149210|ACTG1::chr17:79479891/-:-000188747|ACTG1::chr17:79479385/-:-000189253|TSPAN10::chr17:79609330/+:0000059308|TSPAN10::chr17:79604196/+:0000064442|PPP1R27::chr17:79792925/-:0000088953|ARL16::chr17:79650953/-:-000017685|PYCR1::chr17:79894736/-:0000190764|PYCR1::chr17:79895203/-:0000191231|PYCR1::chr17:79895114/-:0000191142|PYCR1::chr17:79895132/-:0000191160|NPLOC…
chr12:53337083-53402948	65865	promotor	KRT8|EIF4B|KRT18	111.61	51.37	86.94	32.64	85.06	41.84	44.81	25.14	KRT8|EIF4B|KRT18	SOAT2|KRT76|ZNF740|KRT79|KRT78|KRT3|IGFBP6|KRT4|TNS2|KRT8		ZNF740	SOAT2::chr12:53497273/+:-000094325|KRT76::chr12:53171128/-:-000165955|ITGB7::chr12:53594977/-:0000192029|ITGB7::chr12:53601090/-:0000198142|ITGB7::chr12:53594229/-:0000191281|ITGB7::chr12:53594977/-:0000192029|ITGB7::chr12:53601090/-:0000198142|ITGB7::chr12:53594229/-:0000191281|ZNF740::chr12:53574534/+:-000171586|ZNF740::chr12:53575460/+:-000172512|KRT79::chr12:53228076/-:-000109007|CSAD::chr12:…
chr10:78983088-79013115	30027	genebody_exon	KCNMA1	117.44	116.72	38.71	22.67	50	41.53	10.95	9.44
chr16:31105361-31160311	54950	promotor	KAT8|VKORC1|PRSS36|BCKDK|PRSS8	68.54	60.83	85.72	55.25	50.97	41.26	39.71	41.23	KAT8|VKORC1|PRSS36|BCKDK|PRSS8	STX1B|FUS|TRIM72|ZNF668|BCL7C|ITGAM	BCKDK	ZNF646|ZNF668	KAT8::chr16:31128984/+:0000000000|ORAI3::chr16:30960404/+:0000144957|STX1B::chr16:31021958/-:-000083403|FUS::chr16:31191430/+:-000031119|CTF1::chr16:30907927/+:0000197434|TRIM72::chr16:31225341/+:-000065030|TRIM72::chr16:31226052/+:-000065741|ZNF668::chr16:31085640/-:-000019721|ZNF668::chr16:31076408/-:-000028953|ZNF668::chr16:31075801/-:-000029560|ZNF668::chr16:31076005/-:-000029356|ZNF668::chr1…
chr22:24524798-24605735	80937	promotor	SUSD2	91.83	58.27	74.24	37.95	62.66	41.02	35.82	31.83	SUSD2	GSTT1|SPECC1L			CABIN1::chr22:24407764/+:0000117034|CABIN1::chr22:24407819/+:0000116979|CABIN1::chr22:24431891/+:0000092907|GSTT1::chr22:24381786/-:-000143012|GSTT1::chr22:24379449/-:-000145349|GSTT1::chr22:24376997/-:-000147801|GSTT1::chr22:24379510/-:-000145288|GSTT1::chr22:24384310/-:-000140488|LOC391322::chr22:24373116/+:0000151682|SPECC1L::chr22:24672667/+:-000066932|SPECC1L::chr22:24666784/+:-000061049|SPE…
chr22:46278523-46375553	97030	promotor	WNT7B	99.03	52.97	77.9	21.24	75.16	40.93	43.33	25.41	WNT7B	PPARA		PPARA	WNT7B::chr22:46373007/-:0000000000|PRR34::chr22:46450023/-:0000074470|PPARA::chr22:46546498/+:-000170945|PPARA::chr22:46547790/+:-000172237|PPARA::chr22:46572649/+:-000197096
chr7:97879131-97925827	46696	promotor	BRI3|TECPR1	70.3	45.35	72.51	37.6	66.03	40.77	42.64	36.81	BRI3|TECPR1		LMTK2	BHLHA15	BRI3::chr7:97910978/+:0000000000|TECPR1::chr7:97875476/-:-000003655|TECPR1::chr7:97880859/-:0000000000|TECPR1::chr7:97881562/-:0000000000|BAIAP2L1::chr7:98030426/-:0000104599|LMTK2::chr7:97736196/+:0000142935|BHLHA15::chr7:97841565/+:0000037566
chr12:96015079-96058131	43052	enhancer	SNRPF|USP44	111.23	100.48	104.64	105.02	41.49	40.6	27.4	43.87		SNRPF|USP44			SNRPF::chr12:96252708/+:-000194577|METAP2::chr12:95867821/+:0000147258|NTN4::chr12:96184535/-:0000126404|USP44::chr12:95942047/-:-000073032|USP44::chr12:95945265/-:-000069814|USP44::chr12:95942619/-:-000072460|USP44::chr12:95928101/-:-000086978
chr19:38753978-38807585	53607	promotor	SPINT2|KCNK6|YIF1B|C19orf33	63.6	48.5	81.47	40.56	54.06	40.54	47.63	38.57	SPINT2|KCNK6|YIF1B|C19orf33	FAM98C|DPF1|PSMD8|RYR1|SPRED3|CATSPERG|PPP1R14A			FAM98C::chr19:38893774/+:-000086189|SPINT2::chr19:38755097/+:0000000000|DPF1::chr19:38713342/-:-000040636|DPF1::chr19:38720353/-:-000033625|DPF1::chr19:38714889/-:-000039089|PSMD8::chr19:38865189/+:-000057604|RASGRP4::chr19:38916944/-:0000109359|RYR1::chr19:38924339/+:-000116754|KCNK6::chr19:38810483/+:-000002898|SPRED3::chr19:38880839/+:-000073254|YIF1B::chr19:38806444/-:0000000000|YIF1B::chr19:…
chr2:43613182-43707856	94674	enhancer	PLEKHH2|ZFP36L2	76.02	100.97	-7.16	-8.23	31.09	40.34	-10.94	-9.87		PLEKHH2|ZFP36L2			PLEKHH2::chr2:43871809/+:-000163953|PLEKHH2::chr2:43864438/+:-000156582|ZFP36L2::chr2:43453744/-:-000159438|THADA::chr2:43819554/-:0000111698|THADA::chr2:43823184/-:0000115328|THADA::chr2:43823112/-:0000115256
chr5:34479771-34527946	48175	enhancer	RAI14	91.29	117.65	20.66	29.79	35.49	39.7	5.34	8.55		RAI14			RAI14::chr5:34685136/+:-000157190|RAI14::chr5:34684611/+:-000156665|RAI14::chr5:34688172/+:-000160226|RAI14::chr5:34656595/+:-000128649|RAI14::chr5:34656432/+:-000128486|RAI14::chr5:34687663/+:-000159717|RAI14::chr5:34686976/+:-000159030
chr16:28501077-28566601	65524	promotor	CCDC101|NUPR1|APOBR|CLN3|IL27	83.54	76.79	81.95	63.59	38.08	39.59	25.98	38.87	CCDC101|NUPR1|APOBR|CLN3|IL27	EIF3CL|CCDC101|EIF3C|NPIPB6|NPIPB9	SBK1		CCDC101::chr16:28592375/+:-000025774|CCDC101::chr16:28565248/+:0000000000|EIF3CL::chr16:28414968/-:-000086109|EIF3CL::chr16:28415161/-:-000085916|EIF3CL::chr16:28722977/+:-000156376|EIF3CL::chr16:28722784/+:-000156183|EIF3CL::chr16:28414968/-:-000086109|EIF3CL::chr16:28415161/-:-000085916|EIF3CL::chr16:28722977/+:-000156376|EIF3CL::chr16:28722784/+:-000156183|NUPR1::chr16:28550494/-:0000000000|NP…
chr21:42482005-42521331	39326	enhancer	BACE2|FAM3B	135.87	86.54	138.72	109.66	56.93	39.27	41.85	49.59		BACE2|FAM3B			BACE2::chr21:42539727/+:-000018396|FAM3B::chr21:42688660/+:-000167329|PLAC4::chr21:42557165/-:0000035834
chr1:235090494-235171222	80728	genebody_exon	LOC101927851|LOC101927851|LOC101927851|LOC101927851	141.99	93.37	141.88	83.37	56.56	39.16	36.19	36.47					RBM34::chr1:235324570/-:0000153348|TOMM20::chr1:235292255/-:0000121033
chr15:93145207-93211565	66358	promotor	FAM174B	94.87	93.35	43.06	39.28	37.3	38.87	11.69	16.15	FAM174B				FAM174B::chr15:93199030/-:0000000000|C15orf32::chr15:93014906/+:0000130301
chr1:234733199-234761226	28027	promotor	IRF2BP2	86.2	70.87	101.01	72.52	48.69	38.74	35.35	42.66	IRF2BP2				IRF2BP2::chr1:234745270/-:0000000000
chr7:39921461-39937168	15707	enhancer	CDK13	72.48	102.97	32.48	48.2	33.75	38.69	8.98	17.54		CDK13	CDK13		CDK13::chr7:39989958/+:-000052790|RALA::chr7:39726229/+:0000195232
chr11:67339493-67402775	63282	promotor	NUDT8|NDUFV1|GSTP1|TBX10	78.81	50.73	45.34	19.23	62.86	38.61	23.15	16.99	NUDT8|NDUFV1|GSTP1|TBX10	PTPRCAP|GPR152|TMEM134|PPP1CA|CABP2|CORO1B|CLCF1|PITPNM1|CDK2AP2	RPS6KB2	TBX10	NUDT8::chr11:67397407/-:0000000000|ALDH3B2::chr11:67448684/-:0000045909|ALDH3B2::chr11:67434486/-:0000031711|ALDH3B2::chr11:67442101/-:0000039326|ALDH3B2::chr11:67435105/-:0000032330|NDUFV1::chr11:67374322/+:0000000000|PPP1CA::chr11:67169375/-:-000170118|TMEM134::chr11:67236747/-:-000102746|GPR152::chr11:67220199/-:-000119294|TBC1D10C::chr11:67171661/+:0000167832|TBC1D10C::chr11:67171383/+:000016…
chr2:219134021-219190100	56079	promotor	PNKD|AAMP|TMBIM1	107.37	66.26	93.06	59.87	59.77	38.61	32.74	34.97	PNKD|AAMP|TMBIM1	VIL1|SLC11A1|CATIP|CXCR1|CTDSP1			VIL1::chr2:219283837/+:-000093737|VIL1::chr2:219288490/+:-000098390|SLC11A1::chr2:219246751/+:-000056651|ARPC2::chr2:219082119/+:0000051902|ARPC2::chr2:219082185/+:0000051836|ARPC2::chr2:219081816/+:0000052205|CATIP::chr2:219221578/+:-000031478|RUFY4::chr2:218934203/+:0000199818|RUFY4::chr2:218935222/+:0000198799|CXCR2::chr2:218990735/+:0000143286|CXCR2::chr2:218999499/+:0000134522|CXCR2::chr2:21…
chr4:56187661-56229872	42211	promotor	SRD5A3	50.04	83.45	26.74	31.66	25.87	38.51	7.58	15.72	SRD5A3	TMEM165|KDR	KDR	CLOCK	SRD5A3::chr4:56212387/+:0000000000|TMEM165::chr4:56262079/+:-000032207|KDR::chr4:55991761/-:-000195900|CLOCK::chr4:56376231/-:0000146359|CLOCK::chr4:56355631/-:0000125759|CLOCK::chr4:56413075/-:0000183203|CLOCK::chr4:56352715/-:0000122843|CLOCK::chr4:56348994/-:0000119122|CLOCK::chr4:56412098/-:0000182226|CLOCK::chr4:56376231/-:0000146359|CLOCK::chr4:56355631/-:0000125759|CLOCK::chr4:56413075/-:0…
chr7:149400549-149493528	92979	promotor	KRBA1|ZNF467	69.03	58.67	75.82	36.38	48.86	38.49	31.38	24.58	KRBA1|ZNF467	ZNF862|ATP6V0E2		ZNF467	ZNF862::chr7:149535508/+:-000041980|ATP6V0E2::chr7:149570056/+:-000076528|KRBA1::chr7:149416623/+:0000000000|KRBA1::chr7:149412101/+:0000000000|ZNF467::chr7:149468162/-:0000000000|ZNF467::chr7:149470294/-:0000000000
chr2:85724669-85789854	65185	promotor	GGCX|MAT2A	97.45	64.77	120.66	46.87	61.35	38.3	53.17	29.56	GGCX|MAT2A	RETSAT|VAMP8|RNF181|TGOLN2|USP39|VAMP5|CAPG|GNLY|ATOH8		ATOH8	TGOLN2::chr2:85555418/-:-000169251|TMEM150A::chr2:85829186/-:0000039332|TMEM150A::chr2:85829821/-:0000039967|GGCX::chr2:85788656/-:0000000000|MAT2A::chr2:85766100/+:0000000000|RETSAT::chr2:85581820/-:-000142849|CAPG::chr2:85629280/-:-000095389|CAPG::chr2:85641196/-:-000083473|CAPG::chr2:85637819/-:-000086850|VAMP8::chr2:85804613/+:-000014759|GNLY::chr2:85921875/+:-000132021|GNLY::chr2:85921413/+:…
chr6:26018731-26068330	49599	promotor	HIST1H1A|HIST1H1C	146.14	82.59	86.84	69.4	85.33	38.2	27.42	28.6	HIST1H1A|HIST1H1C	SLC17A1|SLC17A2|SLC17A3|HIST1H2BD|HIST1H2AE|HIST1H1E|HFE|HIST1H2AC			TRIM38::chr6:25963276/+:0000055455|TRIM38::chr6:25962916/+:0000055815|TRIM38::chr6:25966562/+:0000052169|HIST1H1T::chr6:26108363/-:0000040033|SLC17A1::chr6:25830834/-:-000187897|SLC17A1::chr6:25832286/-:-000186445|SLC17A2::chr6:25926106/-:-000092625|SLC17A2::chr6:25930953/-:-000087778|SLC17A3::chr6:25868647/-:-000150084|SLC17A3::chr6:25874470/-:-000144261|HIST1H2BD::chr6:26158348/+:-000090018|HIS…
chr7:30434414-30477863	43449	enhancer	GARS	69.35	59.03	39.45	30.89	37.59	38.07	13.62	18.89		GARS			ZNRF2::chr7:30323922/+:0000110492|NOD1::chr7:30496657/-:0000018794|NOD1::chr7:30499656/-:0000021793|NOD1::chr7:30498855/-:0000020992|NOD1::chr7:30518392/-:0000040529|NOD1::chr7:30496657/-:0000018794|NOD1::chr7:30499656/-:0000021793|NOD1::chr7:30498855/-:0000020992|NOD1::chr7:30518392/-:0000040529|GARS::chr7:30634180/+:-000156317|GGCT::chr7:30544456/-:0000066593
chr16:56944197-56985719	41522	promotor	HERPUD1	80.16	48.61	75.31	29.3	52.09	37.78	43.9	33.49	HERPUD1	CETP|CPNE2|NLRC5			HERPUD1::chr16:56966001/+:0000000000|CETP::chr16:56995834/+:-000010115|CPNE2::chr16:57144619/+:-000158900|CPNE2::chr16:57126454/+:-000140735|NUP93::chr16:56832387/+:0000111810|NUP93::chr16:56815703/+:0000128494|NUP93::chr16:56839415/+:0000104782|NUP93::chr16:56782145/+:0000162052|NUP93::chr16:56764016/+:0000180181|NUP93::chr16:56817412/+:0000126785|NUP93::chr16:56832387/+:0000111810|NUP93::chr16:…
chr8:144608914-144662758	53844	promotor	ZC3H3|GSDMD|NAPRT|MROH6	90.89	48.31	98.35	38.72	72.31	37.75	50.35	33.49	ZC3H3|GSDMD|NAPRT|MROH6	ZNF707|TOP1MT|ZNF623|MAPK15|MAFA	MAPK15	ZNF707|ZNF623|MAFA	RHPN1::chr8:144451024/+:0000157890|PYCRL::chr8:144691783/-:0000029025|TSTA3::chr8:144698892/-:0000036134|TSTA3::chr8:144699731/-:0000036973|ZNF707::chr8:144769086/+:-000106328|ZNF707::chr8:144770163/+:-000107405|ZNF707::chr8:144771373/+:-000108615|ZNF707::chr8:144766621/+:-000103863|ZNF707::chr8:144773242/+:-000110484|ZNF707::chr8:144773068/+:-000110310|ZNF707::chr8:144774414/+:-000111656|ZNF707:…
chr3:46954696-47031596	76900	promotor	CCDC12|NBEAL2	53.82	55.36	39.83	40.16	36.82	37.47	19.37	31.27	CCDC12|NBEAL2	PRSS46|PRSS50|MYL3			PRSS46::chr3:46777920/-:-000176776|PTH1R::chr3:46923738/+:0000030958|PTH1R::chr3:46925001/+:0000029695|PTH1R::chr3:46922551/+:0000032145|PTH1R::chr3:46919235/+:0000035461|PRSS50::chr3:46759372/-:-000195324|MYL3::chr3:46904972/-:-000049724|CCDC12::chr3:47023499/-:0000000000|CCDC12::chr3:47018256/-:0000000000|CCDC12::chr3:47018332/-:0000000000|SETD2::chr3:47205466/-:0000173870|NBEAL2::chr3:47021172…
chr20:47297445-47318324	20879	genebody_exon	PREX1|PREX1|PREX1|PREX1|PREX1	50.91	43.9	36.31	8.8	46.52	37.41	20.23	12.7					PREX1::chr20:47444419/-:0000126095
chr1:2454248-2481158	26910	promotor	PANK4|HES5	87	61.13	53.52	25.48	53.28	37.36	25.4	20.2	PANK4|HES5	FAM213B|MORN1|TNFRSF14|PEX10		HES5	FAM213B::chr1:2518188/+:-000037030|MORN1::chr1:2323189/-:-000131059|PANK4::chr1:2458066/-:0000000000|PLCH2::chr1:2398897/+:0000055351|PLCH2::chr1:2407753/+:0000046495|PLCH2::chr1:2398897/+:0000055351|PLCH2::chr1:2407753/+:0000046495|TNFRSF14::chr1:2487803/+:-000006645|MMEL1::chr1:2564480/-:0000083322|MMEL1::chr1:2560959/-:0000079801|RER1::chr1:2323213/+:0000131035|RER1::chr1:2327222/+:0000127026|…
chr17:72945630-72991130	45500	promotor	CDR2L|HID1	71.16	53.6	58.94	38.39	53.79	37.33	27.44	27.22	CDR2L|HID1	KCTD2|NAT9|ICT1|SLC16A5|GRIN2C|FDXR|ARMC7|USH1G|FADS6			KCTD2::chr17:73043278/+:-000052148|HN1::chr17:73145279/-:0000154149|HN1::chr17:73150777/-:0000159647|HN1::chr17:73144765/-:0000153635|HN1::chr17:73150337/-:0000159207|HN1::chr17:73149387/-:0000158257|NAT9::chr17:72772563/-:-000173067|NAT9::chr17:72769823/-:-000175807|NAT9::chr17:72771845/-:-000173785|NAT9::chr17:72771990/-:-000173640|OTOP2::chr17:72920694/+:0000024936|OTOP2::chr17:72920369/+:0000…
chr17:79007145-79038465	31320	promotor	BAIAP2	37.96	39.86	32.3	30.53	42.29	37.21	23	31.46	BAIAP2	C17orf89	AATK		C17orf89::chr17:79213110/+:-000174645|CEP131::chr17:79196750/-:0000158285|CEP131::chr17:79193872/-:0000155407|ENTHD2::chr17:79212890/-:0000174425|BAIAP2::chr17:79008946/+:0000000000|AATK::chr17:79139871/-:0000101406|AATK::chr17:79105747/-:0000067282|AATK::chr17:79105004/-:0000066539|CHMP6::chr17:78965640/+:0000041505
chr17:72729667-72782539	52872	promotor	RAB37|NAT9|SLC9A3R1|TMEM104	82.58	47.32	78.96	22.62	63.14	37.12	43.03	20.07	RAB37|NAT9|SLC9A3R1|TMEM104	OTOP2|OTOP3|CD300LF|CD300LD|CD300C|CD300E			RAB37::chr17:72732958/+:0000000000|RAB37::chr17:72667255/+:0000062412|RAB37::chr17:72733355/+:0000000000|RAB37::chr17:72732958/+:0000000000|RAB37::chr17:72667255/+:0000062412|RAB37::chr17:72733355/+:0000000000|NAT9::chr17:72772563/-:0000000000|NAT9::chr17:72769823/-:0000000000|NAT9::chr17:72771845/-:0000000000|NAT9::chr17:72771990/-:0000000000|OTOP2::chr17:72920694/+:-000138155|OTOP2::chr17:72920…
chr17:3847762-3883026	35264	promotor	ATP2A3	51.26	41.68	50.79	22.83	45.17	37.12	31.84	24.53	ATP2A3	C17orf85|CAMKK1|CYB5D2|P2RX1|ITGAE	CAMKK1		ATP2A3::chr17:3867757/-:0000000000|C17orf85::chr17:3749544/-:-000098218|CAMKK1::chr17:3789023/-:-000058739|CAMKK1::chr17:3794036/-:-000053726|CAMKK1::chr17:3796336/-:-000051426|CYB5D2::chr17:4053184/+:-000170158|CYB5D2::chr17:4046914/+:-000163888|CYB5D2::chr17:4046461/+:-000163435|P2RX1::chr17:3819959/-:-000027803|ITGAE::chr17:3704536/-:-000143226|ZZEF1::chr17:4046252/-:0000163226
chr12:53272751-53322386	49635	promotor	KRT8	89.03	43.25	64.29	25.75	81.72	37.01	41.72	22.7	KRT8	SOAT2|KRT77|KRT76|KRT79|KRT78|KRT3|KRT1|IGFBP6|KRT4|TNS2|EIF4B|KRT18			SOAT2::chr12:53497273/+:-000174887|KRT77::chr12:53097246/-:-000175505|KRT76::chr12:53171128/-:-000101623|KRT79::chr12:53228076/-:-000044675|KRT78::chr12:53242066/-:-000030685|KRT78::chr12:53242777/-:-000029974|KRT3::chr12:53189891/-:-000082860|KRT1::chr12:53074190/-:-000198561|SPRYD3::chr12:53473203/-:0000150817|IGFBP6::chr12:53491435/+:-000169049|KRT4::chr12:53207899/-:-000064852|KRT8::chr12:533…
chr17:70451409-70517186	65777	genebody_intron	LINC00673	125.84	82.79	150.43	71.95	50.39	36.99	35.33	29.3
chr19:30152554-30182572	30018	promotor	PLEKHF1	41.94	51	44	30.38	32.96	36.86	24.68	29.1	PLEKHF1	CCNE1			CCNE1::chr19:30302900/+:-000120328|CCNE1::chr19:30303438/+:-000120866|PLEKHF1::chr19:30156326/+:0000000000|PLEKHF1::chr19:30164730/+:0000000000|C19orf12::chr19:30206451/-:0000023879|C19orf12::chr19:30205962/-:0000023390|C19orf12::chr19:30206695/-:0000024123|C19orf12::chr19:30193883/-:0000011311|C19orf12::chr19:30199329/-:0000016757|C19orf12::chr19:30196300/-:0000013728|C19orf12::chr19:30206451/-:…
chr21:45319612-45398463	78851	promotor	AGPAT3	134.6	62.36	182.15	56.67	74.19	36.78	62.69	38.26	AGPAT3	CSTB|TRAPPC10|PWP2|C21orf33	PDXK		RRP1::chr21:45209417/+:0000110195|PDXK::chr21:45138977/+:0000180635|CSTB::chr21:45196255/-:-000123357|AGPAT3::chr21:45323837/+:0000000000|AGPAT3::chr21:45285115/+:0000034497|AGPAT3::chr21:45345278/+:0000000000|AGPAT3::chr21:45379514/+:0000000000|AGPAT3::chr21:45323837/+:0000000000|AGPAT3::chr21:45285115/+:0000034497|AGPAT3::chr21:45345278/+:0000000000|AGPAT3::chr21:45379514/+:0000000000|TRAPPC10:…
chr1:207173743-207227566	53823	promotor	C1orf116|PFKFB2|YOD1	75.02	67.37	57.56	58.17	39.18	36.78	16.52	26.1	C1orf116|PFKFB2|YOD1	FCAMR|FAIM3|C4BPA|C4BPB|PIGR			IL19::chr1:207010005/+:0000163738|IL19::chr1:207002221/+:0000171522|IL19::chr1:207007058/+:0000166685|IL19::chr1:207010005/+:0000163738|IL19::chr1:207002221/+:0000171522|IL19::chr1:207007058/+:0000166685|C1orf116::chr1:207196824/-:0000000000|C1orf116::chr1:207198408/-:0000000000|C1orf116::chr1:207206100/-:0000000000|C1orf116::chr1:207201023/-:0000000000|C1orf116::chr1:207196824/-:0000000000|C1orf…
chr9:97664194-97716028	51834	genebody_exon	C9orf3|C9orf3|C9orf3	94.5	81.15	46.2	53.77	42.39	36.73	15.26	25.94					C9orf3::chr9:97521930/+:0000142264|C9orf3::chr9:97488950/+:0000175244|C9orf3::chr9:97521930/+:0000142264|C9orf3::chr9:97488950/+:0000175244
chr2:26891396-27010160	118764	promotor	CENPA|KCNK3|SLC35F6	69.16	61.43	137.67	72.47	43.87	36.71	48.37	42.43	CENPA|KCNK3|SLC35F6	DPYSL5|OTOF|CIB4|MAPRE3			DPYSL5::chr2:27071291/+:-000061131|DPYSL5::chr2:27071156/+:-000060996|DPYSL5::chr2:27070968/+:-000060808|DPYSL5::chr2:27121363/+:-000111203|DPYSL5::chr2:27071291/+:-000061131|DPYSL5::chr2:27071156/+:-000060996|DPYSL5::chr2:27070968/+:-000060808|DPYSL5::chr2:27121363/+:-000111203|OTOF::chr2:26700616/-:-000190780|OTOF::chr2:26700909/-:-000190487|OTOF::chr2:26781565/-:-000109831|KCNK3::chr2:26915580…
chr1:145434536-145458095	23559	promotor	POLR3GL|TXNIP	18.08	28.38	37.17	56.61	18.42	36.65	28.6	57.4	POLR3GL|TXNIP	RNF115|RBM8A|ANKRD35|ANKRD34A|LIX1L|PIAS3|ITGA10|PEX11B		PIAS3	RNF115::chr1:145610989/+:-000152894|RBM8A::chr1:145507556/+:-000049461|NOTCH2NL::chr1:145248812/+:0000185724|PIAS3::chr1:145575987/+:-000117892|HFE2::chr1:145414692/+:0000019844|HFE2::chr1:145415278/+:0000019258|HFE2::chr1:145413190/+:0000021346|HFE2::chr1:145416312/+:0000018224|ANKRD34A::chr1:145470507/+:-000012412|ANKRD34A::chr1:145472121/+:-000014026|ANKRD34A::chr1:145473208/+:-000015113|ANKRD…
chr6:25113262-25140529	27267	enhancer	LRRC16A|FAM65B	44	94.32	19.88	21.18	16.4	36.56	3.69	7.95		LRRC16A|FAM65B			LRRC16A::chr6:25279655/+:-000139126|FAM65B::chr6:25042395/-:-000070867|FAM65B::chr6:24936279/-:-000176983|FAM65B::chr6:25042395/-:-000070867|FAM65B::chr6:24936279/-:-000176983
chr2:120973495-121012164	38669	promotor	TMEM185B|RALB	119.04	77.04	53.51	23.4	57.52	36.47	19.34	12.96	TMEM185B|RALB	INHBB|RALB			TMEM185B::chr2:120980983/-:0000000000|INHBB::chr2:121103718/+:-000091554|EPB41L5::chr2:120776652/+:0000196843|RALB::chr2:121010413/+:0000000000|RALB::chr2:121036193/+:-000024029
chr15:90668858-90778489	109631	promotor	CIB1|GDPGP1|SEMA4B	89.95	57.48	80.91	45.27	51.78	36.45	29.71	27.61	CIB1|GDPGP1|SEMA4B	IDH2|IQGAP1|NGRN|GDPGP1|ZNF774		ZNF710|ZNF774	IDH2::chr15:90643852/-:-000025006|IDH2::chr15:90631978/-:-000036880|IDH2::chr15:90645785/-:-000023073|IDH2::chr15:90634875/-:-000033983|ZNF710::chr15:90610341/+:0000058517|ZNF710::chr15:90544722/+:0000124136|ZNF710::chr15:90610341/+:0000058517|ZNF710::chr15:90544722/+:0000124136|CIB1::chr15:90777278/-:0000000000|NGRN::chr15:90808894/+:-000030405|ZNF774::chr15:90897873/+:-000119384|ZNF774::chr15:9…
chr17:64655838-64714650	58812	enhancer	CACNG5	39.86	59.02	21.27	32.94	31.28	36.4	15.04	20.66		CACNG5			CACNG5::chr17:64873390/+:-000158740
chr17:78217987-78267021	49034	promotor	RNF213	104.99	57.05	80.08	40.49	57.47	36.2	31.94	29.01	RNF213	EIF4A3|SGSH|ENDOV			CARD14::chr17:78161598/+:0000056389|CARD14::chr17:78152306/+:0000065681|CARD14::chr17:78155217/+:0000062770|CARD14::chr17:78162175/+:0000055812|EIF4A3::chr17:78120981/-:-000097006|GAA::chr17:78075354/+:0000142633|GAA::chr17:78078353/+:0000139634|GAA::chr17:78075609/+:0000142378|NPTX1::chr17:78450403/-:0000183382|SGSH::chr17:78194198/-:-000023789|SLC26A11::chr17:78195216/+:0000022771|SLC26A11::chr…
chr16:11645249-11714202	68953	promotor	LITAF	61.73	59.99	55.62	44.52	38.74	36.12	20.58	27.49	LITAF	SNN		LITAF	SNN::chr16:11769830/+:-000055628|SNN::chr16:11762288/+:-000048086|LITAF::chr16:11650590/-:0000000000|LITAF::chr16:11680805/-:0000000000|LITAF::chr16:11680228/-:0000000000|TXNDC11::chr16:11836733/-:0000122531|ZC3H7A::chr16:11891113/-:0000176911|ZC3H7A::chr16:11876243/-:0000162041
chr1:975581-1017017	41436	promotor	RNF223	56.19	39.92	85.18	45.2	49.21	36.01	46.28	36.59	RNF223	B3GALT6|HES4|PERM1|NOC2L|SCNN1D|TTLL10		HES4	B3GALT6::chr1:1167628/+:-000150611|SDF4::chr1:1167446/-:0000150429|SDF4::chr1:1164325/-:0000147308|UBE2J2::chr1:1198765/-:0000181748|UBE2J2::chr1:1209233/-:0000192216|UBE2J2::chr1:1203371/-:0000186354|UBE2J2::chr1:1198765/-:0000181748|UBE2J2::chr1:1209233/-:0000192216|UBE2J2::chr1:1203371/-:0000186354|KLHL17::chr1:895966/+:0000079615|PLEKHN1::chr1:901876/+:0000073705|PERM1::chr1:916426/-:-0000591…
chr1:207451774-207509655	57881	promotor	CD55	30.65	67.06	24.83	38.04	21.37	35.96	12.42	21.44	CD55	CR2|CR1			CR2::chr1:207627644/+:-000117989|C4BPA::chr1:207286345/+:0000165429|C4BPA::chr1:207277606/+:0000174168|C4BPB::chr1:207262583/+:0000189191|C4BPB::chr1:207262627/+:0000189147|C4BPB::chr1:207262211/+:0000189563|C4BPB::chr1:207262826/+:0000188948|CR1::chr1:207669472/+:-000159817|CD55::chr1:207494816/+:0000000000
chr11:1964678-2026088	61410	promotor	HOTS|MRPL23	194.15	58.59	191.82	45.36	125.61	35.9	90.36	33.28	HOTS|MRPL23	CTSD|IFITM10			IGF2::chr11:2170832/-:0000144744|IGF2::chr11:2161528/-:0000135440|IGF2::chr11:2162353/-:0000136265|IGF2::chr11:2169036/-:0000142948|IGF2::chr11:2158517/-:0000132429|IGF2::chr11:2156758/-:0000130670|IGF2::chr11:2160203/-:0000134115|SYT8::chr11:1855539/+:0000109139|TNNT3::chr11:1940798/+:0000023880|TNNT3::chr11:1942591/+:0000022087|TNNT3::chr11:1944086/+:0000020592|HOTS::chr11:2016406/+:0000000000|…
chr19:1161480-1215966	54486	promotor	SBNO2|STK11	96.94	62.53	105.95	55.23	54.98	35.9	47.68	37.3	SBNO2|STK11	MIDN|SBNO2|DAZAP1|MUM1|TMEM259|CIRBP|EFNA2|POLR2E|C19orf24|NDUFS7|ATP5D	STK11		MIDN::chr19:1249888/+:-000033922|MIDN::chr19:1248551/+:-000032585|DAZAP1::chr19:1407567/+:-000191601|GAMT::chr19:1401568/-:0000185602|MUM1::chr19:1356322/+:-000140356|MUM1::chr19:1354975/+:-000139009|TMEM259::chr19:1021140/-:-000140340|CNN2::chr19:1026273/+:0000135207|CIRBP::chr19:1269264/+:-000053298|CIRBP::chr19:1269266/+:-000053300|CIRBP::chr19:1270926/+:-000054960|STK11::chr19:1205797/+:00000…
chr11:59021300-59067529	46229	enhancer	MPEG1	164.97	98.83	203.62	114.02	58.11	35.85	47.07	40.16		MPEG1			DTX4::chr11:58939811/+:0000081489|DTX4::chr11:58938902/+:0000082398|DTX4::chr11:58949211/+:0000072089|MPEG1::chr11:58980493/-:-000040807|FAM111B::chr11:58874657/+:0000146643|FAM111B::chr11:58876140/+:0000145160|FAM111B::chr11:58891651/+:0000129649|FAM111B::chr11:58877012/+:0000144288|FAM111A::chr11:58910317/+:0000110983|FAM111A::chr11:58916269/+:0000105031|FAM111A::chr11:58913299/+:0000108001|FAM…
chr1:61596855-61651589	54734	genebody_intron	NFIA	39.64	76.67	15.37	23.84	26.15	35.82	7.56	11.92				NFIA	NFIA::chr1:61547979/+:0000048876|NFIA::chr1:61547533/+:0000049322|NFIA::chr1:61542945/+:0000053910
chr19:12884109-12918018	33909	promotor	JUNB|PRDX2|HOOK2|RNASEH2A	82.19	61.5	103.9	45.01	62.4	35.81	53.84	26.85	JUNB|PRDX2|HOOK2|RNASEH2A	MAN2B1|ZNF490|GCDH|TNPO2|C19orf43|FBXW9|RAD23A|DHPS|DAND5|MAST1|CALR|NFIX|WDR83OS	MAST1	JUNB|ZNF490|KLF1|ZNF791|NFIX	ZNF490::chr19:12721622/-:-000162487|ASNA1::chr19:12848305/+:0000035804|RAD23A::chr19:13056627/+:-000138609|JUNB::chr19:12902309/+:0000000000|DAND5::chr19:13080431/+:-000162413|WDR83::chr19:12777617/+:0000106492|WDR83::chr19:12779321/+:0000104788|WDR83::chr19:12780516/+:0000103593|WDR83::chr19:12780568/+:0000103541|GCDH::chr19:13001942/+:-000083924|GCDH::chr19:13002084/+:-000084066|TNPO2::chr19:12…
chr9:38007872-38088667	80795	promotor	SHB	63.52	46.85	44.41	27.41	47.08	35.74	23.93	23.52	SHB	SLC25A51			SHB::chr9:38069209/-:0000000000|SLC25A51::chr9:37888588/-:-000119284|SLC25A51::chr9:37899946/-:-000107926|SLC25A51::chr9:37904349/-:-000103523|SLC25A51::chr9:37888588/-:-000119284|SLC25A51::chr9:37899946/-:-000107926|SLC25A51::chr9:37904349/-:-000103523
chr7:105696732-105718748	22016	enhancer	ATXN7L1	191.92	65.8	197.34	54	82.15	35.46	55.37	27.93		ATXN7L1			SYPL1::chr7:105753092/-:0000034344|SYPL1::chr7:105752790/-:0000034042|CDHR3::chr7:105603656/+:0000093076|CDHR3::chr7:105621413/+:0000075319|ATXN7L1::chr7:105517030/-:-000179702
chr16:680797-802292	121495	promotor	FAM195A|C16orf13|RHOT2|STUB1|JMJD8|FAM173A|WDR24|NARFL|FBXL16|METRN|HAGHL|CCDC78|WFIKKN1|WDR90|RHBDL1	88.17	49.92	85.83	40.04	70.29	35.44	43.31	31.56	FAM195A|C16orf13|RHOT2|STUB1|JMJD8|FAM173A|WDR24|NARFL|FBXL16|METRN|HAGHL|CCDC78|WFIKKN1|WDR90|RHBDL1	CHTF18|MSLN			WDR90::chr16:699362/+:0000000000|C16orf13::chr16:686365/-:0000000000|RHOT2::chr16:718082/+:0000000000|GNG13::chr16:849110/-:0000046818|GNG13::chr16:850732/-:0000048440|NHLRC4::chr16:617495/+:0000063302|NHLRC4::chr16:617470/+:0000063327|NHLRC4::chr16:616994/+:0000063803|STUB1::chr16:731062/+:0000000000|STUB1::chr16:730110/+:0000000000|JMJD8::chr16:734438/-:0000000000|FAM173A::chr16:771141/+:000000…
chr12:6287904-6351862	63958	promotor	CD9	96.68	71.82	63.46	36.32	53.93	35.43	23.64	21.63	CD9	LTBR|PLEKHG6|VWF			LTBR::chr12:6484533/+:-000132671|LTBR::chr12:6493198/+:-000141336|PLEKHG6::chr12:6420098/+:-000068236|PLEKHG6::chr12:6421816/+:-000069954|PLEKHG6::chr12:6421324/+:-000069462|PLEKHG6::chr12:6419601/+:-000067739|TNFRSF1A::chr12:6451282/-:0000099420|SCNN1A::chr12:6484002/-:0000132140|SCNN1A::chr12:6484904/-:0000133042|SCNN1A::chr12:6486522/-:0000134660|SCNN1A::chr12:6484389/-:0000132527|VWF::chr12:6…
chr1:182149806-182240760	90954	enhancer	RGSL1|ZNF648	124.88	93.55	103.74	56.16	44.17	35.41	24.73	23.95		RGSL1|ZNF648		ZNF648	RGSL1::chr1:182419255/+:-000178495|GLUL::chr1:182357884/-:0000117124|GLUL::chr1:182361340/-:0000120580|GLUL::chr1:182359986/-:0000119226|GLUL::chr1:182360538/-:0000119778|TEDDM1::chr1:182369750/-:0000128990|ZNF648::chr1:182030846/-:-000118960|ZNF648::chr1:182027207/-:-000122599
chr19:2456109-2508693	52584	promotor	LMNB2|GADD45B	61.99	51.18	50.77	46.96	43.4	35.39	25.69	36.95	LMNB2|GADD45B	LINGO3|LSM7|C19orf35|TIMM13|JSRP1			LMNB2::chr19:2456965/-:0000000000|LINGO3::chr19:2308155/-:-000147954|LINGO3::chr19:2291820/-:-000164289|LINGO3::chr19:2308155/-:-000147954|LINGO3::chr19:2291820/-:-000164289|GADD45B::chr19:2476122/+:0000000000|LSM7::chr19:2328613/-:-000127496|OAZ1::chr19:2269484/+:0000186625|C19orf35::chr19:2282180/-:-000173929|C19orf35::chr19:2280933/-:-000175176|GNG7::chr19:2702745/-:0000194052|GNG7::chr19:2520…
chr7:28989807-29004739	14932	promotor	TRIL	77.31	72.56	59.13	48.43	39.81	35.3	19.42	23.32	TRIL	CHN2			CHN2::chr7:29186162/+:-000181423|CHN2::chr7:29186162/+:-000181423|TRIL::chr7:28998028/-:0000000000|CPVL::chr7:29160686/-:0000155947|CPVL::chr7:29186152/-:0000181413
chr20:30178763-30201397	22634	promotor	ID1	48.57	44.92	53.94	22.65	36.67	35.3	30.73	19.9	ID1	TPX2|COX4I2|DEFB121		ID1	BCL2L1::chr20:30310150/-:0000108753|BCL2L1::chr20:30310655/-:0000109258|TPX2::chr20:30326903/+:-000125506|TPX2::chr20:30330343/+:-000128946|TPX2::chr20:30345209/+:-000143812|REM1::chr20:30064029/+:0000114734|REM1::chr20:30063090/+:0000115673|ID1::chr20:30193085/+:0000000000|COX4I2::chr20:30225690/+:-000024293|DEFB123::chr20:30028321/+:0000150442|HM13::chr20:30102212/+:0000076551|DEFB121::chr20:29…
chr3:13129367-13179301	49934	enhancer	IQSEC1	58.94	52.78	56.59	41.43	37.8	35.28	24.35	27.45		IQSEC1			IQSEC1::chr3:13009197/-:-000120170|IQSEC1::chr3:13114616/-:-000014751|IQSEC1::chr3:13009197/-:-000120170|IQSEC1::chr3:13114616/-:-000014751
chr19:2015026-2070466	55440	promotor	MKNK2	59.14	42.15	91.25	39.4	53.27	35.17	64.88	40.66	MKNK2	ABHD17A|KLF16|AMH|OAZ1|REXO1|IZUMO4|SF3A2|DOT1L	MKNK2|CSNK1G2	KLF16	ABHD17A::chr19:1881802/-:-000133224|ABHD17A::chr19:1885517/-:-000129509|SCAMP4::chr19:1914977/+:0000100049|SCAMP4::chr19:1905372/+:0000109654|KLF16::chr19:1863563/-:-000151463|AMH::chr19:2249112/+:-000178646|MKNK2::chr19:2051242/-:0000000000|MKNK2::chr19:2050945/-:0000000000|ADAT3::chr19:1905370/+:0000109656|ADAT3::chr19:1911888/+:0000103138|OAZ1::chr19:2269484/+:-000199018|CSNK1G2::chr19:1941160…
chr20:55199176-55216142	16966	promotor	TFAP2C	69.82	56.36	61.06	52.87	47.98	35.08	27.69	33.07	TFAP2C	GCNT7		TFAP2C	FAM209B::chr20:55108301/+:0000090875|GCNT7::chr20:55088892/-:-000110284|GCNT7::chr20:55089360/-:-000109816|GCNT7::chr20:55079349/-:-000119827|GCNT7::chr20:55100980/-:-000098196|GCNT7::chr20:55072723/-:-000126453|GCNT7::chr20:55088892/-:-000110284|GCNT7::chr20:55089360/-:-000109816|GCNT7::chr20:55079349/-:-000119827|GCNT7::chr20:55100980/-:-000098196|GCNT7::chr20:55072723/-:-000126453|FAM209A::chr…
chr11:94563531-94592138	28607	enhancer	KDM4E|KDM4D	36.27	60.02	6.21	8.7	24.97	35.08	2.19	7.71		KDM4E|KDM4D			AMOTL1::chr11:94501507/+:0000062024|KDM4E::chr11:94758421/+:-000166283|CWC15::chr11:94706775/-:0000114637|CWC15::chr11:94705356/-:0000113218|KDM4D::chr11:94708817/+:-000116679|KDM4D::chr11:94706844/+:-000114706|KDM4D::chr11:94730187/+:-000138049
chr12:113621972-113698092	76120	promotor	DDX54|IQCD|RITA1|TPCN1	70.14	58.76	92.82	61.47	39.92	34.81	34.9	38.98	DDX54|IQCD|RITA1|TPCN1	SDSL|PLBD2|RASAL1			SDSL::chr12:113860194/+:-000162102|SDSL::chr12:113864934/+:-000166842|SDSL::chr12:113865766/+:-000167674|PLBD2::chr12:113796370/+:-000098278|TPCN1::chr12:113659242/+:0000000000|TPCN1::chr12:113682065/+:0000000000|TPCN1::chr12:113698172/+:-000000080|TPCN1::chr12:113664532/+:0000000000|TPCN1::chr12:113663048/+:0000000000|SDS::chr12:113841691/-:0000143599|SDS::chr12:113837514/-:0000139422|DDX54::chr…
chr16:85005754-85066003	60249	promotor	ZDHHC7|KIAA0513	58.49	70.14	53.68	34.69	34.57	34.8	20.51	19.75	ZDHHC7|KIAA0513	KIAA0513			CRISPLD2::chr16:84872027/+:0000133727|CRISPLD2::chr16:84853586/+:0000152168|FAM92B::chr16:85146113/-:0000080110|ZDHHC7::chr16:85024240/-:0000000000|ZDHHC7::chr16:85045140/-:0000000000|ZDHHC7::chr16:85029612/-:0000000000|KIAA0513::chr16:85096817/+:-000030814|KIAA0513::chr16:85100505/+:-000034502|KIAA0513::chr16:85061356/+:0000000000|KIAA0513::chr16:85096817/+:-000030814|KIAA0513::chr16:85100505/+:…
chr7:99715968-99761662	45694	promotor	MBLAC1|TAF6|GAL3ST4|C7orf43|CNPY4|LAMTOR4	75.31	53.64	70.02	38.04	50.44	34.61	31.01	21.94	MBLAC1|TAF6|GAL3ST4|C7orf43|CNPY4|LAMTOR4	MCM7|ZNF3|AZGP1|STAG3|PILRB|SPDYE3|PVRIG|TRIM4		ZNF3|ZSCAN21|ZKSCAN1	TAF6::chr7:99711890/-:-000004078|TAF6::chr7:99716994/-:0000000000|TAF6::chr7:99717020/-:0000000000|TAF6::chr7:99717480/-:0000000000|TRIM4::chr7:99517222/-:-000198746|ZKSCAN1::chr7:99621174/+:0000094794|ZKSCAN1::chr7:99627483/+:0000088485|ZKSCAN1::chr7:99613194/+:0000102774|ZKSCAN1::chr7:99621041/+:0000094927|ZKSCAN1::chr7:99616853/+:0000099115|MBLAC1::chr7:99724319/+:0000000000|MBLAC1::chr7:99724…
chr16:19386505-19458681	72176	promotor	TMC5	55.59	102.48	51.79	44.78	23.53	34.57	10.06	15.85	TMC5	TMC5|C16orf62|CCP110			TMC5::chr16:19451281/+:0000000000|TMC5::chr16:19467771/+:-000009090|TMC5::chr16:19422056/+:0000000000|TMC5::chr16:19429017/+:0000000000|TMC5::chr16:19441734/+:0000000000|GDE1::chr16:19533449/-:0000074768|C16orf62::chr16:19566736/+:-000108055|CCP110::chr16:19537040/+:-000078359|CCP110::chr16:19539188/+:-000080507|CCP110::chr16:19535178/+:-000076497|CLEC19A::chr16:19297104/+:0000089401
chr10:121242559-121306413	63854	promotor	RGS10	55.76	47.95	32.98	30.9	39.69	34.43	18.29	26.86	RGS10	BAG3|INPP5F			BAG3::chr10:121410881/+:-000104468|TIAL1::chr10:121356540/-:0000050127|RGS10::chr10:121302221/-:0000000000|RGS10::chr10:121296044/-:0000000000|RGS10::chr10:121302221/-:0000000000|RGS10::chr10:121296044/-:0000000000|INPP5F::chr10:121485558/+:-000179145|INPP5F::chr10:121485558/+:-000179145
chr10:79290510-79376315	85805	genebody_intron	KCNMA1	114	57.85	23.86	-2.22	61.41	34.25	8.04	5.16					KCNMA1::chr10:79397576/-:0000021261
chr1:33146827-33241807	94980	promotor	SYNC|KIAA1522	61.05	44.69	50.49	26.03	40.65	34.14	24.82	23.96	SYNC|KIAA1522	HPCA|S100PBP|ZBTB8OS		ZBTB8A	ZBTB8A::chr1:33019059/+:0000127768|ZBTB8A::chr1:33058531/+:0000088296|ZBTB8A::chr1:33004745/+:0000142082|FNDC5::chr1:33333988/-:0000092181|FNDC5::chr1:33338092/-:0000096285|FNDC5::chr1:33336413/-:0000094606|FNDC5::chr1:33334593/-:0000092786|SYNC::chr1:33168360/-:0000000000|RBBP4::chr1:33116748/+:0000030079|RBBP4::chr1:33117514/+:0000029313|RBBP4::chr1:33116958/+:0000029869|YARS::chr1:33283632/-:0…
chr21:43161829-43209336	47507	promotor	RIPK4	55.29	51.77	22.72	19.51	39.6	33.89	11.7	14.62	RIPK4		RIPK4	PRDM15	C2CD2::chr21:43342193/-:0000132857|C2CD2::chr21:43373998/-:0000164662|C2CD2::chr21:43346798/-:0000137462|PRDM15::chr21:43299590/-:0000090254|RIPK4::chr21:43187248/-:0000000000
chr19:13943510-13991687	48177	enhancer	IL27RA|LOC113230|CC2D1A|DCAF15	62.24	39.06	66.02	32.33	54.73	33.85	39.73	31.44		IL27RA|LOC113230|CC2D1A|DCAF15		RFX1	C19orf53::chr19:13885256/+:0000058254|C19orf57::chr19:14016908/-:0000025221|C19orf57::chr19:14015725/-:0000024038|IL27RA::chr19:14142551/+:-000150864|RFX1::chr19:14104706/-:0000113019|RFX1::chr19:14117133/-:0000125446|ZSWIM4::chr19:13906273/+:0000037237|LOC113230::chr19:14183820/+:-000192133|CC2D1A::chr19:14016955/+:-000025268|DCAF15::chr19:14063318/+:-000071631|MRI1::chr19:13875336/+:0000068174|…
chr11:67112355-67215479	103124	promotor	RAD9A|CORO1B|PTPRCAP|RPS6KB2|POLD4|CARNS1|CLCF1|GPR152|PPP1CA|CABP4|TBC1D10C	84.93	50.68	121.93	44.82	66.76	33.79	56.96	35.11	RAD9A|CORO1B|PTPRCAP|RPS6KB2|POLD4|CARNS1|CLCF1|GPR152|PPP1CA|CABP4|TBC1D10C	AIP|NDUFV1|CABP4|GSTP1	ADRBK1|RPS6KB2	TBX10	ANKRD13D::chr11:67056761/+:0000055594|TMEM134::chr11:67236747/-:0000021268|RAD9A::chr11:67159422/+:0000000000|RAD9A::chr11:67160775/+:0000000000|AIP::chr11:67250986/+:-000035507|AIP::chr11:67250499/+:-000035020|AIP::chr11:67254476/+:-000038997|CORO1B::chr11:67210982/-:0000000000|CORO1B::chr11:67210935/-:0000000000|CORO1B::chr11:67210100/-:0000000000|CORO1B::chr11:67211291/-:0000000000|ADRBK1::chr…
chr10:73078268-73110850	32582	promotor	SLC29A3	56.43	58.86	16.12	19.67	36.54	33.79	7.31	14.2	SLC29A3	CDH23			UNC5B::chr10:72972291/+:0000105977|CDH23::chr10:73156690/+:-000045840|CDH23::chr10:73199583/+:-000088733|SLC29A3::chr10:73079009/+:0000000000
chr1:150508132-150553211	45079	promotor	ADAMTSL4|MCL1	59.58	55.3	62.81	62.66	47.16	33.75	32.26	39.53	ADAMTSL4|MCL1				CTSS::chr1:150738432/-:0000185221|CTSS::chr1:150737239/-:0000184028|ADAMTSL4::chr1:150522297/+:0000000000|ADAMTSL4::chr1:150524680/+:0000000000|ADAMTSL4::chr1:150521844/+:0000000000|GOLPH3L::chr1:150667325/-:0000114114|GOLPH3L::chr1:150669671/-:0000116460|ECM1::chr1:150480486/+:0000027646|TARS2::chr1:150459839/+:0000048293|ENSA::chr1:150601608/-:0000048397|ENSA::chr1:150602097/-:0000048886|RPRD2:…
chr2:10880916-10930050	49134	enhancer	NOL10|KCNF1	39.95	51.19	10.02	1.37	33.31	33.71	5.31	6.51		NOL10|KCNF1			ATP6V1C2::chr2:10862949/+:0000017967|ATP6V1C2::chr2:10861774/+:0000019142|NOL10::chr2:10830112/-:-000050804|KCNF1::chr2:11052062/+:-000122012|PDIA6::chr2:10959479/-:0000029429|PDIA6::chr2:10950545/-:0000020495|PDIA6::chr2:10952964/-:0000022914|PDIA6::chr2:10972610/-:0000042560|PDIA6::chr2:10978102/-:0000048052|PDIA6::chr2:10961043/-:0000030993
chr9:116324864-116365926	41062	promotor	RGS3	77.59	44.37	68.89	39.53	45.09	33.67	35.46	31.01	RGS3	POLE3|ALAD|HDHD3			POLE3::chr9:116173028/-:-000151836|POLE3::chr9:116172657/-:-000152207|POLE3::chr9:116172687/-:-000152177|C9orf43::chr9:116172923/+:0000151941|C9orf43::chr9:116172987/+:0000151877|C9orf43::chr9:116175724/+:0000149140|C9orf43::chr9:116172988/+:0000151876|ALAD::chr9:116155913/-:-000168951|ALAD::chr9:116163617/-:-000161247|HDHD3::chr9:116136808/-:-000188056|HDHD3::chr9:116139288/-:-000185576|HDHD3::c…
chr1:31932767-31997769	65002	enhancer	SNRNP40|TINAGL1|FABP3|HCRTR1	68.21	82.34	88.26	95.26	28.21	33.61	20.17	36.5		SNRNP40|TINAGL1|FABP3|HCRTR1			SNRNP40::chr1:31769643/-:-000163124|ZCCHC17::chr1:31791955/+:0000140812|ZCCHC17::chr1:31791013/+:0000141754|ZCCHC17::chr1:31782890/+:0000149877|ZCCHC17::chr1:31769828/+:0000162939|TINAGL1::chr1:32042085/+:-000044316|TINAGL1::chr1:32043745/+:-000045976|TINAGL1::chr1:32042734/+:-000044965|TINAGL1::chr1:32044804/+:-000047035|SERINC2::chr1:31886659/+:0000046108|SERINC2::chr1:31882411/+:0000050356|SER…
chr17:40073137-40130892	57755	promotor	CNP|ACLY|TTC25	53.85	33.43	52.87	29.83	50.21	33.55	35.58	34.41	CNP|ACLY|TTC25	KLHL11|HAP1|NKIRAS2|NT5C3B|JUP|P3H4|HSPB9			KLHL10::chr17:39994042/+:0000079095|KLHL11::chr17:40021683/-:-000051454|HAP1::chr17:39890897/-:-000182240|DHX58::chr17:40264750/-:0000133858|DHX58::chr17:40264222/-:0000133330|DHX58::chr17:40263910/-:0000133018|FKBP10::chr17:39968961/+:0000104176|NKIRAS2::chr17:40172086/+:-000041194|NKIRAS2::chr17:40173562/+:-000042670|NKIRAS2::chr17:40173581/+:-000042689|NKIRAS2::chr17:40169593/+:-000038701|DNAJ…
chr7:129989239-130016643	27404	promotor	CPA1|CPA5	163.79	73.94	108.3	49.62	67.31	33.46	31.89	23.42	CPA1|CPA5	TMEM209|MEST			CPA2::chr7:129906702/+:0000082537|CPA1::chr7:130020211/+:-000003568|CEP41::chr7:130081050/-:0000064407|CPA4::chr7:129932973/+:0000056266|MEST::chr7:130131898/+:-000115255|MEST::chr7:130126015/+:-000109372|MEST::chr7:130135208/+:-000118565|MEST::chr7:130126187/+:-000109544|MEST::chr7:130131169/+:-000114526|TMEM209::chr7:129845337/-:-000143902|CPA5::chr7:129986233/+:0000003006|CPA5::chr7:129986247/…
chr20:25259853-25291956	32103	enhancer	GINS1|VSX1	26.84	29.02	14.79	12.29	31.74	33.35	15.32	19.15		GINS1|VSX1		VSX1	ENTPD6::chr20:25187157/+:0000072696|ENTPD6::chr20:25176338/+:0000083515|PYGB::chr20:25228705/+:0000031148|GINS1::chr20:25388322/+:-000096366|VSX1::chr20:25063014/-:-000196839|ABHD12::chr20:25371617/-:0000079661
chr9:97832055-97890713	58658	genebody_exon	FANCC|FANCC|FANCC|FANCC|FANCC|FANCC|FANCC|FANCC|MIR3074|MIR24-1|MIR27B|C9orf3|C9orf3|C9orf3|MIR23B	60.78	43.53	19.33	10.08	44.32	33.27	8.86	14.92					FANCC::chr9:98011650/-:0000120937|FANCC::chr9:98079990/-:0000189277|FANCC::chr9:98079535/-:0000188822
chr17:75229204-75286620	57416	promotor	2016-09-09	110.63	44.13	99.66	34.8	70.56	33.13	41.74	25.27	2016-09-09	2016-09-09			SEC14L1::chr17:75137004/+:0000092200|SEC14L1::chr17:75186884/+:0000042320|SEC14L1::chr17:75181294/+:0000047910|SEC14L1::chr17:75085234/+:0000143970|SEC14L1::chr17:75139648/+:0000089556|SEC14L1::chr17:75089325/+:0000139879|SEC14L1::chr17:75138731/+:0000090473|SEC14L1::chr17:75084724/+:0000144480|SEC14L1::chr17:75138727/+:0000090477|SEC14L1::chr17:75137004/+:0000092200|SEC14L1::chr17:75186884/+:000…
chr16:4392717-4477079	84362	promotor	DNAJA3|VASN|CORO7-PAM16|PAM16|CORO7	68.95	35.26	97.24	39.95	60.37	33.13	59.46	35.97	DNAJA3|VASN|CORO7-PAM16|PAM16|CORO7	TFAP4|SRL|HMOX2|MGRN1		TFAP4|GLIS2	DNAJA3::chr16:4475805/+:0000000000|VASN::chr16:4430869/+:0000000000|VASN::chr16:4421848/+:0000000000|CORO7-PAM16::chr16:4466961/-:0000000000|TFAP4::chr16:4323000/-:-000069717|NMRAL1::chr16:4524166/-:0000047087|NMRAL1::chr16:4524650/-:0000047571|NMRAL1::chr16:4524895/-:0000047816|GLIS2::chr16:4382224/+:0000010493|SRL::chr16:4292080/-:-000100637|HMOX2::chr16:4545819/+:-000068740|HMOX2::chr16:454585…
chr3:161120356-161143004	22648	enhancer	SPTSSB	224.86	111.75	11.49	0.02	58.85	33.07	-3.19	-5.08		SPTSSB			NMD3::chr3:160939098/+:0000181258|NMD3::chr3:160939781/+:0000180575|SPTSSB::chr3:161077681/-:-000042675|SPTSSB::chr3:161089870/-:-000030486|SPTSSB::chr3:161064142/-:-000056214
chr3:183482177-183504327	22150	genebody_exon	YEATS2|YEATS2|YEATS2|YEATS2|YEATS2	51.48	88.74	34.04	63.86	18.24	33.07	8.43	23.29					PARL::chr3:183602692/-:0000098365|KLHL24::chr3:183353410/+:0000128767|KLHL24::chr3:183368083/+:0000114094|KLHL24::chr3:183361267/+:0000120910|MAP6D1::chr3:183543392/-:0000039065|YEATS2::chr3:183415605/+:0000066572|YEATS2::chr3:183432931/+:0000049246
chr1:41934996-41983570	48574	promotor	EDN2	112.05	41.75	79.69	30.16	75.31	32.96	40.83	33.69	EDN2			HIVEP3	EDN2::chr1:41950353/-:0000000000|HIVEP3::chr1:42050988/-:0000067418|HIVEP3::chr1:42094617/-:0000111047|HIVEP3::chr1:42166665/-:0000183095|HIVEP3::chr1:42050988/-:0000067418|HIVEP3::chr1:42094617/-:0000111047|HIVEP3::chr1:42166665/-:0000183095
chr20:55125197-55156113	30916	enhancer	GCNT7|TFAP2C|AURKA	76.12	72	67.68	55.1	40.44	32.95	20.96	25.91		GCNT7|TFAP2C|AURKA	AURKA	TFAP2C	FAM209B::chr20:55108301/+:0000016896|GCNT7::chr20:55088892/-:-000036305|GCNT7::chr20:55089360/-:-000035837|GCNT7::chr20:55079349/-:-000045848|GCNT7::chr20:55100980/-:-000024217|GCNT7::chr20:55072723/-:-000052474|GCNT7::chr20:55088892/-:-000036305|GCNT7::chr20:55089360/-:-000035837|GCNT7::chr20:55079349/-:-000045848|GCNT7::chr20:55100980/-:-000024217|GCNT7::chr20:55072723/-:-000052474|FAM209A::chr…
chr10:80825731-80866091	40360	promotor	ZMIZ1	66.14	41.4	76.65	23.36	53.9	32.91	45.02	25.94	ZMIZ1	ZMIZ1		ZMIZ1	ZMIZ1::chr10:80899438/+:-000033347|ZMIZ1::chr10:80921809/+:-000055718|ZMIZ1::chr10:80878671/+:-000012580|ZMIZ1::chr10:80961340/+:-000095249|ZMIZ1::chr10:80828791/+:0000000000|ZMIZ1::chr10:80899438/+:-000033347|ZMIZ1::chr10:80921809/+:-000055718|ZMIZ1::chr10:80878671/+:-000012580|ZMIZ1::chr10:80961340/+:-000095249|ZMIZ1::chr10:80828791/+:0000000000
chr11:64602200-64656068	53868	promotor	EHD1	51.32	35.56	51.54	30.68	48.09	32.89	30.89	31.44	EHD1	RASGRP2|SAC3D1|SNX15|MAP4K2|ZFPL1|ARL2|MEN1|SF1|PYGM|PPP2R5B|NRXN2	MAP4K2	BATF2	RASGRP2::chr11:64512328/-:-000089872|RASGRP2::chr11:64512927/-:-000089273|RASGRP2::chr11:64510408/-:-000091792|RASGRP2::chr11:64511629/-:-000090571|SAC3D1::chr11:64808375/+:-000152307|SNX15::chr11:64794879/+:-000138811|GPHA2::chr11:64703359/-:0000047291|EHD1::chr11:64645958/-:0000000000|EHD1::chr11:64646627/-:0000000000|EHD1::chr11:64647184/-:0000000000|EHD1::chr11:64646239/-:0000000000|ZFPL1::ch…
chr5:150438424-150545134	106710	promotor	ANXA6|TNIP1	69.2	42.7	82.59	58.31	50.08	32.81	39.74	47.21	ANXA6|TNIP1	GM2A|ZNF300		ZNF300	ANXA6::chr5:150537442/-:0000000000|ANXA6::chr5:150519803/-:0000000000|ANXA6::chr5:150527486/-:0000000000|ANXA6::chr5:150521215/-:0000000000|CCDC69::chr5:150603653/-:0000058519|GM2A::chr5:150632612/+:-000087478|SLC36A3::chr5:150683333/-:0000138199|SLC36A2::chr5:150727150/-:0000182016|ZNF300::chr5:150284544/-:-000153880|ZNF300::chr5:150282743/-:-000155681|ZNF300::chr5:150282944/-:-000155480|ZNF300:…
chr8:29355336-29483907	128571	enhancer	DUSP4	261.44	75.76	233.44	60.47	98.28	32.77	57.29	28.3		DUSP4			DUSP4::chr8:29206321/-:-000149015|DUSP4::chr8:29208266/-:-000147070|DUSP4::chr8:29203590/-:-000151746
chr17:43169998-43254417	84419	promotor	ACBD4|HEXIM1|PLCD3|HEXIM2	92.12	67.66	70.19	43.92	46.65	32.61	23.32	21.34	ACBD4|HEXIM1|PLCD3|HEXIM2	C1QL1|FMNL1|DCAKD|KIF18B|EFTUD2|GFAP	MAP3K14		C1QL1::chr17:43045643/-:-000124355|CCDC103::chr17:42978357/+:0000191641|CCDC103::chr17:42977079/+:0000192919|FMNL1::chr17:43299291/+:-000044874|DCAKD::chr17:43112369/-:-000057629|DCAKD::chr17:43129028/-:-000040970|DCAKD::chr17:43128884/-:-000041114|DCAKD::chr17:43138476/-:-000031522|DCAKD::chr17:43112366/-:-000057632|HEXIM2::chr17:43237540/+:0000000000|HEXIM2::chr17:43240113/+:0000000000|HEXIM2::…
chr2:241374303-241406375	32072	promotor	GPC1	36	34.5	38.37	20.24	38.15	32.61	24.03	22.38	GPC1	DUSP28|CAPN10|GPR35			DUSP28::chr2:241499470/+:-000093095|ANKMY1::chr2:241496768/-:0000090393|ANKMY1::chr2:241497437/-:0000091062|ANKMY1::chr2:241494471/-:0000088096|GPC1::chr2:241375114/+:0000000000|GPR35::chr2:241558304/+:-000151929|GPR35::chr2:241556620/+:-000150245|GPR35::chr2:241555804/+:-000149429|GPR35::chr2:241556506/+:-000150131|GPR35::chr2:241569365/+:-000162990|GPR35::chr2:241545803/+:-000139428|GPR35::chr2…
chr22:50945121-51022525	77404	promotor	LMF2|NCAPH2|CPT1B|ODF3B|SYCE3|CHKB|TYMP|SCO2|KLHDC7B	91.21	59.17	117.54	41.98	51.89	32.56	44.64	22.62	LMF2|NCAPH2|CPT1B|ODF3B|SYCE3|CHKB|TYMP|SCO2|KLHDC7B	PLXNB2|MAPK8IP2|SBF1|ACR|DENND6B	CHKB		PLXNB2::chr22:50746000/-:-000199121|LMF2::chr22:50946134/-:0000000000|NCAPH2::chr22:50946644/+:0000000000|CPT1B::chr22:51017095/-:0000000000|CPT1B::chr22:51016505/-:0000000000|CPT1B::chr22:51016893/-:0000000000|CPT1B::chr22:51016362/-:0000000000|MAPK8IP2::chr22:51039113/+:-000016588|ARSA::chr22:51066219/-:0000043694|ARSA::chr22:51065833/-:0000043308|ARSA::chr22:51066600/-:0000044075|ODF3B::chr22:…
chr19:16151007-16223879	72872	promotor	TPM4|RAB8A	84.54	55.57	72.37	40.09	52.65	32.48	35.66	27.21	TPM4|RAB8A	CYP4F11|LOC102724279|AP1M1|CYP4F2|FAM32A|HSH2D			AP1M1::chr19:16308664/+:-000084785|LOC102724279::chr19:15975713/-:-000175294|TPM4::chr19:16187134/+:0000000000|TPM4::chr19:16178316/+:0000000000|CYP4F11::chr19:16045675/-:-000105332|CYP4F11::chr19:16045218/-:-000105789|CIB3::chr19:16284335/-:0000060456|RAB8A::chr19:16222489/+:0000000000|CYP4F2::chr19:16008929/-:-000142078|CYP4F2::chr19:16008421/-:-000142586|FAM32A::chr19:16296211/+:-000072332|HSH…
chr20:47516088-47563712	47624	promotor	ARFGEF2	36.58	57.67	27.75	11.65	25.62	32.47	13.56	6.17	ARFGEF2	CSE1L|PREX1			CSE1L::chr20:47674989/+:-000111277|CSE1L::chr20:47662782/+:-000099070|ARFGEF2::chr20:47538274/+:0000000000|PREX1::chr20:47444419/-:-000071669
chr2:46246381-46327312	80931	enhancer	EPAS1	64.17	66.14	6.3	6.97	27.52	32.39	2.84	3.88		EPAS1			EPAS1::chr2:46524540/+:-000197228
chr1:212628454-212663769	35315	enhancer	ATF3|TMEM206|FAM71A	114.95	64.95	105.28	69.93	50.77	32.37	28.43	33.26		ATF3|TMEM206|FAM71A		ATF3	TMEM206::chr1:212588242/-:-000040212|TMEM206::chr1:212588266/-:-000040188|NENF::chr1:212606228/+:0000022226|PPP2R5A::chr1:212475147/+:0000153307|PPP2R5A::chr1:212458878/+:0000169576|ATF3::chr1:212738675/+:-000074906|ATF3::chr1:212781969/+:-000118200|ATF3::chr1:212788382/+:-000124613|ATF3::chr1:212788407/+:-000124638|ATF3::chr1:212788359/+:-000124590|ATF3::chr1:212784181/+:-000120412|FAM71A::chr1:…
chr16:68260679-68322675	61996	promotor	PLA2G15|SLC7A6|ESRP2	53.11	44.59	41.03	26.65	39.19	32.37	20.47	21.18	PLA2G15|SLC7A6|ESRP2	PRMT7		NFATC3	PLA2G15::chr16:68279246/+:0000000000|NFATC3::chr16:68119268/+:0000141411|SLC7A6::chr16:68300495/+:0000000000|SLC7A6::chr16:68307720/+:0000000000|SLC7A6::chr16:68308593/+:0000000000|SLC7A6::chr16:68298418/+:0000000000|SLC7A6::chr16:68300495/+:0000000000|SLC7A6::chr16:68307720/+:0000000000|SLC7A6::chr16:68308593/+:0000000000|SLC7A6::chr16:68298418/+:0000000000|PRMT7::chr16:68349799/+:-000027124|PRM…
chr5:149125594-149162104	36510	promotor	PPARGC1B	47.97	44.84	37.31	17.6	42.94	32.21	23.06	17.61	PPARGC1B	SLC26A2|CSNK1A1	CSNK1A1		ARHGEF37::chr5:148977321/+:0000148273|ARHGEF37::chr5:148961134/+:0000164460|SLC26A2::chr5:149357190/+:-000195086|SLC26A2::chr5:149340299/+:-000178195|PDE6A::chr5:149324355/-:0000162251|CSNK1A1::chr5:148931114/-:-000194480|CSNK1A1::chr5:148929893/-:-000195701|PPARGC1B::chr5:149109814/+:0000015780|PPARGC1B::chr5:149151502/+:0000000000
chr2:43444889-43458041	13152	promotor	ZFP36L2	46.97	49.82	44.21	31.13	31.08	32.08	19.03	19.77	ZFP36L2				ZFP36L2::chr2:43453744/-:0000000000
chr22:38657741-38717742	60001	promotor	CSNK1E|LOC400927-CSNK1E|TMEM184B	65.81	38.75	96.38	47.28	45.9	32.05	48.87	40.68	CSNK1E|LOC400927-CSNK1E|TMEM184B	SLC16A8|BAIAP2L2|PLA2G6|KDELR3|TMEM184B	CSNK1E	MAFF	DDX17::chr22:38902344/-:0000184602|SLC16A8::chr22:38478887/-:-000178854|SLC16A8::chr22:38479169/-:-000178572|KCNJ4::chr22:38824175/-:0000106433|KCNJ4::chr22:38851204/-:0000133462|KCNJ4::chr22:38840032/-:0000122290|BAIAP2L2::chr22:38506675/-:-000151066|PLA2G6::chr22:38577835/-:-000079906|PLA2G6::chr22:38565477/-:-000092264|PLA2G6::chr22:38577760/-:-000079981|CSNK1E::chr22:38710173/-:0000000000|CSN…
chr2:95644718-95746372	101654	promotor	MAL	129.49	83.49	161.12	87.48	52.35	32.04	40.42	36.27	MAL	ZNF2|PROM2		ZNF2|ZNF514	ZNF2::chr2:95843227/+:-000096855|ZNF2::chr2:95831161/+:-000084789|ZNF2::chr2:95841932/+:-000095560|MRPS5::chr2:95787753/-:0000041381|TEKT4::chr2:95537177/+:0000107541|TEKT4::chr2:95538561/+:0000106157|PROM2::chr2:95940200/+:-000193828|MAL::chr2:95691399/+:0000000000|ZNF514::chr2:95825262/-:0000078890|ZNF514::chr2:95823183/-:0000076811|ZNF514::chr2:95819003/-:0000072631
chr14:105105867-105237424	131557	promotor	SIVA1|ADSSL1|INF2	98.64	39.5	93.6	26.08	78.33	31.87	48.42	21.86	SIVA1|ADSSL1|INF2	PLD4|CEP170B|ZBTB42|TMEM179	AKT1	ZBTB42	PLD4::chr14:105391186/+:-000153762|CEP170B::chr14:105342592/+:-000105168|CEP170B::chr14:105344221/+:-000106797|CEP170B::chr14:105334760/+:-000097336|CEP170B::chr14:105331649/+:-000094225|SIVA1::chr14:105219469/+:0000000000|C14orf180::chr14:105052751/+:0000053116|C14orf180::chr14:105046020/+:0000059847|C14orf180::chr14:105047477/+:0000058390|AKT1::chr14:105259546/-:0000022122|AKT1::chr14:105259937…
chr3:193494771-193553278	58507	3 prime	OPA1	127.88	81.93	94.57	51.9	47.32	31.86	23.85	22.45					OPA1::chr3:193310932/+:0000183839
chr1:40535222-40575038	39816	promotor	PPT1	54.03	68.43	6.97	8.76	28.01	31.82	0.93	5.71	PPT1	MYCL|TMCO2|RLF|TRIT1|ZMPSTE24			MYCL::chr1:40367686/-:-000167536|PPT1::chr1:40563141/-:0000000000|TMCO2::chr1:40713572/+:-000138534|RLF::chr1:40627040/+:-000052002|CAP1::chr1:40525008/+:0000010214|CAP1::chr1:40506254/+:0000028968|MFSD2A::chr1:40420783/+:0000114439|MFSD2A::chr1:40430882/+:0000104340|TRIT1::chr1:40349176/-:-000186046|ZMPSTE24::chr1:40723721/+:-000148683
chr11:67884383-67928464	44081	promotor	CHKA	76.21	52.47	65.55	44.96	45.01	31.7	26.24	28.47	CHKA	LRP5|UNC93B1	CHKA		ALDH3B1::chr11:67786241/+:0000098142|ALDH3B1::chr11:67788953/+:0000095430|ALDH3B1::chr11:67782766/+:0000101617|ALDH3B1::chr11:67776016/+:0000108367|ALDH3B1::chr11:67786638/+:0000097745|ALDH3B1::chr11:67785996/+:0000098387|ALDH3B1::chr11:67777774/+:0000106609|LRP5::chr11:68125117/+:-000196653|LRP5::chr11:68080076/+:-000151612|LRP5::chr11:68115314/+:-000186850|LRP5::chr11:68125117/+:-000196653|LRP5…
chr3:193977773-194055429	77656	genebody_exon	LINC00887|LINC00887|LINC00887	134.79	65.4	170.87	61.84	60.86	31.51	52.23	33.79				HES1	CPN2::chr3:194063433/-:0000008004|CPN2::chr3:194072056/-:0000016627|ATP13A3::chr3:194188967/-:0000133538|ATP13A3::chr3:194182964/-:0000127535|HES1::chr3:193853930/+:0000123843|LRRC15::chr3:194090471/-:0000035042|LRRC15::chr3:194081774/-:0000026345|LRRC15::chr3:194084140/-:0000028711|GP5::chr3:194119994/-:0000064565|GP5::chr3:194119012/-:0000063583
chr21:43097304-43105699	8395	genebody_exon	LINC00111	51.1	60.25	25.18	30.44	28.61	31.49	11.96	17.38			RIPK4	PRDM15	PRDM15::chr21:43299590/-:0000193891|RIPK4::chr21:43187248/-:0000081549
chr20:19859950-19927250	67300	promotor	RIN2	81.79	62.65	127.65	76.15	36.17	31.4	36.95	34.86	RIN2	CFAP61|NAA20			CFAP61::chr20:20037261/+:-000110011|CFAP61::chr20:20037289/+:-000110039|CFAP61::chr20:20033157/+:-000105907|NAA20::chr20:19997933/+:-000070683|NAA20::chr20:19998438/+:-000071188|CRNKL1::chr20:20030074/-:0000102824|CRNKL1::chr20:20033135/-:0000105885|CRNKL1::chr20:20036689/-:0000109439|CRNKL1::chr20:20033365/-:0000106115|CRNKL1::chr20:20029144/-:0000101894|CRNKL1::chr20:20033271/-:0000106021|CRNKL…
chr1:117749365-117782919	33554	promotor	VTCN1	60.33	59.36	11.98	10.82	30.64	31.37	6.34	8.95	VTCN1	VTCN1|MAN1A2|TRIM45			VTCN1::chr1:117699542/-:-000049823|VTCN1::chr1:117712792/-:-000036573|VTCN1::chr1:117753581/-:0000000000|VTCN1::chr1:117746457/-:-000002908|VTCN1::chr1:117699542/-:-000049823|VTCN1::chr1:117712792/-:-000036573|VTCN1::chr1:117753581/-:0000000000|VTCN1::chr1:117746457/-:-000002908|TRIM45::chr1:117664410/-:-000084955|TTF2::chr1:117602948/+:0000146417|MAN1A2::chr1:117910084/+:-000127165
chr15:101381358-101471968	90610	promotor	LRRK1|ALDH1A3	66.45	59.04	66.41	60.17	35.37	31.32	21.79	32.89	LRRK1|ALDH1A3		LRRK1		LRRK1::chr15:101459419/+:0000000000|LRRK1::chr15:101464715/+:0000000000|ALDH1A3::chr15:101419896/+:0000000000
chr20:34312370-34394915	82545	promotor	PHF20|RBM39	130.53	74.58	119.66	63.78	53.85	31.31	28.36	22.56	PHF20|RBM39	CPNE1|NFS1|RBM12|CNBD2|C20orf173			SCAND1::chr20:34542260/-:0000147345|SCAND1::chr20:34542408/-:0000147493|SCAND1::chr20:34543280/-:0000148365|SCAND1::chr20:34542547/-:0000147632|ROMO1::chr20:34287231/+:0000025139|SPAG4::chr20:34203808/+:0000108562|CPNE1::chr20:34241830/-:-000070540|CPNE1::chr20:34252877/-:-000059493|CPNE1::chr20:34246935/-:-000065435|CPNE1::chr20:34246903/-:-000065467|ERGIC3::chr20:34129777/+:0000182593|NFS1::chr…
chr11:6479430-6504596	25166	promotor	ARFIP2|TIMM10B|TRIM3	73.87	57.18	60.03	35.53	41.47	31.3	24.74	21.25	ARFIP2|TIMM10B|TRIM3	HPX|APBB1|ILK|PRKCDBP|DNHD1	ILK		CCKBR::chr11:6280903/+:0000198527|DCHS1::chr11:6662963/-:0000158367|DCHS1::chr11:6677079/-:0000172483|ARFIP2::chr11:6501692/-:0000000000|ARFIP2::chr11:6502708/-:0000000000|ARFIP2::chr11:6501297/-:0000000000|ARFIP2::chr11:6501652/-:0000000000|HPX::chr11:6462253/-:-000017177|RRP8::chr11:6624879/-:0000120283|TPP1::chr11:6640691/-:0000136095|APBB1::chr11:6426892/-:-000052538|APBB1::chr11:6426162/-:-0…
chr7:137615956-137687832	71876	promotor	CREB3L2|LOC100130880	85.83	67.36	31.4	15.11	31.96	31.07	10.62	6.96	CREB3L2|LOC100130880	DGKI|AKR1D1		CREB3L2	CREB3L2::chr7:137686846/-:0000000000|LOC100130880::chr7:137638093/+:0000000000|DGKI::chr7:137531608/-:-000084348|AKR1D1::chr7:137761177/+:-000073345
chr10:1461858-1510320	48462	genebody_intron	ADARB2	90.28	69.88	75.1	50.94	33.33	30.91	17.24	22.34
chr12:3210842-3260807	49965	enhancer	TSPAN9	94.29	55.79	79.06	41.14	51.16	30.89	31.18	24.58		TSPAN9		TEAD4	TSPAN9::chr12:3186520/+:0000024322|TSPAN9::chr12:3192818/+:0000018024|TSPAN9::chr12:3310342/+:-000049535|TSPAN9::chr12:3186520/+:0000024322|TSPAN9::chr12:3192818/+:0000018024|TSPAN9::chr12:3310342/+:-000049535|TEAD4::chr12:3069113/+:0000141729|TEAD4::chr12:3126563/+:0000084279|TEAD4::chr12:3103903/+:0000106939|TEAD4::chr12:3120169/+:0000090673|TEAD4::chr12:3068477/+:0000142365|TEAD4::chr12:312133…
chr19:58309667-58331994	22327	promotor	ZNF552	28.73	56.58	22.23	27.72	15.95	30.75	7.89	14.9	ZNF552	ZNF154|ZNF671|ZNF587B|ZNF587		ZNF211|ZNF154|ZNF671|ZNF530|ZNF586|ZNF256|ZNF417|ZNF418|ZNF606|ZNF552|ZNF587|ZNF551|ZNF776|ZSCAN4|ZNF134|ZNF814	ZNF211::chr19:58144534/+:0000165133|ZNF211::chr19:58145996/+:0000163671|ZNF211::chr19:58145390/+:0000164277|ZNF671::chr19:58238994/-:-000070673|ZNF154::chr19:58220578/-:-000089089|ZNF418::chr19:58446739/-:0000114745|ZNF418::chr19:58445269/-:0000113275|ZNF256::chr19:58459076/-:0000127082|ZNF776::chr19:58258163/+:0000051504|ZNF606::chr19:58514713/-:0000182719|ZNF606::chr19:58512737/-:0000180743|ZNF…
chr1:181052901-181112394	59493	promotor	IER5	92.87	55.59	61.33	39.2	50.06	30.71	25.74	24.87	IER5	STX6			IER5::chr1:181057637/+:0000000000|KIAA1614::chr1:180882312/+:0000170589|MR1::chr1:181003022/+:0000049879|MR1::chr1:181002560/+:0000050341|STX6::chr1:180962560/-:-000090341|STX6::chr1:180992256/-:-000060645
chr15:89650596-89715350	64754	promotor	ABHD2	13.13	60.39	1.36	-0.75	12.78	30.66	-0.15	0.98	ABHD2	FANCI|MFGE8			ABHD2::chr15:89631380/+:0000019216|ABHD2::chr15:89656955/+:0000000000|ABHD2::chr15:89647412/+:0000003184|ABHD2::chr15:89647133/+:0000003463|ABHD2::chr15:89659552/+:0000000000|ABHD2::chr15:89633513/+:0000017083|ABHD2::chr15:89645730/+:0000004866|POLG::chr15:89878025/-:0000162675|POLG::chr15:89877143/-:0000161793|RLBP1::chr15:89762305/-:0000046955|RLBP1::chr15:89764921/-:0000049571|RLBP1::chr15:897…
chr1:45120767-45206281	85514	promotor	C1orf228|TMEM53|KIF2C	75.07	39.75	105	76.6	70.86	30.63	52.4	44.62	C1orf228|TMEM53|KIF2C	PLK3|RPS8|BTBD19|KIF2C	PLK3		TCTEX1D4::chr1:45272346/-:0000066065|TCTEX1D4::chr1:45272956/-:0000066675|C1orf228::chr1:45155347/+:0000000000|C1orf228::chr1:45140393/+:0000000000|PLK3::chr1:45266035/+:-000059754|BTBD19::chr1:45274153/+:-000067872|PTCH2::chr1:45308615/-:0000102334|RPS8::chr1:45241245/+:-000034964|TMEM53::chr1:45120880/-:0000000000|TMEM53::chr1:45140279/-:0000000000|KIF2C::chr1:45213055/+:-000006774|KIF2C::chr1:…
chr9:132079504-132127982	48478	promotor	C9orf106	91.84	47.24	101.61	37.57	66.8	30.55	44.16	23.6	C9orf106	IER5L			PPP2R4::chr9:131882791/+:0000196713|IER5L::chr9:131940539/-:-000138965|C9orf106::chr9:132084070/+:0000000000|C9orf106::chr9:132083294/+:0000000000
chr12:6470592-6502829	32237	promotor	LTBR|SCNN1A	48.02	44.41	43.43	36.22	33.86	30.52	20.94	23.99	LTBR|SCNN1A	TNFRSF1A|CD27|GAPDH|NCAPD2|TAPBPL			IFFO1::chr12:6665248/-:0000162419|LTBR::chr12:6484533/+:0000000000|LTBR::chr12:6493198/+:0000000000|PLEKHG6::chr12:6420098/+:0000050494|PLEKHG6::chr12:6421816/+:0000048776|PLEKHG6::chr12:6421324/+:0000049268|PLEKHG6::chr12:6419601/+:0000050991|VAMP1::chr12:6580064/-:0000077235|TNFRSF1A::chr12:6451282/-:-000019310|NOP2::chr12:6677087/-:0000174258|NOP2::chr12:6677497/-:0000174668|CD27::chr12:655405…
chr7:70682791-70718645	35854	genebody_intron	WBSCR17	65.46	56.96	29.49	27.51	38.64	30.5	11.16	14.6					WBSCR17::chr7:70597522/+:0000085269
chr7:70174520-70210508	35988	genebody_intron	AUTS2	72.76	58.34	72.15	35.78	37.58	30.5	20.93	16.83
chr6:159176954-159293072	116118	promotor	C6orf99|EZR	124.45	57.55	144.32	65.2	81.3	30.45	64.43	36.78	C6orf99|EZR	C6orf99|DYNLT1			SYTL3::chr6:159082300/+:0000094654|SYTL3::chr6:159071045/+:0000105909|SYTL3::chr6:159072784/+:0000104170|SYTL3::chr6:159084236/+:0000092718|SYTL3::chr6:159083781/+:0000093173|TAGAP::chr6:159464686/-:0000171614|TAGAP::chr6:159461863/-:0000168791|TAGAP::chr6:159465235/-:0000172163|TAGAP::chr6:159463384/-:0000170312|TAGAP::chr6:159462546/-:0000169474|TAGAP::chr6:159466183/-:0000173111|TAGAP::chr6:15…
chr3:42510825-42599804	88979	promotor	VIPR1	108.25	69.68	96.36	31.33	44.5	30.42	25.21	16.01	VIPR1	KLHL40|SS18L2|LYZL4|NKTR|ZBTB47		ZBTB47	SEC22C::chr3:42623519/-:0000023715|SEC22C::chr3:42642571/-:0000042767|SEC22C::chr3:42610564/-:0000010760|ZBTB47::chr3:42699766/+:-000099962|ZBTB47::chr3:42695175/+:-000095371|SS18L2::chr3:42632297/+:-000032493|LYZL4::chr3:42448815/-:-000062010|LYZL4::chr3:42452093/-:-000058732|LYZL4::chr3:42448834/-:-000061991|KLHL40::chr3:42727010/+:-000127206|VIPR1::chr3:42567378/+:0000000000|VIPR1::chr3:425441…
chr10:73571027-73612560	41533	promotor	PSAP|CDH23	40.92	43.36	31.11	29.25	38.45	30.4	18.09	25.38	PSAP|CDH23	C10orf54|CHST3|C10orf105			C10orf54::chr10:73533336/-:-000037691|PSAP::chr10:73611081/-:0000000000|CHST3::chr10:73765493/+:-000152933|CHST3::chr10:73724119/+:-000111559|CDH23::chr10:73571639/+:0000000000|CDH23::chr10:73555527/+:0000015500|CDH23::chr10:73556860/+:0000014167|C10orf105::chr10:73497580/-:-000073447|C10orf105::chr10:73479577/-:-000091450|C10orf105::chr10:73476098/-:-000094929
chr1:204028451-204081026	52575	promotor	SOX13	67.77	38.69	37.38	12.43	46.06	30.38	15.62	10.73	SOX13			SOX13	KISS1::chr1:204165618/-:0000084592|KISS1::chr1:204162041/-:0000081015|SOX13::chr1:204042245/+:0000000000|SOX13::chr1:204082042/+:-000001016|PLEKHA6::chr1:204243936/-:0000162910|PLEKHA6::chr1:204242867/-:0000161841|GOLT1A::chr1:204183219/-:0000102193|REN::chr1:204135464/-:0000054438|ETNK2::chr1:204121309/-:0000040283|ETNK2::chr1:204115891/-:0000034865|SNRPE::chr1:203830712/+:0000197739
chr7:47600408-47676940	76532	promotor	TNS3	135.56	53.75	18.68	16.95	75.28	30.35	11.06	13.82	TNS3	TNS3|C7orf69|C7orf65			TNS3::chr7:47621741/-:0000000000|TNS3::chr7:47520738/-:-000079670|TNS3::chr7:47568744/-:-000031664|TNS3::chr7:47546541/-:-000053867|TNS3::chr7:47479255/-:-000121153|TNS3::chr7:47481652/-:-000118756|TNS3::chr7:47621741/-:0000000000|TNS3::chr7:47520738/-:-000079670|TNS3::chr7:47568744/-:-000031664|TNS3::chr7:47546541/-:-000053867|TNS3::chr7:47479255/-:-000121153|TNS3::chr7:47481652/-:-000118756|TNS…
chr7:2748799-2775430	26631	enhancer	BRAT1	68.48	47.01	94.42	57.39	39.04	30.34	30.75	31.76		BRAT1			AMZ1::chr7:2719155/+:0000029644|AMZ1::chr7:2727835/+:0000020964|AMZ1::chr7:2739867/+:0000008932|GNA12::chr7:2802773/-:0000027343|GNA12::chr7:2883958/-:0000108528|GNA12::chr7:2854892/-:0000079462|IQCE::chr7:2611159/+:0000137640|IQCE::chr7:2598605/+:0000150194|IQCE::chr7:2611159/+:0000137640|IQCE::chr7:2598605/+:0000150194|TTYH3::chr7:2671602/+:0000077197|LFNG::chr7:2552162/+:0000196637|LFNG::chr7:…
chr17:81121371-81154300	32929	enhancer	B3GNTL1	89.65	54.43	84.04	30.25	43.51	30.21	26.59	15.51		B3GNTL1			METRNL::chr17:81037566/+:0000083805|B3GNTL1::chr17:81009685/-:-000111686
chr2:70296217-70371436	75219	promotor	PCBP1	119.21	87.1	139.5	91.84	44.68	30.19	33.82	31.05	PCBP1	PCYOX1|ASPRV1		MXD1	PCYOX1::chr2:70485230/+:-000113794|ASPRV1::chr2:70189396/-:-000106821|TIA1::chr2:70475778/-:0000104342|SNRNP27::chr2:70121074/+:0000175143|PCBP1::chr2:70314584/+:0000000000|FAM136A::chr2:70529219/-:0000157783|SNRPG::chr2:70520868/-:0000149432|MXD1::chr2:70142172/+:0000154045|C2orf42::chr2:70409128/-:0000037692|C2orf42::chr2:70418150/-:0000046714|C2orf42::chr2:70410066/-:0000038630
chr19:45906636-46033043	126407	promotor	PPP1R13L|ERCC1|RTN2|CD3EAP|VASP|FOSB	84.32	54.5	84.39	46.12	66.16	30.14	42.38	37.97	PPP1R13L|ERCC1|RTN2|CD3EAP|VASP|FOSB	C19orf83|PPP1R13L|CKM|ERCC2|QPCTL|EXOC3L2|GIPR	CKM|MARK4	FOSB	PPP1R13L::chr19:45909606/-:0000000000|PPP1R13L::chr19:45908311/-:0000000000|PPP1R13L::chr19:45901596/-:-000005040|FBXO46::chr19:46216830/-:0000183787|SNRPD2::chr19:46195442/-:0000162399|SNRPD2::chr19:46191823/-:0000158780|SNRPD2::chr19:46192604/-:0000159561|GPR4::chr19:46095954/-:0000062911|GPR4::chr19:46105465/-:0000072422|GPR4::chr19:46095954/-:0000062911|GPR4::chr19:46105465/-:0000072422|CD3EA…
chr7:6034323-6067673	33350	promotor	AIMP2|PMS2	66.57	43.6	87.03	52.29	35.89	30.13	33.53	31.15	AIMP2|PMS2	RSPH10B|USP42|RSPH10B2	EIF2AK1		OCM::chr7:5920428/+:0000113895|EIF2AK1::chr7:6098859/-:0000031186|RSPH10B::chr7:6007067/-:-000027256|RSPH10B::chr7:6006831/-:-000027492|RSPH10B::chr7:6010313/-:-000024010|AIMP2::chr7:6048881/+:0000000000|USP42::chr7:6150755/+:-000083082|USP42::chr7:6144549/+:-000076876|CCZ1::chr7:5938340/+:0000095983|PMS2::chr7:6048736/-:0000000000|RSPH10B2::chr7:6007067/-:-000027256|RSPH10B2::chr7:6006831/-:-000…
chr1:12639836-12680906	41070	promotor	DHRS3	53.84	45.41	57.58	42.06	32.4	30.08	23.63	30.38	DHRS3	PRAMEF1|PRAMEF12|AADACL3|C1orf158			PRAMEF1::chr1:12853351/+:-000172445|PRAMEF1::chr1:12851545/+:-000170639|PRAMEF1::chr1:12854842/+:-000173936|PRAMEF12::chr1:12834990/+:-000154084|DHRS3::chr1:12677736/-:0000000000|AADACL3::chr1:12776117/+:-000095211|C1orf158::chr1:12806133/+:-000125227
chr5:32169833-32237535	67702	promotor	GOLPH3	102.41	71.31	111.17	70.93	44.16	30.07	27.48	29.39	GOLPH3				GOLPH3::chr5:32174424/-:0000000000|MTMR12::chr5:32313113/-:0000075578
chr7:37546149-37592052	45903	enhancer	ELMO1	120.68	63.71	13.49	-1.83	42.99	29.99	-0.06	-1.03		ELMO1			ELMO1::chr7:37382366/-:-000163783|ELMO1::chr7:37488928/-:-000057221|ELMO1::chr7:37488554/-:-000057595|ELMO1::chr7:37393271/-:-000152878|ELMO1::chr7:37382366/-:-000163783|ELMO1::chr7:37488928/-:-000057221|ELMO1::chr7:37488554/-:-000057595|ELMO1::chr7:37393271/-:-000152878
chr8:110642536-110658751	16215	promotor	SYBU	23.96	44.57	10.11	17.71	22.46	29.86	5.24	12.76	SYBU	SYBU			EBAG9::chr8:110551928/+:0000090608|EBAG9::chr8:110552303/+:0000090233|EBAG9::chr8:110563038/+:0000079498|EBAG9::chr8:110552854/+:0000089682|SYBU::chr8:110657050/-:0000000000|SYBU::chr8:110658232/-:0000000000|SYBU::chr8:110693233/-:0000034482|SYBU::chr8:110661131/-:0000002380|SYBU::chr8:110656944/-:0000000000|SYBU::chr8:110631267/-:-000011269|SYBU::chr8:110657821/-:0000000000|SYBU::chr8:110655418/…
chr22:46390505-46482173	91668	promotor	PRR34	89.07	59.36	58.05	25.36	50.23	29.8	19.58	12.42	PRR34	PPARA|TTC38|WNT7B		PPARA	WNT7B::chr22:46373007/-:-000017498|TTC38::chr22:46663860/+:-000181687|PRR34::chr22:46450023/-:0000000000|CDPF1::chr22:46646192/-:0000164019|PPARA::chr22:46546498/+:-000064325|PPARA::chr22:46547790/+:-000065617|PPARA::chr22:46572649/+:-000090476|PPARA::chr22:46594238/+:-000112065
chr21:44815561-44938987	123426	promotor	SIK1	67.79	45.88	152.44	53.27	42.05	29.64	53.49	36.01	SIK1	RRP1B|PDXK	PDXK|SIK1		RRP1B::chr21:45079431/+:-000140444|SIK1::chr21:44847001/-:0000000000|SIK1::chr21:44846071/-:0000000000|HSF2BP::chr21:45079373/-:0000140386|HSF2BP::chr21:45078200/-:0000139213|PDXK::chr21:45138977/+:-000199990
chr7:5450587-5490888	40301	promotor	TNRC18	78.75	72.48	64.28	56.37	39.2	29.64	19.34	23.44	TNRC18	FSCN1			WIPI2::chr7:5254165/+:0000196422|WIPI2::chr7:5253899/+:0000196688|WIPI2::chr7:5256193/+:0000194394|TNRC18::chr7:5463176/-:0000000000|TNRC18::chr7:5461119/-:0000000000|SLC29A4::chr7:5327436/+:0000123151|SLC29A4::chr7:5327439/+:0000123148|SLC29A4::chr7:5322560/+:0000128027|FBXL18::chr7:5553398/-:0000062510|ACTB::chr7:5569293/-:0000078405|ACTB::chr7:5570231/-:0000079343|FSCN1::chr7:5632435/+:-000141…
chr1:8930712-8978918	48206	promotor	ENO1	89.11	52.07	55.56	31.02	46.43	29.63	23.67	18.84	ENO1	RERE|CA6		RERE	RERE::chr1:8877698/-:-000053014|RERE::chr1:8852646/-:-000078066|RERE::chr1:8877698/-:-000053014|RERE::chr1:8852646/-:-000078066|ENO1::chr1:8939150/-:0000000000|ENO1::chr1:8931634/-:0000000000|ENO1::chr1:8928115/-:-000002597|ENO1::chr1:8934975/-:0000000000|SLC2A5::chr1:9129886/-:0000150968|CA6::chr1:9005892/+:-000026974
chr18:9796537-9871304	74767	enhancer	VAPA|TXNDC2|PPP4R1	62.84	68.13	63.99	58.47	32.58	29.6	18.87	24.57		VAPA|TXNDC2|PPP4R1			VAPA::chr18:9913954/+:-000042650|TXNDC2::chr18:9885722/+:-000014418|TXNDC2::chr18:9886585/+:-000015281|PPP4R1::chr18:9614604/-:-000181933|RAB31::chr18:9708227/+:0000088310
chr17:8013109-8154172	141063	promotor	CTC1|AURKB|PFAS|ALOXE3|PER1|TMEM107|VAMP2|C17orf59|HES7	101.26	37.45	85.54	28.37	70.98	29.54	37.08	24.34	CTC1|AURKB|PFAS|ALOXE3|PER1|TMEM107|VAMP2|C17orf59|HES7	RANGRF|ALOX12B|ARHGEF15|ODF4|NDEL1|TRAPPC1	AURKB|GUCY2D	HES7	RANGRF::chr17:8191968/+:-000037796|KRBA2::chr17:8273703/-:0000119531|KRBA2::chr17:8274857/-:0000120685|KRBA2::chr17:8280028/-:0000125856|CTC1::chr17:8151412/-:0000000000|SLC25A35::chr17:8198169/-:0000043997|RPL26::chr17:8286564/-:0000132392|RPL26::chr17:8285632/-:0000131460|CNTROB::chr17:7835441/+:0000177668|AURKB::chr17:8113943/-:0000000000|AURKB::chr17:8111157/-:0000000000|AURKB::chr17:8113566/…
chr2:1620600-1651442	30842	genebody_exon	PXDN|PXDN|PXDN|PXDN|PXDN|PXDN	83.32	62.6	31.03	18.26	37.13	29.45	10.69	11.8					PXDN::chr2:1748318/-:0000096876
chr6:10402890-10454636	51746	promotor	TFAP2A	80.35	56.33	86.21	53.66	41.35	29.44	29.35	29.74	TFAP2A	GCNT2		TFAP2A	TFAP2A::chr6:10415469/-:0000000000|TFAP2A::chr6:10412606/-:0000000000|TFAP2A::chr6:10419796/-:0000000000|GCNT2::chr6:10527706/+:-000073070|GCNT2::chr6:10555948/+:-000101312|GCNT2::chr6:10521567/+:-000066931|GCNT2::chr6:10585992/+:-000131356|GCNT2::chr6:10528863/+:-000074227
chr1:171178745-171196504	17759	enhancer	FMO1|FMO4	33.38	76.07	15.94	28.99	16.86	29.41	4.02	10.63		FMO1|FMO4			FMO2::chr1:171165787/+:0000012958|FMO2::chr1:171173003/+:0000005742|FMO2::chr1:171162473/+:0000016272|FMO2::chr1:171154846/+:0000023899|FMO2::chr1:171154346/+:0000024399|FMO3::chr1:171061793/+:0000116952|FMO3::chr1:171060017/+:0000118728|FMO1::chr1:171227061/+:-000030557|FMO1::chr1:171217609/+:-000021105|FMO1::chr1:171227220/+:-000030716|FMO4::chr1:171283321/+:-000086817|FMO4::chr1:171288956/+:-0…
chr2:113895539-113979109	83570	promotor	PSD4	79.46	66.64	39.92	15.06	37.08	29.38	11.7	5.95	PSD4	IL36B		PAX8	IL1RN::chr2:113885265/+:0000010274|IL1RN::chr2:113875469/+:0000020070|IL1RN::chr2:113885137/+:0000010402|IL1RN::chr2:113879024/+:0000016515|IL36RN::chr2:113816988/+:0000078551|IL36RN::chr2:113816214/+:0000079325|IL36RN::chr2:113816684/+:0000078855|IL1F10::chr2:113830287/+:0000065252|IL1F10::chr2:113825546/+:0000069993|IL1F10::chr2:113829894/+:0000065645|PSD4::chr2:113931559/+:0000000000|PSD4::chr…
chr19:1353998-1422991	68993	promotor	GAMT|MUM1|DAZAP1|NDUFS7	58.18	44.28	56.33	24.98	43.78	29.33	27.16	21.96	GAMT|MUM1|DAZAP1|NDUFS7	SBNO2|RPS15|PLK5|C19orf26|APC2|REEP6	STK11|PLK5	MBD3	MIDN::chr19:1249888/+:0000104110|MIDN::chr19:1248551/+:0000105447|DAZAP1::chr19:1407567/+:0000000000|UQCR11::chr19:1605482/-:0000182491|GAMT::chr19:1401568/-:0000000000|MUM1::chr19:1356322/+:0000000000|MUM1::chr19:1354975/+:0000000000|MBD3::chr19:1592759/-:0000169768|RPS15::chr19:1438362/+:-000015371|ADAMTSL5::chr19:1513187/-:0000090196|ADAMTSL5::chr19:1511158/-:0000088167|CIRBP::chr19:1269264/+:…
chr14:71088434-71135154	46720	promotor	TTC9	61.7	69.97	53.7	60.73	24.55	29.3	13.92	28.23	TTC9	MED6|ADAM20	MAP3K9		MED6::chr14:71067406/-:-000021028|MAP3K9::chr14:71227898/-:0000092744|MAP3K9::chr14:71232203/-:0000097049|MAP3K9::chr14:71250168/-:0000115014|ADAM21::chr14:70924065/+:0000164369|ADAM21::chr14:70918873/+:0000169561|ADAM20::chr14:70991649/-:-000096785|ADAM20::chr14:71001731/-:-000086703|ADAM20::chr14:70991649/-:-000096785|ADAM20::chr14:71001731/-:-000086703|TTC9::chr14:71108503/+:0000000000
chr6:32934378-32953313	18935	promotor	BRD2	108.39	82.63	98.5	75.03	40.35	29.21	23.03	20.29	BRD2	TAP1|HLA-DPB1|TAP2|HLA-DOB|PSMB8|HLA-DMB|HLA-DMA	BRD2		TAP1::chr6:32820563/-:-000113815|TAP1::chr6:32821747/-:-000112631|TAP1::chr6:32820278/-:-000114100|HLA-DPB1::chr6:33043702/+:-000090389|TAP2::chr6:32806599/-:-000127779|TAP2::chr6:32806546/-:-000127832|TAP2::chr6:32806013/-:-000128365|PSMB9::chr6:32821937/+:0000112441|HLA-DOA::chr6:32977388/-:0000024075|HLA-DOB::chr6:32784824/-:-000149554|PSMB8::chr6:32812711/-:-000121667|PSMB8::chr6:32811815/-:-…
chr22:30161796-30218403	56607	promotor	UQCR10|ZMAT5	103.19	52.79	82.22	26.93	51.88	29.19	30.45	18.57	UQCR10|ZMAT5	NIPSNAP1|ZMAT5|MTMR3			NIPSNAP1::chr22:29977325/-:-000184471|NIPSNAP1::chr22:29977084/-:-000184712|CABP7::chr22:30116343/+:0000045453|UQCR10::chr22:30163357/+:0000000000|ZMAT5::chr22:30144559/-:-000017237|ZMAT5::chr22:30150851/-:-000010945|ZMAT5::chr22:30162968/-:0000000000|NF2::chr22:29999544/+:0000162252|ASCC2::chr22:30234292/-:0000015889|ASCC2::chr22:30228330/-:0000009927|MTMR3::chr22:30353024/+:-000134621|MTMR3::ch…
chr2:38296913-38343151	46238	promotor	CYP1B1	100.92	65.89	75.9	38.22	39.31	29.19	22.43	14.04	CYP1B1				RMDN2::chr2:38155901/+:0000141012|RMDN2::chr2:38156404/+:0000140509|RMDN2::chr2:38152461/+:0000144452|RMDN2::chr2:38177586/+:0000119327|CYP1B1::chr2:38303322/-:0000000000|CYP1B1::chr2:38302531/-:0000000000
chr9:137216735-137279886	63151	promotor	RXRA	49.65	35.67	64.05	30.98	40.71	29.18	36.72	30.61	RXRA	RXRA		RXRA	RXRA::chr9:137298427/+:-000018541|RXRA::chr9:137218308/+:0000000000|RXRA::chr9:137293477/+:-000013591|RXRA::chr9:137271140/+:0000000000|RXRA::chr9:137299994/+:-000020108
chr11:57499413-57569115	69702	promotor	C11orf31|BTBD18|CTNND1	64.46	59.31	64.66	45.33	37	29.03	22.18	25	C11orf31|BTBD18|CTNND1	YPEL4|UBE2L6|MED19			YPEL4::chr11:57414763/-:-000084650|YPEL4::chr11:57417416/-:-000081997|ZDHHC5::chr11:57435473/+:0000063940|ZDHHC5::chr11:57439492/+:0000059921|CLP1::chr11:57426926/+:0000072487|CLP1::chr11:57425215/+:0000074198|C11orf31::chr11:57508721/+:0000000000|UBE2L6::chr11:57335802/-:-000163611|UBE2L6::chr11:57335179/-:-000164234|UBE2L6::chr11:57327904/-:-000171509|UBE2L6::chr11:57322095/-:-000177318|SERPING…
chr15:93411534-93465906	54372	promotor	CHD2	61.71	59.23	59.81	49.26	33.8	28.98	17.1	22.44	CHD2				CHD2::chr15:93444396/+:0000000000|CHD2::chr15:93443550/+:0000000000|RGMA::chr15:93616388/-:0000150482|RGMA::chr15:93617215/-:0000151309|RGMA::chr15:93616938/-:0000151032|RGMA::chr15:93631751/-:0000165845|RGMA::chr15:93632442/-:0000166536|RGMA::chr15:93616259/-:0000150353
chr4:16111118-16144319	33201	enhancer	PROM1|FGFBP2|FGFBP1	53.27	76.34	26.28	47.9	18.64	28.89	6.82	18.44		PROM1|FGFBP2|FGFBP1			PROM1::chr4:16085622/-:-000025496|PROM1::chr4:16085593/-:-000025525|PROM1::chr4:16077740/-:-000033378|FGFBP2::chr4:15964858/-:-000146260|FGFBP1::chr4:15940362/-:-000170756|FGFBP1::chr4:15940093/-:-000171025|FGFBP1::chr4:15938274/-:-000172844|TAPT1::chr4:16228160/-:0000083841
chr20:44406469-44471766	65297	promotor	TNNC2|DNTTIP1|WFDC3|UBE2C|SNX21	50.73	50.33	39.38	31.45	31.35	28.8	12.84	15.63	TNNC2|DNTTIP1|WFDC3|UBE2C|SNX21	SLC12A5|WFDC10B|ZSWIM1|ZSWIM3|CTSA|WFDC9|WFDC8|PCIF1|WFDC11|MMP9		ZNF335	ZNF335::chr20:44600098/-:0000128332|ZNF335::chr20:44600832/-:0000129066|PCIF1::chr20:44567619/+:-000095853|PCIF1::chr20:44566056/+:-000094290|PCIF1::chr20:44563316/+:-000091550|SPATA25::chr20:44516237/-:0000044471|TNNC2::chr20:44455952/-:0000000000|DNTTIP1::chr20:44420575/+:0000000000|SPINT4::chr20:44350987/+:0000055482|SLC12A5::chr20:44657820/+:-000186054|SLC12A5::chr20:44650328/+:-000178562|NEU…
chr10:61647450-61670311	22861	promotor	CCDC6	41.32	49.41	28.51	19.21	24.03	28.78	9.06	8.74	CCDC6	SLC16A9|MRLN			SLC16A9::chr10:61469648/-:-000177802|MRLN::chr10:61498319/-:-000149131|MRLN::chr10:61498876/-:-000148574|MRLN::chr10:61496977/-:-000150473|MRLN::chr10:61513202/-:-000134248|MRLN::chr10:61498319/-:-000149131|MRLN::chr10:61498876/-:-000148574|MRLN::chr10:61496977/-:-000150473|MRLN::chr10:61513202/-:-000134248|CCDC6::chr10:61666413/-:0000000000
chr13:99056529-99084049	27520	genebody_exon	FARP1|FARP1|FARP1|FARP1|FARP1	64.95	59.5	13.42	18.25	28.25	28.73	6.57	10.92			STK24		STK24::chr13:99229404/-:0000145355|STK24::chr13:99174378/-:0000090329|STK24::chr13:99229404/-:0000145355|STK24::chr13:99174378/-:0000090329|FARP1::chr13:98865473/+:0000191056
chr2:119931798-120011185	79387	promotor	STEAP3	57.5	53.4	52.96	41.39	33.1	28.63	24.98	22.98	STEAP3	DBI|C1QL2|TMEM37			DBI::chr2:120124828/+:-000113643|DBI::chr2:120124623/+:-000113438|DBI::chr2:120125134/+:-000113949|DBI::chr2:120124499/+:-000113314|DBI::chr2:120125763/+:-000114578|DBI::chr2:120125250/+:-000114065|DBI::chr2:120125139/+:-000113954|C1QL2::chr2:119916470/-:-000015328|TMEM37::chr2:120189445/+:-000178260|STEAP3::chr2:119981383/+:0000000000|STEAP3::chr2:119988195/+:0000000000|STEAP3::chr2:119996938/+:…
chr22:45864513-45950885	86372	promotor	FBLN1	79.98	62.34	76.33	54.17	37.52	28.59	26.39	26.73	FBLN1	SMC1B|ATXN10			SMC1B::chr22:45809499/-:-000055014|UPK3A::chr22:45680867/+:0000183646|FAM118A::chr22:45705080/+:0000159433|FAM118A::chr22:45705908/+:0000158605|FAM118A::chr22:45705784/+:0000158729|FAM118A::chr22:45718251/+:0000146262|RIBC2::chr22:45809571/+:0000054942|ATXN10::chr22:46067677/+:-000116792|FBLN1::chr22:45898718/+:0000000000
chr1:1677738-1725156	47418	promotor	NADK|SLC35E2	60.02	43.95	107.32	40.33	39.89	28.49	45.17	26.89	NADK|SLC35E2	CALML6|C1orf233|CDK11A|CDK11B|SSU72|SLC35E2|SLC35E2B	CDK11A|CDK11B		NADK::chr1:1690080/-:0000000000|NADK::chr1:1696884/-:0000000000|NADK::chr1:1709908/-:0000000000|NADK::chr1:1710296/-:0000000000|NADK::chr1:1711507/-:0000000000|NADK::chr1:1690080/-:0000000000|NADK::chr1:1696884/-:0000000000|NADK::chr1:1709908/-:0000000000|NADK::chr1:1710296/-:0000000000|NADK::chr1:1711507/-:0000000000|CALML6::chr1:1846265/+:-000121109|GNB1::chr1:1770676/-:0000045520|GNB1::chr1:17…
chr9:73025363-73038192	12829	promotor	KLF9	34.07	42.62	32.73	35.14	27.13	28.45	15.46	22.71	KLF9			KLF9	SMC5::chr9:72873877/+:0000151486|KLF9::chr9:73029572/-:0000000000
chr19:44204285-44332346	128061	promotor	LYPD5|IRGC|SMG9|KCNN4|ZNF283	87.71	50.33	141.93	64.83	51.11	28.21	53.22	35.15	LYPD5|IRGC|SMG9|KCNN4|ZNF283	ZNF230|IRGQ|ZNF221|PLAUR|ZNF155|ZNF222|ZNF428|XRCC1|CADM4|PHLDB3|ZNF283|ETHE1		ZNF230|ZNF45|ZNF221|ZNF155|ZNF222|ZNF575|ZNF576|ZNF283	IRGQ::chr19:44099491/-:-000104794|IRGQ::chr19:44100286/-:-000103999|IRGQ::chr19:44099491/-:-000104794|IRGQ::chr19:44100286/-:-000103999|ZNF222::chr19:44529493/+:-000197147|ZNF222::chr19:44530177/+:-000197831|LYPD5::chr19:44304180/-:0000000000|LYPD5::chr19:44324807/-:0000000000|LYPD5::chr19:44306612/-:0000000000|LYPD5::chr19:44303985/-:0000000000|PINLYP::chr19:44085363/+:0000118922|PINLYP::chr19:4…
chr2:233456983-233538183	81200	promotor	EFHD1	63.41	39.26	37.97	16.46	42.97	28.2	18.54	13.45	EFHD1	C2orf82|GIGYF2|TIGD1|ECEL1			KCNJ13::chr2:233641274/-:0000103091|KCNJ13::chr2:233635854/-:0000097671|KCNJ13::chr2:233636087/-:0000097904|EFHD1::chr2:233498206/+:0000000000|EFHD1::chr2:233470766/+:0000000000|GIGYF2::chr2:233599126/+:-000060943|GIGYF2::chr2:233599864/+:-000061681|GIGYF2::chr2:233568133/+:-000029950|GIGYF2::chr2:233565294/+:-000027111|GIGYF2::chr2:233562014/+:-000023831|PRSS56::chr2:233385172/+:0000071811|EIF4E…
chr11:1551463-1596813	45350	promotor	DUSP8	68.75	39.48	106.99	47.75	46.66	28.17	49.66	33.2	DUSP8	KRTAP5-5|KRTAP5-6|MOB2	BRSK2		KRTAP5-4::chr11:1643367/-:0000046554|KRTAP5-5::chr11:1651032/+:-000054219|KRTAP5-6::chr11:1718424/+:-000121611|BRSK2::chr11:1432381/+:0000119082|BRSK2::chr11:1457269/+:0000094194|BRSK2::chr11:1431672/+:0000119791|BRSK2::chr11:1411128/+:0000140335|KRTAP5-2::chr11:1619523/-:0000022710|KRTAP5-3::chr11:1629692/-:0000032879|CTSD::chr11:1785221/-:0000188408|DUSP8::chr11:1587163/-:0000000000|DUSP8::chr1…
chr3:172301756-172441217	139461	promotor	NCEH1	83.31	65.73	79.52	41.01	47.8	28.15	24.09	23.84	NCEH1	GHSR|TNFSF10|ECT2			GHSR::chr3:172166245/-:-000135511|TNFSF10::chr3:172241264/-:-000060492|TNFSF10::chr3:172241296/-:-000060460|NCEH1::chr3:172429007/-:0000000000|NCEH1::chr3:172365903/-:0000000000|NCEH1::chr3:172363481/-:0000000000|NCEH1::chr3:172429007/-:0000000000|NCEH1::chr3:172365903/-:0000000000|NCEH1::chr3:172363481/-:0000000000|ECT2::chr3:172468474/+:-000027257|ECT2::chr3:172472298/+:-000031081|ECT2::chr3:17…
chr3:53269583-53310499	40916	promotor	TKT	37.31	33.16	33.48	25.53	34.3	28.11	22.51	27.71	TKT	SFMBT1|RFT1	PRKCD		RFT1::chr3:53164469/-:-000105114|TKT::chr3:53290129/-:0000000000|PRKCD::chr3:53195222/+:0000074361|PRKCD::chr3:53212419/+:0000057164|PRKCD::chr3:53199119/+:0000070464|PRKCD::chr3:53195222/+:0000074361|PRKCD::chr3:53212419/+:0000057164|PRKCD::chr3:53199119/+:0000070464|DCP1A::chr3:53353499/-:0000043000|DCP1A::chr3:53376297/-:0000065798|DCP1A::chr3:53381653/-:0000071154|DCP1A::chr3:53378968/-:00000…
chr9:135978213-136025539	47326	promotor	GBGT1|RALGDS	16.82	35.34	27.87	24.26	19.98	28.04	16.96	24.21	GBGT1|RALGDS	RPL7A|SURF2|TSC1		GFI1B	GBGT1::chr9:136031488/-:0000005949|GBGT1::chr9:136039331/-:0000013792|GBGT1::chr9:136037918/-:0000012379|GBGT1::chr9:136030735/-:0000005196|GBGT1::chr9:136031322/-:0000005783|GBGT1::chr9:136029647/-:0000004108|GBGT1::chr9:136031451/-:0000005912|GBGT1::chr9:136036918/-:0000011379|CEL::chr9:135937364/+:0000040849|GFI1B::chr9:135848111/+:0000130102|GFI1B::chr9:135820931/+:0000157282|GFI1B::chr9:1358…
chr1:113732527-113760899	28372	enhancer	MAGI3	69.57	76.95	43.4	34	26.82	28.02	11.33	13.11		MAGI3			MAGI3::chr1:113933474/+:-000172575|LRIG2::chr1:113615791/+:0000116736
chr19:39193679-39228387	34708	enhancer	MAP4K1|NFKBIB|LGALS7B|MRPS12	49.73	30.16	71.6	35.73	39.82	27.89	37.11	31.91		MAP4K1|NFKBIB|LGALS7B|MRPS12	MAP4K1		MAP4K1::chr19:39108674/-:-000085005|SARS2::chr19:39421535/-:0000193148|EIF3K::chr19:39109713/+:0000083966|ACTN4::chr19:39138266/+:0000055413|NFKBIB::chr19:39390569/+:-000162182|NFKBIB::chr19:39395654/+:-000167267|NFKBIB::chr19:39390339/+:-000161952|LGALS7B::chr19:39279849/+:-000051462|CAPN12::chr19:39235113/-:0000006726|ECH1::chr19:39322496/-:0000094109|RINL::chr19:39368918/-:0000140531|RINL::chr…
chr1:20450621-20560953	110332	promotor	PLA2G2D|PLA2G2F|UBXN10	197.76	70.6	315.12	102.23	70.06	27.82	79.45	45.94	PLA2G2D|PLA2G2F|UBXN10	PLA2G2A|VWA5B1			PLA2G2A::chr1:20306182/-:-000144439|PLA2G2A::chr1:20305371/-:-000145250|PLA2G2A::chr1:20306931/-:-000143690|PLA2G2A::chr1:20306151/-:-000144470|PLA2G2A::chr1:20305403/-:-000145218|PLA2G5::chr1:20411313/+:0000039308|PLA2G5::chr1:20396700/+:0000053921|PLA2G5::chr1:20411313/+:0000039308|PLA2G5::chr1:20396700/+:0000053921|PLA2G2D::chr1:20446058/-:-000004563|PLA2G2F::chr1:20465822/+:0000000000|VWA5B1:…
chr11:44958758-45003164	44406	promotor	TP53I11	68.92	51.73	53.39	41.22	33.22	27.75	19.83	24.21	TP53I11	PRDM11			TP53I11::chr11:44959916/-:0000000000|TP53I11::chr11:44972607/-:0000000000|TP53I11::chr11:44971758/-:0000000000|TP53I11::chr11:44960831/-:0000000000|TP53I11::chr11:44962297/-:0000000000|TP53I11::chr11:44972856/-:0000000000|TP53I11::chr11:44960740/-:0000000000|TP53I11::chr11:44962598/-:0000000000|TP53I11::chr11:44962627/-:0000000000|TSPAN18::chr11:44927957/+:0000030801|TSPAN18::chr11:44881878/+:000…
chr13:113637412-113681796	44384	promotor	MCF2L	41.18	36.42	8.43	12.94	30.26	27.61	5.2	12.8	MCF2L	PROZ|F7|CUL4A|F10			PROZ::chr13:113812967/+:-000131171|F7::chr13:113760101/+:-000078305|PCID2::chr13:113862961/-:0000181165|PCID2::chr13:113863028/-:0000181232|MCF2L::chr13:113656027/+:0000000000|MCF2L::chr13:113623534/+:0000013878|CUL4A::chr13:113864286/+:-000182490|CUL4A::chr13:113873258/+:-000191462|CUL4A::chr13:113863085/+:-000181289|CUL4A::chr13:113863818/+:-000182022|CUL4A::chr13:113863007/+:-000181211|CUL4A::…
chr20:62309203-62340567	31364	promotor	ZGPAT|ARFRP1|TNFRSF6B	53.89	26.56	60.89	22.98	43.77	27.59	39.82	28.95	ZGPAT|ARFRP1|TNFRSF6B	ABHD16B|HELZ2|STMN3|PTK6|DNAJC5|EEF1A2|SLC2A4RG|SRMS|TPD52L2|GMEB2|LIME1	PTK6|SRMS	GMEB2|ZBTB46	ABHD16B::chr20:62492565/+:-000151998|HELZ2::chr20:62199106/-:-000110097|HELZ2::chr20:62204573/-:-000104630|HELZ2::chr20:62205591/-:-000103612|HELZ2::chr20:62199106/-:-000110097|HELZ2::chr20:62204573/-:-000104630|HELZ2::chr20:62205591/-:-000103612|STMN3::chr20:62284118/-:-000025085|STMN3::chr20:62284962/-:-000024241|STMN3::chr20:62275661/-:-000033542|PTK6::chr20:62168722/-:-000140481|DNAJC5::chr20…
chr14:71154992-71192381	37389	enhancer	MED6|ADAM20|PCNX	60.03	65.96	83.23	85.82	22.56	27.58	21.31	36.57		MED6|ADAM20|PCNX	MAP3K9		PCNX::chr14:71374121/+:-000181740|MAP3K9::chr14:71227898/-:0000035517|MAP3K9::chr14:71232203/-:0000039822|MAP3K9::chr14:71250168/-:0000057787|MED6::chr14:71067406/-:-000087586|ADAM20::chr14:70991649/-:-000163343|ADAM20::chr14:71001731/-:-000153261|ADAM20::chr14:70991649/-:-000163343|ADAM20::chr14:71001731/-:-000153261|TTC9::chr14:71108503/+:0000046489
chr22:38136837-38204795	67958	promotor	H1F0|TRIOBP|GCAT	68.38	38.35	115.82	45.82	47.47	27.49	47.94	31.88	H1F0|TRIOBP|GCAT	GALR3|EIF3L|MICALL1|POLR2F|LGALS2		SOX10	GGA1::chr22:38004480/+:0000132357|GGA1::chr22:38010196/+:0000126641|GGA1::chr22:38009039/+:0000127798|GGA1::chr22:38005046/+:0000131791|GGA1::chr22:38012928/+:0000123909|GGA1::chr22:38014454/+:0000122383|H1F0::chr22:38201113/+:0000000000|EIF3L::chr22:38245378/+:-000040583|TRIOBP::chr22:38092994/+:0000043843|TRIOBP::chr22:38093594/+:0000043243|TRIOBP::chr22:38142240/+:0000000000|TRIOBP::chr22:3809…
chr6:150161163-150186755	25592	promotor	LRP11	32.06	53.92	32.21	48.57	19.31	27.43	12.49	23.67	LRP11	LATS1|NUP43|KATNA1|ULBP2|ULBP1	LATS1		RAET1L::chr6:150346667/-:0000159912|LRP11::chr6:150185479/-:0000000000|RAET1E::chr6:150217194/-:0000030439|RAET1E::chr6:150212169/-:0000025414|RAET1G::chr6:150244287/-:0000057532|PCMT1::chr6:150070830/+:0000090333|LATS1::chr6:150039391/-:-000121772|LATS1::chr6:150023401/-:-000137762|NUP43::chr6:150067707/-:-000093456|KATNA1::chr6:149969939/-:-000191224|ULBP2::chr6:150263073/+:-000076318|ULBP1::ch…
chr8:74289395-74301963	12568	enhancer	RPL7|C8orf89	56.37	75.51	39.82	45.69	18.1	27.43	11	19.53		RPL7|C8orf89			RPL7::chr8:74205868/-:-000083527|C8orf89::chr8:74171736/-:-000117659|RDH10::chr8:74206836/+:0000082559
chr8:144674832-144703528	28696	promotor	PYCRL|TSTA3|EEF1D	63.56	37.67	63.75	31.75	49.88	27.42	32.36	21.88	PYCRL|TSTA3|EEF1D	ZNF707|ZC3H3|ZNF623|MAPK15|NAPRT|MAFA|MROH6|EEF1D	MAPK15	ZNF707|ZNF623|MAFA	PYCRL::chr8:144691783/-:0000000000|TSTA3::chr8:144698892/-:0000000000|TSTA3::chr8:144699731/-:0000000000|ZNF707::chr8:144769086/+:-000065558|ZNF707::chr8:144770163/+:-000066635|ZNF707::chr8:144771373/+:-000067845|ZNF707::chr8:144766621/+:-000063093|ZNF707::chr8:144773242/+:-000069714|ZNF707::chr8:144773068/+:-000069540|ZNF707::chr8:144774414/+:-000070886|ZNF707::chr8:144770831/+:-000067303|ZNF707…
chr1:41806405-41839024	32619	enhancer	SCMH1	75.22	39.24	73.89	25.32	46.17	27.38	31.74	23.65		SCMH1			EDN2::chr1:41950353/-:0000111329|SCMH1::chr1:41625604/-:-000180801|SCMH1::chr1:41628688/-:-000177717|SCMH1::chr1:41608783/-:-000197622|SCMH1::chr1:41618412/-:-000187993|SCMH1::chr1:41617355/-:-000189050|SCMH1::chr1:41627103/-:-000179302|SCMH1::chr1:41707814/-:-000098591|SCMH1::chr1:41626569/-:-000179836|SCMH1::chr1:41651921/-:-000154484|SCMH1::chr1:41625604/-:-000180801|SCMH1::chr1:41628688/-:-00…
chr1:27814256-27903120	88864	promotor	WASF2|AHDC1	100.8	46.92	101.57	32.47	56.85	27.33	37.89	25.08	WASF2|AHDC1	FCN3|FAM76A|WASF2|CD164L2|MAP3K6|STX12	MAP3K6|FGR		FCN3::chr1:27701314/-:-000112942|GPR3::chr1:27719147/+:0000095109|GPR3::chr1:27720297/+:0000093959|FAM76A::chr1:28052489/+:-000149369|SYTL1::chr1:27671787/+:0000142469|SYTL1::chr1:27668482/+:0000145774|WASF2::chr1:27755442/-:-000058814|WASF2::chr1:27816697/-:0000000000|WASF2::chr1:27755442/-:-000058814|WASF2::chr1:27816697/-:0000000000|IFI6::chr1:27995856/-:0000092736|IFI6::chr1:27998723/-:000009…
chr14:95756843-95815684	58841	promotor	CLMN	45.02	43.92	31.83	21.76	29.43	27.26	13.64	17.78	CLMN	DICER1|GLRX5			DICER1::chr14:95608084/-:-000148759|DICER1::chr14:95623758/-:-000133085|DICER1::chr14:95603146/-:-000153697|DICER1::chr14:95607095/-:-000149748|DICER1::chr14:95624346/-:-000132497|DICER1::chr14:95599835/-:-000157008|DICER1::chr14:95599839/-:-000157004|DICER1::chr14:95608084/-:-000148759|DICER1::chr14:95623758/-:-000133085|DICER1::chr14:95603146/-:-000153697|DICER1::chr14:95607095/-:-000149748|DIC…
chr7:836489-873582	37093	promotor	SUN1	42.78	55.35	49.09	48.85	27.6	27.17	18.02	27.11	SUN1	CYP2W1|PRKAR1B|GET4			SUN1::chr7:878434/+:-000004852|SUN1::chr7:856251/+:0000000000|SUN1::chr7:856916/+:0000000000|SUN1::chr7:855193/+:0000000000|SUN1::chr7:872141/+:0000000000|ADAP1::chr7:966851/-:0000093269|ADAP1::chr7:994318/-:0000120736|ADAP1::chr7:960525/-:0000086943|ADAP1::chr7:985451/-:0000111869|ADAP1::chr7:966279/-:0000092697|ADAP1::chr7:975140/-:0000101558|COX19::chr7:1015234/-:0000141652|CYP2W1::chr7:102283…
chr8:125182480-125219591	37111	genebody_exon	FER1L6-AS2|LOC101927588	92.17	46.5	104.33	39.41	46.67	27.1	32.12	21.39					TMEM65::chr8:125384939/-:0000165348
chr16:29776203-29841520	65317	promotor	MVP|MAZ|ZG16|PRRT2|PAGR1|KIF22	61.9	42.56	35.45	22.36	39.13	27.08	12.06	17.4	MVP|MAZ|ZG16|PRRT2|PAGR1|KIF22	INO80E|ASPHD1|TAOK2|C16orf92|TMEM219|C16orf54	TAOK2	MAZ	DOC2A::chr16:30022309/-:0000180789|DOC2A::chr16:30022400/-:0000180880|DOC2A::chr16:30021555/-:0000180035|DOC2A::chr16:30022741/-:0000181221|DOC2A::chr16:30024916/-:0000183396|DOC2A::chr16:30023668/-:0000182148|KCTD13::chr16:29937552/-:0000096032|INO80E::chr16:30007529/+:-000166009|ASPHD1::chr16:29912146/+:-000070626|TAOK2::chr16:29985187/+:-000143667|TAOK2::chr16:29989058/+:-000147538|QPRT::chr16…
chr7:150617680-150787117	169437	promotor	NOS3|TMUB1|KCNH2|SLC4A2|ASIC3|FASTK|AGAP3|CDK5|ATG9B|ABCB8	84.54	51.24	104.46	37.53	55.53	27.02	40.97	26.39	NOS3|TMUB1|KCNH2|SLC4A2|ASIC3|FASTK|AGAP3|CDK5|ATG9B|ABCB8	CHPF2|AGAP3|TMEM176B	FASTK|CDK5		AOC1::chr7:150553542/+:0000064138|AOC1::chr7:150549564/+:0000068116|ASB10::chr7:150884477/-:0000097360|ASB10::chr7:150884918/-:0000097801|TMEM176A::chr7:150498623/+:0000119057|TMEM176A::chr7:150497853/+:0000119827|NOS3::chr7:150688143/+:0000000000|NOS3::chr7:150690840/+:0000000000|TMUB1::chr7:150780619/-:0000000000|TMUB1::chr7:150780412/-:0000000000|TMUB1::chr7:150779679/-:0000000000|ABCF2::chr7:…
chr2:232212010-232291195	79185	promotor	B3GNT7	35.26	51.98	4.13	-0.48	18.74	26.92	0.01	0.57	B3GNT7	C2orf57			NMUR1::chr2:232395181/-:0000103986|B3GNT7::chr2:232260334/+:0000000000|NCL::chr2:232329204/-:0000038009|C2orf57::chr2:232457574/+:-000166379|ARMC9::chr2:232063259/+:0000148751|ARMC9::chr2:232070912/+:0000141098|ARMC9::chr2:232070910/+:0000141100
chr13:114827500-114845578	18078	enhancer	CDC16	102.45	59.1	100.56	45.48	44.3	26.91	33.06	22.06		CDC16			CDC16::chr13:115000361/+:-000154783|RASA3::chr13:114898094/-:0000052516
chr14:70448586-70500352	51766	enhancer	SLC10A1	97.55	61.09	71.42	42.39	34.52	26.9	19.18	19.57		SLC10A1			SLC10A1::chr14:70264005/-:-000184581|SLC8A3::chr14:70546933/-:0000046581|SLC8A3::chr14:70655786/-:0000155434|SLC8A3::chr14:70635200/-:0000134848|SLC8A3::chr14:70518830/-:0000018478|SLC8A3::chr14:70527655/-:0000027303|SLC8A3::chr14:70546933/-:0000046581|SLC8A3::chr14:70655786/-:0000155434|SLC8A3::chr14:70635200/-:0000134848|SLC8A3::chr14:70518830/-:0000018478|SLC8A3::chr14:70527655/-:0000027303|SM…
chr6:33949367-33974231	24864	enhancer	MLN|LEMD2	79.01	73.76	10.69	3.81	30.89	26.9	1.64	0.04		MLN|LEMD2			GRM4::chr6:34026904/-:0000052673|GRM4::chr6:34078539/-:0000104308|GRM4::chr6:34029804/-:0000055573|GRM4::chr6:34123398/-:0000149167|GRM4::chr6:34101635/-:0000127404|GRM4::chr6:34071626/-:0000097395|GRM4::chr6:34113913/-:0000139682|GRM4::chr6:34073758/-:0000099527|GRM4::chr6:34026904/-:0000052673|GRM4::chr6:34078539/-:0000104308|GRM4::chr6:34029804/-:0000055573|GRM4::chr6:34123398/-:0000149167|GRM…
chr10:76580006-76588432	8426	promotor	KAT6B	36.15	62.64	14.64	11.85	21.4	26.81	4.26	7.52	KAT6B	KAT6B			KAT6B::chr10:76586170/+:0000000000|KAT6B::chr10:76602357/+:-000013925|KAT6B::chr10:76598440/+:-000010008|KAT6B::chr10:76586170/+:0000000000|KAT6B::chr10:76602357/+:-000013925|KAT6B::chr10:76598440/+:-000010008
chr8:134352906-134399520	46614	enhancer	NDRG1	55.47	41.18	19.66	15.25	33.87	26.74	11.03	13.47		NDRG1			NDRG1::chr8:134309546/-:-000043360|NDRG1::chr8:134274409/-:-000078497|NDRG1::chr8:134276894/-:-000076012|NDRG1::chr8:134296571/-:-000056335|NDRG1::chr8:134292509/-:-000060397|NDRG1::chr8:134309546/-:-000043360|NDRG1::chr8:134274409/-:-000078497|NDRG1::chr8:134276894/-:-000076012|NDRG1::chr8:134296571/-:-000056335|NDRG1::chr8:134292509/-:-000060397|ST3GAL1::chr8:134488842/-:0000089322|ST3GAL1::chr…
chr1:6468859-6584463	115604	promotor	ESPN|PLEKHG5|TNFRSF25|HES2	65.86	32.33	54.48	15.91	58.17	26.71	31.84	21.79	ESPN|PLEKHG5|TNFRSF25|HES2	GPR153|THAP3|PHF13|TAS1R1|ZBTB48|ACOT7|ICMT		THAP3|ZBTB48|HES2|HES3	GPR153::chr1:6321034/-:-000147825|GPR153::chr1:6315073/-:-000153786|THAP3::chr1:6685209/+:-000100746|THAP3::chr1:6684924/+:-000100461|KLHL21::chr1:6662957/-:0000078494|ESPN::chr1:6484847/+:0000000000|PHF13::chr1:6673755/+:-000089292|PLEKHG5::chr1:6580120/-:0000000000|PLEKHG5::chr1:6551760/-:0000000000|PLEKHG5::chr1:6557483/-:0000000000|PLEKHG5::chr1:6550653/-:0000000000|PLEKHG5::chr1:6545528/-:00…
chr7:47441304-47518184	76880	promotor	TNS3	58.17	47.35	46.51	29.29	44.66	26.7	24.21	20.26	TNS3	C7orf65			TNS3::chr7:47621741/-:0000103557|TNS3::chr7:47520738/-:0000002554|TNS3::chr7:47568744/-:0000050560|TNS3::chr7:47546541/-:0000028357|TNS3::chr7:47479255/-:0000000000|TNS3::chr7:47481652/-:0000000000|TNS3::chr7:47621741/-:0000103557|TNS3::chr7:47520738/-:0000002554|TNS3::chr7:47568744/-:0000050560|TNS3::chr7:47546541/-:0000028357|TNS3::chr7:47479255/-:0000000000|TNS3::chr7:47481652/-:0000000000|TNS…
chr1:204528882-204559350	30468	enhancer	PIK3C2B|PLEKHA6|PPP1R15B	67.15	46.63	42.34	29.22	39.05	26.69	15.31	19.5		PIK3C2B|PLEKHA6|PPP1R15B			PIK3C2B::chr1:204459058/-:-000069824|PIK3C2B::chr1:204439013/-:-000089869|PIK3C2B::chr1:204459473/-:-000069409|PLEKHA6::chr1:204329056/-:-000199826|PPP1R15B::chr1:204380944/-:-000147938|MDM4::chr1:204494611/+:0000034271|MDM4::chr1:204485506/+:0000043376|LRRN2::chr1:204654596/-:0000095246|LRRN2::chr1:204652124/-:0000092774|LRRN2::chr1:204589345/-:0000029995|LRRN2::chr1:204654480/-:0000095130|LRRN2…
chr1:17728508-17769169	40661	promotor	RCC2	58	48.6	43.3	22.79	30.38	26.66	15.61	14.98	RCC2	ARHGEF10L			RCC2::chr1:17765058/-:0000000000|RCC2::chr1:17765017/-:0000000000|RCC2::chr1:17766249/-:0000000000|PADI1::chr1:17531620/+:0000196888|PADI3::chr1:17575592/+:0000152916|PADI4::chr1:17634689/+:0000093819|PADI6::chr1:17698690/+:0000029818|ARHGEF10L::chr1:17907047/+:-000137878|ARHGEF10L::chr1:17866329/+:-000097160|ARHGEF10L::chr1:17907047/+:-000137878|ARHGEF10L::chr1:17866329/+:-000097160
chr11:44577972-44635671	57699	promotor	CD82	37.26	40.03	62.56	44.49	23.23	26.65	25.65	27.15	CD82	TSPAN18			TSPAN18::chr11:44785975/+:-000150304|TSPAN18::chr11:44785975/+:-000150304|CD82::chr11:44616192/+:0000000000|CD82::chr11:44587140/+:0000000000|CD82::chr11:44609024/+:0000000000|CD82::chr11:44616192/+:0000000000|CD82::chr11:44587140/+:0000000000|CD82::chr11:44609024/+:0000000000
chr1:9503601-9537997	34396	enhancer	TMEM201|PIK3CD|SLC25A33	80.16	48.56	53.68	32.54	46.3	26.63	17.94	20.32		TMEM201|PIK3CD|SLC25A33	PIK3CD		TMEM201::chr1:9648931/+:-000110934|SPSB1::chr1:9415801/+:0000087800|SPSB1::chr1:9352940/+:0000150661|SPSB1::chr1:9415801/+:0000087800|SPSB1::chr1:9352940/+:0000150661|PIK3CD::chr1:9711789/+:-000173792|SLC25A33::chr1:9599527/+:-000061530|H6PD::chr1:9304983/+:0000198618
chr15:99394967-99432557	37590	genebody_intron	IGF1R	69.35	72.42	11.09	13.95	27.86	26.53	2.9	4.11					PGPEP1L::chr15:99514386/-:0000081829|PGPEP1L::chr15:99548884/-:0000116327|PGPEP1L::chr15:99544507/-:0000111950|PGPEP1L::chr15:99551023/-:0000118466|PGPEP1L::chr15:99512879/-:0000080322
chr3:38166049-38211722	45673	promotor	ACAA1|OXSR1|MYD88	100.55	33.89	101.03	38.91	60.46	26.5	33.63	21.95	ACAA1|OXSR1|MYD88	XYLB|SLC22A14|SLC22A13|PLCD1	OXSR1		XYLB::chr3:38388250/+:-000176528|SLC22A14::chr3:38347444/+:-000135722|SLC22A13::chr3:38307297/+:-000095575|VILL::chr3:38035077/+:0000130972|DLEC1::chr3:38080695/+:0000085354|ACAA1::chr3:38178732/-:0000000000|OXSR1::chr3:38207025/+:0000000000|PLCD1::chr3:38071153/-:-000094896|PLCD1::chr3:38066277/-:-000099772|MYD88::chr3:38179968/+:0000000000
chr2:10079585-10125052	45467	promotor	GRHL1	43.78	39.43	46.48	27.91	29.73	26.48	22.07	16.95	GRHL1	KLF11|RRM2|C2orf48		KLF11|GRHL1	TAF1B::chr2:9983570/+:0000096015|KLF11::chr2:10184371/+:-000059319|KLF11::chr2:10183955/+:-000058903|KLF11::chr2:10183681/+:-000058629|KLF11::chr2:10186276/+:-000061224|GRHL1::chr2:10091791/+:0000000000|RRM2::chr2:10262862/+:-000137810|RRM2::chr2:10262694/+:-000137642|CYS1::chr2:10220537/-:0000095485|C2orf48::chr2:10281980/+:-000156928|C2orf48::chr2:10281508/+:-000156456
chr7:98962634-99008754	46120	promotor	PDAP1|ARPC1B|BUD31	49.03	31.02	56.6	27.54	42.64	26.44	34.97	26.65	PDAP1|ARPC1B|BUD31	ZNF655|ZKSCAN5|ZNF789|CPSF4|GS1-259H13.2		ZNF655|ZKSCAN5|ZNF789|ZNF394	PDAP1::chr7:99006304/-:0000000000|ATP5J2::chr7:99063823/-:0000055069|ARPC1B::chr7:98983324/+:0000000000|ARPC1B::chr7:98972297/+:0000000000|ARPC1A::chr7:98923495/+:0000039139|ARPC1A::chr7:98930947/+:0000031687|ATP5J2-PTCD1::chr7:99063823/-:0000055069|PTCD1::chr7:99036461/-:0000027707|PTCD1::chr7:99032890/-:0000024136|GS1-259H13.2::chr7:99197830/+:-000189076|GS1-259H13.2::chr7:99197827/+:-000189073…
chr11:69893355-69928506	35151	promotor	ANO1	92.16	74.49	100.63	55.55	32.47	26.43	22.33	19.54	ANO1	PPFIA1|FADD			PPFIA1::chr11:70116805/+:-000188299|ANO1::chr11:69924407/+:0000000000|FADD::chr11:70049268/+:-000120762
chr17:66418572-66455415	36843	promotor	WIPI1	31.63	33.43	9.53	9.26	28.79	26.38	4.59	10	WIPI1	SLC16A6|PRKAR1A			ARSG::chr17:66255322/+:0000163250|ARSG::chr17:66287635/+:0000130937|ARSG::chr17:66303083/+:0000115489|ARSG::chr17:66255322/+:0000163250|ARSG::chr17:66287635/+:0000130937|ARSG::chr17:66303083/+:0000115489|AMZ2::chr17:66244144/+:0000174428|AMZ2::chr17:66244780/+:0000173792|AMZ2::chr17:66244784/+:0000173788|FAM20A::chr17:66551883/-:0000096468|FAM20A::chr17:66586489/-:0000131074|FAM20A::chr17:6659709…
chr10:126696725-126754643	57918	promotor	CTBP2	16.67	31.08	16.64	15.8	17.99	26.33	8.8	12.96	CTBP2				CTBP2::chr10:126849623/-:0000094980|CTBP2::chr10:126727723/-:0000000000|CTBP2::chr10:126849102/-:0000094459|CTBP2::chr10:126847383/-:0000092740|CTBP2::chr10:126799661/-:0000045018|CTBP2::chr10:126822180/-:0000067537|CTBP2::chr10:126716452/-:0000000000|CTBP2::chr10:126849623/-:0000094980|CTBP2::chr10:126727723/-:0000000000|CTBP2::chr10:126849102/-:0000094459|CTBP2::chr10:126847383/-:0000092740|CTB…
chr19:48948101-49017842	69741	promotor	CYTH2|KCNJ14|GRWD1	60.82	36.37	67.47	37.17	47.34	26.28	35.63	29.21	CYTH2|KCNJ14|GRWD1	SPACA4|SPHK2|SULT2B1|CCDC114|CARD8|TMEM143|KDELR1|FUT2		DBP|ZNF114	SPACA4::chr19:49109999/+:-000092157|SPHK2::chr19:49130948/+:-000113106|SPHK2::chr19:49122789/+:-000104947|SPHK2::chr19:49122547/+:-000104705|SPHK2::chr19:49129147/+:-000111305|SPHK2::chr19:49128208/+:-000110366|SPHK2::chr19:49123658/+:-000105816|KDELR1::chr19:48894809/-:-000053292|SULT2B1::chr19:49055428/+:-000037586|SULT2B1::chr19:49078992/+:-000061150|KCNJ14::chr19:48964926/+:0000000000|KCNJ14:…
chr11:64850699-64920198	69499	promotor	TM7SF2|FAU|SYVN1|TMEM262|CDCA5|ZNHIT2|ZFPL1|VPS51|MRPL49	65.25	37.33	77.68	44.45	42.06	26.28	31.57	26.14	TM7SF2|FAU|SYVN1|TMEM262|CDCA5|ZNHIT2|ZFPL1|VPS51|MRPL49	DPF2|POLA2|NAALADL1|SLC22A20|CAPN1|CDC42EP2|GPHA2|ATG2A|C11orf85|BATF2		BATF2	DPF2::chr11:65101224/+:-000181026|POLA2::chr11:65029322/+:-000109124|TM7SF2::chr11:64879325/+:0000000000|SAC3D1::chr11:64808375/+:0000042324|ARL2::chr11:64781584/+:0000069115|NAALADL1::chr11:64826008/-:-000024691|SNX15::chr11:64794879/+:0000055820|SLC22A20::chr11:64981310/+:-000061112|FAU::chr11:64889671/-:0000000000|FAU::chr11:64889292/-:0000000000|SYVN1::chr11:64902002/-:0000000000|SYVN1::chr11…
chr6:138547105-138581560	34455	enhancer	PBOV1|HEBP2|PERP	41.25	67.7	3.57	10.49	16.8	26.26	-1.92	1.2		PBOV1|HEBP2|PERP			PERP::chr6:138428659/-:-000118446|HEBP2::chr6:138725335/+:-000143775|PBOV1::chr6:138539626/-:-000007479|ARFGEF3::chr6:138483052/+:0000064053
chr20:17573433-17600937	27504	promotor	DSTN	27.53	25.63	16.73	6.23	28.9	26.23	10.75	10.96	DSTN	BANF2|BFSP1			DSTN::chr20:17572576/+:0000000857|DSTN::chr20:17550598/+:0000022835|DSTN::chr20:17581382/+:0000000000|BANF2::chr20:17674319/+:-000073382|BANF2::chr20:17705667/+:-000104730|BANF2::chr20:17703360/+:-000102423|BANF2::chr20:17680592/+:-000079655|BANF2::chr20:17674319/+:-000073382|BANF2::chr20:17705667/+:-000104730|BANF2::chr20:17703360/+:-000102423|BANF2::chr20:17680592/+:-000079655|RRBP1::chr20:1764…
chr21:37554934-37583809	28875	enhancer	MORC3|CHAF1B|SETD4	72.16	49.86	71.81	41.09	34.93	26.2	25.78	21.37		MORC3|CHAF1B|SETD4			MORC3::chr21:37692486/+:-000108677|CBR1::chr21:37442221/+:0000112713|DOPEY2::chr21:37536838/+:0000018096|DOPEY2::chr21:37537005/+:0000017929|CBR3::chr21:37507262/+:0000047672|CHAF1B::chr21:37757688/+:-000173879|CHAF1B::chr21:37758357/+:-000174548|SETD4::chr21:37432661/-:-000122273|SETD4::chr21:37431270/-:-000123664|SETD4::chr21:37433115/-:-000121819|SETD4::chr21:37431221/-:-000123713|SETD4::chr21…
chr17:66284932-66299700	14768	promotor	ARSG|SLC16A6	71.05	49.91	27.89	20.08	37.56	26.12	11.08	11.56	ARSG|SLC16A6	PRKAR1A|SLC16A6			WIPI1::chr17:66453652/-:0000153952|ARSG::chr17:66255322/+:0000029610|ARSG::chr17:66287635/+:0000000000|ARSG::chr17:66303083/+:-000003383|ARSG::chr17:66255322/+:0000029610|ARSG::chr17:66287635/+:0000000000|ARSG::chr17:66303083/+:-000003383|PRKAR1A::chr17:66409763/+:-000110063|AMZ2::chr17:66244144/+:0000040788|AMZ2::chr17:66244780/+:0000040152|AMZ2::chr17:66244784/+:0000040148|SLC16A6::chr17:662744…
chr1:117161215-117255259	94044	promotor	C1orf137|IGSF3	48.77	44.32	43.03	27.12	33.25	26.1	14.33	19.16	C1orf137|IGSF3	PTGFRN|CD58|CD2			PTGFRN::chr1:117452544/+:-000197285|CD58::chr1:117113714/-:-000047501|CD2::chr1:117297085/+:-000041826|C1orf137::chr1:117236733/+:0000000000|IGSF3::chr1:117210376/-:0000000000|IGSF3::chr1:117209577/-:0000000000
chr11:47197460-47242686	45226	promotor	ARFGAP2|DDB2|PACSIN3	43.52	46.59	47.78	38.28	26.57	26.08	18.79	20.67	ARFGAP2|DDB2|PACSIN3	SLC39A13|MADD|NR1H3		SPI1|NR1H3	SLC39A13::chr11:47430045/+:-000187359|SLC39A13::chr11:47431637/+:-000188951|SLC39A13::chr11:47431616/+:-000188930|MADD::chr11:47295377/+:-000052691|MADD::chr11:47291670/+:-000048984|MADD::chr11:47291198/+:-000048512|MADD::chr11:47290926/+:-000048240|SPI1::chr11:47400126/-:0000157440|ACP2::chr11:47270397/-:0000027711|ACP2::chr11:47269277/-:0000026591|ACP2::chr11:47266972/-:0000024286|ACP2::chr11:4…
chr16:54193190-54229152	35962	3 prime	IRX3|FTO	81.65	49	76.48	21.14	34.27	25.99	21.19	10.84				IRX3	IRX3::chr16:54320377/-:0000091225
chr1:109781435-109842532	61097	promotor	PSRC1|CELSR2	64.42	52.33	64.8	36	34.85	25.92	22.64	19.49	PSRC1|CELSR2	SYPL2|CYB561D1|WDR47|TAF13|ATXN7L2|C1orf194			PSRC1::chr1:109825352/-:0000000000|PSRC1::chr1:109825789/-:0000000000|PSRC1::chr1:109825357/-:0000000000|SYPL2::chr1:110009099/+:-000166567|KIAA1324::chr1:109729170/+:0000052265|KIAA1324::chr1:109656584/+:0000124851|KIAA1324::chr1:109707120/+:0000074315|KIAA1324::chr1:109729170/+:0000052265|KIAA1324::chr1:109656584/+:0000124851|KIAA1324::chr1:109707120/+:0000074315|SARS::chr1:109756514/+:00000249…
chr5:148336829-148367414	30585	enhancer	ABLIM3	56.69	42.02	46.06	54.66	31.9	25.91	16.22	30.37		ABLIM3			SH3TC2::chr5:148442736/-:0000075322|ADRB2::chr5:148206155/+:0000130674|ABLIM3::chr5:148521045/+:-000153631|ABLIM3::chr5:148563014/+:-000195600|ABLIM3::chr5:148521571/+:-000154157
chr1:85665106-85706973	41867	promotor	SYDE2	46.44	57.33	14.16	13.62	24.64	25.91	2.99	7.4	SYDE2	MCOLN3			SYDE2::chr1:85666727/-:0000000000|DDAH1::chr1:85824529/-:0000117556|DDAH1::chr1:85824529/-:0000117556|C1orf52::chr1:85725354/-:0000018381|MCOLN3::chr1:85511044/-:-000154062|MCOLN3::chr1:85514222/-:-000150884|WDR63::chr1:85537610/+:0000127496|WDR63::chr1:85527980/+:0000137126|BCL10::chr1:85742586/-:0000035613
chr1:43957636-44020604	62968	promotor	PTPRF	62.56	41.83	54.4	23.77	39.5	25.87	24.76	18.28	PTPRF	ST3GAL3|HYI|KDM4A|ELOVL1|MED8	TIE1		ST3GAL3::chr1:44173203/+:-000152599|ST3GAL3::chr1:44201903/+:-000181299|ST3GAL3::chr1:44173203/+:-000152599|ST3GAL3::chr1:44201903/+:-000181299|SZT2::chr1:43855555/+:0000102081|HYI::chr1:43919659/-:-000037977|MPL::chr1:43803474/+:0000154162|CDC20::chr1:43824837/+:0000132799|CDC20::chr1:43824625/+:0000133011|PTPRF::chr1:44010701/+:0000000000|PTPRF::chr1:44003868/+:0000000000|PTPRF::chr1:43996546/+…
chr6:42042688-42135210	92522	promotor	C6orf132|GUCA1A	34.47	38.78	62.47	43.85	24.52	25.8	24.76	31.79	C6orf132|GUCA1A	USP49|MED20|CCND3|GUCA1A		TRERF1	C6orf132::chr6:42110714/-:0000000000|BYSL::chr6:41888964/+:0000153724|USP49::chr6:41863098/-:-000179590|USP49::chr6:41859612/-:-000183076|TRERF1::chr6:42268486/-:0000133276|TRERF1::chr6:42330816/-:0000195606|TRERF1::chr6:42237585/-:0000102375|TRERF1::chr6:42268486/-:0000133276|TRERF1::chr6:42330816/-:0000195606|TRERF1::chr6:42237585/-:0000102375|MED20::chr6:41888680/-:-000154008|MED20::chr6:41877…
chr5:141587332-141634568	47236	enhancer	GNPDA1	105.38	40.77	30.05	6.09	42.42	25.76	6.59	4.23		GNPDA1			NDFIP1::chr5:141488323/+:0000099009|GNPDA1::chr5:141392619/-:-000194713|GNPDA1::chr5:141391605/-:-000195727|SPRY4::chr5:141704619/-:0000070051|SPRY4::chr5:141699358/-:0000064790|SPRY4::chr5:141694719/-:0000060151|SPRY4::chr5:141703981/-:0000069413|SPRY4::chr5:141704619/-:0000070051|SPRY4::chr5:141699358/-:0000064790|SPRY4::chr5:141694719/-:0000060151|SPRY4::chr5:141703981/-:0000069413
chr21:45552088-45641569	89481	promotor	C21orf33	55.89	26.79	50.03	17.83	44.91	25.72	23.87	20.79	C21orf33	AIRE|PFKL|TRPM2	PFKL	AIRE	C21orf2::chr21:45757549/-:0000115980|C21orf2::chr21:45759284/-:0000117715|C21orf2::chr21:45755686/-:0000114117|C21orf2::chr21:45756802/-:0000115233|C21orf2::chr21:45758220/-:0000116651|AIRE::chr21:45705720/+:-000064151|DNMT3L::chr21:45682098/-:0000040529|DNMT3L::chr21:45681148/-:0000039579|PFKL::chr21:45725139/+:-000083570|PFKL::chr21:45719916/+:-000078347|PFKL::chr21:45724157/+:-000082588|AGPAT3…
chr16:57828807-57865569	36762	promotor	LOC388282|KIFC3	94.85	47.53	74.76	43.83	49.17	25.67	27	25.29	LOC388282|KIFC3	MMP15|TEPP|USB1|KIFC3		ZNF319	MMP15::chr16:58059281/+:-000193712|TEPP::chr16:58010338/+:-000144769|USB1::chr16:58035276/+:-000169707|CNGB1::chr16:58001197/-:0000135628|CNGB1::chr16:58005019/-:0000139450|ZNF319::chr16:58033761/-:0000168192|ZNF319::chr16:58032425/-:0000166856|KATNB1::chr16:57769659/+:0000059148|KATNB1::chr16:57770889/+:0000057918|LOC388282::chr16:57844548/+:0000000000|ADGRG3::chr16:57702156/+:0000126651|ADGRG1:…
chr3:50259006-50403534	144528	promotor	SEMA3B|TUSC2|RASSF1|HYAL2|HYAL1|NAT6|TMEM115|HYAL3|ZMYND10|CYB561D2|NPRL2|GNAI2|LSMEM2|IFRD2	100.99	40.97	140.29	48.68	65.25	25.53	60.47	34.44	SEMA3B|TUSC2|RASSF1|HYAL2|HYAL1|NAT6|TMEM115|HYAL3|ZMYND10|CYB561D2|NPRL2|GNAI2|LSMEM2|IFRD2				RBM6::chr3:50085677/+:0000173329|RBM5::chr3:50126340/+:0000132666|RBM5::chr3:50127814/+:0000131192|SEMA3B::chr3:50304989/+:0000000000|SEMA3B::chr3:50306426/+:0000000000|SEMA3B::chr3:50310965/+:0000000000|SEMA3B::chr3:50311189/+:0000000000|SEMA3B::chr3:50311346/+:0000000000|SEMA3B::chr3:50310549/+:0000000000|SEMA3B::chr3:50306592/+:0000000000|SEMA3B::chr3:50311343/+:0000000000|TUSC2::chr3:50365668…
chr11:65292142-65384375	92233	promotor	EHBP1L1|KCNK7|SCYL1|SSSCA1|MAP3K11|LTBP3|FAM89B	57.77	34.33	94.86	33.71	54.9	25.41	49.9	34.43	EHBP1L1|KCNK7|SCYL1|SSSCA1|MAP3K11|LTBP3|FAM89B	SLC25A45|KAT5|OVOL1|SIPA1	SCYL1|MAP3K11	OVOL1|RELA	DPF2::chr11:65101224/+:0000190918|EHBP1L1::chr11:65343508/+:0000000000|SLC25A45::chr11:65149439/-:-000142703|SLC25A45::chr11:65149856/-:-000142286|SLC25A45::chr11:65147645/-:-000144497|SLC25A45::chr11:65150144/-:-000141998|SLC25A45::chr11:65147704/-:-000144438|SLC25A45::chr11:65150517/-:-000141625|SLC25A45::chr11:65148102/-:-000144040|SLC25A45::chr11:65151171/-:-000140971|SLC25A45::chr11:65147408…
chr19:4367797-4403246	35449	promotor	CHAF1A|SH3GL1	64.66	36.85	45.72	20.83	44.13	25.4	24.42	17.6	CHAF1A|SH3GL1	HDGFRP2|SIRT6|TMIGD2|STAP2			FSD1::chr19:4304590/+:0000063207|MPND::chr19:4343523/+:0000024274|HDGFRP2::chr19:4472192/+:-000068946|SIRT6::chr19:4182595/-:-000185202|UBXN6::chr19:4457790/-:0000054544|UBXN6::chr19:4455294/-:0000052048|UBXN6::chr19:4454089/-:0000050843|CCDC94::chr19:4247110/+:0000120687|SH3GL1::chr19:4400564/-:0000000000|SH3GL1::chr19:4400414/-:0000000000|STAP2::chr19:4338846/-:-000028951|ANKRD24::chr19:4183350…
chr12:54197297-54241349	44052	enhancer	HOXC9|HOXC8|CALCOCO1|HOXC5|HOXC4|HOXC6|HOXC11|HOXC10|HOXC13|ATF7|ATP5G2	36.73	41.01	6.5	7.48	24.29	25.36	3.56	7.35		HOXC9|HOXC8|CALCOCO1|HOXC5|HOXC4|HOXC6|HOXC11|HOXC10|HOXC13|ATF7|ATP5G2		HOXC9|HOXC8|HOXC5|HOXC4|HOXC6|HOXC11|HOXC10|HOXC13|ATF7	HOXC9::chr12:54393876/+:-000152527|HOXC8::chr12:54402889/+:-000161540|CALCOCO1::chr12:54121306/-:-000075991|CALCOCO1::chr12:54119049/-:-000078248|HOXC5::chr12:54426831/+:-000185482|HOXC4::chr12:54410635/+:-000169286|HOXC6::chr12:54422193/+:-000180844|HOXC6::chr12:54410635/+:-000169286|HOXC6::chr12:54422359/+:-000181010|HOXC11::chr12:54366909/+:-000125560|HOXC10::chr12:54378945/+:-000137596|HOXC13…
chr10:63822364-63874682	52318	genebody_exon	ARID5B|ARID5B|ARID5B	43.23	59.54	23.68	26.16	30.39	25.33	8.62	12.32				ARID5B	RTKN2::chr10:64028621/-:0000153939|ARID5B::chr10:63661012/+:0000161352|ARID5B::chr10:63808969/+:0000013395|ARID5B::chr10:63661012/+:0000161352|ARID5B::chr10:63808969/+:0000013395
chr3:183722519-183749637	27118	promotor	HTR3D|ABCC5	37.22	33.16	11.77	6.07	23.64	25.27	6.44	7.4	HTR3D|ABCC5	MAP6D1|ABCF3|EIF2B5|PARL|AP2M1|DVL3|HTR3E|HTR3C			PARL::chr3:183602692/-:-000119827|MAP6D1::chr3:183543392/-:-000179127|ABCF3::chr3:183903862/+:-000154225|EIF2B5::chr3:183852809/+:-000103172|AP2M1::chr3:183894738/+:-000145101|AP2M1::chr3:183892633/+:-000142996|DVL3::chr3:183873283/+:-000123646|HTR3D::chr3:183752844/+:-000003207|HTR3D::chr3:183754156/+:-000004519|HTR3D::chr3:183749331/+:0000000000|HTR3E::chr3:183817966/+:-000068329|HTR3E::chr3:18…
chr20:3182571-3221247	38676	promotor	SLC4A11|ITPA|DDRGK1	30.2	41.37	16.97	11.46	20.62	25.19	3.51	7.74	SLC4A11|ITPA|DDRGK1	UBOX5|FASTKD5|AVP|LZTS3	FASTKD5		SLC4A11::chr20:3218834/-:0000000000|SLC4A11::chr20:3219886/-:0000000000|SLC4A11::chr20:3218372/-:0000000000|UBOX5::chr20:3140555/-:-000042016|UBOX5::chr20:3104051/-:-000078520|FASTKD5::chr20:3129905/-:-000052666|FASTKD5::chr20:3140531/-:-000042040|MRPS26::chr20:3026674/+:0000155897|C20orf194::chr20:3388308/-:0000167061|AVP::chr20:3065369/-:-000117202|OXT::chr20:3052265/+:0000130306|ITPA::chr20:31…
chr14:69117743-69155385	37642	3 prime	ZFP36L1|RAD51B|ACTN1	101.75	66.97	47.12	31.77	37.63	25.18	10.77	14.98					ZFP36L1::chr14:69260630/-:0000105245|ZFP36L1::chr14:69262959/-:0000107574
chr1:1259463-1312124	52661	promotor	AURKAIP1|CPSF3L|CPTP|MXRA8|DVL1	42.4	31.7	67.05	30.03	36.22	25.15	32.6	25.39	AURKAIP1|CPSF3L|CPTP|MXRA8|DVL1	UBE2J2|FAM132A|TNFRSF18|SDF4|TNFRSF4|ATAD3C|ATAD3B|ATAD3A|ACAP3|VWA1			MRPL20::chr1:1342692/-:0000030568|UBE2J2::chr1:1198765/-:-000060698|UBE2J2::chr1:1209233/-:-000050230|UBE2J2::chr1:1203371/-:-000056092|UBE2J2::chr1:1198765/-:-000060698|UBE2J2::chr1:1209233/-:-000050230|UBE2J2::chr1:1203371/-:-000056092|FAM132A::chr1:1182101/-:-000077362|SSU72::chr1:1510261/-:0000198137|PUSL1::chr1:1243993/+:0000015470|TNFRSF18::chr1:1142088/-:-000117375|SDF4::chr1:1167446/-:-00…
chr9:131855549-131908988	53439	promotor	CRAT|PPP2R4	74.04	48.91	96.89	50.4	38.73	25.11	35.13	22.8	CRAT|PPP2R4	DOLK|SH3GLB2|C9orf106			CRAT::chr9:131873069/-:0000000000|CRAT::chr9:131871555/-:0000000000|CRAT::chr9:131870355/-:0000000000|DOLK::chr9:131710011/-:-000145538|LRRC8A::chr9:131669435/+:0000186114|PHYHD1::chr9:131683173/+:0000172376|PHYHD1::chr9:131684561/+:0000170988|PHYHD1::chr9:131684208/+:0000171341|SH3GLB2::chr9:131790631/-:-000064918|IER5L::chr9:131940539/-:0000031551|DOLPP1::chr9:131843382/+:0000012167|FAM73B::chr…
chr16:84482961-84567345	84384	promotor	TLDC1	76.68	39.81	100.29	54.16	39.36	25.09	37.15	33.68	TLDC1	KLHL36|USP10			KLHL36::chr16:84684457/+:-000117112|KLHL36::chr16:84682116/+:-000114771|TLDC1::chr16:84531716/-:0000000000|TLDC1::chr16:84538287/-:0000000000|COTL1::chr16:84651701/-:0000084356|WFDC1::chr16:84328311/+:0000154650|USP10::chr16:84738345/+:-000171000|USP10::chr16:84733554/+:-000166209|ATP2C2::chr16:84442010/+:0000040951|ATP2C2::chr16:84440193/+:0000042768|ATP2C2::chr16:84402128/+:0000080833
chr15:67397153-67493341	96188	promotor	SMAD3	50.9	40.64	53.53	20.15	34.54	25.08	20.58	13.52	SMAD3	IQCH		SMAD3	AAGAB::chr15:67529157/-:0000035816|AAGAB::chr15:67547073/-:0000053732|AAGAB::chr15:67528841/-:0000035500|AAGAB::chr15:67547535/-:0000054194|IQCH::chr15:67663765/+:-000170424|IQCH::chr15:67664448/+:-000171107|IQCH::chr15:67553609/+:-000060268|IQCH::chr15:67649682/+:-000156341|IQCH::chr15:67636400/+:-000143059|IQCH::chr15:67547137/+:-000053796|IQCH::chr15:67652184/+:-000158843|IQCH::chr15:67663765/…
chr12:1904622-1980471	75849	promotor	LRTM2	108.74	53.51	60.31	25.64	43.36	25.05	19.7	13.52	LRTM2	CACNA1C			ADIPOR2::chr12:1800246/+:0000104376|ADIPOR2::chr12:1863423/+:0000041199|CACNA1C::chr12:2162450/+:-000181979|CACNA1C::chr12:2162415/+:-000181944|DCP1B::chr12:2113676/-:0000133205|WNT5B::chr12:1726221/+:0000178401|WNT5B::chr12:1738411/+:0000166211|WNT5B::chr12:1740463/+:0000164159|LRTM2::chr12:1937241/+:0000000000|LRTM2::chr12:1929432/+:0000000000|LRTM2::chr12:1936572/+:0000000000|LRTM2::chr12:1936…
chr11:72487453-72543376	55923	promotor	STARD10|ATG16L2	90.37	51.96	61.17	19.2	45.21	24.99	19.19	11.63	STARD10|ATG16L2	ARAP1|PDE2A			STARD10::chr11:72492338/-:0000000000|STARD10::chr11:72504749/-:0000000000|STARD10::chr11:72492338/-:0000000000|STARD10::chr11:72504749/-:0000000000|ATG16L2::chr11:72525450/+:0000000000|ARAP1::chr11:72424287/-:-000063166|ARAP1::chr11:72443641/-:-000043812|ARAP1::chr11:72463433/-:-000024020|ARAP1::chr11:72438216/-:-000049237|ARAP1::chr11:72425365/-:-000062088|ARAP1::chr11:72433402/-:-000054051|PDE2…
chr17:60855203-60906097	50894	promotor	2016-03-10	47.44	50.64	75.43	82	26.11	24.97	23.28	38.07	2016-03-10	TANC2			MARCH10::chr17:60882407/-:0000000000|MARCH10::chr17:60884013/-:0000000000|MARCH10::chr17:60885741/-:0000000000|MARCH10::chr17:60879112/-:0000000000|MRC2::chr17:60704761/+:0000150442|TANC2::chr17:61086897/+:-000180800
chr17:2586674-2616609	29935	promotor	CLUH	30.74	28.88	29.36	23.48	24.8	24.95	15.97	18	CLUH	RAP1GAP2|METTL16			RAP1GAP2::chr17:2699731/+:-000083122|PAFAH1B1::chr17:2496922/+:0000089752|PAFAH1B1::chr17:2541392/+:0000045282|PAFAH1B1::chr17:2496922/+:0000089752|PAFAH1B1::chr17:2541392/+:0000045282|CLUH::chr17:2607857/-:0000000000|CLUH::chr17:2614926/-:0000000000|METTL16::chr17:2415199/-:-000171475
chr20:37227025-37260499	33474	promotor	ARHGAP40	88.12	51.24	65.75	46.28	36.48	24.94	18.15	24.1	ARHGAP40	SLC32A1|ACTR5|PPP1R16B			ARHGAP40::chr20:37230576/+:0000000000|RALGAPB::chr20:37117045/+:0000109980|RALGAPB::chr20:37101448/+:0000125577|SLC32A1::chr20:37353104/+:-000092605|ADIG::chr20:37209837/+:0000017188|ACTR5::chr20:37377096/+:-000116597|PPP1R16B::chr20:37434347/+:-000173848
chr17:1352367-1420877	68510	promotor	INPP5K|MYO1C|CRK	75.18	41.98	93.2	39.02	50.34	24.9	38.97	27.5	INPP5K|MYO1C|CRK	WDR81|YWHAE			TLCD2::chr17:1613661/-:0000192784|TUSC5::chr17:1182956/+:0000169411|SCARF1::chr17:1549082/-:0000128205|RILP::chr17:1553391/-:0000132514|INPP5K::chr17:1419411/-:0000000000|INPP5K::chr17:1418878/-:0000000000|INPP5K::chr17:1420181/-:0000000000|INPP5K::chr17:1417272/-:0000000000|INPP5K::chr17:1416854/-:0000000000|MYO1C::chr17:1394971/-:0000000000|MYO1C::chr17:1387596/-:0000000000|MYO1C::chr17:1389050…
chr12:122210510-122250820	40310	promotor	SETD1B|RHOF	63.31	51.92	83.31	48.6	36.11	24.79	32.25	25.5	SETD1B|RHOF	PSMD9|MORN3|KDM2B|WDR66			ORAI1::chr12:122064454/+:0000146056|PSMD9::chr12:122326636/+:-000075816|MORN3::chr12:122107559/-:-000102951|TMEM120B::chr12:122150657/+:0000059853|SETD1B::chr12:122242637/+:0000000000|KDM2B::chr12:122018919/-:-000191591|KDM2B::chr12:122018363/-:-000192147|WDR66::chr12:122356462/+:-000105642|WDR66::chr12:122359191/+:-000108371|RHOF::chr12:122231593/-:0000000000|HPD::chr12:122326516/-:0000075696|HP…
chr2:47166217-47215242	49025	promotor	MCFD2|TTC7A	53.66	34.85	44.29	40.5	37.13	24.74	20.34	30.07	MCFD2|TTC7A	MCFD2|TTC7A			SOCS5::chr2:46985657/+:0000180560|MCFD2::chr2:47135107/-:-000031110|MCFD2::chr2:47168993/-:0000000000|MCFD2::chr2:47143006/-:-000023211|MCFD2::chr2:47143250/-:-000022967|MCFD2::chr2:47136315/-:-000029902|MCFD2::chr2:47138011/-:-000028206|C2orf61::chr2:47382516/-:0000167274|CALM2::chr2:47403761/-:0000188519|CALM2::chr2:47389800/-:0000174558|CALM2::chr2:47404074/-:0000188832|CALM2::chr2:47401345/-:…
chr8:126438999-126468921	29922	promotor	TRIB1	43.69	23.65	49.94	21	45.2	24.72	29.48	23.04	TRIB1		TRIB1		TRIB1::chr8:126442562/+:0000000000|TRIB1::chr8:126444450/+:0000000000|TRIB1::chr8:126445558/+:0000000000
chr17:10657189-10719703	62514	enhancer	MYH3|TMEM220|SCO1	91.55	48.08	94.88	30.1	44.31	24.71	30.68	17.93		MYH3|TMEM220|SCO1			MYH3::chr17:10560625/-:-000096564|MYH3::chr17:10559464/-:-000097725|MYH3::chr17:10558388/-:-000098801|TMEM220::chr17:10633645/-:-000023544|PIRT::chr17:10729099/-:0000009396|PIRT::chr17:10741417/-:0000021714|SCO1::chr17:10600884/-:-000056305|ADPRM::chr17:10600926/+:0000056263|ADPRM::chr17:10608226/+:0000048963
chr15:65578003-65598315	20312	promotor	PARP16	30.15	16.64	20.45	10.81	55.02	24.69	25	17.78	PARP16	CLPX|CILP|PDCD7|UBAP1L			CLPX::chr15:65477562/-:-000100441|PARP16::chr15:65579017/-:0000000000|CILP::chr15:65502198/-:-000075805|CILP::chr15:65503839/-:-000074164|PDCD7::chr15:65426173/-:-000151830|IGDCC3::chr15:65670377/-:0000072062|IGDCC4::chr15:65715409/-:0000117094|UBAP1L::chr15:65398696/-:-000179307
chr17:17578834-17656668	77834	promotor	RAI1	95.95	43.54	114.84	37.48	63.19	24.68	47.52	26.57	RAI1	RAI1|PEMT|RASD1		SREBF1	RAI1::chr17:17584786/+:0000000000|RAI1::chr17:17696246/+:-000039578|RAI1::chr17:17627341/+:0000000000|RAI1::chr17:17584786/+:0000000000|RAI1::chr17:17696246/+:-000039578|RAI1::chr17:17627341/+:0000000000|MED9::chr17:17380299/+:0000198535|RASD1::chr17:17399708/-:-000179126|PEMT::chr17:17495016/-:-000083818|PEMT::chr17:17480778/-:-000098056|PEMT::chr17:17485744/-:-000093090|PEMT::chr17:17480340/-:-…
chr1:234811501-234883996	72495	enhancer	IRF2BP2	81.48	52.63	106.13	61.95	34.68	24.68	30.38	33.84		IRF2BP2			IRF2BP2::chr1:234745270/-:-000066231
chr19:4693468-4725335	31867	promotor	DPP9	55.36	37.15	61.04	28.91	34.65	24.66	27.2	25.15	DPP9	PLIN5|UHRF1|MYDGF|LRG1|SEMA6B|FEM1A			TICAM1::chr19:4818527/-:0000093192|TICAM1::chr19:4831753/-:0000106418|PLIN5::chr19:4535207/-:-000158261|PLIN5::chr19:4534106/-:-000159362|TNFAIP8L1::chr19:4639526/+:0000053942|TNFAIP8L1::chr19:4640028/+:0000053440|TNFAIP8L1::chr19:4651878/+:0000041590|UHRF1::chr19:4909441/+:-000184106|UHRF1::chr19:4903091/+:-000177756|UHRF1::chr19:4910378/+:-000185043|UHRF1::chr19:4910887/+:-000185552|UHRF1::chr1…
chr2:219208009-219273682	65673	promotor	SLC11A1|CATIP|CTDSP1	107.19	54.35	81.83	38.09	55.36	24.64	26.36	20.37	SLC11A1|CATIP|CTDSP1	RQCD1|VIL1|CXCR1|AAMP|PLCD4|TMBIM1			VIL1::chr2:219283837/+:-000010155|VIL1::chr2:219288490/+:-000014808|RQCD1::chr2:219433302/+:-000159620|SLC11A1::chr2:219246751/+:0000000000|ARPC2::chr2:219082119/+:0000125890|ARPC2::chr2:219082185/+:0000125824|ARPC2::chr2:219081816/+:0000126193|CATIP::chr2:219221578/+:0000000000|CXCR1::chr2:219029966/-:-000178043|CXCR1::chr2:219031715/-:-000176294|PNKD::chr2:219187901/+:0000020108|PNKD::chr2:2191…
chr3:186666475-186719573	53098	promotor	ST6GAL1	120.74	55.64	69.08	30.46	49.82	24.62	20.15	14.42	ST6GAL1	ST6GAL1|RFC4|RTP1			ST6GAL1::chr3:186756529/+:-000036956|ST6GAL1::chr3:186769036/+:-000049463|ST6GAL1::chr3:186760441/+:-000040868|ST6GAL1::chr3:186648314/+:0000018161|ST6GAL1::chr3:186681572/+:0000000000|ST6GAL1::chr3:186739664/+:-000020091|ST6GAL1::chr3:186756529/+:-000036956|ST6GAL1::chr3:186769036/+:-000049463|ST6GAL1::chr3:186760441/+:-000040868|ST6GAL1::chr3:186648314/+:0000018161|ST6GAL1::chr3:186681572/+:000…
chr6:139685098-139699049	13951	promotor	CITED2	36.1	49.43	22.04	22.8	20.34	24.51	10.35	11.74	CITED2	TXLNB			CITED2::chr6:139695349/-:0000000000|CITED2::chr6:139695498/-:0000000000|CITED2::chr6:139695088/-:0000000000|CITED2::chr6:139695786/-:0000000000|TXLNB::chr6:139613207/-:-000071891|TXLNB::chr6:139610049/-:-000075049
chr20:48503849-48560186	56337	promotor	RNF114|SPATA2	81.88	36.98	48.1	10.21	56.48	24.49	17.49	7.16	RNF114|SPATA2	SNAI1|B4GALT5		SNAI1	SLC9A8::chr20:48429249/+:0000074600|RNF114::chr20:48552913/+:0000000000|SPATA2::chr20:48525128/-:0000000000|SPATA2::chr20:48530275/-:0000000000|SPATA2::chr20:48532079/-:0000000000|UBE2V1::chr20:48721016/-:0000160830|UBE2V1::chr20:48728098/-:0000167912|UBE2V1::chr20:48732495/-:0000172309|UBE2V1::chr20:48725647/-:0000165461|UBE2V1::chr20:48715500/-:0000155314|UBE2V1::chr20:48732157/-:0000171971|UBE…
chr22:35978173-36028234	50061	promotor	MB	73.56	52.57	80.07	41.62	34.21	24.47	27.16	20.88	MB	APOL6			APOL6::chr22:36052425/+:-000024191|APOL6::chr22:36044423/+:-000016189|MCM5::chr22:35796423/+:0000181750|MCM5::chr22:35796115/+:0000182058|RASD2::chr22:35942847/+:0000035326|RASD2::chr22:35937351/+:0000040822|MB::chr22:36013311/-:0000000000|MB::chr22:36013383/-:0000000000|MB::chr22:36019400/-:0000000000|MB::chr22:36013554/-:0000000000
chr3:195773865-195897395	123530	promotor	TFRC	141.35	51.3	142.74	57.3	82.17	24.46	58.16	30	TFRC	TNK2|SLC51A	TNK2		PCYT1A::chr3:195997411/-:0000100016|PCYT1A::chr3:196014583/-:0000117188|PCYT1A::chr3:196010408/-:0000113013|PCYT1A::chr3:195997411/-:0000100016|PCYT1A::chr3:196014583/-:0000117188|PCYT1A::chr3:196010408/-:0000113013|TNK2::chr3:195635879/-:-000137986|TNK2::chr3:195622431/-:-000151434|TNK2::chr3:195615476/-:-000158389|ZDHHC19::chr3:195938299/-:0000040904|SLC51A::chr3:195943382/+:-000045987|TFRC::ch…
chr11:75018670-75063458	44788	promotor	ARRB1	57.53	32.11	29.28	8.65	42.68	24.46	14.75	10.92	ARRB1	RPS3			SLCO2B1::chr11:74873699/+:0000144971|SLCO2B1::chr11:74870843/+:0000147827|SLCO2B1::chr11:74862031/+:0000156639|GDPD5::chr11:75236598/-:0000173140|GDPD5::chr11:75188839/-:0000125381|GDPD5::chr11:75201364/-:0000137906|GDPD5::chr11:75236598/-:0000173140|GDPD5::chr11:75188839/-:0000125381|GDPD5::chr11:75201364/-:0000137906|RPS3::chr11:75113395/+:-000049937|RPS3::chr11:75110534/+:-000047076|RPS3::chr1…
chr7:5552392-5574464	22072	promotor	FBXL18|ACTB	73.5	34.84	54.67	28.27	69.36	24.43	39.18	24.28	FBXL18|ACTB	TNRC18|FSCN1			FBXL18::chr7:5553398/-:0000000000|ACTB::chr7:5569293/-:0000000000|ACTB::chr7:5570231/-:0000000000|TNRC18::chr7:5463176/-:-000089216|TNRC18::chr7:5461119/-:-000091273|FSCN1::chr7:5632435/+:-000057971
chr5:138708321-138752890	44569	promotor	MZB1|SPATA24|SLC23A1|PROB1	112.32	47.21	146.2	33.52	51.44	24.43	44.67	21.42	MZB1|SPATA24|SLC23A1|PROB1	SIL1|UBE2D2			SIL1::chr5:138534064/-:-000174257|SIL1::chr5:138532216/-:-000176105|ECSCR::chr5:138842327/-:0000089437|MZB1::chr5:138725604/-:0000000000|UBE2D2::chr5:138940750/+:-000187860|UBE2D2::chr5:138941828/+:-000188938|PAIP2::chr5:138677520/+:0000030801|PAIP2::chr5:138699447/+:0000008874|PAIP2::chr5:138678122/+:0000030199|SPATA24::chr5:138739775/-:0000000000|SLC23A1::chr5:138719038/-:0000000000|MATR3::chr5…
chr12:13250038-13290384	40346	promotor	GSG1	64.25	56.51	47.82	40.81	26.79	24.43	13.8	17.63	GSG1	HEBP1|EMP1			KIAA1467::chr12:13197314/+:0000052724|HEBP1::chr12:13153242/-:-000096796|GSG1::chr12:13248739/-:-000001299|GSG1::chr12:13256629/-:0000000000|GPRC5A::chr12:13061176/+:0000188862|EMP1::chr12:13349601/+:-000059217|EMP1::chr12:13364402/+:-000074018
chr3:46008083-46038013	29930	promotor	FYCO1	34.41	50.56	12.23	22.84	19.96	24.42	6.57	13.51	FYCO1	SLC6A20|LZTFL1			SLC6A20::chr3:45838034/-:-000170049|XCR1::chr3:46063469/-:0000025456|XCR1::chr3:46068978/-:0000030965|XCR1::chr3:46063768/-:0000025755|LZTFL1::chr3:45957215/-:-000050868|LZTFL1::chr3:45896565/-:-000111518|LZTFL1::chr3:45883649/-:-000124434|LZTFL1::chr3:45879542/-:-000128541|LZTFL1::chr3:45954668/-:-000053415|LZTFL1::chr3:45957215/-:-000050868|LZTFL1::chr3:45896565/-:-000111518|LZTFL1::chr3:458836…
chr1:16141652-16177053	35401	promotor	SPEN	48.96	54.3	51.39	46.1	24.76	24.41	14.76	19.74	SPEN	UQCRHL|CLCNKA|CLCNKB|C1orf64		ZBTB17	HSPB7::chr1:16345284/-:0000168231|ZBTB17::chr1:16302626/-:0000125573|ZBTB17::chr1:16273617/-:0000096564|ZBTB17::chr1:16299619/-:0000122566|ZBTB17::chr1:16274991/-:0000097938|ZBTB17::chr1:16302626/-:0000125573|ZBTB17::chr1:16273617/-:0000096564|ZBTB17::chr1:16299619/-:0000122566|ZBTB17::chr1:16274991/-:0000097938|DDI2::chr1:15943952/+:0000197700|TMEM82::chr1:16068986/+:0000072666|SPEN::chr1:161743…
chr22:37897505-37968565	71060	promotor	CDC42EP1|CARD10	62.76	35.26	74.51	31.46	44.78	24.37	32.01	23.88	CDC42EP1|CARD10	MFNG|TRIOBP|GGA1|SH3BP1|PDXP|LGALS1|ELFN2|NOL12			MFNG::chr22:37882477/-:-000015028|MFNG::chr22:37882424/-:-000015081|TRIOBP::chr22:38092994/+:-000124429|TRIOBP::chr22:38093594/+:-000125029|TRIOBP::chr22:38142240/+:-000173675|TRIOBP::chr22:38097312/+:-000128747|TRIOBP::chr22:38092994/+:-000124429|TRIOBP::chr22:38093594/+:-000125029|TRIOBP::chr22:38142240/+:-000173675|TRIOBP::chr22:38097312/+:-000128747|CDC42EP1::chr22:37956470/+:0000000000|CDC42…
chr21:33710239-33788772	78533	promotor	EVA1C|URB1	84.14	50.23	128.62	63.47	45.15	24.36	52.98	35.06	EVA1C|URB1	MIS18A			MIS18A::chr21:33651375/-:-000058864|EVA1C::chr21:33784744/+:0000000000|MRAP::chr21:33665303/+:0000044936|MRAP::chr21:33664123/+:0000046116|MRAP::chr21:33671272/+:0000038967|MRAP::chr21:33678950/+:0000031289|URB1::chr21:33765311/-:0000000000|TCP10L::chr21:33956614/-:0000167842|TCP10L::chr21:33957844/-:0000169072|C21orf59::chr21:33984917/-:0000196145
chr20:33102043-33135476	33433	promotor	MAP1LC3A|DYNLRB1	34.41	39.68	16.01	21.51	28.14	24.31	9.24	15	MAP1LC3A|DYNLRB1	MAP1LC3A|TP53INP2			MAP1LC3A::chr20:33134687/+:0000000000|MAP1LC3A::chr20:33137708/+:-000002232|MAP1LC3A::chr20:33146500/+:-000011024|DYNLRB1::chr20:33104188/+:0000000000|DYNLRB1::chr20:33117655/+:0000000000|DYNLRB1::chr20:33107224/+:0000000000|DYNLRB1::chr20:33122431/+:0000000000|DYNLRB1::chr20:33114072/+:0000000000|DYNLRB1::chr20:33114076/+:0000000000|PIGU::chr20:33265088/-:0000129612|ITCH::chr20:32957199/+:000014…
chr2:9226183-9249634	23451	enhancer	MBOAT2|ASAP2	60.67	44.74	40.76	26.23	29.5	24.25	11.71	13.74		MBOAT2|ASAP2			MBOAT2::chr2:9143875/-:-000082308|ASAP2::chr2:9346893/+:-000097259
chr1:6242829-6363200	120371	promotor	GPR153|HES3|CHD5|RNF207|RPL22|ICMT	90.45	46.44	178.24	56.9	62.14	24.16	67.33	39.4	GPR153|HES3|CHD5|RNF207|RPL22|ICMT	ESPN|NPHP4		HES3|HES2	GPR153::chr1:6321034/-:0000000000|GPR153::chr1:6315073/-:0000000000|CHD5::chr1:6240193/-:-000002636|RNF207::chr1:6266188/+:0000000000|ESPN::chr1:6484847/+:-000121647|PLEKHG5::chr1:6551760/-:0000188560|PLEKHG5::chr1:6557483/-:0000194283|PLEKHG5::chr1:6550653/-:0000187453|PLEKHG5::chr1:6545528/-:0000182328|PLEKHG5::chr1:6557155/-:0000193955|PLEKHG5::chr1:6550639/-:0000187439|PLEKHG5::chr1:6537717/-…
chr20:56560070-56568748	8678	enhancer	C20orf85	38.06	30.1	15.99	6.15	29.83	24.14	11.19	6.68		C20orf85			C20orf85::chr20:56725982/+:-000157234
chr20:45334804-45347603	12799	promotor	SLC2A10	39.24	55.37	36.91	23.52	23.35	24.06	10.66	12.43	SLC2A10	ZNF334|SLC13A3|TP53RK|OCSTAMP|EYA2	TP53RK	ZNF334	ZNF334::chr20:45140778/-:-000194026|ZNF334::chr20:45142197/-:-000192607|ZNF334::chr20:45138389/-:-000196415|SLC13A3::chr20:45242190/-:-000092614|SLC13A3::chr20:45298777/-:-000036027|SLC13A3::chr20:45280099/-:-000054705|SLC13A3::chr20:45313123/-:-000021681|SLC13A3::chr20:45242363/-:-000092441|SLC13A3::chr20:45242190/-:-000092614|SLC13A3::chr20:45298777/-:-000036027|SLC13A3::chr20:45280099/-:-00005…
chr15:93340067-93390255	50188	enhancer	FAM174B|CHD2	77.67	77.06	81.38	63.72	25.09	24.02	18.98	20.41		FAM174B|CHD2			FAM174B::chr15:93199030/-:-000141037|CHD2::chr15:93444396/+:-000054141|CHD2::chr15:93443550/+:-000053295
chr17:73069296-73111284	41988	promotor	SLC16A5|ARMC7	81.37	33.12	73.27	26.94	46.95	23.99	30.61	20.41	SLC16A5|ARMC7	MRPS7|NUP85|HID1|ATP5H|USH1G|FADS6			KCTD2::chr17:73043278/+:0000026018|HN1::chr17:73145279/-:0000033995|HN1::chr17:73150777/-:0000039493|HN1::chr17:73144765/-:0000033481|HN1::chr17:73150337/-:0000039053|HN1::chr17:73149387/-:0000038103|OTOP3::chr17:72931896/+:0000137400|OTOP2::chr17:72920694/+:0000148602|OTOP2::chr17:72920369/+:0000148927|ICT1::chr17:73008758/+:0000060538|MRPS7::chr17:73257748/+:-000146464|NT5C::chr17:73127889/-:00…
chr1:152000891-152024599	23708	promotor	S100A11	47.79	42.23	61.55	41.83	28.32	23.97	23.71	22.3	S100A11	THEM5|THEM4|C2CD4D|RORC|S100A10		RORC	THEM5::chr1:151826172/-:-000174719|THEM4::chr1:151882360/-:-000118531|C2CD4D::chr1:151813032/-:-000187859|C2CD4D::chr1:151811695/-:-000189196|HRNR::chr1:152195753/-:0000171154|HRNR::chr1:152196671/-:0000172072|TCHHL1::chr1:152060638/-:0000036039|TCHHL1::chr1:152061539/-:0000036940|RORC::chr1:151804347/-:-000196544|S100A11::chr1:152009510/-:0000000000|TCHH::chr1:152086586/-:0000061987|TCHH::chr1:1…
chr16:85378318-85430607	52289	other		73.74	37.62	54.83	16.07	40.62	23.93	24.06	14.85
chr13:33832345-33861097	28752	promotor	STARD13	51.93	52.22	24.61	28.78	23.16	23.88	7.39	11.66	STARD13	STARD13			STARD13::chr13:33716509/-:-000115836|STARD13::chr13:33859900/-:0000000000|STARD13::chr13:33780186/-:-000052159|STARD13::chr13:33760215/-:-000072130|STARD13::chr13:33741758/-:-000090587|STARD13::chr13:33739554/-:-000092791|STARD13::chr13:33716509/-:-000115836|STARD13::chr13:33859900/-:0000000000|STARD13::chr13:33780186/-:-000052159|STARD13::chr13:33760215/-:-000072130|STARD13::chr13:33741758/-:-00…
chr5:11713618-11737556	23938	promotor	CTNND2	43.38	49.38	2.54	4.15	23.15	23.88	0.27	1.83	CTNND2	CTNND2			CTNND2::chr5:11589028/-:-000124590|CTNND2::chr5:11732383/-:0000000000|CTNND2::chr5:11565167/-:-000148451|CTNND2::chr5:11904154/-:0000166598|CTNND2::chr5:11589028/-:-000124590|CTNND2::chr5:11732383/-:0000000000|CTNND2::chr5:11565167/-:-000148451|CTNND2::chr5:11904154/-:0000166598|CTNND2::chr5:11589028/-:-000124590|CTNND2::chr5:11732383/-:0000000000|CTNND2::chr5:11565167/-:-000148451|CTNND2::chr5:1…
chr20:30286649-30312429	25780	promotor	BCL2L1	39.72	44.34	27.54	29.11	21.88	23.87	11.94	18.12	BCL2L1	TPX2|TTLL9|MYLK2	MYLK2	FOXS1|ID1	BCL2L1::chr20:30310150/-:0000000000|BCL2L1::chr20:30310655/-:0000000000|TPX2::chr20:30326903/+:-000014474|TPX2::chr20:30330343/+:-000017914|TPX2::chr20:30345209/+:-000032780|TTLL9::chr20:30458924/+:-000146495|TTLL9::chr20:30458504/+:-000146075|MYLK2::chr20:30407335/+:-000094906|MYLK2::chr20:30407177/+:-000094748|FOXS1::chr20:30433419/-:0000120990|ID1::chr20:30193085/+:0000093564|COX4I2::chr20:302…
chr1:169074042-169089935	15893	promotor	ATP1B1	39.32	33.3	42.99	36.33	29.79	23.85	21.57	24.33	ATP1B1				ATP1B1::chr1:169075946/+:0000000000
chr11:67230453-67289304	58851	promotor	TMEM134|AIP|CDK2AP2|CABP2|PITPNM1	59.16	37.39	79.17	32.32	46.66	23.84	37	21	TMEM134|AIP|CDK2AP2|CABP2|PITPNM1	CORO1B|PTPRCAP|NDUFV1|POLD4|CLCF1|GPR152|PPP1CA|GSTP1	ADRBK1|RPS6KB2	TBX10	ANKRD13D::chr11:67056761/+:0000173692|TMEM134::chr11:67236747/-:0000000000|RAD9A::chr11:67159422/+:0000071031|RAD9A::chr11:67160775/+:0000069678|AIP::chr11:67250986/+:0000000000|AIP::chr11:67250499/+:0000000000|AIP::chr11:67254476/+:0000000000|CORO1B::chr11:67210982/-:-000019471|CORO1B::chr11:67210935/-:-000019518|CORO1B::chr11:67210100/-:-000020353|CORO1B::chr11:67211291/-:-000019162|ADRBK1::chr…
chr19:733811-801861	68050	promotor	PTBP1|MISP	53.13	36.61	42.79	25.71	33.94	23.84	16.22	15.14	PTBP1|MISP	ARID3A|KISS1R|PRSS57|WDR18|CFD|AZU1|ELANE|POLRMT|RNF126|PRTN3		ARID3A	ARID3A::chr19:929261/+:-000127400|ARID3A::chr19:926036/+:-000124175|KISS1R::chr19:917341/+:-000115480|ELANE::chr19:852290/+:-000050429|WDR18::chr19:984327/+:-000182466|PRSS57::chr19:695460/-:-000038351|GZMM::chr19:544033/+:0000189778|GZMM::chr19:547283/+:0000186528|CFD::chr19:859664/+:-000057803|HCN2::chr19:589892/+:0000143919|FSTL3::chr19:676388/+:0000057423|AZU1::chr19:827830/+:-000025969|R3HDM…
chr16:82168213-82212107	43894	promotor	MPHOSPH6	90.45	65.48	22.19	5.3	30.89	23.83	4.13	-1.03	MPHOSPH6	SDR42E1			HSD17B2::chr16:82068857/+:0000099356|SDR42E1::chr16:82034488/-:-000133725|SDR42E1::chr16:82045092/-:-000123121|MPHOSPH6::chr16:82203828/-:0000000000
chr1:159836920-159929952	93032	promotor	IGSF9|VSIG8|CFAP45|SLAMF9|TAGLN2	40.02	13.16	32.04	17.36	37.03	23.8	19.71	16.25	IGSF9|VSIG8|CFAP45|SLAMF9|TAGLN2	CRP|KCNJ9|C1orf204|ATP1A4|ATP1A2			CRP::chr1:159684378/-:-000152542|KCNJ10::chr1:160040050/-:0000110098|IGSF8::chr1:160068306/-:0000138354|IGSF8::chr1:160068438/-:0000138486|IGSF8::chr1:160068617/-:0000138665|IGSF9::chr1:159913417/-:0000000000|IGSF9::chr1:159915385/-:0000000000|VSIG8::chr1:159832446/-:-000004474|KCNJ9::chr1:160051359/+:-000121407|KCNJ9::chr1:160053706/+:-000123754|CFAP45::chr1:159869905/-:0000000000|PIGM::chr1:160…
chr8:127558714-127598218	39504	promotor	FAM84B	56.38	31.91	27.02	14.94	36.2	23.79	12.96	12.1	FAM84B				FAM84B::chr8:127569729/-:0000000000|FAM84B::chr8:127570710/-:0000000000
chr5:2692823-2700176	7353	enhancer	C5orf38	35.71	57.32	19.85	21.42	14.21	23.78	6.25	8.7		C5orf38		IRX2	C5orf38::chr5:2752244/+:-000052068|IRX2::chr5:2751768/-:0000051592
chr2:121278181-121336237	58056	3 prime	INHBB	75.52	40.96	16.48	3.85	42.7	23.7	7.83	3.68					INHBB::chr2:121103718/+:0000174463
chr22:31974668-32059206	84538	promotor	PISD	170.75	43.82	148.41	18.42	81.53	23.68	55.18	11.39	PISD	DEPDC5|EIF4ENIF1			DRG1::chr22:31795538/+:0000179130|PISD::chr22:32024195/-:0000000000|PISD::chr22:32026809/-:0000000000|PISD::chr22:32022001/-:0000000000|SFI1::chr22:31892124/+:0000082544|SFI1::chr22:31904240/+:0000070428|SFI1::chr22:31904244/+:0000070424|SFI1::chr22:31892124/+:0000082544|SFI1::chr22:31904240/+:0000070428|SFI1::chr22:31904244/+:0000070424|PRR14L::chr22:32146119/-:0000086913|PRR14L::chr22:32134896/…
chr10:5483550-5511898	28348	promotor	NET1	72.01	47.08	50.1	37.35	37.15	23.65	17.51	19.47	NET1	CALML3|TUBAL3			ASB13::chr10:5708557/-:0000196659|CALML3::chr10:5566851/+:-000054953|CALML5::chr10:5541532/-:0000029634|TUBAL3::chr10:5446792/-:-000036758|UCN3::chr10:5415677/+:0000067873|UCN3::chr10:5406975/+:0000076575|NET1::chr10:5454513/+:0000029037|NET1::chr10:5488513/+:0000000000
chr17:47957505-47994849	37344	enhancer	ITGA3|SLC35B1|PDK2|DLX4|FAM117A	83.68	49.68	86.63	42.21	33.8	23.52	25.48	21.16		ITGA3|SLC35B1|PDK2|DLX4|FAM117A	PDK2	DLX4|DLX3	ITGA3::chr17:48133339/+:-000138490|KAT7::chr17:47865980/+:0000091525|SLC35B1::chr17:47784429/-:-000173076|SLC35B1::chr17:47785312/-:-000172193|PDK2::chr17:48172638/+:-000177789|PDK2::chr17:48172100/+:-000177251|PDK2::chr17:48173058/+:-000178209|PDK2::chr17:48173495/+:-000178646|PDK2::chr17:48174786/+:-000179937|DLX4::chr17:48046561/+:-000051712|DLX4::chr17:48050129/+:-000055280|FAM117A::chr17:478…
chr20:36611500-36633150	21650	enhancer	RPRD1B	49.44	42.58	13.09	9.26	28.77	23.51	5.59	7.42		RPRD1B			TGM2::chr20:36793699/-:0000160549|RPRD1B::chr20:36661947/+:-000028797|VSTM2L::chr20:36531498/+:0000080002|TTI1::chr20:36642258/-:0000009108|TTI1::chr20:36647545/-:0000014395|TTI1::chr20:36661869/-:0000028719
chr2:241482908-241527256	44348	promotor	ANKMY1|CAPN10|DUSP28	37.34	35.33	50.73	32.05	28.75	23.51	24.55	23.96	ANKMY1|CAPN10|DUSP28	AQP12A|GPR35			GPC1::chr2:241375114/+:0000107794|CAPN10::chr2:241526132/+:0000000000|DUSP28::chr2:241499470/+:0000000000|ANKMY1::chr2:241496768/-:0000000000|ANKMY1::chr2:241497437/-:0000000000|ANKMY1::chr2:241494471/-:0000000000|AQP12B::chr2:241622316/-:0000095060|AQP12A::chr2:241631261/+:-000104005|GPR35::chr2:241558304/+:-000031048|GPR35::chr2:241556620/+:-000029364|GPR35::chr2:241555804/+:-000028548|GPR35::c…
chr22:37562149-37596287	34138	promotor	C1QTNF6	66.3	39.25	69.1	34.69	34.57	23.42	23.05	22.45	C1QTNF6	IL2RB|TEX33|TMPRSS6|TST|CYTH4			IL2RB::chr22:37545961/-:-000016188|IL2RB::chr22:37540244/-:-000021905|KCTD17::chr22:37447775/+:0000114374|TEX33::chr22:37400065/-:-000162084|TEX33::chr22:37398324/-:-000163825|TEX33::chr22:37403876/-:-000158273|TEX33::chr22:37400065/-:-000162084|TEX33::chr22:37398324/-:-000163825|TEX33::chr22:37403876/-:-000158273|C1QTNF6::chr22:37584329/-:0000000000|SSTR3::chr22:37608415/-:0000012128|SSTR3::chr2…
chr11:63604212-63660327	56115	promotor	MARK2	50.2	44.74	57.95	31.08	31.47	23.39	22.36	20.1	MARK2	COX8A|NAA40|ATL3|C11orf95|OTUB1	MARK2	RCOR2|C11orf95	COX8A::chr11:63742078/+:-000081751|NAA40::chr11:63706441/+:-000046114|NAA40::chr11:63706802/+:-000046475|NAA40::chr11:63713311/+:-000052984|ATL3::chr11:63426723/-:-000177489|ATL3::chr11:63439445/-:-000164767|ATL3::chr11:63439201/-:-000165011|RTN3::chr11:63448921/+:0000155291|RCOR2::chr11:63684315/-:0000023988|MARK2::chr11:63655986/+:0000000000|MARK2::chr11:63606399/+:0000000000|MARK2::chr11:63662…
chr2:28613398-28674012	60614	promotor	FOSL2	44.93	45.54	57.08	45.67	24.86	23.39	22.39	27.14	FOSL2	PLB1		FOSL2	PLB1::chr2:28718937/+:-000044925|FOSL2::chr2:28615778/+:0000000000
chr2:218222291-218262474	40183	genebody_intron	DIRC3	63.36	49.82	7.91	11.53	25.08	23.34	1.62	7.39
chr7:56117679-56175314	57635	promotor	CHCHD2|PSPH|SUMF2|CCT6A|PHKG1	48.6	35.53	42.59	17.51	34.06	23.26	17.76	11.69	CHCHD2|PSPH|SUMF2|CCT6A|PHKG1	PSPH|SEPT14	PHKG1	ZNF713	CHCHD2::chr7:56174186/-:0000000000|NUPR1L::chr7:56184089/-:0000008775|PSPH::chr7:56119267/-:0000000000|PSPH::chr7:56099746/-:-000017933|PSPH::chr7:56088923/-:-000028756|PSPH::chr7:56101798/-:-000015881|PSPH::chr7:56119267/-:0000000000|PSPH::chr7:56099746/-:-000017933|PSPH::chr7:56088923/-:-000028756|PSPH::chr7:56101798/-:-000015881|SUMF2::chr7:56131916/+:0000000000|SUMF2::chr7:56140689/+:00000000…
chr20:62148177-62209617	61440	promotor	C20orf195|PTK6|SRMS|HELZ2|PPDPF	55.22	34.95	83.47	31.12	43.68	23.21	39.73	26.64	C20orf195|PTK6|SRMS|HELZ2|PPDPF	SLC2A4RG|EEF1A2|KCNQ2|CHRNA4|ZGPAT|RTEL1|TNFRSF6B|LIME1	PTK6|SRMS	GMEB2	SLC2A4RG::chr20:62371210/+:-000161593|C20orf195::chr20:62187006/+:0000000000|C20orf195::chr20:62184372/+:0000000000|STMN3::chr20:62284118/-:0000074501|STMN3::chr20:62284962/-:0000075345|STMN3::chr20:62275661/-:0000066044|PTK6::chr20:62168722/-:0000000000|EEF1A2::chr20:62129186/-:-000018991|EEF1A2::chr20:62130667/-:-000017510|KCNQ2::chr20:62103992/-:-000044185|CHRNA4::chr20:61982378/-:-000165799|C…
chr17:40287091-40308282	21191	promotor	RAB5C	19.59	26.77	6.18	2.38	20.88	23.2	3.73	5.38	RAB5C	DHX58|DNAJC7|KAT2A|STAT5A		STAT3|STAT5B|STAT5A	KCNH4::chr17:40333295/-:0000025013|STAT3::chr17:40500534/-:0000192252|STAT3::chr17:40500556/-:0000192274|CNP::chr17:40118758/+:0000168333|DHX58::chr17:40264750/-:-000022341|DHX58::chr17:40264222/-:-000022869|DHX58::chr17:40263910/-:-000023181|NKIRAS2::chr17:40172086/+:0000115005|NKIRAS2::chr17:40173562/+:0000113529|NKIRAS2::chr17:40173581/+:0000113510|NKIRAS2::chr17:40169593/+:0000117498|DNAJC7::…
chr1:45256506-45286534	30028	promotor	PLK3|BTBD19|TCTEX1D4|BEST4	68.37	28.05	72.95	30.24	58.7	23.18	41.66	21.45	PLK3|BTBD19|TCTEX1D4|BEST4	UROD|TMEM53	PLK3		HECTD3::chr1:45477026/-:0000190492|TCTEX1D4::chr1:45272346/-:0000000000|TCTEX1D4::chr1:45272956/-:0000000000|C1orf228::chr1:45155347/+:0000101159|C1orf228::chr1:45140393/+:0000116113|PLK3::chr1:45266035/+:0000000000|EIF2B3::chr1:45446848/-:0000160314|EIF2B3::chr1:45452393/-:0000165859|UROD::chr1:45477804/+:-000191270|BTBD19::chr1:45274153/+:0000000000|PTCH2::chr1:45308615/-:0000022081|RPS8::chr1:…
chr11:89265650-89292737	27087	promotor	NOX4	29.98	67.63	-0.79	7.97	13.24	23.17	-0.96	3.44	NOX4	FOLH1B|NOX4			FOLH1B::chr11:89395317/+:-000102580|FOLH1B::chr11:89392464/+:-000099727|FOLH1B::chr11:89402572/+:-000109835|FOLH1B::chr11:89395317/+:-000102580|FOLH1B::chr11:89392464/+:-000099727|FOLH1B::chr11:89402572/+:-000109835|NOX4::chr11:89223720/-:-000041930|NOX4::chr11:89231354/-:-000034296|NOX4::chr11:89224145/-:-000041505|NOX4::chr11:89322778/-:0000030041|NOX4::chr11:89224732/-:-000040918|NOX4::chr11:8…
chr1:12534803-12547582	12779	genebody_intron	VPS13D	33.46	36.6	39.72	37.14	20.11	23.15	15.36	24.06					DHRS3::chr1:12677736/-:0000130154
chr19:1074303-1114401	40098	promotor	POLR2E|GPX4|HMHA1	37.52	26.26	43.21	22.83	37.58	23.07	26.31	21.39	POLR2E|GPX4|HMHA1	C19orf24|TMEM259|R3HDM4|CIRBP|STK11|EFNA2|MED16|MIDN|ATP5D	STK11	ARID3A	ARID3A::chr19:929261/+:0000145042|ARID3A::chr19:926036/+:0000148267|KISS1R::chr19:917341/+:0000156962|SBNO2::chr19:1132272/-:0000017871|SBNO2::chr19:1154400/-:0000039999|SBNO2::chr19:1174281/-:0000059880|MED16::chr19:891148/-:-000183155|MED16::chr19:893217/-:-000181086|TMEM259::chr19:1021140/-:-000053163|CNN2::chr19:1026273/+:0000048030|R3HDM4::chr19:913224/-:-000161079|CIRBP::chr19:1269264/+:-00…
chr17:48705074-48798819	93745	promotor	ANKRD40|LUC7L3|ABCC3	124.36	44.64	101.14	27.96	56.87	23.04	32.19	15.77	ANKRD40|LUC7L3|ABCC3	CHAD|WFIKKN2			TOB1::chr17:48941523/-:0000142704|TOB1::chr17:48941320/-:0000142501|TOB1::chr17:48943714/-:0000144895|TOB1::chr17:48945338/-:0000146519|TOB1::chr17:48944962/-:0000146143|ANKRD40::chr17:48785269/-:0000000000|CHAD::chr17:48546226/-:-000158848|ACSF2::chr17:48538602/+:0000166472|ACSF2::chr17:48538037/+:0000167037|ACSF2::chr17:48538993/+:0000166081|EPN3::chr17:48613781/+:0000091293|EPN3::chr17:4861004…
chr1:204095243-204141921	46678	promotor	REN|ETNK2	58.73	26.83	58.68	17.82	41.62	22.97	28.1	16.5	REN|ETNK2			SOX13	KISS1::chr1:204165618/-:0000023697|KISS1::chr1:204162041/-:0000020120|SOX13::chr1:204042245/+:0000052998|SOX13::chr1:204082042/+:0000013201|PLEKHA6::chr1:204243936/-:0000102015|PLEKHA6::chr1:204329056/-:0000187135|PLEKHA6::chr1:204242867/-:0000100946|PLEKHA6::chr1:204243936/-:0000102015|PLEKHA6::chr1:204329056/-:0000187135|PLEKHA6::chr1:204242867/-:0000100946|GOLT1A::chr1:204183219/-:0000041298|R…
chr11:68136960-68175169	38209	promotor	LRP5	52.44	34.33	38.48	16.94	35.53	22.95	17.86	16.27	LRP5	PPP6R3|SUV420H1|C11orf24			SUV420H1::chr11:67980783/-:-000156177|SUV420H1::chr11:67941379/-:-000195581|SUV420H1::chr11:67939122/-:-000197838|SUV420H1::chr11:67942649/-:-000194311|SUV420H1::chr11:67981238/-:-000155722|SUV420H1::chr11:67947666/-:-000189294|SUV420H1::chr11:67957618/-:-000179342|SUV420H1::chr11:67947003/-:-000189957|SUV420H1::chr11:67980811/-:-000156149|SUV420H1::chr11:67953394/-:-000183566|PPP6R3::chr11:68228…
chr11:9586815-9598253	11438	promotor	WEE1	54.12	58.3	39.62	39.31	22.2	22.95	11.41	13.56	WEE1	SWAP70	WEE1	ZNF143	IPO7::chr11:9406168/+:0000180647|SWAP70::chr11:9685623/+:-000087370|ZNF143::chr11:9492848/+:0000093967|ZNF143::chr11:9482511/+:0000104304|WEE1::chr11:9596233/+:0000000000|WEE1::chr11:9597434/+:0000000000|WEE1::chr11:9595227/+:0000000000
chr1:40415080-40456816	41736	promotor	MFSD2A	59.7	51.99	39.07	14.67	29.85	22.93	14.35	7.54	MFSD2A	TRIT1|BMP8B|RLF|CAP1|MYCL|OXCT2			MYCL::chr1:40367686/-:-000047394|BMP8B::chr1:40254532/-:-000160548|PPT1::chr1:40563141/-:0000106325|RLF::chr1:40627040/+:-000170224|CAP1::chr1:40525008/+:-000068192|CAP1::chr1:40506254/+:-000049438|MFSD2A::chr1:40420783/+:0000000000|MFSD2A::chr1:40430882/+:0000000000|TRIT1::chr1:40349176/-:-000065904|OXCT2::chr1:40237019/-:-000178061
chr20:58498415-58517584	19169	promotor	PPP1R3D|FAM217B|SYCP2	49.67	41.76	27.32	16.42	24.71	22.93	10.27	10.17	PPP1R3D|FAM217B|SYCP2	CDH26|C20orf197			PPP1R3D::chr20:58515351/-:0000000000|PHACTR3::chr20:58318161/+:0000180254|PHACTR3::chr20:58318161/+:0000180254|CDH26::chr20:58571416/+:-000053832|CDH26::chr20:58533470/+:-000015886|C20orf197::chr20:58630979/+:-000113395|C20orf197::chr20:58644887/+:-000127303|C20orf197::chr20:58633961/+:-000116377|FAM217B::chr20:58508818/+:0000000000|FAM217B::chr20:58519450/+:-000001866|FAM217B::chr20:58517252/+:0…
chr10:24746067-24793156	47089	promotor	KIAA1217	41.2	31.43	22.86	20.13	25.8	22.92	11.04	13.99	KIAA1217				KIAA1217::chr10:24738361/+:0000007706|KIAA1217::chr10:24755433/+:0000000000|KIAA1217::chr10:24738361/+:0000007706|KIAA1217::chr10:24755433/+:0000000000
chr11:129309754-129331312	21558	genebody_exon	BARX2|BARX2	37.51	38.07	12.38	13.08	21.87	22.91	5.77	8.65				BARX2	BARX2::chr11:129245880/+:0000063874
chr5:75659613-75712616	53003	promotor	IQGAP2	26.49	47.86	11.07	12.44	16.07	22.89	3.55	7.18	IQGAP2	IQGAP2			IQGAP2::chr5:75843233/+:-000130617|IQGAP2::chr5:75699079/+:0000000000|IQGAP2::chr5:75858220/+:-000145604|IQGAP2::chr5:75904919/+:-000192303|IQGAP2::chr5:75843233/+:-000130617|IQGAP2::chr5:75699079/+:0000000000|IQGAP2::chr5:75858220/+:-000145604|IQGAP2::chr5:75904919/+:-000192303|IQGAP2::chr5:75843233/+:-000130617|IQGAP2::chr5:75699079/+:0000000000|IQGAP2::chr5:75858220/+:-000145604|IQGAP2::chr5:7…
chr6:33238580-33292172	53592	promotor	B3GALT4|RPS18|WDR46|DAXX|RGL2|TAPBP|PFDN6|VPS52|ZBTB22	59.23	44.45	54.1	35.36	35.33	22.87	18.26	16.97	B3GALT4|RPS18|WDR46|DAXX|RGL2|TAPBP|PFDN6|VPS52|ZBTB22	SYNGAP1|COL11A2|ZBTB9|RXRB|HLA-DPA1|KIFC1|PHF1		RXRB	B3GALT4::chr6:33244916/+:0000000000|DAXX::chr6:33289753/-:0000000000|DAXX::chr6:33289343/-:0000000000|DAXX::chr6:33289750/-:0000000000|DAXX::chr6:33290792/-:0000000000|RGL2::chr6:33264891/-:0000000000|RGL2::chr6:33266427/-:0000000000|RGL2::chr6:33267164/-:0000000000|RGL2::chr6:33264552/-:0000000000|SYNGAP1::chr6:33387846/+:-000095674|CUTA::chr6:33385471/-:0000093299|CUTA::chr6:33386064/-:00000938…
chr9:100799455-100844670	45215	promotor	NANS	45.98	35.92	23.97	19.42	22.54	22.86	10.32	12.67	NANS	HEMGN|C9orf156		FOXE1	TRIM14::chr9:100881634/-:0000036964|TBC1D2::chr9:101018002/-:0000173332|TBC1D2::chr9:100975832/-:0000131162|TBC1D2::chr9:101018002/-:0000173332|TBC1D2::chr9:100975832/-:0000131162|FOXE1::chr9:100615536/+:0000183919|HEMGN::chr9:100700472/-:-000098983|HEMGN::chr9:100707196/-:-000092259|HEMGN::chr9:100700674/-:-000098781|C9orf156::chr9:100684851/-:-000114604|ANP32B::chr9:100745488/+:0000053967|CORO2…
chr4:95372010-95412195	40185	promotor	PDLIM5	56.15	42.26	36.99	24.43	30.25	22.85	12.78	16.79	PDLIM5	PDLIM5|HPGDS			SMARCAD1::chr4:95185857/+:0000186153|SMARCAD1::chr4:95174444/+:0000197566|PDLIM5::chr4:95494501/+:-000082306|PDLIM5::chr4:95507558/+:-000095363|PDLIM5::chr4:95506715/+:-000094520|PDLIM5::chr4:95496766/+:-000084571|PDLIM5::chr4:95539154/+:-000126959|PDLIM5::chr4:95444874/+:-000032679|PDLIM5::chr4:95376397/+:0000000000|PDLIM5::chr4:95373007/+:0000000000|PDLIM5::chr4:95494501/+:-000082306|PDLIM5::ch…
chr19:47728468-47761772	33304	promotor	BBC3|CCDC9	45.32	30.43	54.48	33.42	37.72	22.83	31.17	24.77	BBC3|CCDC9	DHX34|ZC3H4|C5AR2|TMEM160|C5AR1|INAFM1		MEIS3	DHX34::chr19:47852537/+:-000090765|DHX34::chr19:47856010/+:-000094238|MEIS3::chr19:47922784/-:0000161012|ZC3H4::chr19:47617008/-:-000111460|ZC3H4::chr19:47615845/-:-000112623|C5AR2::chr19:47844041/+:-000082269|C5AR2::chr19:47843743/+:-000081971|C5AR2::chr19:47835403/+:-000073631|C5AR2::chr19:47840261/+:-000078489|TMEM160::chr19:47551881/-:-000176587|SAE1::chr19:47634079/+:0000094389|C5AR1::chr19:…
chr8:125144161-125164988	20827	genebody_intron	FER1L6-AS2	59.62	41.58	50.78	28.93	30.19	22.83	20.67	17.61					FER1L6::chr8:124968231/+:0000175930
chr11:20034389-20092690	58301	promotor	NAV2	48.85	37.48	50.55	36.08	32	22.82	19.58	23.28	NAV2				NAV2::chr11:20044101/+:0000000000|NAV2::chr11:20044635/+:0000000000
chr15:75044420-75166579	122159	promotor	ULK3|CYP1A2|SCAMP2|CSK|CPLX3|LMAN1L	72.24	37.49	119.1	48.5	46.3	22.8	44.27	31.2	ULK3|CYP1A2|SCAMP2|CSK|CPLX3|LMAN1L	SCAMP5|CYP1A1|PPCDC|MPI|EDC3	ULK3|CSK|CLK3		CYP1A1::chr15:75017876/-:-000026544|CYP1A1::chr15:75015463/-:-000028957|CYP1A2::chr15:75041183/+:0000003237|CYP1A2::chr15:75042070/+:0000002350|SCAMP5::chr15:75287875/+:-000121296|SCAMP5::chr15:75302231/+:-000135652|SCAMP5::chr15:75289574/+:-000122995|SCAMP5::chr15:75304132/+:-000137553|SCAMP5::chr15:75287875/+:-000121296|SCAMP5::chr15:75302231/+:-000135652|SCAMP5::chr15:75289574/+:-000122995|SCA…
chr20:32226072-32268313	42241	promotor	C20orf144|ACTL10|NECAB3	52.48	33.41	53.5	18.53	39.65	22.79	25.7	13.5	C20orf144|ACTL10|NECAB3	SNTA1|CHMP4B|ZNF341		E2F1|ZNF341	SNTA1::chr20:32031697/-:-000194375|E2F1::chr20:32274209/-:0000005896|PXMP4::chr20:32308135/-:0000039822|CHMP4B::chr20:32399109/+:-000130796|CBFA2T2::chr20:32161779/+:0000064293|CBFA2T2::chr20:32077927/+:0000148145|CBFA2T2::chr20:32194761/+:0000031311|CBFA2T2::chr20:32150170/+:0000075902|CBFA2T2::chr20:32161779/+:0000064293|CBFA2T2::chr20:32077927/+:0000148145|CBFA2T2::chr20:32194761/+:0000031311|…
chr10:78907460-78968731	61271	genebody_exon	KCNMA1-AS2|KCNMA1-AS2|KCNMA1|KCNMA1	72.88	55.01	52.01	46.28	37.2	22.78	11.7	23.16
chr11:62309264-62342716	33452	promotor	AHNAK|EEF1G	39.33	39.79	29.14	29.52	25.95	22.77	11.89	16.48	AHNAK|EEF1G	TTC9C|TAF6L|AHNAK|METTL12|ROM1|POLR2G|GNG3|UQCC3		MTA2|ZBTB3	GANAB::chr11:62407202/-:0000064486|GANAB::chr11:62406581/-:0000063865|GANAB::chr11:62414197/-:0000071481|LBHD1::chr11:62439240/-:0000096524|LBHD1::chr11:62437512/-:0000094796|LRRN4CL::chr11:62457370/-:0000114654|LRRN4CL::chr11:62455984/-:0000113268|C11orf98::chr11:62432687/-:0000089971|B3GAT3::chr11:62388764/-:0000046048|B3GAT3::chr11:62389646/-:0000046930|TTC9C::chr11:62495951/+:-000153235|TAF6L…
chr9:139569030-139604126	35096	promotor	FAM69B|AGPAT2	17.99	30.98	17.19	18.19	21.29	22.74	11.95	17.81	FAM69B|AGPAT2	PHPT1|TRAF2|MAMDC4|TMEM141|RABL6|SEC16A|CCDC183			EDF1::chr9:139760787/-:0000156661|LCN15::chr9:139658964/-:0000054838|TRAF2::chr9:139793164/+:-000189038|TRAF2::chr9:139780964/+:-000176838|LCN6::chr9:139642979/-:0000038853|PHPT1::chr9:139743267/+:-000139141|C9orf163::chr9:139377946/+:0000191084|MAMDC4::chr9:139746818/+:-000142692|LCN8::chr9:139652730/-:0000048604|EGFL7::chr9:139560223/+:0000008807|EGFL7::chr9:139557859/+:0000011171|EGFL7::chr9:1…
chr20:44484436-44521974	37538	promotor	CTSA|SPATA25|NEURL2|ZSWIM1|ACOT8|ZSWIM3	77.64	54.17	65.46	21.55	36.23	22.68	16.23	10.83	CTSA|SPATA25|NEURL2|ZSWIM1|ACOT8|ZSWIM3	WFDC11|SLC12A5|TNNC2|MMP9|PCIF1|WFDC10B|WFDC3		ZNF335	WFDC11::chr20:44298877/-:-000185559|WFDC11::chr20:44295807/-:-000188629|DNTTIP1::chr20:44420575/+:0000063861|WFDC13::chr20:44330654/+:0000153782|ZNF335::chr20:44600098/-:0000078124|ZNF335::chr20:44600832/-:0000078858|PCIF1::chr20:44567619/+:-000045645|PCIF1::chr20:44566056/+:-000044082|PCIF1::chr20:44563316/+:-000041342|SPINT4::chr20:44350987/+:0000133449|NCOA5::chr20:44718579/-:0000196605|NCOA5:…
chr16:1724823-1772959	48136	promotor	HN1L|MAPK8IP3	25.05	35.72	15.29	9.77	20.52	22.68	6.7	7.21	HN1L|MAPK8IP3	IFT140|CLCN7|FAHD1|NUBP2	NME3		MEIOB::chr16:1918184/-:0000145225|MEIOB::chr16:1922101/-:0000149142|MEIOB::chr16:1922178/-:0000149219|IFT140::chr16:1660853/-:-000063970|IFT140::chr16:1657297/-:-000067526|IFT140::chr16:1662108/-:-000062715|HN1L::chr16:1728277/+:0000000000|HAGH::chr16:1877194/-:0000104235|HAGH::chr16:1873037/-:0000100078|HAGH::chr16:1876602/-:0000103643|MRPS34::chr16:1823139/-:0000050180|NME3::chr16:1821709/-:000…
chr20:32289350-32324070	34720	promotor	PXMP4|ZNF341	65.82	45.1	78.51	37.94	30.65	22.65	27.6	22.15	PXMP4|ZNF341	E2F1|CHMP4B|NECAB3		E2F1|ZNF341	E2F1::chr20:32274209/-:-000015141|PXMP4::chr20:32308135/-:0000000000|CHMP4B::chr20:32399109/+:-000075039|CBFA2T2::chr20:32161779/+:0000127571|CBFA2T2::chr20:32194761/+:0000094589|CBFA2T2::chr20:32150170/+:0000139180|CBFA2T2::chr20:32161779/+:0000127571|CBFA2T2::chr20:32194761/+:0000094589|CBFA2T2::chr20:32150170/+:0000139180|ZNF341::chr20:32328707/+:-000004637|ZNF341::chr20:32319565/+:0000000000|…
chr7:100025178-100049555	24377	promotor	MEPCE|ZCWPW1|PPP1R35	70.28	50.31	63.55	43.53	34.32	22.59	19.82	18.23	MEPCE|ZCWPW1|PPP1R35	MOSPD3|AGFG2|ZCWPW1|GATS|FBXO24|PCOLCE|NYAP1		TSC22D4	MOSPD3::chr7:100210352/+:-000160797|MOSPD3::chr7:100209724/+:-000160169|MOSPD3::chr7:100210052/+:-000160497|MOSPD3::chr7:100210113/+:-000160558|TFR2::chr7:100239172/-:0000189617|TFR2::chr7:100231272/-:0000181717|MEPCE::chr7:100028652/+:0000000000|MEPCE::chr7:100026412/+:0000000000|MEPCE::chr7:100027253/+:0000000000|MEPCE::chr7:100028237/+:0000000000|ZCWPW1::chr7:100018300/-:-000006878|ZCWPW1::chr…
chr12:112190611-112220771	30160	promotor	ALDH2	55.02	51.23	41.37	26.32	24.79	22.59	12.33	12.66	ALDH2	BRAP|ATXN2|MAPKAPK5	MAPKAPK5		BRAP::chr12:112123799/-:-000066812|ALDH2::chr12:112204690/+:0000000000|ACAD10::chr12:112130500/+:0000060111|ACAD10::chr12:112123856/+:0000066755|ATXN2::chr12:112037479/-:-000153132|MAPKAPK5::chr12:112280031/+:-000059260|TMEM116::chr12:112416590/-:0000195819|TMEM116::chr12:112381172/-:0000160401|TMEM116::chr12:112403562/-:0000182791|TMEM116::chr12:112416590/-:0000195819|TMEM116::chr12:112381172/-:…
chr21:44726680-44769600	42920	enhancer	U2AF1	29.08	30.39	24.84	16.23	20.7	22.59	13.37	13.15		U2AF1	SIK1		U2AF1::chr21:44527687/-:-000198993|SIK1::chr21:44847001/-:0000077401|SIK1::chr21:44846071/-:0000076471|CRYAA::chr21:44589117/+:0000137563
chr4:95437189-95471203	34014	promotor	PDLIM5	49.6	57.46	59.03	59.97	20.99	22.57	13.71	24.41	PDLIM5	PDLIM5|HPGDS			PDLIM5::chr4:95494501/+:-000023298|PDLIM5::chr4:95507558/+:-000036355|PDLIM5::chr4:95506715/+:-000035512|PDLIM5::chr4:95496766/+:-000025563|PDLIM5::chr4:95539154/+:-000067951|PDLIM5::chr4:95444874/+:0000000000|PDLIM5::chr4:95376397/+:0000060792|PDLIM5::chr4:95373007/+:0000064182|PDLIM5::chr4:95494501/+:-000023298|PDLIM5::chr4:95507558/+:-000036355|PDLIM5::chr4:95506715/+:-000035512|PDLIM5::chr4:9…
chr6:150712277-150741237	28960	enhancer	PLEKHG1	77.82	66.07	72.57	52.84	28.47	22.56	14.94	17.52		PLEKHG1			IYD::chr6:150690027/+:0000022250|PLEKHG1::chr6:150920998/+:-000179761
chr9:33129237-33171481	42244	promotor	B4GALT1	60.22	39.21	56.61	32.38	37.1	22.53	25.81	21.13	B4GALT1	NFX1|SMU1|APTX|SPINK4|CHMP5		NFX1	NFX1::chr9:33290417/+:-000118936|DNAJA1::chr9:33026472/+:0000102765|DNAJA1::chr9:33025208/+:0000104029|SMU1::chr9:33076713/-:-000052524|BAG1::chr9:33264758/-:0000093277|B4GALT1::chr9:33167355/-:0000000000|APTX::chr9:32989892/-:-000139345|APTX::chr9:33001638/-:-000127599|APTX::chr9:32997345/-:-000131892|APTX::chr9:33001573/-:-000127664|APTX::chr9:33001609/-:-000127628|APTX::chr9:32989892/-:-000139…
chr1:226058785-226112972	54187	promotor	TMEM63A|LEFTY1|PYCR2	54.72	40.49	41.05	21.34	31.52	22.53	16.63	12.49	TMEM63A|LEFTY1|PYCR2	H3F3A			SDE2::chr1:226187065/-:0000074093|EPHX1::chr1:225997835/+:0000060950|EPHX1::chr1:225997775/+:0000061010|EPHX1::chr1:226016425/+:0000042360|EPHX1::chr1:226013001/+:0000045784|EPHX1::chr1:225997835/+:0000060950|EPHX1::chr1:225997775/+:0000061010|EPHX1::chr1:226016425/+:0000042360|EPHX1::chr1:226013001/+:0000045784|LEFTY2::chr1:226129082/-:0000016110|SRP9::chr1:225965514/+:0000093271|LEFTY1::chr1:22…
chr14:74031299-74112327	81028	promotor	ACOT6|ACOT4|DNAL1|ACOT2	109.33	61.37	121	64.57	41.15	22.51	30.08	27.57	ACOT6|ACOT4|DNAL1|ACOT2	HEATR4|NUMB|DNAL1			HEATR4::chr14:74025650/-:-000005649|HEATR4::chr14:73989927/-:-000041372|HEATR4::chr14:73996947/-:-000034352|HEATR4::chr14:74025650/-:-000005649|HEATR4::chr14:73989927/-:-000041372|HEATR4::chr14:73996947/-:-000034352|NUMB::chr14:73833688/-:-000197611|NUMB::chr14:73876775/-:-000154524|NUMB::chr14:73925285/-:-000106014|NUMB::chr14:73833688/-:-000197611|NUMB::chr14:73876775/-:-000154524|NUMB::chr14:7…
chr17:29851924-29928134	76210	genebody_exon	MIR193A|MIR4724|RAB11FIP4|RAB11FIP4|RAB11FIP4|RAB11FIP4|RAB11FIP4|RAB11FIP4|MIR365B|MIR4725	70.45	35.1	78.7	28.09	43.38	22.42	30.94	20.6					RAB11FIP4::chr17:29815018/+:0000036906|RAB11FIP4::chr17:29718641/+:0000133283|RAB11FIP4::chr17:29815018/+:0000036906|RAB11FIP4::chr17:29718641/+:0000133283
chr17:16911942-17013070	101128	promotor	MPRIP	65.49	30.71	74.28	29.08	46.86	22.39	36.91	27.77	MPRIP	NT5M|TNFRSF13B			FLCN::chr17:17135195/-:0000122125|FLCN::chr17:17140501/-:0000127431|FLCN::chr17:17136214/-:0000123144|FLCN::chr17:17131474/-:0000118404|PLD6::chr17:17109645/-:0000096575|NT5M::chr17:17206679/+:-000193609|COPS3::chr17:17184011/-:0000170941|COPS3::chr17:17179477/-:0000166407|COPS3::chr17:17184616/-:0000171546|MPRIP::chr17:16946073/+:0000000000|TNFRSF13B::chr17:16875401/-:-000036541
chr17:27473588-27509235	35647	promotor	MYO18A	88.12	31.34	93.15	28.13	55.94	22.38	41.26	20.94	MYO18A	TIAF1|PHF12|SEZ6|CRYBA1			TIAF1::chr17:27402626/-:-000070962|PHF12::chr17:27278507/-:-000195081|PIPOX::chr17:27369917/+:0000103671|MYO18A::chr17:27507406/-:0000000000|MYO18A::chr17:27494038/-:0000000000|MYO18A::chr17:27507406/-:0000000000|MYO18A::chr17:27494038/-:0000000000|SEZ6::chr17:27333457/-:-000140131|SEZ6::chr17:27333080/-:-000140508|SEZ6::chr17:27309056/-:-000164532|CRYBA1::chr17:27573874/+:-000064639|NUFIP2::chr1…
chr2:159572353-159602778	30425	enhancer	DAPL1	42.95	50.6	27.49	19.93	21.5	22.38	8.05	8.5		DAPL1			PKP4::chr2:159433782/+:0000138571|PKP4::chr2:159477742/+:0000094611|PKP4::chr2:159459581/+:0000112772|PKP4::chr2:159389691/+:0000182662|PKP4::chr2:159481466/+:0000090887|PKP4::chr2:159477501/+:0000094852|PKP4::chr2:159433782/+:0000138571|PKP4::chr2:159477742/+:0000094611|PKP4::chr2:159459581/+:0000112772|PKP4::chr2:159389691/+:0000182662|PKP4::chr2:159481466/+:0000090887|PKP4::chr2:159477501/+:00…
chr2:43133090-43160165	27075	enhancer	OXER1|HAAO	40.27	55.59	10.59	11.3	16.43	22.38	3.82	4.63		OXER1|HAAO			OXER1::chr2:42991400/-:-000141690|HAAO::chr2:43019750/-:-000113340
chr9:132354772-132405333	50561	promotor	ASB6|NTMT1|C9orf50	63.4	34.6	81.79	31.06	37.61	22.37	32.57	19.23	ASB6|NTMT1|C9orf50	TOR1B|PRRX2|USP20		PRRX2	ASB6::chr9:132404447/-:0000000000|NTMT1::chr9:132388431/+:0000000000|NTMT1::chr9:132388722/+:0000000000|NTMT1::chr9:132394928/+:0000000000|NTMT1::chr9:132382491/+:0000000000|NTMT1::chr9:132396332/+:0000000000|NTMT1::chr9:132371162/+:0000000000|C9orf50::chr9:132383054/-:0000000000|TOR1A::chr9:132586440/-:0000181107|TOR1B::chr9:132565431/+:-000160098|PTGES::chr9:132515343/-:0000110010|PRRX2::chr9:1…
chr2:62508055-62537567	29512	3 prime	TMEM17|B3GNT2|COMMD1	55.57	40.26	61.44	41.66	29.21	22.3	21.45	22.75					TMEM17::chr2:62733603/-:0000196036|B3GNT2::chr2:62423261/+:0000084794|B3GNT2::chr2:62449346/+:0000058709
chrX:106957194-106985815	28621	promotor	TSC22D3	40.61	49.58	14.42	13	22.24	22.27	7.01	8.29	TSC22D3	MID2		TSC22D3	TSC22D3::chrX:106959710/-:0000000000|TSC22D3::chrX:106960290/-:0000000000|TSC22D3::chrX:107019016/-:0000033201|TSC22D3::chrX:106959179/-:0000000000|TSC22D3::chrX:106959710/-:0000000000|TSC22D3::chrX:106960290/-:0000000000|TSC22D3::chrX:107019016/-:0000033201|TSC22D3::chrX:106959179/-:0000000000|MID2::chrX:107069083/+:-000083268|PRPS1::chrX:106888406/+:0000068788|PRPS1::chrX:106871653/+:0000085541
chr1:40595806-40610635	14829	enhancer	PPT1|TMCO2|RLF|ZMPSTE24	48.78	50.47	9.17	10.85	20.99	22.26	2.1	4.04		PPT1|TMCO2|RLF|ZMPSTE24			PPT1::chr1:40563141/-:-000032665|TMCO2::chr1:40713572/+:-000102937|RLF::chr1:40627040/+:-000016405|COL9A2::chr1:40782938/-:0000172303|CAP1::chr1:40525008/+:0000070798|CAP1::chr1:40506254/+:0000089552|MFSD2A::chr1:40420783/+:0000175023|MFSD2A::chr1:40430882/+:0000164924|ZMPSTE24::chr1:40723721/+:-000113086
chr22:24787677-24838812	51135	promotor	ADORA2A	56.73	34.03	42.92	16.68	35.45	22.24	22	16.14	ADORA2A	SNRPD3|GGT5|UPB1|GGT1			ADORA2A::chr22:24829098/+:0000000000|ADORA2A::chr22:24819564/+:0000000000|ADORA2A::chr22:24823529/+:0000000000|ADORA2A::chr22:24828086/+:0000000000|ADORA2A::chr22:24828588/+:0000000000|SNRPD3::chr22:24953624/+:-000114812|SNRPD3::chr22:24951617/+:-000112805|SPECC1L::chr22:24672667/+:0000115010|SPECC1L::chr22:24666784/+:0000120893|SPECC1L::chr22:24740378/+:0000047299|SPECC1L::chr22:24698162/+:00000…
chr14:103565002-103652975	87973	promotor	TNFAIP2|EXOC3L4	50.85	35.57	67.05	27.45	35.23	22.21	31.28	20.37	TNFAIP2|EXOC3L4	EIF5|CDC42BPB|MARK3	CDC42BPB|MARK3		AMN::chr14:103388992/+:0000176010|EIF5::chr14:103801197/+:-000148222|EIF5::chr14:103801989/+:-000149014|EIF5::chr14:103800338/+:-000147363|EIF5::chr14:103800725/+:-000147750|TNFAIP2::chr14:103592663/+:0000000000|EXOC3L4::chr14:103566480/+:0000000000|CDC42BPB::chr14:103523741/-:-000041261|MARK3::chr14:103851700/+:-000198725
chr6:27758590-27808238	49648	promotor	HIST1H2AI|HIST1H2BL|HIST1H3H	88.48	46.49	62.75	39.14	54.4	22.19	20.82	18.44	HIST1H2AI|HIST1H2BL|HIST1H3H	HIST1H2BO|HIST1H2AL			HIST1H3I::chr6:27840098/-:0000031860|HIST1H4L::chr6:27841288/-:0000033050|HIST1H2AM::chr6:27860962/-:0000052724|HIST1H2AL::chr6:27833106/+:-000024868|HIST1H2AI::chr6:27775976/+:0000000000|HIST1H2BL::chr6:27775708/-:0000000000|HIST1H3H::chr6:27777841/+:0000000000|HIST1H2BO::chr6:27861202/+:-000052964|OR2B2::chr6:27880173/-:0000071935|HIST1H1B::chr6:27835358/-:0000027120
chr9:97560300-97592235	31935	enhancer	FBP1	67.66	60.35	24.82	26.39	25.75	22.17	3.42	10.61		FBP1			C9orf3::chr9:97521930/+:0000038370|C9orf3::chr9:97488950/+:0000071350|C9orf3::chr9:97521930/+:0000038370|C9orf3::chr9:97488950/+:0000071350|FBP1::chr9:97401922/-:-000158378|FBP1::chr9:97402530/-:-000157770|FBP1::chr9:97401615/-:-000158685
chr19:36604808-36632971	28163	promotor	CAPNS1|POLR2I|TBCB	31.44	32.98	34.59	36.46	21.7	22.14	15.64	24.14	CAPNS1|POLR2I|TBCB	ZNF146|THAP8|CLIP3|ALKBH6|SYNE4		ZNF146|THAP8|ZNF565	LRFN3::chr19:36428021/+:0000176787|LRFN3::chr19:36430311/+:0000174497|CAPNS1::chr19:36631901/+:0000000000|CAPNS1::chr19:36633553/+:-000000582|CAPNS1::chr19:36632321/+:0000000000|CAPNS1::chr19:36630827/+:0000000000|CAPNS1::chr19:36633810/+:-000000839|CAPNS1::chr19:36633201/+:-000000230|CAPNS1::chr19:36631898/+:0000000000|CAPNS1::chr19:36631028/+:0000000000|SDHAF1::chr19:36486089/+:0000118719|LOC10…
chr17:61505158-61525810	20652	promotor	CYB561	58.02	28.98	41.09	17.4	38.79	22.13	19.5	14.84	CYB561	KCNH6|ACE|MAP3K3|TACO1|DCAF7	MAP3K3		KCNH6::chr17:61600694/+:-000074884|KCNH6::chr17:61607451/+:-000081641|KCNH6::chr17:61601499/+:-000075689|ACE::chr17:61562177/+:-000036367|ACE::chr17:61554421/+:-000028611|MAP3K3::chr17:61699800/+:-000173990|CYB561::chr17:61523544/-:0000000000|CYB561::chr17:61523721/-:0000000000|CYB561::chr17:61518206/-:0000000000|CYB561::chr17:61514920/-:0000000000|TACO1::chr17:61678230/+:-000152420|DCAF7::chr17:…
chr1:25867880-25901374	33494	promotor	LDLRAP1	39.18	30.8	27.52	12.8	22.56	22.13	14.57	10.67	LDLRAP1	RHCE|MAN1C1			TMEM57::chr1:25757348/+:0000110532|RHCE::chr1:25747362/-:-000120518|MAN1C1::chr1:25943958/+:-000042584|LDLRAP1::chr1:25870075/+:0000000000
chr22:36696907-36815847	118940	promotor	MYH9	101.18	27.38	124.76	45.74	79.14	22.12	60.61	41.76	MYH9	APOL4|APOL3|APOL2			MYH9::chr22:36745299/-:0000000000|MYH9::chr22:36784111/-:0000000000|EIF3D::chr22:36922177/-:0000106330|EIF3D::chr22:36925276/-:0000109429|TXN2::chr22:36877686/-:0000061839|FOXRED2::chr22:36903147/-:0000087300|FOXRED2::chr22:36903089/-:0000087242|FOXRED2::chr22:36902469/-:0000086622|APOL4::chr22:36597933/-:-000098974|APOL4::chr22:36600878/-:-000096029|APOL4::chr22:36598100/-:-000098807|APOL4::chr2…
chrX:23799031-23826493	27462	promotor	SAT1	26.78	30.76	14.88	22.47	19.43	22.07	9.92	12.74	SAT1	CXorf58|ACOT9			SAT1::chrX:23801274/+:0000000000|CXorf58::chrX:23928399/+:-000101906|CXorf58::chrX:23926122/+:-000099629|KLHL15::chrX:24024816/-:0000198323|APOO::chrX:23926056/-:0000099563|PRDX4::chrX:23685644/+:0000113387|ACOT9::chrX:23761406/-:-000037625
chr5:141219310-141231751	12441	enhancer	RNF14|ARAP3|FCHSD1|KIAA0141	54.99	54.48	54.61	42.13	24.16	22.06	17.61	18.9		RNF14|ARAP3|FCHSD1|KIAA0141			RNF14::chr5:141348711/+:-000116960|RNF14::chr5:141346401/+:-000114650|RNF14::chr5:141353147/+:-000121396|RNF14::chr5:141357867/+:-000126116|RNF14::chr5:141350268/+:-000118517|RNF14::chr5:141348450/+:-000116699|ARAP3::chr5:141061799/-:-000157511|ARAP3::chr5:141060069/-:-000159241|PCDH1::chr5:141245766/-:0000014015|PCDH1::chr5:141244991/-:0000013240|PCDH1::chr5:141257974/-:0000026223|PCDH1::chr5:14…
chr5:72568613-72592001	23388	3 prime	FCHO2|TMEM174|TMEM171|FOXD1	49.03	64.84	55.18	66.5	18.55	22.06	12.84	22.12					TMEM174::chr5:72469022/+:0000099591|TMEM171::chr5:72419132/+:0000149481|TMEM171::chr5:72416387/+:0000152226|FOXD1::chr5:72744351/-:0000152350
chr3:119856126-119922652	66526	enhancer	GSK3B	68.45	62.91	78.48	55.76	27.31	22.05	20.02	21.69		GSK3B	GSK3B		LRRC58::chr3:120068185/-:0000145533|GPR156::chr3:119963141/-:0000040489|GSK3B::chr3:119813263/-:-000042863
chr8:102435799-102487893	52094	enhancer	GRHL2	68.21	45.81	34.15	23.63	28.4	22.04	9.11	12.11		GRHL2		GRHL2	GRHL2::chr8:102504667/+:-000016774
chr16:57633815-57663158	29343	promotor	ADGRG1	49.23	39.95	53.31	38.8	31.28	22	23.39	22.91	ADGRG1	CCDC102A|KATNB1|CIAPIN1|ADGRG1|LOC388282|DOK4|DRC7|ADGRG3			CCDC102A::chr16:57570476/-:-000063339|CCDC102A::chr16:57563235/-:-000070580|CCL17::chr16:57447785/+:0000186030|CCL17::chr16:57438678/+:0000195137|KATNB1::chr16:57769659/+:-000106501|KATNB1::chr16:57770889/+:-000107731|CIAPIN1::chr16:57474894/-:-000158921|CIAPIN1::chr16:57481368/-:-000152447|LOC388282::chr16:57844548/+:-000181390|POLR2C::chr16:57496550/+:0000137265|ADGRG5::chr16:57595967/+:0000037…
chr15:41221319-41265106	43787	promotor	DLL4|CHAC1	20.52	36.41	22.1	33.14	14.79	22	10.96	22.19	DLL4|CHAC1	RMDN3|RHOV|DNAJC17|PPP1R14D			SPINT1::chr15:41136687/+:0000084632|SPINT1::chr15:41136245/+:0000085074|SPINT1::chr15:41136642/+:0000084677|RMDN3::chr15:41047533/-:-000173786|RMDN3::chr15:41046987/-:-000174332|VPS18::chr15:41186627/+:0000034692|INO80::chr15:41388550/-:0000123444|INO80::chr15:41408443/-:0000143337|INO80::chr15:41388550/-:0000123444|INO80::chr15:41408443/-:0000143337|RHOV::chr15:41166486/-:-000054833|C15orf62::ch…
chr9:132499525-132546504	46979	promotor	PTGES	20.84	37.5	31.37	25.82	16.61	21.91	15.97	19.28	PTGES	ASB6|C9orf50|TOR1B|USP20		PRRX2	ASB6::chr9:132404447/-:-000095078|NTMT1::chr9:132388431/+:0000111094|NTMT1::chr9:132388722/+:0000110803|NTMT1::chr9:132394928/+:0000104597|NTMT1::chr9:132382491/+:0000117034|NTMT1::chr9:132396332/+:0000103193|NTMT1::chr9:132371162/+:0000128363|C9orf50::chr9:132383054/-:-000116471|TOR1A::chr9:132586440/-:0000039936|TOR1B::chr9:132565431/+:-000018927|PTGES::chr9:132515343/-:0000000000|PRRX2::chr9:1…
chr12:7033007-7056544	23537	promotor	C12orf57|ATN1|PTPN6	50.18	28.58	44.66	22.24	44.21	21.9	24.13	16.21	C12orf57|ATN1|PTPN6	SPSB2|MLF2|CDCA3|EMG1|C1S			PHB2::chr12:7079915/-:0000023371|USP5::chr12:6961290/+:0000071717|USP5::chr12:6961284/+:0000071723|LAG3::chr12:6881669/+:0000151338|CD4::chr12:6923924/+:0000109083|CD4::chr12:6923307/+:0000109700|CD4::chr12:6924896/+:0000108111|CD4::chr12:6925221/+:0000107786|CD4::chr12:6898637/+:0000134370|CD4::chr12:6909237/+:0000123770|CD4::chr12:6923924/+:0000109083|CD4::chr12:6923307/+:0000109700|CD4::chr12:…
chr14:100020887-100072393	51506	promotor	CCDC85C	35.98	31.43	36.21	23.4	27.69	21.87	19.83	20.05	CCDC85C	HHIPL1|SETD3|EML1			HHIPL1::chr14:100111479/+:-000039086|SETD3::chr14:99932149/-:-000088738|SETD3::chr14:99947225/-:-000073662|EML1::chr14:100259744/+:-000187351|CCDC85C::chr14:100070726/-:0000000000|CCNK::chr14:99947738/+:0000073149|CCNK::chr14:99958962/+:0000061925
chr1:8760533-8802988	42455	enhancer	RERE	32.88	45.12	12.19	11.04	24.13	21.87	7.02	5.86		RERE		RERE	RERE::chr1:8877698/-:0000074710|RERE::chr1:8716499/-:-000044034|RERE::chr1:8852646/-:0000049658|RERE::chr1:8877698/-:0000074710|RERE::chr1:8716499/-:-000044034|RERE::chr1:8852646/-:0000049658|ENO1::chr1:8939150/-:0000136162|ENO1::chr1:8931634/-:0000128646|ENO1::chr1:8928115/-:0000125127|ENO1::chr1:8934975/-:0000131987
chr16:2763489-2772139	8650	promotor	PRSS27	34.32	28.99	34.03	25.6	26.89	21.85	18.02	17.41	PRSS27	SRRM2|CEMP1|ZG16B|FLYWCH2|FLYWCH1|PRSS21	PDPK1		ATP6V0C::chr16:2563870/+:0000199619|ATP6V0C::chr16:2564080/+:0000199409|ATP6V0C::chr16:2563726/+:0000199763|KCTD5::chr16:2732494/+:0000030995|TCEB2::chr16:2827296/-:0000055157|SRRM2::chr16:2802329/+:-000030190|SRRM2::chr16:2806334/+:-000034195|PRSS33::chr16:2836707/-:0000064568|AMDHD2::chr16:2570362/+:0000193127|PRSS27::chr16:2770551/-:0000000000|CEMP1::chr16:2581408/-:-000182081|PRSS22::chr16:29…
chr7:104648368-104666557	18189	promotor	KMT2E	65.24	55.45	57.03	41.45	29.29	21.82	12.67	11.1	KMT2E	KMT2E			KMT2E::chr7:104678572/+:-000012015|KMT2E::chr7:104681315/+:-000014758|KMT2E::chr7:104654636/+:0000000000|KMT2E::chr7:104681285/+:-000014728
chr14:70109674-70130713	21039	promotor	SUSD6	38.41	46.11	22.55	25.84	20.09	21.8	9.85	13.04	SUSD6	SRSF5|CCDC177			SRSF5::chr14:70233833/+:-000103120|SRSF5::chr14:70233828/+:-000103115|SRSF5::chr14:70234854/+:-000104141|SUSD6::chr14:70125229/+:0000000000|SUSD6::chr14:70078309/+:0000031365|SUSD6::chr14:70125229/+:0000000000|SUSD6::chr14:70078309/+:0000031365|PLEKHD1::chr14:69951470/+:0000158204|SLC10A1::chr14:70264005/-:0000133292|CCDC177::chr14:70040366/-:-000069308|CCDC177::chr14:70041599/-:-000068075
chr3:169321735-169356502	34767	enhancer	MYNN	21.85	47.4	-6.95	-7.91	15.2	21.71	-6.79	-6.28		MYNN		MECOM|MYNN	MECOM::chr3:169381562/-:0000025060|LRRC34::chr3:169530573/-:0000174071|MYNN::chr3:169490852/+:-000134350|MYNN::chr3:169492052/+:-000135550|MYNN::chr3:169491818/+:-000135316|ACTRT3::chr3:169487682/-:0000131180
chr16:54456245-54466205	9960	enhancer	IRX3	33.86	39.52	8.65	1.36	23.47	21.7	4.23	1.23		IRX3		IRX3	IRX3::chr16:54320377/-:-000135868
chr4:56244439-56266292	21853	promotor	TMEM165	32.92	44.08	23	20.68	15.33	21.64	6.14	7.49	TMEM165			CLOCK	SRD5A3::chr4:56212387/+:0000032052|TMEM165::chr4:56262079/+:0000000000|PDCL2::chr4:56458378/-:0000192086|CLOCK::chr4:56376231/-:0000109939|CLOCK::chr4:56355631/-:0000089339|CLOCK::chr4:56413075/-:0000146783|CLOCK::chr4:56352715/-:0000086423|CLOCK::chr4:56348994/-:0000082702|CLOCK::chr4:56412098/-:0000145806|CLOCK::chr4:56376231/-:0000109939|CLOCK::chr4:56355631/-:0000089339|CLOCK::chr4:56413075/-…
chr9:134455390-134534506	79116	enhancer	UCK1	38.59	36.22	31.48	26.91	26.79	21.63	12.47	19.6		UCK1			POMT1::chr9:134379575/+:0000075815|POMT1::chr9:134381789/+:0000073601|POMT1::chr9:134381500/+:0000073890|POMT1::chr9:134378288/+:0000077102|POMT1::chr9:134382754/+:0000072636|PRRC2B::chr9:134305476/+:0000149914|UCK1::chr9:134406661/-:-000048729|RAPGEF1::chr9:134615330/-:0000080824|RAPGEF1::chr9:134585228/-:0000050722|RAPGEF1::chr9:134612924/-:0000078418|RAPGEF1::chr9:134615330/-:0000080824|RAPGEF…
chr16:19701428-19730820	29392	promotor	KNOP1|IQCK	28.05	37.5	14.72	20.78	22.24	21.58	8.78	16.68	KNOP1|IQCK	GDE1|IQCK			CCP110::chr16:19537040/+:0000164388|CCP110::chr16:19539188/+:0000162240|CCP110::chr16:19535178/+:0000166250|C16orf62::chr16:19566736/+:0000134692|KNOP1::chr16:19726358/-:0000000000|KNOP1::chr16:19729491/-:0000000000|GDE1::chr16:19533449/-:-000167979|IQCK::chr16:19745019/+:-000014199|IQCK::chr16:19727777/+:0000000000|IQCK::chr16:19729016/+:0000000000|GPRC5B::chr16:19896232/-:0000165412|GPRC5B::chr…
chr16:30816017-30869023	53006	enhancer	ORAI3|ZNF689|ZNF629|CTF1|LOC730183|STX4|SETD1A|C16orf93|HSD3B7|FBXL19	33.29	33.66	21.39	18.36	23.32	21.55	6.87	10.91		ORAI3|ZNF689|ZNF629|CTF1|LOC730183|STX4|SETD1A|C16orf93|HSD3B7|FBXL19	PHKG2	ZNF689|ZNF629	SRCAP::chr16:30711936/+:0000104081|SRCAP::chr16:30710461/+:0000105556|SRCAP::chr16:30711228/+:0000104789|ORAI3::chr16:30960404/+:-000091381|ZNF689::chr16:30621706/-:-000194311|STX1B::chr16:31021958/-:0000152935|TMEM265::chr16:30751511/+:0000064506|TMEM265::chr16:30753061/+:0000062956|CTF1::chr16:30907927/+:-000038904|LOC730183::chr16:30709809/-:-000106208|STX4::chr16:31044415/+:-000175392|STX4::c…
chr21:42871827-42921616	49789	promotor	TMPRSS2	25.28	38.03	14.85	12.71	16.61	21.55	3.91	9.7	TMPRSS2				FAM3B::chr21:42688660/+:0000183167|MX2::chr21:42748762/+:0000123065|MX2::chr21:42733949/+:0000137878|TMPRSS2::chr21:42880084/-:0000000000|TMPRSS2::chr21:42879991/-:0000000000|TMPRSS2::chr21:42870115/-:-000001712|MX1::chr21:42793764/+:0000078063|MX1::chr21:42803976/+:0000067851|MX1::chr21:42794682/+:0000077145|MX1::chr21:42802459/+:0000069368|MX1::chr21:42792484/+:0000079343|MX1::chr21:42799132/+:…
chr12:50581069-50652747	71678	promotor	LIMA1	58.61	48.63	53.85	40.47	28.85	21.53	19.57	18.67	LIMA1	CERS5|LARP4|RACGAP1			CERS5::chr12:50538751/-:-000042318|CERS5::chr12:50561315/-:-000019754|LARP4::chr12:50794591/+:-000141844|FAM186A::chr12:50790404/-:0000137657|RACGAP1::chr12:50414959/-:-000166110|RACGAP1::chr12:50412371/-:-000168698|RACGAP1::chr12:50419306/-:-000161763|RACGAP1::chr12:50413588/-:-000167481|RACGAP1::chr12:50410501/-:-000170568|LIMA1::chr12:50616487/-:0000000000|LIMA1::chr12:50642556/-:0000000000|LI…
chr7:13762770-13784296	21526	3 prime	ETV1	33.78	42.96	26.27	28.47	18.6	21.5	8.33	14.29
chr8:74238219-74247912	9693	enhancer	RPL7|C8orf89	61.81	43.55	21.21	12.94	28.72	21.35	8.54	7.88		RPL7|C8orf89			RPL7::chr8:74205868/-:-000032351|C8orf89::chr8:74171736/-:-000066483|RDH10::chr8:74206836/+:0000031383
chr17:39163904-39182038	18134	promotor	KRTAP1-4|KRTAP1-5|KRTAP3-1	24.5	30.01	11.51	20.85	21.79	21.35	3.85	10.63	KRTAP1-4|KRTAP1-5|KRTAP3-1	KRT39|KRT23|KRT20|KRT40|KRTAP3-3|KRTAP3-2|KRT12|KRT10			KRT39::chr17:39123143/-:-000040761|TMEM99::chr17:38989366/+:0000174538|TMEM99::chr17:38975436/+:0000188468|TMEM99::chr17:38990633/+:0000173271|TMEM99::chr17:38975373/+:0000188531|TMEM99::chr17:38975343/+:0000188561|KRTAP4-8::chr17:39254374/-:0000072336|KRTAP4-12::chr17:39280418/-:0000098380|KRTAP4-1::chr17:39341146/-:0000159108|KRTAP4-2::chr17:39334459/-:0000152421|KRTAP4-5::chr17:39306053/-:0000…
chr2:172864004-172918167	54163	promotor	METAP1D	50.13	44.06	21.78	12.77	20.37	21.32	8.8	5.21	METAP1D	SLC25A12|DLX1		DLX2|DLX1	HAT1::chr2:172778934/+:0000085070|METAP1D::chr2:172864803/+:0000000000|DLX1::chr2:172950207/+:-000032040|DLX2::chr2:172967477/-:0000049310|SLC25A12::chr2:172750815/-:-000113189
chr15:69744041-69777845	33804	promotor	RPLP1	38.28	32.36	17.8	9.81	26.48	21.31	9.4	9.31	RPLP1				GLCE::chr15:69548132/+:0000195909|RPLP1::chr15:69745158/+:0000000000|PAQR5::chr15:69629679/+:0000114362|PAQR5::chr15:69606741/+:0000137300|PAQR5::chr15:69591293/+:0000152748|PAQR5::chr15:69652304/+:0000091737|PAQR5::chr15:69629679/+:0000114362|PAQR5::chr15:69606741/+:0000137300|PAQR5::chr15:69591293/+:0000152748|PAQR5::chr15:69652304/+:0000091737|KIF23::chr15:69709721/+:0000034320|KIF23::chr15:69…
chr10:24829273-24851703	22430	genebody_exon	KIAA1217|KIAA1217|KIAA1217|KIAA1217|KIAA1217	44.23	56.73	7.33	20.62	17.8	21.28	-0.59	6.67					ARHGAP21::chr10:25011207/-:0000159504|ARHGAP21::chr10:25012596/-:0000160893|KIAA1217::chr10:24738361/+:0000090912|KIAA1217::chr10:24755433/+:0000073840
chr9:139814986-139892552	77566	promotor	C8G|PTGDS|C9orf142|LCN12|FBXW5|CLIC3|LCNL1	54.73	35.14	83.12	31.41	41.63	21.26	39.03	22.41	C8G|PTGDS|C9orf142|LCN12|FBXW5|CLIC3|LCNL1	LCN6|LCN8|MAN1B1|LCN15|LCN10|GRIN1|EDF1|SSNA1|UAP1L1|C9orf139			PHPT1::chr9:139743267/+:0000071719|LCN6::chr9:139642979/-:-000172007|MAMDC4::chr9:139746818/+:0000068168|LCN8::chr9:139652730/-:-000162256|MAN1B1::chr9:139981378/+:-000088826|LRRC26::chr9:140064490/-:0000171938|LCNL1::chr9:139877444/+:0000000000|C8G::chr9:139839697/+:0000000000|RABL6::chr9:139702373/+:0000112613|PTGDS::chr9:139871955/+:0000000000|CCDC183::chr9:139690789/+:0000124197|ENTPD2::chr9:…
chr9:139724455-139761715	37260	promotor	PHPT1|MAMDC4|EDF1	40.77	27.52	54.21	21.37	34.35	21.25	29.16	19.07	PHPT1|MAMDC4|EDF1	LCN6|LCN8|C8G|PTGDS|LCN15|LCN10|C9orf142|LCN12|TRAF2|LCNL1|AGPAT2|C9orf139			PHPT1::chr9:139743267/+:0000000000|LCN6::chr9:139642979/-:-000081476|MAMDC4::chr9:139746818/+:0000000000|LCN8::chr9:139652730/-:-000071725|NPDC1::chr9:139940675/-:0000178960|C8G::chr9:139839697/+:-000077982|RABL6::chr9:139702373/+:0000022082|PTGDS::chr9:139871955/+:-000110240|CCDC183::chr9:139690789/+:0000033666|ENTPD2::chr9:139948502/-:0000186787|EGFL7::chr9:139560223/+:0000164232|EGFL7::chr9:13…
chr21:41152758-41181106	28348	enhancer	PCP4	41.65	50.46	19.08	14.37	19.82	21.24	5.49	4.38		PCP4			B3GALT5::chr21:40984866/+:0000167892|B3GALT5::chr21:41029711/+:0000123047|B3GALT5::chr21:41029246/+:0000123512|B3GALT5::chr21:41031679/+:0000121079|B3GALT5::chr21:40984866/+:0000167892|B3GALT5::chr21:41029711/+:0000123047|B3GALT5::chr21:41029246/+:0000123512|B3GALT5::chr21:41031679/+:0000121079|PCP4::chr21:41239346/+:-000058240|IGSF5::chr21:41117333/+:0000035425
chr1:46636056-46669357	33301	promotor	POMGNT1|TSPAN1|PIK3R3|LURAP1	51.36	37.74	31.72	17.02	24.7	21.22	10.72	10.74	POMGNT1|TSPAN1|PIK3R3|LURAP1	FAAH|RAD54L|NSUN4|PIK3R3|UQCRH			FAAH::chr1:46859938/+:-000190581|RAD54L::chr1:46714015/+:-000044658|RAD54L::chr1:46713366/+:-000044009|POMGNT1::chr1:46663542/-:0000000000|POMGNT1::chr1:46685976/-:0000016619|POMGNT1::chr1:46663170/-:0000000000|POMGNT1::chr1:46664120/-:0000000000|POMGNT1::chr1:46661595/-:0000000000|POMGNT1::chr1:46662751/-:0000000000|POMGNT1::chr1:46661748/-:0000000000|POMGNT1::chr1:46662520/-:0000000000|NSUN4::c…
chr5:10265651-10311435	45784	promotor	CMBL	67.65	43.57	69.89	32.24	30.88	21.06	21.73	15.72	CMBL	MARCH6|FAM173B|ROPN1L			CMBL::chr5:10308167/-:0000000000|CMBL::chr5:10290892/-:0000000000|CMBL::chr5:10308167/-:0000000000|CMBL::chr5:10290892/-:0000000000|MARCH6::chr5:10353750/+:-000042315|FAM173B::chr5:10250020/-:-000015631|ROPN1L::chr5:10441973/+:-000130538|ROPN1L::chr5:10442238/+:-000130803|CCT5::chr5:10250281/+:0000015370
chr1:180122539-180148611	26072	promotor	QSOX1	25.15	21.25	28.45	15.66	19.14	21.06	15.75	13.07	QSOX1	LHX4		LHX4	QSOX1::chr1:180123967/+:0000000000|LHX4::chr1:180199432/+:-000050821|CEP350::chr1:179923907/+:0000198632|CEP350::chr1:179955303/+:0000167236
chr20:44615365-44652434	37069	promotor	MMP9|SLC12A5	85.78	36.33	40.19	11.2	44.47	20.89	16.31	10.12	MMP9|SLC12A5	ZNF335|ACOT8|SPATA25|SLC12A5|NEURL2|PLTP|TNNC2|WFDC3|CD40		ZNF335	DNTTIP1::chr20:44420575/+:0000194790|ZNF335::chr20:44600098/-:-000015267|ZNF335::chr20:44600832/-:-000014533|PCIF1::chr20:44567619/+:0000047746|PCIF1::chr20:44566056/+:0000049309|PCIF1::chr20:44563316/+:0000052049|NCOA5::chr20:44718579/-:0000066145|NCOA5::chr20:44708091/-:0000055657|CTSA::chr20:44519590/+:0000095775|TNNC2::chr20:44455952/-:-000159413|ZSWIM3::chr20:44486219/+:0000129146|CD40::chr2…
chr21:42586846-42624195	37349	enhancer	MX2|PLAC4|FAM3B|MX1	40.82	31.88	63.87	50.55	27.31	20.89	29.69	35.38		MX2|PLAC4|FAM3B|MX1			PLAC4::chr21:42557165/-:-000029681|BACE2::chr21:42539727/+:0000047119|MX2::chr21:42748762/+:-000124567|MX2::chr21:42733949/+:-000109754|FAM3B::chr21:42688660/+:-000064465|MX1::chr21:42793764/+:-000169569|MX1::chr21:42803976/+:-000179781|MX1::chr21:42794682/+:-000170487|MX1::chr21:42802459/+:-000178264|MX1::chr21:42792484/+:-000168289|MX1::chr21:42799132/+:-000174937|MX1::chr21:42797957/+:-0001737…
chr18:3446217-3457485	11268	promotor	TGIF1	40.61	37.54	40.81	35.92	22.13	20.85	16.32	19.32	TGIF1			TGIF1	TGIF1::chr18:3450322/+:0000000000|TGIF1::chr18:3411924/+:0000034293|TGIF1::chr18:3447583/+:0000000000|TGIF1::chr18:3449648/+:0000000000|TGIF1::chr18:3456351/+:0000000000|TGIF1::chr18:3450319/+:0000000000|TGIF1::chr18:3418140/+:0000028077|TGIF1::chr18:3450169/+:0000000000|TGIF1::chr18:3451402/+:0000000000|TGIF1::chr18:3449410/+:0000000000|TGIF1::chr18:3412853/+:0000033364|TGIF1::chr18:3453771/+:00…
chr1:153316518-153388196	71678	promotor	S100A7A|S100A9|S100A8|PGLYRP4|S100A12	94.07	37.53	130.76	49.99	56.5	20.8	60.31	32.65	S100A7A|S100A9|S100A8|PGLYRP4|S100A12	PGLYRP3|SPRR2G			PGLYRP3::chr1:153283193/-:-000033325|S100A6::chr1:153508716/-:0000120520|S100A6::chr1:153507835/-:0000119639|LELP1::chr1:153175905/+:0000140613|LELP1::chr1:153177162/+:0000139356|PRR9::chr1:153190059/+:0000126459|PRR9::chr1:153190600/+:0000125918|S100A7L2::chr1:153412502/-:0000024306|LOR::chr1:153233402/+:0000083116|LOR::chr1:153232178/+:0000084340|S100A2::chr1:153536362/-:0000148166|S100A2::chr1…
chr11:65120847-65159830	38983	promotor	SLC25A45|TIGD3|FRMD8	36.42	19.56	70.6	30.88	29.24	20.79	37.2	27.12	SLC25A45|TIGD3|FRMD8	EHBP1L1|SCYL1|SSSCA1|FAM89B	SCYL1		DPF2::chr11:65101224/+:0000019623|POLA2::chr11:65029322/+:0000091525|EHBP1L1::chr11:65343508/+:-000183678|SLC25A45::chr11:65149439/-:0000000000|SLC25A45::chr11:65149856/-:0000000000|SLC25A45::chr11:65147645/-:0000000000|SLC25A45::chr11:65150144/-:0000000000|SLC25A45::chr11:65147704/-:0000000000|SLC25A45::chr11:65150517/-:0000000000|SLC25A45::chr11:65148102/-:0000000000|SLC25A45::chr11:65151171/-:…
chr13:33779683-33804725	25042	promotor	STARD13	48.01	48.97	27.38	35.61	20.07	20.74	8.42	15.31	STARD13	STARD13			STARD13::chr13:33716509/-:-000063174|STARD13::chr13:33859900/-:0000055175|STARD13::chr13:33780186/-:0000000000|STARD13::chr13:33760215/-:-000019468|STARD13::chr13:33741758/-:-000037925|STARD13::chr13:33739554/-:-000040129|STARD13::chr13:33716509/-:-000063174|STARD13::chr13:33859900/-:0000055175|STARD13::chr13:33780186/-:0000000000|STARD13::chr13:33760215/-:-000019468|STARD13::chr13:33741758/-:-00…
chr17:7725891-7766956	41065	promotor	TMEM88|KDM6B|NAA38|CYB5D1	50.03	26.7	51.83	21.07	35.23	20.72	25.72	17.29	TMEM88|KDM6B|NAA38|CYB5D1	SAT2|TP53|CHD3|GUCY2D|ALOX15B|CNTROB	GUCY2D	TP53	DNAH2::chr17:7623038/+:0000102853|DNAH2::chr17:7621077/+:0000104814|DNAH2::chr17:7620671/+:0000105220|CYB5D1::chr17:7761063/+:0000000000|CHD3::chr17:7788122/+:-000021166|CHD3::chr17:7792168/+:-000025212|GUCY2D::chr17:7906356/+:-000139400|GUCY2D::chr17:7905987/+:-000139031|TP53::chr17:7579936/-:-000145955|TP53::chr17:7579939/-:-000145952|TP53::chr17:7590867/-:-000135024|TP53::chr17:7579720/-:-0001…
chr1:37939210-37966033	26823	promotor	ZC3H12A	37.46	32.89	22.08	13.38	25.02	20.7	13.22	12.96	ZC3H12A	DNALI1|CDCA8			GNL2::chr1:38061585/-:0000095552|RSPO1::chr1:38095620/-:0000129587|RSPO1::chr1:38098024/-:0000131991|RSPO1::chr1:38097693/-:0000131660|RSPO1::chr1:38100594/-:0000134561|RSPO1::chr1:38095620/-:0000129587|RSPO1::chr1:38098024/-:0000131991|RSPO1::chr1:38097693/-:0000131660|RSPO1::chr1:38100594/-:0000134561|SNIP1::chr1:38019944/-:0000053911|C1orf109::chr1:38156266/-:0000190233|C1orf109::chr1:38155554…
chr14:92333963-92366512	32549	promotor	TC2N	87.58	33.4	149.13	35.06	44.86	20.69	45.64	18.84	TC2N	CATSPERB|TC2N			TRIP11::chr14:92506402/-:0000139890|FBLN5::chr14:92414045/-:0000047533|ATXN3::chr14:92549601/-:0000183089|ATXN3::chr14:92555160/-:0000188648|ATXN3::chr14:92559661/-:0000193149|CATSPERB::chr14:92198429/-:-000135534|TC2N::chr14:92302869/-:-000031094|TC2N::chr14:92280168/-:-000053795|TC2N::chr14:92333879/-:-000000084|TC2N::chr14:92302869/-:-000031094|TC2N::chr14:92280168/-:-000053795|TC2N::chr14:923…
chr7:47400918-47423909	22991	genebody_exon	TNS3	11.24	28.78	4.09	10.56	12.52	20.69	2	9.44					TNS3::chr7:47621741/-:0000197832|TNS3::chr7:47520738/-:0000096829|TNS3::chr7:47568744/-:0000144835|TNS3::chr7:47546541/-:0000122632|TNS3::chr7:47479255/-:0000055346|TNS3::chr7:47481652/-:0000057743|TNS3::chr7:47621741/-:0000197832|TNS3::chr7:47520738/-:0000096829|TNS3::chr7:47568744/-:0000144835|TNS3::chr7:47546541/-:0000122632|TNS3::chr7:47479255/-:0000055346|TNS3::chr7:47481652/-:0000057743|TNS…
chr1:2506993-2526240	19247	promotor	FAM213B	33.63	21.17	39.92	18.29	30.04	20.68	20.79	15.26	FAM213B	MORN1|PANK4|PEX10|HES5		HES5	FAM213B::chr1:2518188/+:0000000000|MORN1::chr1:2323189/-:-000183804|PANK4::chr1:2458066/-:-000048927|PLCH2::chr1:2398897/+:0000108096|PLCH2::chr1:2407753/+:0000099240|PLCH2::chr1:2398897/+:0000108096|PLCH2::chr1:2407753/+:0000099240|TNFRSF14::chr1:2487803/+:0000019190|MMEL1::chr1:2564480/-:0000038240|MMEL1::chr1:2560959/-:0000034719|RER1::chr1:2323213/+:0000183780|RER1::chr1:2327222/+:0000179771|…
chr17:26645070-26708321	63251	promotor	IFT20|POLDIP2|TNFAIP1|TMEM97|VTN|TMEM199|SARM1	68.24	27.21	108.14	40.64	53.89	20.67	48.1	30.12	IFT20|POLDIP2|TNFAIP1|TMEM97|VTN|TMEM199|SARM1	SLC13A2|FOXN1		VTN|FOXN1	IFT20::chr17:26659407/-:0000000000|IFT20::chr17:26659206/-:0000000000|IFT20::chr17:26662514/-:0000000000|IFT20::chr17:26659012/-:0000000000|POLDIP2::chr17:26684611/-:0000000000|SLC13A2::chr17:26800663/+:-000092342|TNFAIP1::chr17:26666433/+:0000000000|TNFAIP1::chr17:26662547/+:0000000000|TMEM97::chr17:26646120/+:0000000000|SARM1::chr17:26698682/+:0000000000|PIGS::chr17:26898886/-:0000190565|UNC119…
chr7:16942264-16979595	37331	enhancer	AGR2|AGR3	33.96	30.94	8.54	8.77	21.83	20.66	0.21	2.77		AGR2|AGR3			TSPAN13::chr7:16793350/+:0000148914|AGR2::chr7:16844737/-:-000097527|AGR2::chr7:16841426/-:-000100838|AGR3::chr7:16918268/-:-000023996|AGR3::chr7:16921612/-:-000020652
chr1:224617092-224646061	28969	promotor	WDR26	67.79	52.92	57.99	35.04	30.67	20.63	15.27	15.18	WDR26	CNIH3|NVL			WDR26::chr1:224622000/-:0000000000|CNIH3::chr1:224804178/+:-000158117|NVL::chr1:224499558/-:-000117534|NVL::chr1:224505494/-:-000111598|NVL::chr1:224517890/-:-000099202|NVL::chr1:224492867/-:-000124225|NVL::chr1:224505631/-:-000111461|NVL::chr1:224499558/-:-000117534|NVL::chr1:224505494/-:-000111598|NVL::chr1:224517890/-:-000099202|NVL::chr1:224492867/-:-000124225|NVL::chr1:224505631/-:-000111461…
chr2:241821494-241854554	33060	promotor	C2orf54	46.82	30.86	40.93	14.09	28.97	20.6	17.34	12.14	C2orf54	KIF1A|AQP12B			KIF1A::chr2:241737228/-:-000084266|KIF1A::chr2:241759724/-:-000061770|AGXT::chr2:241808161/+:0000013333|MTERF4::chr2:242041746/-:0000187192|AQP12B::chr2:241622316/-:-000199178|AQP12A::chr2:241631261/+:0000190233|C2orf54::chr2:241831454/-:0000000000|C2orf54::chr2:241835572/-:0000000000
chr4:153882168-153924320	42152	enhancer	TIGD4|TRIM2	42.43	34.92	33.88	21.92	25.03	20.58	12.05	13.81		TIGD4|TRIM2			ARFIP1::chr4:153701088/+:0000181080|ARFIP1::chr4:153711910/+:0000170258|ARFIP1::chr4:153750776/+:0000131392|FHDC1::chr4:153864134/+:0000018034|TIGD4::chr4:153700915/-:-000181253|TIGD4::chr4:153692693/-:-000189475|TIGD4::chr4:153700915/-:-000181253|TIGD4::chr4:153692693/-:-000189475|TRIM2::chr4:154074269/+:-000149949|TRIM2::chr4:154074269/+:-000149949
chr19:56591906-56665488	73582	promotor	ZNF444|ZNF787	55.86	44.22	40.74	35.97	30.25	20.55	13.35	16.36	ZNF444|ZNF787	GALP|NLRP13		ZNF444|ZNF787|ZSCAN5A	ZNF444::chr19:56652534/+:0000000000|ZNF444::chr19:56657615/+:0000000000|ZNF444::chr19:56658258/+:0000000000|GALP::chr19:56687388/+:-000021900|GALP::chr19:56688438/+:-000022950|NLRP8::chr19:56459197/+:0000132709|ZNF787::chr19:56614595/-:0000000000|ZNF787::chr19:56632741/-:0000000000|NLRP13::chr19:56443701/-:-000148205|ZSCAN5A::chr19:56739658/-:0000074170|ZSCAN5A::chr19:56736541/-:0000071053
chr19:54937387-54983205	45818	promotor	CDC42EP5|LENG8|LENG9	44.31	32.65	37.3	27.4	28.89	20.55	16.17	13.31	CDC42EP5|LENG8|LENG9	LILRB5|LILRB4|LILRB3|LILRB2|LILRB1|LILRA2|LAIR1|LAIR2|LILRA6|LILRA4|LILRA5|LILRA3|LILRA1			LILRB5::chr19:54761170/-:-000176217|LILRB4::chr19:55174270/+:-000191065|LILRB3::chr19:54746710/-:-000190677|LILRB2::chr19:54783814/-:-000153573|LILRB2::chr19:54784398/-:-000152989|LILRB2::chr19:54785032/-:-000152355|LILRB2::chr19:54784737/-:-000152650|LILRB1::chr19:55141861/+:-000158656|LILRB1::chr19:55128383/+:-000145178|LILRB1::chr19:55142476/+:-000159271|LILRB1::chr19:55141967/+:-000158762|LIL…
chr15:72447036-72503782	56746	promotor	GRAMD2	70.04	32.22	62.07	22.91	41.75	20.49	24.81	16.77	GRAMD2	MYO9A	PKM		SENP8::chr15:72410630/+:0000036406|SENP8::chr15:72409191/+:0000037845|SENP8::chr15:72409245/+:0000037791|SENP8::chr15:72431652/+:0000015384|SENP8::chr15:72431917/+:0000015119|SENP8::chr15:72406598/+:0000040438|HEXA::chr15:72668519/-:0000164737|CELF6::chr15:72612286/-:0000108504|CELF6::chr15:72612524/-:0000108742|CELF6::chr15:72598655/-:0000094873|CELF6::chr15:72612286/-:0000108504|CELF6::chr15:72…
chr14:92208119-92224397	16278	enhancer	CATSPERB	37.59	34.4	36.65	19.05	22.78	20.47	13.24	12		CATSPERB			FBLN5::chr14:92414045/-:0000189648|CATSPERB::chr14:92198429/-:-000009690|TC2N::chr14:92302869/-:0000078472|TC2N::chr14:92280168/-:0000055771|TC2N::chr14:92333879/-:0000109482|TC2N::chr14:92302869/-:0000078472|TC2N::chr14:92280168/-:0000055771|TC2N::chr14:92333879/-:0000109482
chr19:39125143-39180355	55212	promotor	ACTN4	67.19	28.14	84.49	45.35	42.83	20.44	37.8	30.54	ACTN4	MAP4K1|LGALS7B	MAP4K1		MAP4K1::chr19:39108674/-:-000016469|EIF3K::chr19:39109713/+:0000015430|ACTN4::chr19:39138266/+:0000000000|LGALS7B::chr19:39279849/+:-000099494|CAPN12::chr19:39235113/-:0000054758|ECH1::chr19:39322496/-:0000142141|RINL::chr19:39368918/-:0000188563|RINL::chr19:39364627/-:0000184272|RINL::chr19:39367420/-:0000187065|RINL::chr19:39367113/-:0000186758|RINL::chr19:39362509/-:0000182154|HNRNPL::chr19:39…
chr11:121317137-121360237	43100	promotor	SORL1	50.58	39.61	23.31	13.61	29.27	20.35	10.58	10.74	SORL1				SORL1::chr11:121322911/+:0000000000|SC5D::chr11:121174074/+:0000143063|SC5D::chr11:121163387/+:0000153750|SC5D::chr11:121163576/+:0000153561
chr17:38176411-38184591	8180	promotor	CSF3	24.98	16.98	8.9	3.52	32.55	20.34	8.03	8.48	CSF3	MSL1|ORMDL3|GSDMB|CASC3|WIPF2|RAPGEFL1|THRA|IKZF3		THRA|NR1D1|IKZF3	MSL1::chr17:38278789/+:-000094198|MSL1::chr17:38279537/+:-000094946|MSL1::chr17:38282435/+:-000097844|ZPBP2::chr17:38024454/+:0000151957|GSDMA::chr17:38119225/+:0000057186|GSDMA::chr17:38121935/+:0000054476|GSDMB::chr17:38073792/-:-000102619|GSDMB::chr17:38073573/-:-000102838|GSDMB::chr17:38074902/-:-000101509|GSDMB::chr17:38073582/-:-000102829|MED24::chr17:38209887/-:0000025296|MED24::chr17:3820…
chr7:97976968-98031407	54439	promotor	BAIAP2L1	44.04	23.51	55.17	24.33	39.94	20.33	31.65	25.04	BAIAP2L1	TECPR1		BHLHA15	BRI3::chr7:97910978/+:0000065990|TECPR1::chr7:97875476/-:-000101492|TECPR1::chr7:97880859/-:-000096109|TECPR1::chr7:97881562/-:-000095406|BAIAP2L1::chr7:98030426/-:0000000000|BHLHA15::chr7:97841565/+:0000135403
chr15:63639454-63689455	50001	promotor	CA12	36.47	32.07	41.24	33.04	20.17	20.33	17.14	19.72	CA12	USP3|RPS27L			RAB8B::chr15:63481727/+:0000157727|APH1B::chr15:63569748/+:0000069706|USP3::chr15:63796709/+:-000107254|CA12::chr15:63674308/-:0000000000|RPS27L::chr15:63449740/-:-000189714
chr16:82225837-82235352	9515	enhancer	SDR42E1|MPHOSPH6	84.71	60.99	59.55	23.79	26.43	20.32	10.88	6.83		SDR42E1|MPHOSPH6			HSD17B2::chr16:82068857/+:0000156980|SDR42E1::chr16:82034488/-:-000191349|SDR42E1::chr16:82045092/-:-000180745|MPHOSPH6::chr16:82203828/-:-000022009
chr11:12234924-12293312	58388	enhancer	PARVA|MICALCL	53.5	23.67	24.96	8.22	34.41	20.3	11.28	10.29		PARVA|MICALCL			MICAL2::chr11:12183625/+:0000051299|MICAL2::chr11:12132122/+:0000102802|MICAL2::chr11:12159936/+:0000074988|PARVA::chr11:12399025/+:-000105713|MICALCL::chr11:12313689/+:-000020377|MICALCL::chr11:12308446/+:-000015134
chr9:97751818-97791222	39404	genebody_exon	C9orf3|C9orf3	40.55	29.88	11.68	15.41	25.23	20.29	5.38	10.6
chr12:124984692-125053790	69098	promotor	NCOR2	50.7	26.39	30.24	10.65	36.45	20.22	16.27	13.37	NCOR2			NCOR2	FAM101A::chr12:124796363/+:0000188329|NCOR2::chr12:125052009/-:0000000000|NCOR2::chr12:125020156/-:0000000000|NCOR2::chr12:124979913/-:-000004779|NCOR2::chr12:125052009/-:0000000000|NCOR2::chr12:125020156/-:0000000000|NCOR2::chr12:124979913/-:-000004779|ZNF664-FAM101A::chr12:124796363/+:0000188329
chr1:236661725-236695809	34084	promotor	LGALS8	51.45	46.59	11.83	8.89	24.12	20.22	2.39	1.82	LGALS8	ACTN2			EDARADD::chr1:236557679/+:0000104046|EDARADD::chr1:236558715/+:0000103010|ACTN2::chr1:236881157/+:-000185348|ACTN2::chr1:236882193/+:-000186384|ACTN2::chr1:236889232/+:-000193423|ACTN2::chr1:236883404/+:-000187595|ACTN2::chr1:236890977/+:-000195168|ACTN2::chr1:236894532/+:-000198723|ACTN2::chr1:236849753/+:-000153944|LGALS8::chr1:236681723/+:0000000000|LGALS8::chr1:236689267/+:0000000000|LGALS8::…
chr12:12932045-12973573	41528	promotor	DDX47|APOLD1	55.63	42.46	70.74	57.32	22.97	20.2	16.17	25.52	DDX47|APOLD1	GPR19|GPRC5A		CREBL2	CDKN1B::chr12:12870203/+:0000061842|DDX47::chr12:12966279/+:0000000000|GPR19::chr12:12849120/-:-000082925|GPR19::chr12:12815403/-:-000116642|GPR19::chr12:12837440/-:-000094605|GPR19::chr12:12848444/-:-000083601|CREBL2::chr12:12764766/+:0000167279|HEBP1::chr12:13153242/-:0000179669|GPRC5A::chr12:13061176/+:-000087603|GPRC5A::chr12:13043955/+:-000070382|APOLD1::chr12:12878850/+:0000053195|APOLD1::c…
chr22:39671681-39716900	45219	promotor	RPL3	59.3	32.1	48	29.17	46.14	20.19	23.17	18.63	RPL3	PDGFB|SYNGR1|MGAT3|MIEF1|CBX7|ATF4|TAB1		ATF4	PDGFB::chr22:39636913/-:-000034768|PDGFB::chr22:39640956/-:-000030725|APOBEC3H::chr22:39493228/+:0000178453|APOBEC3H::chr22:39496276/+:0000175405|SYNGR1::chr22:39760174/+:-000043274|SYNGR1::chr22:39745953/+:-000029053|APOBEC3G::chr22:39473009/+:0000198672|RPL3::chr22:39715669/-:0000000000|MGAT3::chr22:39853324/+:-000136424|MGAT3::chr22:39883228/+:-000166328|MGAT3::chr22:39883351/+:-000166451|MIEF…
chr1:2304034-2348863	44829	promotor	MORN1|RER1|PEX10	84.71	35.05	77.95	26.42	49.9	20.18	31.96	16.85	MORN1|RER1|PEX10	FAM213B|TNFRSF14|PLCH2|C1orf86		HES5	FAM213B::chr1:2518188/+:-000169325|MORN1::chr1:2323189/-:0000000000|PANK4::chr1:2458066/-:0000109203|TNFRSF14::chr1:2487803/+:-000138940|PLCH2::chr1:2398897/+:-000050034|PLCH2::chr1:2407753/+:-000058890|PLCH2::chr1:2398897/+:-000050034|PLCH2::chr1:2407753/+:-000058890|C1orf86::chr1:2118644/-:-000185390|C1orf86::chr1:2125348/-:-000178686|C1orf86::chr1:2132663/-:-000171371|C1orf86::chr1:2117687/-:-…
chr17:61902966-61927491	24525	promotor	FTSJ3|PSMC5|SMARCD2	45.15	35.36	37.48	19.21	29.59	20.17	15.15	14.76	FTSJ3|PSMC5|SMARCD2	CCDC47|PRR29|LIMD2|STRADA	STRADA		CSH2::chr17:61951088/-:0000023597|GH1::chr17:61996211/-:0000068720|GH2::chr17:61959301/-:0000031810|CSH1::chr17:61974020/-:0000046529|CCDC47::chr17:61851087/-:-000051879|CCDC47::chr17:61843553/-:-000059413|DDX42::chr17:61851548/+:0000051418|DDX42::chr17:61864393/+:0000038573|DDX42::chr17:61852467/+:0000050499|FTSJ3::chr17:61904287/-:0000000000|FTSJ3::chr17:61905030/-:0000000000|CSHL1::chr17:61988…
chr1:95319431-95366272	46841	promotor	CNN3	73.13	60.72	90.25	71.63	21.77	20.15	16.15	20.38	CNN3	TMEM56			TMEM56::chr1:95558072/+:-000191800|SLC44A3::chr1:95286099/+:0000033332|SLC44A3::chr1:95285897/+:0000033534|SLC44A3::chr1:95290048/+:0000029383|ALG14::chr1:95538506/-:0000172234|CNN3::chr1:95392778/-:0000026506|CNN3::chr1:95391363/-:0000025091|CNN3::chr1:95369079/-:0000002807
chr16:19489225-19496523	7298	enhancer	C16orf62|CCP110	20.75	46.36	10.05	12.96	12.4	20.14	2.91	6.81		C16orf62|CCP110			TMC5::chr16:19451281/+:0000037944|TMC5::chr16:19467771/+:0000021454|TMC5::chr16:19422056/+:0000067169|TMC5::chr16:19429017/+:0000060208|TMC5::chr16:19441734/+:0000047491|GDE1::chr16:19533449/-:0000036926|C16orf62::chr16:19566736/+:-000070213|CCP110::chr16:19537040/+:-000040517|CCP110::chr16:19539188/+:-000042665|CCP110::chr16:19535178/+:-000038655|CLEC19A::chr16:19297104/+:0000192121
chr19:2571955-2631979	60024	enhancer	LMNB2|THOP1|GNG7|ZNF554|TIMM13	31.01	26.46	21.25	19.75	26	20.13	12.14	18.68		LMNB2|THOP1|GNG7|ZNF554|TIMM13		ZNF554	LMNB2::chr19:2456965/-:-000114990|DIRAS1::chr19:2717872/-:0000085893|DIRAS1::chr19:2721389/-:0000089410|THOP1::chr19:2785505/+:-000153526|GADD45B::chr19:2476122/+:0000095833|SGTA::chr19:2769088/-:0000137109|SGTA::chr19:2783353/-:0000151374|GNG7::chr19:2702745/-:0000070766|GNG7::chr19:2520722/-:-000051233|GNG7::chr19:2646277/-:0000014298|GNG7::chr19:2555185/-:-000016770|GNG7::chr19:2702745/-:00000…
chr12:125385328-125438262	52934	promotor	UBC	52.03	38.72	59.08	50.6	36.06	20.1	25.29	27.26	UBC	AACS|SCARB1|BRI3BP			AACS::chr12:125549924/+:-000111662|SCARB1::chr12:125348518/-:-000036810|UBC::chr12:125398319/-:0000000000|UBC::chr12:125399586/-:0000000000|BRI3BP::chr12:125478193/+:-000039931|DHX37::chr12:125473666/-:0000035404
chr8:143743317-143824278	80961	promotor	THEM6|JRK|SLURP1|LY6K|PSCA	50.8	35.5	56.7	26.6	29.72	20.1	20	16.16	THEM6|JRK|SLURP1|LY6K|PSCA	GML|ARC			THEM6::chr8:143808620/+:0000000000|LY6D::chr8:143868007/-:0000043729|LYPD2::chr8:143833951/-:0000009673|GML::chr8:143921831/+:-000097553|GML::chr8:143916216/+:-000091938|LY6K::chr8:143781528/+:0000000000|SLURP1::chr8:143823828/-:0000000000|JRK::chr8:143747938/-:0000000000|JRK::chr8:143751411/-:0000000000|LYNX1::chr8:143858437/-:0000034159|LYNX1::chr8:143859263/-:0000034985|LYNX1::chr8:143857536/-…
chrX:152988527-153009385	20858	promotor	BCAP31|ABCD1	32.01	27.11	32.03	26.52	24.2	20.1	14.88	19.1	BCAP31|ABCD1	PLXNB3|PNCK|AVPR2|FAM58A|SSR4|SRPK3	PNCK|SRPK3		BCAP31::chrX:152990200/-:0000000000|BCAP31::chrX:152989581/-:0000000000|BCAP31::chrX:152988742/-:0000000000|BCAP31::chrX:152989555/-:0000000000|BCAP31::chrX:152989837/-:0000000000|PLXNB3::chrX:153031613/+:-000022228|PLXNB3::chrX:153029650/+:-000020265|PLXNB3::chrX:153030925/+:-000021540|PNCK::chrX:152938742/-:-000049785|PNCK::chrX:152939815/-:-000048712|NAA10::chrX:153200606/-:0000191221|IDH3G::c…
chr6:43735194-43774882	39688	promotor	VEGFA	51.42	37.69	42.87	21.76	34.95	20.01	21.84	13.4	VEGFA	XPO5|MRPS18A|GTPBP2|C6orf223			RSPH9::chr6:43612766/+:0000122428|XPO5::chr6:43543811/-:-000191383|MRPS18A::chr6:43655548/-:-000079646|VEGFA::chr6:43737945/+:0000000000|VEGFA::chr6:43742077/+:0000000000|VEGFA::chr6:43739721/+:0000000000|GTPBP2::chr6:43595089/-:-000140105|GTPBP2::chr6:43594684/-:-000140510|GTPBP2::chr6:43596982/-:-000138212|GTPBP2::chr6:43594146/-:-000141048|C6orf223::chr6:43968336/+:-000193454|MAD2L1BP::chr6:43…
chr11:69449844-69501274	51430	promotor	CCND1|ORAOV1	96.03	30.09	56.12	13.5	68.87	19.99	24.99	10.9	CCND1|ORAOV1				CCND1::chr11:69455872/+:0000000000|FGF19::chr11:69519105/-:0000017831|FGF4::chr11:69590170/-:0000088896|FGF3::chr11:69634191/-:0000132917|ORAOV1::chr11:69490164/-:0000000000
chr11:9738037-9781822	43785	genebody_exon	SWAP70|SWAP70|SWAP70|SWAP70|SWAP70|SWAP70|SWAP70|SWAP70|SWAP70|SBF2-AS1|LOC440028|LOC440028|LOC440028	43.91	31.29	22.14	13.26	24.21	19.98	8.42	8.46			WEE1		SWAP70::chr11:9685623/+:0000052414|WEE1::chr11:9596233/+:0000141804|WEE1::chr11:9597434/+:0000140603|WEE1::chr11:9595227/+:0000142810
chr21:43049383-43081410	32027	enhancer	TMPRSS2	44.38	40.74	31.85	28.35	24.04	19.98	13.9	18.98		TMPRSS2	RIPK4		TMPRSS2::chr21:42880084/-:-000169299|TMPRSS2::chr21:42879991/-:-000169392|TMPRSS2::chr21:42870115/-:-000179268|RIPK4::chr21:43187248/-:0000105838
chr16:56639232-56646223	6991	promotor	MT2A	33.73	20.41	17.07	9.57	31.84	19.96	12.54	10.85	MT2A	BBS2|NUP93|MT1A|MT1M|AMFR|MT1X|MT1H|MT1E|NUDT21|MT1F|MT1B			NUDT21::chr16:56485260/-:-000153972|MT1X::chr16:56716381/+:-000070158|MT3::chr16:56623266/+:0000015966|MT2A::chr16:56642477/+:0000000000|BBS2::chr16:56554007/-:-000085225|NUP93::chr16:56832387/+:-000186164|NUP93::chr16:56815703/+:-000169480|NUP93::chr16:56839415/+:-000193192|NUP93::chr16:56782145/+:-000135922|NUP93::chr16:56764016/+:-000117793|NUP93::chr16:56817412/+:-000171189|NUP93::chr16:56832…
chr12:7069763-7107741	37978	promotor	PHB2|EMG1	53.38	31.49	42.6	24.29	35.79	19.95	20.31	15.38	PHB2|EMG1	SPSB2|CLSTN3|CDCA3|C1S			PHB2::chr12:7079915/-:0000000000|USP5::chr12:6961290/+:0000108473|USP5::chr12:6961284/+:0000108479|LAG3::chr12:6881669/+:0000188094|CD4::chr12:6923924/+:0000145839|CD4::chr12:6923307/+:0000146456|CD4::chr12:6924896/+:0000144867|CD4::chr12:6925221/+:0000144542|CD4::chr12:6898637/+:0000171126|CD4::chr12:6909237/+:0000160526|CD4::chr12:6923924/+:0000145839|CD4::chr12:6923307/+:0000146456|CD4::chr12:…
chr7:92050290-92104197	53907	promotor	GATAD1	35.9	34.93	23.04	11.77	23	19.94	7.74	8.28	GATAD1	KRIT1|RBM48		GATAD1	PEX1::chr7:92148391/-:0000044194|PEX1::chr7:92147568/-:0000043371|PEX1::chr7:92147355/-:0000043158|PEX1::chr7:92151558/-:0000047361|PEX1::chr7:92157844/-:0000053647|FAM133B::chr7:92214709/-:0000110512|FAM133B::chr7:92219383/-:0000115186|FAM133B::chr7:92210916/-:0000106719|FAM133B::chr7:92219707/-:0000115510|KRIT1::chr7:91873462/-:-000176828|KRIT1::chr7:91875227/-:-000175063|KRIT1::chr7:91874908/-…
chr4:77578438-77626674	48236	genebody_intron	SHROOM3	34.96	43.49	27.55	25.68	19.18	19.93	10.47	14.62
chr19:17393102-17460072	66970	promotor	ANKLE1|MRPL34|ANO8|GTPBP3|ABHD8|DDA1	43.62	24.15	39.47	21.04	33.95	19.91	18.37	18.01	ANKLE1|MRPL34|ANO8|GTPBP3|ABHD8|DDA1	NR2F6|PGLS|FAM129C|USHBP1|MVB12A|SLC27A1		NR2F6	ANKLE1::chr19:17392453/+:0000000649|PLVAP::chr19:17488157/-:0000028085|MRPL34::chr19:17416476/+:0000000000|TMEM221::chr19:17559375/-:0000099303|ANO8::chr19:17445637/-:0000000000|GTPBP3::chr19:17448325/+:0000000000|GTPBP3::chr19:17445790/+:0000000000|PGLS::chr19:17622431/+:-000162359|USE1::chr19:17326154/+:0000066948|NR2F6::chr19:17356150/-:-000036952|OCEL1::chr19:17337012/+:0000056090|USHBP1::chr…
chr17:79266577-79320887	54310	promotor	SLC38A10|TMEM105	45.68	31.09	36.14	11.08	32.3	19.91	13.59	10.85	SLC38A10|TMEM105	BAHCC1|CEP131|FSCN2|AATK|ENTHD2	AATK		C17orf70::chr17:79519428/-:0000198541|ACTG1::chr17:79479891/-:0000159004|ACTG1::chr17:79479385/-:0000158498|BAHCC1::chr17:79373520/+:-000052633|CEP131::chr17:79196750/-:-000069827|CEP131::chr17:79193872/-:-000072705|FSCN2::chr17:79495416/+:-000174529|SLC38A10::chr17:79269138/-:0000000000|C17orf89::chr17:79213110/+:0000053467|LOC100130370::chr17:79359159/-:0000038272|AATK::chr17:79139871/-:-000126…
chr17:27274236-27333912	59676	promotor	PHF12|SEZ6	28.83	19.1	44.62	22.91	22.45	19.91	23.53	23.39	PHF12|SEZ6	FAM222B|PIPOX|DHRS13|FLOT2			TIAF1::chr17:27402626/-:0000068714|DHRS13::chr17:27230088/-:-000044148|PHF12::chr17:27278507/-:0000000000|PIPOX::chr17:27369917/+:-000036005|FAM222B::chr17:27161343/-:-000112893|FAM222B::chr17:27100807/-:-000173429|FAM222B::chr17:27093724/-:-000180512|FAM222B::chr17:27117442/-:-000156794|FAM222B::chr17:27089173/-:-000185063|FAM222B::chr17:27169856/-:-000104380|FAM222B::chr17:27139452/-:-000134784…
chr17:75299808-75330278	30470	promotor	2016-09-09	51.2	25.56	49.13	20.5	38.49	19.89	25.72	16.14	2016-09-09	2016-09-09			SEC14L1::chr17:75137004/+:0000162804|SEC14L1::chr17:75186884/+:0000112924|SEC14L1::chr17:75181294/+:0000118514|SEC14L1::chr17:75139648/+:0000160160|SEC14L1::chr17:75138731/+:0000161077|SEC14L1::chr17:75138727/+:0000161081|SEC14L1::chr17:75137004/+:0000162804|SEC14L1::chr17:75186884/+:0000112924|SEC14L1::chr17:75181294/+:0000118514|SEC14L1::chr17:75139648/+:0000160160|SEC14L1::chr17:75138731/+:000…
chr7:44830504-44851330	20826	promotor	PPIA	54.67	28.96	51.91	29.03	41.61	19.87	25.53	22.18	PPIA	CCM2		ZMIZ2	H2AFV::chr7:44887724/-:0000036394|MYO1G::chr7:45018703/-:0000167373|OGDH::chr7:44663915/+:0000166589|OGDH::chr7:44646120/+:0000184384|CCM2::chr7:45039786/+:-000188456|PURB::chr7:44924983/-:0000073653|ZMIZ2::chr7:44788164/+:0000042340|ZMIZ2::chr7:44795786/+:0000034718|ZMIZ2::chr7:44788529/+:0000041975|PPIA::chr7:44838346/+:0000000000|PPIA::chr7:44836234/+:0000000000|PPIA::chr7:44838990/+:000000000…
chr14:93531948-93583256	51308	promotor	ITPK1	64.76	28.89	45.54	19.75	35.03	19.87	17.72	13.88	ITPK1	TMEM251|UBR7			ITPK1::chr14:93581649/-:0000000000|ITPK1::chr14:93582262/-:0000000000|ITPK1::chr14:93581528/-:0000000000|MOAP1::chr14:93651057/-:0000067801|MOAP1::chr14:93650706/-:0000067450|MOAP1::chr14:93651248/-:0000067992|CHGA::chr14:93389444/+:0000142504|TMEM251::chr14:93651295/+:-000068039|TMEM251::chr14:93651374/+:-000068118|TMEM251::chr14:93652604/+:-000069348|BTBD7::chr14:93762502/-:0000179246|C14orf142…
chr22:21982846-22037386	54540	promotor	CCDC116|PPIL2|YDJC|SDF2L1	46.95	36.01	46.95	29.02	24.39	19.86	15.8	16.34	CCDC116|PPIL2|YDJC|SDF2L1	RIMBP3B|RIMBP3C	MAPK1	HIC2	YPEL1::chr22:22090122/-:0000052736|YPEL1::chr22:22065196/-:0000027810|HIC2::chr22:21797047/+:0000185799|RIMBP3B::chr22:21905372/-:-000077474|RIMBP3B::chr22:21905372/-:-000077474|RIMBP3C::chr22:21905749/-:-000077097|RIMBP3C::chr22:21905749/-:-000077097|CCDC116::chr22:21987408/+:0000000000|CCDC116::chr22:21987085/+:0000000000|TMEM191C::chr22:21821458/+:0000161388|YDJC::chr22:21984339/-:0000000000|P…
chr20:57554779-57620601	65822	promotor	NELFCD|TUBB1|CTSZ|SLMO2|ATP5E	73.75	41.52	101.64	44.39	45.67	19.84	42.99	27.47	NELFCD|TUBB1|CTSZ|SLMO2|ATP5E				NELFCD::chr20:57556262/+:0000000000|GNAS::chr20:57428035/+:0000126744|GNAS::chr20:57466425/+:0000088354|GNAS::chr20:57414794/+:0000139985|TUBB1::chr20:57594308/+:0000000000|CTSZ::chr20:57582308/-:0000000000|SLMO2::chr20:57617900/-:0000000000|ATP5E::chr20:57607421/-:0000000000
chr1:46470818-46484287	13469	enhancer	TSPAN1|LURAP1	18.6	37.13	3.89	3.41	11.21	19.84	0.57	1.18		TSPAN1|LURAP1			POMGNT1::chr1:46663542/-:0000179255|POMGNT1::chr1:46663170/-:0000178883|POMGNT1::chr1:46664120/-:0000179833|POMGNT1::chr1:46661595/-:0000177308|POMGNT1::chr1:46662751/-:0000178464|POMGNT1::chr1:46661748/-:0000177461|POMGNT1::chr1:46662520/-:0000178233|TSPAN1::chr1:46646771/+:-000162484|TSPAN1::chr1:46646197/+:-000161910|TSPAN1::chr1:46640748/+:-000156461|PIK3R3::chr1:46598466/-:0000114179|PIK3R3:…
chr17:39801373-39825685	24312	enhancer	KLHL10|FKBP10|EIF1|KRT32|KRT35|KRT17|KRT16|KRT15|KRT14|KRT13|KRT9|GAST|KRT19	59.14	38.38	47.25	21.36	34.9	19.82	18.72	12.41		KLHL10|FKBP10|EIF1|KRT32|KRT35|KRT17|KRT16|KRT15|KRT14|KRT13|KRT9|GAST|KRT19			KLHL10::chr17:39994042/+:-000168357|KLHL11::chr17:40021683/-:0000195998|HAP1::chr17:39890897/-:0000065212|FKBP10::chr17:39968961/+:-000143276|EIF1::chr17:39845126/+:-000019441|KRT32::chr17:39623637/-:-000177736|KRT35::chr17:39637391/-:-000163982|KRT15::chr17:39675269/-:-000126104|NT5C3B::chr17:39992522/-:0000166837|KRT17::chr17:39780881/-:-000020492|KRT16::chr17:39769078/-:-000032295|JUP::chr17:3…
chr10:76500367-76507272	6905	enhancer	KAT6B	31.4	49.03	8.88	13.51	15.12	19.8	3.89	7.59		KAT6B			KAT6B::chr10:76586170/+:-000078898|KAT6B::chr10:76602357/+:-000095085|KAT6B::chr10:76598440/+:-000091168|KAT6B::chr10:76586170/+:-000078898|KAT6B::chr10:76602357/+:-000095085|KAT6B::chr10:76598440/+:-000091168
chr22:31708890-31756709	47819	promotor	PATZ1	74.01	45.5	38.5	23.59	30.02	19.76	14.23	13.01	PATZ1	DRG1|SFI1|PLA2G3|PIK3IP1	LIMK2	PATZ1	DRG1::chr22:31795538/+:-000038829|LIMK2::chr22:31608249/+:0000100641|LIMK2::chr22:31644347/+:0000064543|SFI1::chr22:31892124/+:-000135415|SFI1::chr22:31904240/+:-000147531|SFI1::chr22:31904244/+:-000147535|SFI1::chr22:31892124/+:-000135415|SFI1::chr22:31904240/+:-000147531|SFI1::chr22:31904244/+:-000147535|INPP5J::chr22:31518908/+:0000189982|INPP5J::chr22:31520830/+:0000188060|INPP5J::chr22:31520…
chr1:11961224-12001387	40163	promotor	KIAA2013|PLOD1	23.85	13.42	21.16	11.71	43.45	19.68	23.72	16.87	KIAA2013|PLOD1	MTHFR|MFN2|TNFRSF8|NPPB|MIIP|NPPA			MTHFR::chr1:11863185/-:-000098039|MTHFR::chr1:11866159/-:-000095065|NPPB::chr1:11918991/-:-000042233|PLOD1::chr1:11994723/+:0000000000|CLCN6::chr1:11866152/+:0000095072|MFN2::chr1:12049221/+:-000047834|MFN2::chr1:12040237/+:-000038850|MFN2::chr1:12042026/+:-000040639|TNFRSF8::chr1:12164435/+:-000163048|TNFRSF8::chr1:12157157/+:-000155770|TNFRSF8::chr1:12123433/+:-000122046|C1orf167::chr1:11824387…
chr2:235724399-235772818	48419	enhancer	SH3BP4	82.65	33.04	68.13	43.86	40.69	19.68	22.75	21.83		SH3BP4			SH3BP4::chr2:235860627/+:-000087809|SH3BP4::chr2:235943514/+:-000170696|SH3BP4::chr2:235903946/+:-000131128|SH3BP4::chr2:235860627/+:-000087809|SH3BP4::chr2:235943514/+:-000170696|SH3BP4::chr2:235903946/+:-000131128
chr7:26186492-26245511	59019	promotor	NFE2L3|CBX3|HNRNPA2B1	58.31	36.14	55.13	28.92	39.35	19.66	19.23	7.28	NFE2L3|CBX3|HNRNPA2B1	SNX10		NFE2L3	NFE2L3::chr7:26191846/+:0000000000|CBX3::chr7:26242590/+:0000000000|CBX3::chr7:26241323/+:0000000000|CBX3::chr7:26240830/+:0000000000|HNRNPA2B1::chr7:26240412/-:0000000000|SNX10::chr7:26403944/+:-000158433|SNX10::chr7:26400503/+:-000154992|SNX10::chr7:26331514/+:-000086003|SNX10::chr7:26386039/+:-000140528|SNX10::chr7:26404666/+:-000159155|SNX10::chr7:26403944/+:-000158433|SNX10::chr7:26400503/+:…
chr8:66918440-66946643	28203	promotor	DNAJC5B	20.8	43.85	15.49	22.8	15.04	19.64	6.62	9.94	DNAJC5B	PDE7A|DNAJC5B|TRIM55			DNAJC5B::chr8:66963765/+:-000017122|DNAJC5B::chr8:66933790/+:0000000000|DNAJC5B::chr8:66955722/+:-000009079|PDE7A::chr8:66753968/-:-000164472|CRH::chr8:67089725/-:0000143082|CRH::chr8:67090845/-:0000144202|TRIM55::chr8:67039277/+:-000092634
chr12:110278013-110339076	61063	promotor	GLTP|TCHP	57.92	45.45	42.47	21.9	30.14	19.63	14.27	11.87	GLTP|TCHP	ANKRD13A|TRPV4			C12orf76::chr12:110505499/-:0000166423|C12orf76::chr12:110503837/-:0000164761|ANKRD13A::chr12:110437234/+:-000098158|FAM222A::chr12:110181905/+:0000096108|FAM222A::chr12:110152186/+:0000125827|GLTP::chr12:110318292/-:0000000000|TCHP::chr12:110338322/+:0000000000|TCHP::chr12:110338078/+:0000000000|GIT2::chr12:110434193/-:0000095117|TRPV4::chr12:110252631/-:-000025382|TRPV4::chr12:110271211/-:-0000…
chr10:21448532-21485259	36727	promotor	NEBL	23.58	34.3	24.2	32.42	15.4	19.61	8.47	15.91	NEBL	C10orf113			C10orf113::chr10:21435487/-:-000013045|NEBL::chr10:21463115/-:0000000000
chr10:120706276-120744289	38013	enhancer	FAM45A|NANOS1|CACUL1	62.54	44.07	66.8	52.28	26.32	19.6	19.84	24.17		FAM45A|NANOS1|CACUL1			FAM45A::chr10:120864822/+:-000120533|FAM45A::chr10:120863576/+:-000119287|FAM45A::chr10:120871360/+:-000127071|FAM45A::chr10:120867459/+:-000123170|NANOS1::chr10:120789227/+:-000044938|EIF3A::chr10:120840333/-:0000096044|PRDX3::chr10:120938376/-:0000194087|SFXN4::chr10:120925203/-:0000180914|CACUL1::chr10:120514757/-:-000191519
chr14:31550837-31563875	13038	enhancer	STRN3	43.4	46.14	30.79	27.63	15.22	19.6	7.7	10.73		STRN3			AP4S1::chr14:31535331/+:0000015506|AP4S1::chr14:31494675/+:0000056162|AP4S1::chr14:31495848/+:0000054989|AP4S1::chr14:31494311/+:0000056526|AP4S1::chr14:31535331/+:0000015506|AP4S1::chr14:31494675/+:0000056162|AP4S1::chr14:31495848/+:0000054989|AP4S1::chr14:31494311/+:0000056526|HECTD1::chr14:31675162/-:0000111287|HECTD1::chr14:31676728/-:0000112853|STRN3::chr14:31495606/-:-000055231
chr3:169754936-169772673	17737	promotor	GPR160	34.31	27.19	12.91	7.12	22.73	19.58	7.35	7.94	GPR160	PRKCI|LRRC31|GPR160	PRKCI		PRKCI::chr3:169940219/+:-000167546|LRRC31::chr3:169587722/-:-000167214|SEC62::chr3:169684579/+:0000070357|SAMD7::chr3:169633154/+:0000121782|SAMD7::chr3:169637245/+:0000117691|SAMD7::chr3:169629359/+:0000125577|PHC3::chr3:169899536/-:0000126863|GPR160::chr3:169755734/+:0000000000|GPR160::chr3:169756702/+:0000000000|GPR160::chr3:169797561/+:-000024888|GPR160::chr3:169801692/+:-000029019|GPR160::ch…
chr7:22385272-22419045	33773	promotor	RAPGEF5	59.9	27.74	24.11	14.68	34.67	19.55	8.27	10.62	RAPGEF5	RAPGEF5			RAPGEF5::chr7:22349708/-:-000035564|RAPGEF5::chr7:22357655/-:-000027617|RAPGEF5::chr7:22355094/-:-000030178|RAPGEF5::chr7:22396532/-:0000000000|STEAP1B::chr7:22534504/-:0000115459|STEAP1B::chr7:22539900/-:0000120855
chr4:77467244-77519206	51962	enhancer	CCDC158	37.74	46.89	33.28	42.82	20.88	19.55	12.49	19.94		CCDC158			SHROOM3::chr4:77356252/+:0000110992|CCDC158::chr4:77328457/-:-000138787|CCDC158::chr4:77324428/-:-000142816
chr1:1207196-1246480	39284	promotor	UBE2J2|PUSL1|SCNN1D|ACAP3	37.31	28.45	47.65	21.97	28.73	19.54	23.52	18.77	UBE2J2|PUSL1|SCNN1D|ACAP3	UBE2J2|FAM132A|TNFRSF18|SDF4|C1orf159|TNFRSF4|RNF223|ATAD3C|ATAD3B|CPTP|VWA1			MRPL20::chr1:1342692/-:0000096212|UBE2J2::chr1:1198765/-:-000008431|UBE2J2::chr1:1209233/-:0000000000|UBE2J2::chr1:1203371/-:-000003825|UBE2J2::chr1:1198765/-:-000008431|UBE2J2::chr1:1209233/-:0000000000|UBE2J2::chr1:1203371/-:-000003825|FAM132A::chr1:1182101/-:-000025095|PUSL1::chr1:1243993/+:0000000000|TNFRSF18::chr1:1142088/-:-000065108|SDF4::chr1:1167446/-:-000039750|SDF4::chr1:1164325/-:-000…
chr12:54751886-54788515	36629	promotor	ZNF385A|GPR84	32.51	33.57	26.1	8.38	21.47	19.52	11.11	7.97	ZNF385A|GPR84	SMUG1|NCKAP1L|PDE1B|NFE2|CBX5		NFE2	COPZ1::chr12:54718873/+:0000033013|COPZ1::chr12:54734246/+:0000017640|PPP1R1A::chr12:54982442/-:0000193927|NCKAP1L::chr12:54891494/+:-000102979|NCKAP1L::chr12:54893138/+:-000104623|NCKAP1L::chr12:54892567/+:-000104052|SMUG1::chr12:54581685/-:-000170201|SMUG1::chr12:54582777/-:-000169109|SMUG1::chr12:54582740/-:-000169146|SMUG1::chr12:54577742/-:-000174144|SMUG1::chr12:54582379/-:-000169507|SMUG1:…
chr19:49116627-49150425	33798	promotor	SPHK2|CA11|DBP|RPL18|FAM83E	28.42	20.4	31.35	15.68	26.79	19.51	15.82	15.59	SPHK2|CA11|DBP|RPL18|FAM83E	FUT2|FGF21		DBP	SPACA4::chr19:49109999/+:0000006628|SPHK2::chr19:49130948/+:0000000000|SPHK2::chr19:49122789/+:0000000000|SPHK2::chr19:49122547/+:0000000000|SPHK2::chr19:49129147/+:0000000000|SPHK2::chr19:49128208/+:0000000000|SPHK2::chr19:49123658/+:0000000000|RASIP1::chr19:49243542/-:0000093117|RASIP1::chr19:49243969/-:0000093544|SULT2B1::chr19:49055428/+:0000061199|SULT2B1::chr19:49078992/+:0000037635|HSD17B1…
chr1:201315076-201373795	58719	promotor	TNNT2|LAD1	57.47	30.75	70.4	37.03	36	19.5	27.42	23.51	TNNT2|LAD1	TMEM9			TNNT2::chr1:201342528/-:0000000000|TNNT2::chr1:201346827/-:0000000000|TNNT2::chr1:201342395/-:0000000000|TMEM9::chr1:201123086/-:-000191990|TMEM9::chr1:201123682/-:-000191394|TMEM9::chr1:201140709/-:-000174367|LAD1::chr1:201368668/-:0000000000|PKP1::chr1:201252579/+:0000062497|TNNI1::chr1:201390873/-:0000017078|TNNI1::chr1:201386939/-:0000013144|CSRP1::chr1:201465700/-:0000091905|CSRP1::chr1:2014…
chr7:127894074-127910631	16557	promotor	LEP	76.31	43.21	41.24	19.87	35.98	19.5	13.17	9.69	LEP	HILPDA			LEP::chr7:127892043/+:0000002031|LEP::chr7:127881330/+:0000012744|PRRT4::chr7:128000116/-:0000089485|PRRT4::chr7:128001475/-:0000090844|PRRT4::chr7:128001738/-:0000091107|RBM28::chr7:127983961/-:0000073330|IMPDH1::chr7:128046023/-:0000135392|IMPDH1::chr7:128050040/-:0000139409|IMPDH1::chr7:128050035/-:0000139404|HILPDA::chr7:128095883/+:-000185252|HILPDA::chr7:128097254/+:-000186623
chr6:35112555-35173583	61028	promotor	TCP11	69.55	45.92	20.1	4.34	33.01	19.48	5.71	3.67	TCP11	SCUBE3|PPARD|ZNF76|DEF6|TCP11		PPARD|ZNF76	SCUBE3::chr6:35181838/+:-000008255|PPARD::chr6:35365274/+:-000191691|PPARD::chr6:35310334/+:-000136751|PPARD::chr6:35314843/+:-000141260|ZNF76::chr6:35248832/+:-000075249|ZNF76::chr6:35227490/+:-000053907|DEF6::chr6:35265594/+:-000092011|TCP11::chr6:35103979/-:-000008576|TCP11::chr6:35108660/-:-000003895|TCP11::chr6:35109186/-:-000003369|TCP11::chr6:35103994/-:-000008561|TCP11::chr6:35108001/-:-0…
chrX:39942238-39981472	39234	promotor	BCOR	51.99	35.68	41.04	24.85	30.21	19.48	14.92	14.69	BCOR	BCOR			BCOR::chrX:39937221/-:-000005017|BCOR::chrX:39956718/-:0000000000|BCOR::chrX:40036581/-:0000055109|BCOR::chrX:39937221/-:-000005017|BCOR::chrX:39956718/-:0000000000|BCOR::chrX:40036581/-:0000055109
chr19:40926113-40973464	47351	promotor	SERTAD1|SERTAD3|BLVRB|SPTBN4	56.67	37.33	62.06	34.08	36.17	19.47	24.66	18.37	SERTAD1|SERTAD3|BLVRB|SPTBN4	CNTD2|C19orf47|SHKBP1|AKT2|LTBP4|HIPK4|SPTBN4|PRX	AKT2|HIPK4		SERTAD1::chr19:40931931/-:0000000000|CNTD2::chr19:40732596/-:-000193517|LTBP4::chr19:41107276/+:-000133812|C19orf47::chr19:40854315/-:-000071798|C19orf47::chr19:40847796/-:-000078317|C19orf47::chr19:40854433/-:-000071680|PLD3::chr19:40872325/+:0000053788|PLD3::chr19:40871459/+:0000054654|PLD3::chr19:40865548/+:0000060565|PLD3::chr19:40854331/+:0000071782|PLD3::chr19:40871624/+:0000054489|SHKBP1::…
chr7:7593491-7608665	15174	promotor	MIOS	32.49	34.55	20.76	14.85	17.66	19.45	6.24	6.02	MIOS	COL28A1|UMAD1			MIOS::chr7:7612066/+:-000003401|MIOS::chr7:7606615/+:0000000000|MIOS::chr7:7607656/+:0000000000|MIOS::chr7:7607237/+:0000000000|COL28A1::chr7:7572542/-:-000020949|COL28A1::chr7:7575459/-:-000018032|RPA3::chr7:7680805/-:0000072140|RPA3::chr7:7754856/-:0000146191|RPA3::chr7:7725628/-:0000116963|RPA3::chr7:7758237/-:0000149572|RPA3::chr7:7726958/-:0000118293|RPA3::chr7:7680805/-:0000072140|RPA3::chr…
chr17:73891472-73907707	16235	promotor	MRPL38|TRIM65	29.95	30.44	26.28	26.18	23.9	19.43	12.19	15.7	MRPL38|TRIM65	ZACN|GALR2|UNC13D|CDK3|H3F3B|WBP2|TRIM47|TEN1|GALK1	CDK3|GALK1		ZACN::chr17:74075262/+:-000167555|WBP2::chr17:73851500/-:-000039972|GALK1::chr17:73761279/-:-000130193|ITGB4::chr17:73720773/+:0000170699|ITGB4::chr17:73720775/+:0000170697|ITGB4::chr17:73717515/+:0000173957|ACOX1::chr17:73974773/-:0000067066|ACOX1::chr17:73975514/-:0000067807|UNC13D::chr17:73840797/-:-000050675|MRPL38::chr17:73901180/-:0000000000|GALR2::chr17:74070881/+:-000163174|SRP68::chr17:7…
chr1:229356142-229367788	11646	enhancer	SPHAR|RAB4A	14.73	30.64	11.05	20.3	12	19.43	4.89	11.53		SPHAR|RAB4A			SPHAR::chr1:229440128/+:-000072340|RAB4A::chr1:229431594/+:-000063806|RAB4A::chr1:229406808/+:-000039020|CCSAP::chr1:229478687/-:0000110899|CCSAP::chr1:229478259/-:0000110471
chr1:156051603-156124236	72633	promotor	SEMA4A|LMNA	58.64	31.09	73.36	32.68	41.9	19.39	34.42	22.04	SEMA4A|LMNA	TSACC|PMF1-BGLAP|KIAA0907|PMF1|TMEM79|ARHGEF2|RIT1|BGLAP|SSR2|UBQLN4|SLC25A44			SMG5::chr1:156252619/-:0000128383|UBQLN4::chr1:156023615/-:-000027988|PMF1-BGLAP::chr1:156182778/+:-000058542|KIAA0907::chr1:155904232/-:-000147371|PMF1::chr1:156182778/+:-000058542|GLMP::chr1:156264806/-:0000140570|GLMP::chr1:156265479/-:0000141243|TMEM79::chr1:156254069/+:-000129833|TMEM79::chr1:156254974/+:-000130738|CCT3::chr1:156308205/-:0000183969|ARHGEF2::chr1:155939090/-:-000112513|ARHGEF…
chr9:117342677-117387899	45222	promotor	ATP6V1G1|C9orf91	63.19	45.73	45.01	24.79	27.58	19.39	14.3	10.17	ATP6V1G1|C9orf91	AKNA|DFNB31			TNFSF15::chr9:117568407/-:0000180508|AKNA::chr9:117156684/-:-000185993|AKNA::chr9:117143725/-:-000198952|LOC100505478::chr9:117434106/-:0000046207|LOC100505478::chr9:117444368/-:0000056469|ATP6V1G1::chr9:117349993/+:0000000000|DFNB31::chr9:117188692/-:-000153985|DFNB31::chr9:117241050/-:-000101627|DFNB31::chr9:117228671/-:-000114006|DFNB31::chr9:117267735/-:-000074942|DFNB31::chr9:117265494/-:-00…
chr17:73628604-73643623	15019	promotor	SMIM5|SMIM6	45.17	34.51	61.95	29.79	23.44	19.38	21.15	18.13	SMIM5|SMIM6	ITGB4|SAP30BP|CASKIN2|UNK	GALK1		RECQL5::chr17:73663268/-:0000019645|RECQL5::chr17:73662650/-:0000019027|KIAA0195::chr17:73467880/+:0000160724|KIAA0195::chr17:73452663/+:0000175941|LLGL2::chr17:73521782/+:0000106822|LLGL2::chr17:73539477/+:0000089127|ITGB4::chr17:73720773/+:-000077150|ITGB4::chr17:73720775/+:-000077152|ITGB4::chr17:73717515/+:-000073892|SMIM5::chr17:73629513/+:0000000000|SMIM5::chr17:73636245/+:0000000000|SMIM6:…
chr6:158401854-158431194	29340	promotor	SYNJ2	24.71	26.78	20.11	14.05	20.53	19.34	10.97	10.86	SYNJ2	GTF2H5|SYNJ2			SERAC1::chr6:158579395/-:0000148201|SERAC1::chr6:158589311/-:0000158117|SNX9::chr6:158244202/+:0000157652|GTF2H5::chr6:158591501/+:-000160307|GTF2H5::chr6:158589378/+:-000158184|SYNJ2::chr6:158454486/+:-000023292|SYNJ2::chr6:158449787/+:-000018593|SYNJ2::chr6:158402887/+:0000000000|SYNJ2::chr6:158438079/+:-000006885
chr20:60980048-61004718	24670	promotor	CABLES2|RBBP8NL	43.1	28.12	41.79	12.63	35.05	19.31	22.67	13.8	CABLES2|RBBP8NL	LAMA5|MIR1-1HG|HRH3		GATA5	CABLES2::chr20:60982338/-:0000000000|LAMA5::chr20:60942367/-:-000037681|RPS21::chr20:60962376/+:0000017672|RPS21::chr20:60962120/+:0000017928|MIR1-1HG::chr20:61147659/+:-000142941|MIR1-1HG::chr20:61150671/+:-000145953|MIR1-1HG::chr20:61148079/+:-000143361|HRH3::chr20:60795322/-:-000184726|OSBPL2::chr20:60838671/+:0000141377|OSBPL2::chr20:60847180/+:0000132868|OSBPL2::chr20:60831112/+:0000148936|O…
chr12:13316103-13396247	80144	promotor	EMP1	36.02	34.38	55.15	45.13	21.87	19.29	18.83	23.37	EMP1	HEBP1|GSG1			KIAA1467::chr12:13197314/+:0000118789|HEBP1::chr12:13153242/-:-000162861|GSG1::chr12:13248739/-:-000067364|GSG1::chr12:13256629/-:-000059474|EMP1::chr12:13349601/+:0000000000|EMP1::chr12:13364402/+:0000000000
chr12:79925757-79961384	35627	3 prime	SYT1|PAWR	25.9	38.54	4.67	6.99	17.55	19.27	0.6	5.44					PAWR::chr12:80084170/-:0000122786|PAWR::chr12:80084789/-:0000123405
chr5:179221662-179250013	28351	promotor	SQSTM1|LTC4S|MGAT4B	36.77	34.05	45.4	34.91	23.01	19.26	22.47	24.19	SQSTM1|LTC4S|MGAT4B	C5orf60|HNRNPH1|CBY3			SQSTM1::chr5:179238573/+:0000000000|SQSTM1::chr5:179249957/+:0000000000|SQSTM1::chr5:179234002/+:0000000000|SQSTM1::chr5:179233387/+:0000000000|SQSTM1::chr5:179247841/+:0000000000|C5orf60::chr5:179072046/-:-000149616|MAML1::chr5:179159850/+:0000061812|TBC1D9B::chr5:179334855/-:0000084842|LTC4S::chr5:179220985/+:0000000677|HNRNPH1::chr5:179050710/-:-000170952|HNRNPH1::chr5:179050164/-:-000171498|H…
chr2:9893008-9986094	93086	promotor	TAF1B	95.84	36.88	148.81	49.64	46.11	19.24	44.15	27.64	TAF1B	KLF11|YWHAQ|GRHL1|ADAM17		KLF11|GRHL1	TAF1B::chr2:9983570/+:0000000000|KLF11::chr2:10184371/+:-000198277|KLF11::chr2:10183955/+:-000197861|KLF11::chr2:10183681/+:-000197587|YWHAQ::chr2:9770662/-:-000122346|YWHAQ::chr2:9771183/-:-000121825|GRHL1::chr2:10091791/+:-000105697|ADAM17::chr2:9695916/-:-000197092
chr7:158583454-158623500	40046	promotor	ESYT2	32.15	27.87	19.75	18.66	21.03	19.22	7.57	12.22	ESYT2	WDR60|NCAPG2			WDR60::chr7:158649268/+:-000025768|NCAPG2::chr7:158497521/-:-000085933|NCAPG2::chr7:158494628/-:-000088826|NCAPG2::chr7:158496392/-:-000087062|ESYT2::chr7:158622318/-:0000000000
chr16:2509317-2588517	79200	promotor	ATP6V0C|NTN3|AMDHD2|C16orf59|TBC1D24|PDPK1|CEMP1	53.86	28.1	66.31	26.42	39.59	19.21	33.72	24.78	ATP6V0C|NTN3|AMDHD2|C16orf59|TBC1D24|PDPK1|CEMP1	RNPS1|KCTD5|ABCA3	PDPK1		ATP6V0C::chr16:2563870/+:0000000000|ATP6V0C::chr16:2564080/+:0000000000|ATP6V0C::chr16:2563726/+:0000000000|PRSS27::chr16:2770551/-:0000182034|RNPS1::chr16:2314760/-:-000194557|RNPS1::chr16:2317337/-:-000191980|RNPS1::chr16:2317886/-:-000191431|RNPS1::chr16:2318412/-:-000190905|KCTD5::chr16:2732494/+:-000143977|NTN3::chr16:2521499/+:0000000000|CCNF::chr16:2479394/+:0000029923|AMDHD2::chr16:257036…
chr14:50233008-50239458	6450	promotor	KLHDC2	27.48	35.51	21.37	18.65	19.4	19.21	8.97	8.21	KLHDC2	ARF6|RPS29|POLE2|RPL36AL|DNAAF2			NEMF::chr14:50319790/-:0000080332|LRR1::chr14:50065414/+:0000167594|ARF6::chr14:50359735/+:-000120277|ARF6::chr14:50359973/+:-000120515|RPS29::chr14:50053133/-:-000179875|MGAT2::chr14:50087488/+:0000145520|POLE2::chr14:50155097/-:-000077911|RPL36AL::chr14:50085857/-:-000147151|RPL36AL::chr14:50087402/-:-000145606|DNAAF2::chr14:50101947/-:-000131061|KLHDC2::chr14:50234786/+:0000000000|KLHDC1::chr1…
chr7:139917081-139943656	26575	enhancer	RAB19|PARP12|KDM7A	50.61	41.57	41.03	26.88	22.91	19.2	11.22	11.16		RAB19|PARP12|KDM7A			RAB19::chr7:140107423/+:-000163767|RAB19::chr7:140103842/+:-000160186|SLC37A3::chr7:140098349/-:0000154693|SLC37A3::chr7:140082395/-:0000138739|PARP12::chr7:139763520/-:-000153561|KDM7A::chr7:139876740/-:-000040341
chr22:41617928-41702221	84293	promotor	ZC3H7B|RANGAP1|CHADL	67.33	40.91	96.63	46.7	33.18	19.18	36.14	25.56	ZC3H7B|RANGAP1|CHADL	ACO2|ZC3H7B|TEF		TEF	ACO2::chr22:41865128/+:-000162907|ZC3H7B::chr22:41697506/+:0000000000|ZC3H7B::chr22:41716658/+:-000014437|ZC3H7B::chr22:41697506/+:0000000000|ZC3H7B::chr22:41716658/+:-000014437|TOB2::chr22:41843026/-:0000140805|TOB2::chr22:41833410/-:0000131189|RANGAP1::chr22:41682020/-:0000000000|RANGAP1::chr22:41677085/-:0000000000|RANGAP1::chr22:41681156/-:0000000000|RANGAP1::chr22:41682254/-:0000000000|TEF::…
chr10:80671005-80742690	71685	enhancer	ZMIZ1	41.18	34.46	36.19	14.86	30.35	19.18	22.34	12.84		ZMIZ1		ZMIZ1	ZMIZ1::chr10:80899438/+:-000156748|ZMIZ1::chr10:80921809/+:-000179119|ZMIZ1::chr10:80878671/+:-000135981|ZMIZ1::chr10:80828791/+:-000086101|ZMIZ1::chr10:80899438/+:-000156748|ZMIZ1::chr10:80921809/+:-000179119|ZMIZ1::chr10:80878671/+:-000135981|ZMIZ1::chr10:80828791/+:-000086101
chr6:27094334-27130713	36379	promotor	HIST1H2AH|HIST1H2AG|HIST1H2BJ|HIST1H2BK	55.82	30.24	36.36	26.57	36.94	19.16	14.33	10.93	HIST1H2AH|HIST1H2AG|HIST1H2BJ|HIST1H2BK	PRSS16			POM121L2::chr6:27280010/-:0000149297|PRSS16::chr6:27215501/+:-000084788|HIST1H2AH::chr6:27114860/+:0000000000|HIST1H2AG::chr6:27100816/+:0000000000|HIST1H2BJ::chr6:27100574/-:0000000000|HIST1H2BK::chr6:27114636/-:0000000000
chr17:78073950-78150928	76978	promotor	CARD14|GAA|EIF4A3	67.95	23.38	83.35	36.78	52.31	19.15	42.46	28.76	CARD14|GAA|EIF4A3	RNF213|CARD14|SLC26A11|TBC1D16			SLC26A11::chr17:78195216/+:-000044288|SLC26A11::chr17:78194714/+:-000043786|SLC26A11::chr17:78194717/+:-000043789|SLC26A11::chr17:78195346/+:-000044418|SLC26A11::chr17:78194199/+:-000043271|CCDC40::chr17:78010430/+:0000063520|EIF4A3::chr17:78120981/-:0000000000|GAA::chr17:78075354/+:0000000000|GAA::chr17:78078353/+:0000000000|GAA::chr17:78075609/+:0000000000|SGSH::chr17:78194198/-:0000043270|CARD…
chr10:6316569-6342820	26251	3 prime	RBM17|PFKFB3|PRKCQ	31.35	28.3	20.13	19.64	17.31	19.15	7.89	11.96					PFKFB3::chr10:6186842/+:0000129727|PFKFB3::chr10:6188278/+:0000128291|PFKFB3::chr10:6244839/+:0000071730|PFKFB3::chr10:6186842/+:0000129727|PFKFB3::chr10:6188278/+:0000128291|PFKFB3::chr10:6244839/+:0000071730|RBM17::chr10:6130948/+:0000185621|RBM17::chr10:6131308/+:0000185261|RBM17::chr10:6139010/+:0000177559
chr12:50260420-50291790	31370	enhancer	AQP6|AQP5|AQP2|FMNL3|ASIC1|BCDIN3D|SMARCD1|NCKAP5L	76.05	49.72	73.53	31.73	26.5	19.14	17.66	11.14		AQP6|AQP5|AQP2|FMNL3|ASIC1|BCDIN3D|SMARCD1|NCKAP5L			AQP6::chr12:50366619/+:-000074829|FAIM2::chr12:50297759/-:0000005969|AQP5::chr12:50355278/+:-000063488|AQP2::chr12:50344523/+:-000052733|RACGAP1::chr12:50414959/-:0000123169|RACGAP1::chr12:50412371/-:0000120581|RACGAP1::chr12:50419306/-:0000127516|RACGAP1::chr12:50413588/-:0000121798|RACGAP1::chr12:50410501/-:0000118711|FMNL3::chr12:50101196/-:-000159224|ASIC1::chr12:50452533/+:-000160743|ASIC1::…
chr14:61975555-62036300	60745	enhancer	SNAPC1|HIF1A	70.18	40.55	85.95	41.51	32.9	19.13	29.44	21.15		SNAPC1|HIF1A	PRKCH	HIF1A	PRKCH::chr14:61788160/+:0000187395|SNAPC1::chr14:62229074/+:-000192774|HIF1A::chr14:62164339/+:-000128039|HIF1A::chr14:62162118/+:-000125818
chr3:141079288-141146433	67145	promotor	ZBTB38	43.82	43.13	35.67	23.96	24.09	19.13	12	11.58	ZBTB38	RASA2		ZBTB38	PXYLP1::chr3:140953057/+:0000126231|PXYLP1::chr3:140981084/+:0000098204|PXYLP1::chr3:140978964/+:0000100324|PXYLP1::chr3:140953727/+:0000125561|PXYLP1::chr3:140950666/+:0000128622|PXYLP1::chr3:140997183/+:0000082105|ZBTB38::chr3:141088713/+:0000000000|ZBTB38::chr3:141105713/+:0000000000|ZBTB38::chr3:141100266/+:0000000000|ZBTB38::chr3:141087462/+:0000000000|ZBTB38::chr3:141043054/+:0000036234|ZBT…
chr7:134832044-134899449	67405	promotor	WDR91|C7orf49|TMEM140	39.54	37.1	49.04	33.82	24.39	19.11	16.83	17.86	WDR91|C7orf49|TMEM140				WDR91::chr7:134896315/-:0000000000|C7orf49::chr7:134855577/-:0000000000|C7orf49::chr7:134854225/-:0000000000|C7orf49::chr7:134852558/-:0000000000|C7orf49::chr7:134853811/-:0000000000|C7orf49::chr7:134855275/-:0000000000|AGBL3::chr7:134671258/+:0000160786|AGBL3::chr7:134672625/+:0000159419|TMEM140::chr7:134849169/+:0000000000|TMEM140::chr7:134832765/+:0000000000
chr21:36235770-36264811	29041	promotor	RUNX1	33.62	38.5	30.86	35.25	23.89	19.11	11.57	17.28	RUNX1			RUNX1	RUNX1::chr21:36421594/-:0000156783|RUNX1::chr21:36260986/-:0000000000|RUNX1::chr21:36421254/-:0000156443|RUNX1::chr21:36421594/-:0000156783|RUNX1::chr21:36260986/-:0000000000|RUNX1::chr21:36421254/-:0000156443
chr16:2244645-2302407	57762	promotor	BRICD5|E4F1|ECI1|PGP|CASKIN1|DNASE1L2|MLST8	31.47	21.48	33.86	15.79	28.48	19.1	20.92	16.98	BRICD5|E4F1|ECI1|PGP|CASKIN1|DNASE1L2|MLST8	PKD1|CCNF|NTHL1|ZNF598		E4F1	BRICD5::chr16:2261068/-:0000000000|RNPS1::chr16:2314760/-:0000012353|RNPS1::chr16:2317337/-:0000014930|RNPS1::chr16:2317886/-:0000015479|RNPS1::chr16:2318412/-:0000016005|RAB26::chr16:2198650/+:0000045995|TRAF7::chr16:2213883/+:0000030762|TRAF7::chr16:2205798/+:0000038847|PKD1::chr16:2185898/-:-000058747|DNASE1L2::chr16:2286467/+:0000000000|DNASE1L2::chr16:2286801/+:0000000000|DNASE1L2::chr16:228…
chr1:9881656-9905250	23594	promotor	CLSTN1	37.75	30.58	30.39	20.31	22.95	19.09	12.54	13.97	CLSTN1	UBE4B|RBP7|NMNAT1	PIK3CD		UBE4B::chr1:10093040/+:-000187790|CTNNBIP1::chr1:9938046/-:0000032796|CTNNBIP1::chr1:9932145/-:0000026895|CTNNBIP1::chr1:9943795/-:0000038545|CTNNBIP1::chr1:9970315/-:0000065065|PIK3CD::chr1:9770481/+:0000111175|PIK3CD::chr1:9711789/+:0000169867|PIK3CD::chr1:9751524/+:0000130132|RBP7::chr1:10057254/+:-000152004|NMNAT1::chr1:10032075/+:-000126825|NMNAT1::chr1:10003485/+:-000098235|NMNAT1::chr1:100…
chr7:29017832-29031188	13356	enhancer	TRIL|CHN2	65.46	44.37	67.18	39.63	28.95	19.08	15.99	15.62		TRIL|CHN2			CHN2::chr7:29186162/+:-000154974|CHN2::chr7:29186162/+:-000154974|TRIL::chr7:28998028/-:-000019804|CPVL::chr7:29160686/-:0000129498|CPVL::chr7:29186152/-:0000154964
chr1:205627657-205679505	51848	promotor	SLC45A3	83.82	27.38	64.36	9.39	48.34	19.07	23.2	7.47	SLC45A3	ELK4	CDK18	ELK4	SLC41A1::chr1:205780214/-:0000100709|SLC41A1::chr1:205782323/-:0000102818|CDK18::chr1:205473683/+:0000153974|CDK18::chr1:205492274/+:0000135383|RAB29::chr1:205740780/-:0000061275|RAB29::chr1:205741694/-:0000062189|RAB29::chr1:205744213/-:0000064708|RAB29::chr1:205744609/-:0000065104|MFSD4::chr1:205538111/+:0000089546|SLC45A3::chr1:205634013/-:0000000000|SLC45A3::chr1:205649629/-:0000000000|ELK4::…
chr11:76473592-76519267	45675	promotor	TSKU	57.53	27.1	72.12	29.39	36.23	19.02	28.32	20.09	TSKU	ACER3|LRRC32			ACER3::chr11:76687332/+:-000168065|ACER3::chr11:76571916/+:-000052649|ACER3::chr11:76637600/+:-000118333|ACER3::chr11:76670120/+:-000150853|ACER3::chr11:76687332/+:-000168065|ACER3::chr11:76571916/+:-000052649|ACER3::chr11:76637600/+:-000118333|ACER3::chr11:76670120/+:-000150853|LRRC32::chr11:76381043/-:-000092549|LRRC32::chr11:76381790/-:-000091802|LRRC32::chr11:76377001/-:-000096591|TSKU::chr11…
chr3:149056809-149120530	63721	promotor	TM4SF1	47.12	59.09	33.45	45.75	16.79	19.01	8.53	15.75	TM4SF1	TM4SF18|CP|TM4SF4			TM4SF18::chr3:149051547/-:-000005262|TM4SF18::chr3:149051185/-:-000005624|TM4SF18::chr3:149051258/-:-000005551|CP::chr3:148939831/-:-000116978|TM4SF1::chr3:149095567/-:0000000000|TM4SF4::chr3:149192367/+:-000071837
chr19:7682333-7717829	35496	promotor	PCP2|STXBP2|PET100|XAB2	30.12	23.79	32.67	16.44	20.47	18.99	16.05	14.44	PCP2|STXBP2|PET100|XAB2	MCEMP1|TRAPPC5|RETN|EVI5L|PEX11G|CLEC4M		ZNF358	MCEMP1::chr19:7741942/+:-000024113|CLEC4M::chr19:7828034/+:-000110205|C19orf45::chr19:7562444/+:0000119889|C19orf45::chr19:7565691/+:0000116642|TRAPPC5::chr19:7745706/+:-000027877|TRAPPC5::chr19:7747127/+:-000029298|CD209::chr19:7812463/-:0000094634|ARHGEF18::chr19:7505229/+:0000177104|ARHGEF18::chr19:7504573/+:0000177760|ARHGEF18::chr19:7505229/+:0000177104|ARHGEF18::chr19:7504573/+:0000177760|C…
chr18:20121083-20143932	22849	enhancer	CTAGE1	45.78	42.93	29.49	39.37	20.22	18.99	7.21	16.24		CTAGE1			CTAGE1::chr18:19997877/-:-000123206
chr7:130787808-130798384	10576	promotor	MKLN1	38.09	39.11	40.96	34.22	18.96	18.96	13.11	16.07	MKLN1	MKLN1			MKLN1::chr7:130827578/+:-000029194|MKLN1::chr7:130794854/+:0000000000|MKLN1::chr7:130827578/+:-000029194|MKLN1::chr7:130794854/+:0000000000
chr13:98914230-98955348	41118	enhancer	RNF113B	19.69	32.42	3.53	3.17	15.48	18.9	0.27	3.63		RNF113B			RNF113B::chr13:98829520/-:-000084710|FARP1::chr13:98795351/+:0000118879|FARP1::chr13:98794815/+:0000119415|FARP1::chr13:98865473/+:0000048757|FARP1::chr13:98795351/+:0000118879|FARP1::chr13:98794815/+:0000119415|FARP1::chr13:98865473/+:0000048757
chr15:75917273-75976627	59354	promotor	IMP3|SNUPN|SNX33	43.91	27.99	31.96	12.56	26.19	18.89	12.16	8.62	IMP3|SNUPN|SNX33	UBE2Q2|PTPN9|ODF3L1|SIN3A			IMP3::chr15:75932663/-:0000000000|UBE2Q2::chr15:76136384/+:-000159757|UBE2Q2::chr15:76135626/+:-000158999|CSPG4::chr15:76005188/-:0000028561|SNUPN::chr15:75913396/-:-000003877|SNUPN::chr15:75918718/-:0000000000|SNUPN::chr15:75918445/-:0000000000|PTPN9::chr15:75871631/-:-000045642|ODF3L1::chr15:76016318/+:-000039691|SNX33::chr15:75941347/+:0000000000|SIN3A::chr15:75722748/-:-000194525|SIN3A::chr15…
chr7:116415329-116426114	10785	enhancer	ST7|CAPZA2	29.31	24.7	15.25	14.15	24.94	18.88	8.05	12.86		ST7|CAPZA2	MET		CAPZA2::chr7:116502562/+:-000076448|ST7::chr7:116593380/+:-000167266|MET::chr7:116339124/+:0000076205|MET::chr7:116312458/+:0000102871
chr5:148924722-148945354	20632	promotor	CSNK1A1	45.59	37.64	45.61	31.01	23.81	18.88	14.19	13.32	CSNK1A1	CSNK1A1|IL17B|ARHGEF37|PPARGC1B	CSNK1A1		ARHGEF37::chr5:148977321/+:-000031967|ARHGEF37::chr5:148961134/+:-000015780|GRPEL2::chr5:148724976/+:0000199746|CSNK1A1::chr5:148931114/-:0000000000|CSNK1A1::chr5:148929893/-:0000000000|CSNK1A1::chr5:148904733/-:-000019989|IL17B::chr5:148758837/-:-000165885|PCYOX1L::chr5:148737569/+:0000187153|PPARGC1B::chr5:149109814/+:-000164460
chr1:224668449-224694715	26266	enhancer	WDR26|CNIH3|NVL	24.15	27.43	17.88	12.51	18.71	18.85	10.59	12.41		WDR26|CNIH3|NVL			WDR26::chr1:224622000/-:-000046449|CNIH3::chr1:224804178/+:-000109463|NVL::chr1:224499558/-:-000168891|NVL::chr1:224505494/-:-000162955|NVL::chr1:224517890/-:-000150559|NVL::chr1:224492867/-:-000175582|NVL::chr1:224505631/-:-000162818|NVL::chr1:224499558/-:-000168891|NVL::chr1:224505494/-:-000162955|NVL::chr1:224517890/-:-000150559|NVL::chr1:224492867/-:-000175582|NVL::chr1:224505631/-:-000162818…
chr19:8476598-8546396	69798	promotor	HNRNPM|MARCH2	24.5	34.92	22.14	20.33	18.53	18.83	10.34	11.32	HNRNPM|MARCH2	NDUFA7|KANK3|CD320			NDUFA7::chr19:8386279/-:-000090319|CERS4::chr19:8315959/+:0000160639|CERS4::chr19:8315959/+:0000160639|ZNF414::chr19:8579047/-:0000032651|MYO1F::chr19:8642330/-:0000095934|RPS28::chr19:8386383/+:0000090215|RAB11B::chr19:8455204/+:0000021394|ADAMTS10::chr19:8657079/-:0000110683|ADAMTS10::chr19:8673129/-:0000126733|ADAMTS10::chr19:8670693/-:0000124297|ADAMTS10::chr19:8675619/-:0000129223|ANGPTL4::c…
chr11:68077979-68122946	44967	promotor	LRP5	61.15	32.3	56.03	20.71	31.91	18.82	20.41	13.86	LRP5	PPP6R3|LRP5|CHKA|C11orf24|SUV420H1	CHKA		PPP6R3::chr11:68228185/+:-000105239|PPP6R3::chr11:68272612/+:-000149666|PPP6R3::chr11:68286968/+:-000164022|PPP6R3::chr11:68305126/+:-000182180|PPP6R3::chr11:68228185/+:-000105239|PPP6R3::chr11:68272612/+:-000149666|PPP6R3::chr11:68286968/+:-000164022|PPP6R3::chr11:68305126/+:-000182180|SUV420H1::chr11:67980783/-:-000097196|SUV420H1::chr11:67941379/-:-000136600|SUV420H1::chr11:67939122/-:-0001388…
chr1:26404456-26454895	50439	promotor	PDIK1L	38.66	44.3	29.43	20.48	19.04	18.8	12.28	11.15	PDIK1L	CD52|PAFAH2|STMN1|SH3BGRL3|CNKSR1|ZNF593|FAM110D|TRIM63|CEP85|SLC30A2	PDIK1L		CD52::chr1:26644410/+:-000189515|PAFAH2::chr1:26317353/-:-000087103|PAFAH2::chr1:26324647/-:-000079809|STMN1::chr1:26231228/-:-000173228|STMN1::chr1:26232992/-:-000171464|STMN1::chr1:26232643/-:-000171813|STMN1::chr1:26233367/-:-000171089|SH3BGRL3::chr1:26606212/+:-000151317|EXTL1::chr1:26348270/+:0000056186|CNKSR1::chr1:26508347/+:-000053452|CNKSR1::chr1:26508851/+:-000053956|CNKSR1::chr1:265072…
chr1:94605702-94610979	5277	enhancer	ABCA4	28.43	52.1	10.82	14.78	10.23	18.78	3.14	5.7		ABCA4			ABCA4::chr1:94586704/-:-000018998|ARHGAP29::chr1:94697198/-:0000086219|ARHGAP29::chr1:94703306/-:0000092327|ARHGAP29::chr1:94697198/-:0000086219|ARHGAP29::chr1:94703306/-:0000092327
chr22:24902257-24953119	50862	promotor	SNRPD3|GUCD1	52.79	28.74	32.67	12.37	29.17	18.72	16	9.5	SNRPD3|GUCD1	GGT1			ADORA2A::chr22:24829098/+:0000073159|ADORA2A::chr22:24819564/+:0000082693|ADORA2A::chr22:24823529/+:0000078728|ADORA2A::chr22:24828086/+:0000074171|ADORA2A::chr22:24828588/+:0000073669|SNRPD3::chr22:24953624/+:-000000505|SNRPD3::chr22:24951617/+:0000000000|SPECC1L::chr22:24740378/+:0000161879|SPECC1L::chr22:24743053/+:0000159204|SPECC1L::chr22:24759228/+:0000143029|SPECC1L::chr22:24738075/+:00001…
chr1:16464466-16517436	52970	promotor	EPHA2	71.24	26.03	92.15	31.44	46.66	18.71	41.05	26.25	EPHA2	HSPB7|FAM131C|ZBTB17|SZRD1	EPHA2	ZBTB17	HSPB7::chr1:16345284/-:-000119182|FAM131C::chr1:16400126/-:-000064340|ZBTB17::chr1:16302626/-:-000161840|ZBTB17::chr1:16273617/-:-000190849|ZBTB17::chr1:16299619/-:-000164847|ZBTB17::chr1:16274991/-:-000189475|ZBTB17::chr1:16302626/-:-000161840|ZBTB17::chr1:16273617/-:-000190849|ZBTB17::chr1:16299619/-:-000164847|ZBTB17::chr1:16274991/-:-000189475|FBXO42::chr1:16641929/-:0000124493|FBXO42::chr1:1…
chr17:1848203-1962549	114346	promotor	DPH1|HIC1|OVCA2|RTN4RL1	58.66	32.54	40.48	12.66	41.35	18.71	16.77	10.86	DPH1|HIC1|OVCA2|RTN4RL1	SMYD4		HIC1	DPH1::chr17:1933430/+:0000000000|SMG6::chr17:2140140/-:0000177591|SMG6::chr17:2139930/-:0000177381|SMG6::chr17:1992054/-:0000029505|SMG6::chr17:2148012/-:0000185463|SMG6::chr17:2140140/-:0000177591|SMG6::chr17:2139930/-:0000177381|SMG6::chr17:1992054/-:0000029505|SMG6::chr17:2148012/-:0000185463|HIC1::chr17:1958392/+:0000000000|HIC1::chr17:1959964/+:0000000000|RPA1::chr17:1733272/+:0000114931|SMY…
chr3:57993257-58058799	65542	promotor	FLNB	51.45	26.12	39.54	21.81	35.91	18.7	15.47	16.06	FLNB	ABHD6			SLMAP::chr3:57875640/+:0000117617|SLMAP::chr3:57882237/+:0000111020|SLMAP::chr3:57882599/+:0000110658|SLMAP::chr3:57875640/+:0000117617|SLMAP::chr3:57882237/+:0000111020|SLMAP::chr3:57882599/+:0000110658|FLNB::chr3:57994126/+:0000000000|DNASE1L3::chr3:58196729/-:0000137930|ABHD6::chr3:58223258/+:-000164459|ABHD6::chr3:58242288/+:-000183489
chr16:2905930-2962809	56879	promotor	FLYWCH2|FLYWCH1|PRSS22	41	27	48.31	28.69	30.81	18.69	23.21	18.4	FLYWCH2|FLYWCH1|PRSS22	TCEB2|KREMEN2|TNFRSF12A|PRSS33|CLDN9|FLYWCH1|ZNF205|PAQR4|IL32|MMP25|THOC6|PRSS27	PKMYT1	ZNF205|ZSCAN10	KCTD5::chr16:2732494/+:0000173436|HCFC1R1::chr16:3073968/-:0000111159|HCFC1R1::chr16:3074132/-:0000111323|HCFC1R1::chr16:3073530/-:0000110721|HCFC1R1::chr16:3074286/-:0000111477|TCEB2::chr16:2827296/-:-000078634|PKMYT1::chr16:3029936/-:0000067127|PKMYT1::chr16:3029912/-:0000067103|PKMYT1::chr16:3030539/-:0000067730|PKMYT1::chr16:3027031/-:0000064222|CCDC64B::chr16:3085541/-:0000122732|KREMEN2::ch…
chr22:31665198-31689146	23948	promotor	PIK3IP1	25.18	26.41	17.8	19.84	18.4	18.68	8.39	14.24	PIK3IP1	SELM|DRG1|PLA2G3	LIMK2	PATZ1	SELM::chr22:31503550/-:-000161648|DRG1::chr22:31795538/+:-000106392|LIMK2::chr22:31608249/+:0000056949|LIMK2::chr22:31644347/+:0000020851|INPP5J::chr22:31518908/+:0000146290|INPP5J::chr22:31520830/+:0000144368|INPP5J::chr22:31520127/+:0000145071|INPP5J::chr22:31522279/+:0000142919|INPP5J::chr22:31521818/+:0000143380|RNF185::chr22:31583032/+:0000082166|RNF185::chr22:31556137/+:0000109061|SMTN::chr…
chr9:112889143-112915950	26807	promotor	AKAP2	16	38.68	11.83	27.07	11.09	18.66	2.84	12.42	AKAP2				TXN::chr9:113018919/-:0000102969|C9orf152::chr9:112970412/-:0000054462|AKAP2::chr9:112810877/+:0000078266|AKAP2::chr9:112898406/+:0000000000|AKAP2::chr9:112887780/+:0000001363|TXNDC8::chr9:113100163/-:0000184213
chr6:26155074-26176345	21271	promotor	HIST1H2BD|HIST1H1E	44.99	32.63	33.52	27.56	34.95	18.65	16.09	14.29	HIST1H2BD|HIST1H1E	BTN3A2|HIST1H1T|HIST1H2AE|HIST1H1A|HIST1H1C			TRIM38::chr6:25963276/+:0000191798|TRIM38::chr6:25962916/+:0000192158|TRIM38::chr6:25966562/+:0000188512|BTN3A2::chr6:26368202/+:-000191857|BTN3A2::chr6:26368405/+:-000192060|BTN3A2::chr6:26365386/+:-000189041|BTN3A2::chr6:26368792/+:-000192447|BTN3A2::chr6:26368217/+:-000191872|HIST1H1T::chr6:26108363/-:-000046711|HIST1H2BD::chr6:26158348/+:0000000000|HIST1H2AE::chr6:26217147/+:-000040802|HIST1H…
chr19:3022435-3126486	104051	promotor	AES|TLE2|GNA11	55.56	27.62	81.12	37.81	35.63	18.64	29.42	22.16	AES|TLE2|GNA11	CELF5|NCLN|S1PR4|ZNF77|GNA15		ZNF57|ZNF556|ZNF555|ZNF77	AES::chr19:3062963/-:0000000000|AES::chr19:3062370/-:0000000000|ZNF57::chr19:2900895/+:0000121540|TLE2::chr19:3028379/-:0000000000|TLE2::chr19:3029198/-:0000000000|TLE2::chr19:3028800/-:0000000000|TLE2::chr19:3029611/-:0000000000|TLE2::chr19:3047632/-:0000000000|TLE2::chr19:3029164/-:0000000000|TLE2::chr19:3045796/-:0000000000|CELF5::chr19:3224701/+:-000098215|CELF5::chr19:3224700/+:-000098214|TL…
chr3:16515390-16533268	17878	promotor	RFTN1	33.4	46.14	1.39	3.9	16.11	18.62	-2.2	1.39	RFTN1				RFTN1::chr3:16535383/-:0000002115|RFTN1::chr3:16555221/-:0000021953|DAZL::chr3:16647005/-:0000113737|DAZL::chr3:16646296/-:0000113028
chr3:127485904-127551427	65523	promotor	MGLL	58.76	30.72	64.1	36.65	30.79	18.61	20.44	21.6	MGLL	KBTBD12|TPRA1			ABTB1::chr3:127391780/+:0000094124|ABTB1::chr3:127394812/+:0000091092|ABTB1::chr3:127395114/+:0000090790|ABTB1::chr3:127393387/+:0000092517|ABTB1::chr3:127393187/+:0000092717|PODXL2::chr3:127348001/+:0000137903|MGLL::chr3:127542092/-:0000000000|MGLL::chr3:127540680/-:0000000000|MGLL::chr3:127541724/-:0000000000|KBTBD12::chr3:127641901/+:-000090474|TPRA1::chr3:127309601/-:-000176303|TPRA1::chr3:12…
chr20:61381930-61479412	97482	promotor	MRGBP|COL9A3|DPH3P1|OGFR	51.93	28.75	61.58	18.71	53.26	18.6	33.65	21.72	MRGBP|COL9A3|DPH3P1|OGFR	SLC17A9|GID8		TCFL5|BHLHE23	SLC17A9::chr20:61584562/+:-000105150|SLC17A9::chr20:61583998/+:-000104586|TCFL5::chr20:61493114/-:0000013702|MRGBP::chr20:61427804/+:0000000000|GID8::chr20:61572842/+:-000093430|GID8::chr20:61569440/+:-000090028|BHLHE23::chr20:61638386/-:0000158974|COL9A3::chr20:61448413/+:0000000000|OGFR::chr20:61436176/+:0000000000|DPH3P1::chr20:61475917/+:0000000000|NTSR1::chr20:61340188/+:0000041742|SLCO4A1::…
chr1:40489140-40508792	19652	promotor	CAP1	45.72	45.42	22.94	13.28	22.95	18.6	5.59	5.26	CAP1	MYCL|RLF|CAP1|TRIT1			MYCL::chr1:40367686/-:-000121454|PPT1::chr1:40563141/-:0000054349|RLF::chr1:40627040/+:-000118248|CAP1::chr1:40525008/+:-000016216|CAP1::chr1:40506254/+:0000000000|MFSD2A::chr1:40420783/+:0000068357|MFSD2A::chr1:40430882/+:0000058258|TRIT1::chr1:40349176/-:-000139964
chr17:60776027-60804280	28253	genebody_exon	MARCH10|MARCH10|MARCH10|MARCH10|MARCH10|MIR548W|MIR548W|MARCH10	47.74	41.24	23.87	24.41	22.69	18.6	7.05	9.33					MARCH10::chr17:60882407/-:0000078127|MARCH10::chr17:60884013/-:0000079733|MARCH10::chr17:60885741/-:0000081461|MARCH10::chr17:60879112/-:0000074832|MRC2::chr17:60704761/+:0000071266
chr5:17301694-17327466	25772	3 prime	BASP1	15.6	12.01	4.93	0.91	20.53	18.6	4.56	3.05					BASP1::chr5:17217669/+:0000084025|BASP1::chr5:17275316/+:0000026378|BASP1::chr5:17216931/+:0000084763
chr1:66718567-66759577	41010	enhancer	PDE4B	135.99	42.26	68.01	24.73	44.15	18.58	13.63	8.74		PDE4B			PDE4B::chr1:66820060/+:-000060483|PDE4B::chr1:66797790/+:-000038213|PDE4B::chr1:66820060/+:-000060483|PDE4B::chr1:66797790/+:-000038213
chr17:46005913-46049210	43297	promotor	PNPO|PRR15L|CDK5RAP3	43.48	31.03	34.44	24.52	25.27	18.58	13.61	14.7	PNPO|PRR15L|CDK5RAP3	MRPL10|NFE2L1|SNX11|SP6|SCRN2|OSBPL7		NFE2L1|TBX21|SP2|SP6	MRPL10::chr17:45906601/-:-000099312|MRPL10::chr17:45908906/-:-000097007|COPZ2::chr17:46115167/-:0000065957|SNX11::chr17:46184946/+:-000135736|SNX11::chr17:46189392/+:-000140182|SNX11::chr17:46188069/+:-000138859|SNX11::chr17:46184919/+:-000135709|TBX21::chr17:45810609/+:0000195304|NFE2L1::chr17:46127968/+:-000078758|NFE2L1::chr17:46125685/+:-000076475|SP6::chr17:45925851/-:-000080062|SP6::chr17:4…
chr11:34168006-34197555	29549	genebody_exon	ABTB2|ABTB2|ABTB2|ABTB2|ABTB2|ABTB2|ABTB2|ABTB2|ABTB2|ABTB2|ABTB2|ABTB2|ABTB2|ABTB2|NAT10	37.89	37.49	32.89	14.95	23.14	18.58	13.06	11.63					ABTB2::chr11:34379554/-:0000181999|NAT10::chr11:34129757/+:0000038249|NAT10::chr11:34127110/+:0000040896|NAT10::chr11:34133598/+:0000034408|CAPRIN1::chr11:34073229/+:0000094777
chr7:22468498-22501156	32658	enhancer	RAPGEF5	72.5	46.39	44.69	26.57	26.61	18.57	9.34	8.79		RAPGEF5			RAPGEF5::chr7:22349708/-:-000118790|RAPGEF5::chr7:22357655/-:-000110843|RAPGEF5::chr7:22355094/-:-000113404|RAPGEF5::chr7:22396532/-:-000071966|STEAP1B::chr7:22534504/-:0000033348|STEAP1B::chr7:22539900/-:0000038744
chr21:46276274-46299477	23203	promotor	PTTG1IP	32.07	33.97	26.25	27.61	21.23	18.56	12.31	16.31	PTTG1IP	KRTAP12-1|KRTAP12-2|SUMO3|FAM207A|TSPEAR|UBE2G2|ADARB1			KRTAP12-1::chr21:46102077/-:-000174197|PTTG1IP::chr21:46293817/-:0000000000|KRTAP12-3::chr21:46077848/+:0000198426|KRTAP12-2::chr21:46086843/-:-000189431|SUMO3::chr21:46238043/-:-000038231|KRTAP10-12::chr21:46117086/+:0000159188|FAM207A::chr21:46359954/+:-000060477|TSPEAR::chr21:46110520/-:-000165754|TSPEAR::chr21:46131494/-:-000144780|ITGB2::chr21:46340964/-:0000041487|ITGB2::chr21:46330329/-:00…
chr20:56344090-56363161	19071	enhancer	ZBP1|PMEPA1	36.32	23	9.14	-0.87	24.32	18.53	2.39	1.85		ZBP1|PMEPA1			ZBP1::chr20:56195631/-:-000148459|PMEPA1::chr20:56234752/-:-000109338|PMEPA1::chr20:56285030/-:-000059060|PMEPA1::chr20:56285669/-:-000058421|PMEPA1::chr20:56286591/-:-000057499|PMEPA1::chr20:56265679/-:-000078411
chr12:13024375-13046346	21971	promotor	GPRC5A	27.31	24.59	8.74	7.77	20.71	18.51	4.17	5.54	GPRC5A	KIAA1467|GPR19|GPRC5A			KIAA1467::chr12:13197314/+:-000150968|CDKN1B::chr12:12870203/+:0000154172|GPR19::chr12:12849120/-:-000175255|GPR19::chr12:12837440/-:-000186935|GPR19::chr12:12848444/-:-000175931|DDX47::chr12:12966279/+:0000058096|HEBP1::chr12:13153242/-:0000106896|GPRC5A::chr12:13061176/+:-000014830|GPRC5A::chr12:13043955/+:0000000000|APOLD1::chr12:12878850/+:0000145525|APOLD1::chr12:12938540/+:0000085835|APOLD1…
chr7:5256775-5280833	24058	promotor	WIPI2	31.69	29.86	28.93	12.24	21.66	18.49	11.98	11.41	WIPI2	SLC29A4		RBAK	RBAK::chr7:5085451/+:0000171324|RBAK::chr7:5085552/+:0000171223|RBAK::chr7:5087663/+:0000169112|RBAK::chr7:5085885/+:0000170890|WIPI2::chr7:5229834/+:0000026941|WIPI2::chr7:5239206/+:0000017569|WIPI2::chr7:5254165/+:0000002610|WIPI2::chr7:5232748/+:0000024027|WIPI2::chr7:5253899/+:0000002876|WIPI2::chr7:5256193/+:0000000582|TNRC18::chr7:5463176/-:0000182343|TNRC18::chr7:5461119/-:0000180286|SLC29…
chr8:128931049-128936350	5301	genebody_intron	PVT1	53.07	17.12	9.16	-1.87	36.04	18.47	1.83	1.6				MYC	MYC::chr8:128748314/+:0000182735
chr2:46503522-46565521	61999	promotor	EPAS1	49.18	28.76	33.44	8.76	35.55	18.46	17.99	9.8	EPAS1	TMEM247			EPAS1::chr2:46524540/+:0000000000|TMEM247::chr2:46706703/+:-000141182|ATP6V1E2::chr2:46739950/-:0000174429|ATP6V1E2::chr2:46747095/-:0000181574
chr1:8074530-8182381	107851	promotor	ERRFI1	111.13	35.55	113.26	42.3	55.25	18.43	37.03	22.96	ERRFI1	UTS2|SLC45A1|TNFRSF9			UTS2::chr1:7913550/-:-000160980|UTS2::chr1:7913103/-:-000161427|ERRFI1::chr1:8086392/-:0000000000|ERRFI1::chr1:8075751/-:0000000000|PARK7::chr1:8021713/+:0000052817|PARK7::chr1:8022822/+:0000051708|SLC45A1::chr1:8378144/+:-000195763|TNFRSF9::chr1:8000992/-:-000073538|TNFRSF9::chr1:8003224/-:-000071306|TNFRSF9::chr1:8000137/-:-000074393
chr6:159064463-159090993	26530	promotor	DYNLT1|SYTL3	45.22	42.24	49.08	29.22	19.33	18.41	13.29	13.61	DYNLT1|SYTL3	C6orf99			TMEM181::chr6:158957467/+:0000106996|C6orf99::chr6:159290898/+:-000199905|DYNLT1::chr6:159065817/-:0000000000|SYTL3::chr6:159082300/+:0000000000|SYTL3::chr6:159071045/+:0000000000|SYTL3::chr6:159072784/+:0000000000|SYTL3::chr6:159084236/+:0000000000|SYTL3::chr6:159083781/+:0000000000|EZR::chr6:159239339/-:0000148346|EZR::chr6:159240455/-:0000149462|EZR::chr6:159239197/-:0000148204
chr20:35439130-35493915	54785	promotor	SOGA1	61.64	31.05	41.88	17.56	46.51	18.4	20.12	16.75	SOGA1	SLA2|TLDC2|DSN1|NDRG3			SAMHD1::chr20:35580245/-:0000086330|SLA2::chr20:35269780/-:-000169350|SLA2::chr20:35274618/-:-000164512|TLDC2::chr20:35504523/+:-000010608|DSN1::chr20:35402153/-:-000036977|DSN1::chr20:35402229/-:-000036901|DSN1::chr20:35399875/-:-000039255|DSN1::chr20:35399595/-:-000039535|DSN1::chr20:35402153/-:-000036977|DSN1::chr20:35402229/-:-000036901|DSN1::chr20:35399875/-:-000039255|DSN1::chr20:35399595/-…
chr11:67424643-67471811	47168	promotor	ALDH3B2	47.55	35.24	50	21.11	24.01	18.39	16.88	10.26	ALDH3B2	NUDT8|TMEM134|CABP2|TBX10|PITPNM1|ACY3|CDK2AP2		TBX10	NUDT8::chr11:67397407/-:-000027236|ALDH3B2::chr11:67448684/-:0000000000|ALDH3B2::chr11:67434486/-:0000000000|ALDH3B2::chr11:67442101/-:0000000000|ALDH3B2::chr11:67435105/-:0000000000|NDUFV1::chr11:67374322/+:0000050321|TMEM134::chr11:67236747/-:-000187896|AIP::chr11:67250986/+:0000173657|AIP::chr11:67250499/+:0000174144|AIP::chr11:67254476/+:0000170167|CABP2::chr11:67290898/-:-000133745|TBX10::ch…
chr17:38223695-38233233	9538	promotor	THRA	43.42	21.32	21.1	7.08	35.42	18.38	11.73	9.18	THRA	MSL1|ORMDL3|GSDMB|MED24|CASC3|WIPF2|RAPGEFL1		THRA|NR1D1	MSL1::chr17:38278789/+:-000045556|MSL1::chr17:38279537/+:-000046304|MSL1::chr17:38282435/+:-000049202|ZPBP2::chr17:38024454/+:0000199241|GSDMA::chr17:38119225/+:0000104470|GSDMA::chr17:38121935/+:0000101760|GSDMB::chr17:38073792/-:-000149903|GSDMB::chr17:38073573/-:-000150122|GSDMB::chr17:38074902/-:-000148793|GSDMB::chr17:38073582/-:-000150113|MED24::chr17:38209887/-:-000013808|MED24::chr17:3820…
chr13:44874730-44939914	65184	enhancer	SMIM2|SERP2	25.98	36.74	17.79	7.67	13.34	18.38	7.79	3.91		SMIM2|SERP2		TSC22D1	TSC22D1::chr13:45011389/-:0000071475|TSC22D1::chr13:45011059/-:0000071145|TSC22D1::chr13:45010230/-:0000070316|TSC22D1::chr13:45048436/-:0000108522|TSC22D1::chr13:45011389/-:0000071475|TSC22D1::chr13:45011059/-:0000071145|TSC22D1::chr13:45010230/-:0000070316|TSC22D1::chr13:45048436/-:0000108522|SERP2::chr13:44947977/+:-000008063|SMIM2::chr13:44735066/-:-000139664|SMIM2::chr13:44735392/-:-000139338
chr1:149855609-149872213	16604	promotor	BOLA1|HIST2H2BE	63.1	34.99	51.8	31.18	41.03	18.37	17.42	12.37	BOLA1|HIST2H2BE	HIST2H3A|VPS45|HIST2H2AA4|HIST2H3C|HIST2H2BF|HIST2H2AA3|HIST2H4B|HIST2H4A			HIST2H3A::chr1:149812764/-:-000042845|HIST2H3A::chr1:149824180/+:0000031429|VPS45::chr1:150040686/+:-000168473|VPS45::chr1:150039349/+:-000167136|VPS45::chr1:150040666/+:-000168453|VPS45::chr1:150039724/+:-000167511|OTUD7B::chr1:149949510/-:0000077297|OTUD7B::chr1:149982685/-:0000110472|FCGR1A::chr1:149754249/+:0000101360|MTMR11::chr1:149908790/-:0000036577|MTMR11::chr1:149908265/-:0000036052|HIS…
chr8:144896659-144953705	57046	promotor	EPPK1|SCRIB|PUF60|NRBP2	36.03	23.47	44.19	21.78	40.9	18.33	29.24	22.51	EPPK1|SCRIB|PUF60|NRBP2	TSTA3|CYC1|GRINA|FAM83H|GPAA1|SPATC1|EXOSC4	MAPK15|NRBP2	ZNF707|ZNF623	SCRIB::chr8:144897548/-:0000000000|TSTA3::chr8:144698892/-:-000197767|TSTA3::chr8:144699731/-:-000196928|ZNF707::chr8:144769086/+:0000127573|ZNF707::chr8:144770163/+:0000126496|ZNF707::chr8:144771373/+:0000125286|ZNF707::chr8:144766621/+:0000130038|ZNF707::chr8:144773242/+:0000123417|ZNF707::chr8:144773068/+:0000123591|ZNF707::chr8:144774414/+:0000122245|ZNF707::chr8:144770831/+:0000125828|ZNF707…
chr8:126069738-126084609	14871	enhancer	NSMCE2	60.17	49.35	10.96	0.12	22.69	18.31	-0.98	-1.81		NSMCE2		ZNF572	ZNF572::chr8:125987847/+:0000081891|ZNF572::chr8:125985538/+:0000084200|NSMCE2::chr8:126114558/+:-000029949|NSMCE2::chr8:126104082/+:-000019473|NSMCE2::chr8:126114292/+:-000029683|KIAA0196::chr8:126104060/-:0000019451|KIAA0196::chr8:126096263/-:0000011654|KIAA0196::chr8:126104060/-:0000019451|KIAA0196::chr8:126096263/-:0000011654|SQLE::chr8:126010719/+:0000059019
chr13:33722985-33732794	9809	enhancer	STARD13	29.44	39.5	10.87	15.7	13.28	18.31	2.83	9.89		STARD13			STARD13::chr13:33716509/-:-000006476|STARD13::chr13:33859900/-:0000127106|STARD13::chr13:33780186/-:0000047392|STARD13::chr13:33760215/-:0000027421|STARD13::chr13:33741758/-:0000008964|STARD13::chr13:33739554/-:0000006760|STARD13::chr13:33716509/-:-000006476|STARD13::chr13:33859900/-:0000127106|STARD13::chr13:33780186/-:0000047392|STARD13::chr13:33760215/-:0000027421|STARD13::chr13:33741758/-:000…
chr11:75077509-75119658	42149	promotor	RPS3	28.53	29.7	12.77	6.23	17.82	18.3	3	5.05	RPS3	SERPINH1|ARRB1			SERPINH1::chr11:75273100/+:-000153442|SERPINH1::chr11:75274771/+:-000155113|SERPINH1::chr11:75277360/+:-000157702|GDPD5::chr11:75236598/-:0000116940|GDPD5::chr11:75188839/-:0000069181|GDPD5::chr11:75201364/-:0000081706|GDPD5::chr11:75236598/-:0000116940|GDPD5::chr11:75188839/-:0000069181|GDPD5::chr11:75201364/-:0000081706|RPS3::chr11:75113395/+:0000000000|RPS3::chr11:75110534/+:0000000000|RPS3::c…
chr10:115704359-115748193	43834	enhancer	TDRD1|ADRB1|DCLRE1A	51.9	46.36	50.01	39.92	21.82	18.26	9.73	17.91		TDRD1|ADRB1|DCLRE1A			NHLRC2::chr10:115614390/+:0000089969|TDRD1::chr10:115939028/+:-000190835|TDRD1::chr10:115947584/+:-000199391|PLEKHS1::chr10:115511212/+:0000193147|PLEKHS1::chr10:115524577/+:0000179782|PLEKHS1::chr10:115526370/+:0000177989|PLEKHS1::chr10:115515017/+:0000189342|PLEKHS1::chr10:115527103/+:0000177256|PLEKHS1::chr10:115526169/+:0000178190|ADRB1::chr10:115803805/+:-000055612|CCDC186::chr10:115923087/-…
chr17:79055279-79076338	21059	enhancer	C17orf89	22.27	18.26	13.64	7.03	20.57	18.25	9.42	9.84		C17orf89	AATK		C17orf89::chr17:79213110/+:-000136772|CEP131::chr17:79196750/-:0000120412|CEP131::chr17:79193872/-:0000117534|ENTHD2::chr17:79212890/-:0000136552|SLC38A10::chr17:79269138/-:0000192800|BAIAP2::chr17:79008946/+:0000046333|AATK::chr17:79139871/-:0000063533|AATK::chr17:79105747/-:0000029409|AATK::chr17:79105004/-:0000028666|CHMP6::chr17:78965640/+:0000089639
chr16:89881854-89910218	28364	promotor	SPIRE2|FANCA	24.87	25.8	18.49	13.09	19.29	18.24	9.56	9.18	SPIRE2|FANCA	MC1R|VPS9D1|DEF8|TUBB3|GAS8|SPATA2L|TCF25|CHMP1A	CDK10	ZNF276	MC1R::chr16:89984286/+:-000074068|CENPBD1::chr16:90039239/-:0000129021|DBNDD1::chr16:90085962/-:0000175744|DBNDD1::chr16:90078103/-:0000167885|DBNDD1::chr16:90086538/-:0000176320|DBNDD1::chr16:90076528/-:0000166310|SPATA2L::chr16:89767640/-:-000114214|SPATA2L::chr16:89768120/-:-000113734|CDK10::chr16:89753075/+:0000128779|CDK10::chr16:89756960/+:0000124894|CDK10::chr16:89755659/+:0000126195|DEF8:…
chr20:62579405-62613298	33893	promotor	SAMD10|UCKL1|PRPF6|ZNF512B	45.82	33.31	51.23	25.14	28.73	18.22	20.36	15.88	SAMD10|UCKL1|PRPF6|ZNF512B	TCEA2|ZBTB46|MYT1|OPRL1		SOX18|ZBTB46|MYT1|ZNF512B	SOX18::chr20:62680978/-:0000067680|ABHD16B::chr20:62492565/+:0000086840|SAMD10::chr20:62610994/-:0000000000|UCKL1::chr20:62582526/-:0000000000|UCKL1::chr20:62587799/-:0000000000|DNAJC5::chr20:62559687/+:0000019718|DNAJC5::chr20:62526454/+:0000052951|TCEA2::chr20:62697828/+:-000084530|TCEA2::chr20:62694009/+:-000080711|TCEA2::chr20:62693782/+:-000080484|TCEA2::chr20:62688438/+:-000075140|RGS19::ch…
chr1:113215680-113262069	46389	promotor	MOV10|FAM19A3|PPM1J|RHOC	35.29	24.45	40.29	19.74	27.88	18.21	18.7	12.56	MOV10|FAM19A3|PPM1J|RHOC	ST7L			WNT2B::chr1:113057495/+:0000158185|WNT2B::chr1:113051369/+:0000164311|CAPZA1::chr1:113162074/+:0000053606|MOV10::chr1:113229587/+:0000000000|MOV10::chr1:113217453/+:0000000000|MOV10::chr1:113217094/+:0000000000|MOV10::chr1:113230949/+:0000000000|MOV10::chr1:113216933/+:0000000000|MOV10::chr1:113217469/+:0000000000|FAM19A3::chr1:113264854/+:-000002785|FAM19A3::chr1:113263188/+:-000001119|PPM1J::ch…
chr3:194571814-194602494	30680	enhancer	LSG1	23.04	14.92	8.38	2.92	24.84	18.2	5.73	7.74		LSG1			LSG1::chr3:194393205/-:-000178609|FAM43A::chr3:194406621/+:0000165193
chr2:161055535-161127543	72008	promotor	ITGB6	120.11	41.59	68.43	25.49	43.89	18.14	18.14	12.48	ITGB6	PLA2R1			PLA2R1::chr2:160919125/-:-000136410|ITGB6::chr2:161052930/-:-000002605|ITGB6::chr2:161056588/-:0000000000|ITGB6::chr2:161052125/-:-000003410|ITGB6::chr2:161056823/-:0000000000
chr11:34351334-34393814	42480	promotor	ABTB2	44.06	29.26	29.24	21.54	30.27	18.11	14.3	14.54	ABTB2	CAT		ELF5	ABTB2::chr11:34379554/-:0000000000|ELF5::chr11:34527299/-:0000133485|ELF5::chr11:34535346/-:0000141532|ELF5::chr11:34533345/-:0000139531|CAT::chr11:34460471/+:-000066657
chr20:61272746-61299387	26641	promotor	SLCO4A1	36.45	25.75	39.49	18.94	26.29	18.11	15.25	11.42	SLCO4A1	MRGBP|COL9A3|NTSR1|DPH3P1|OGFR		TCFL5	TCFL5::chr20:61493114/-:0000193727|MRGBP::chr20:61427804/+:-000128417|MIR1-1HG::chr20:61147659/+:0000125087|MIR1-1HG::chr20:61150671/+:0000122075|MIR1-1HG::chr20:61148079/+:0000124667|COL9A3::chr20:61448413/+:-000149026|NTSR1::chr20:61340188/+:-000040801|DPH3P1::chr20:61475917/+:-000176530|SLCO4A1::chr20:61287710/+:0000000000|SLCO4A1::chr20:61273796/+:0000000000|OGFR::chr20:61436176/+:-000136789
chr20:55309537-55342720	33183	3 prime	FAM209B|TFAP2C	46.33	29.46	59.84	33.45	26.55	18.1	16.51	16.51				TFAP2C	TFAP2C::chr20:55204357/+:0000105180
chr19:17325257-17378867	53610	promotor	NR2F6|USHBP1|BABAM1|USE1|OCEL1	39.67	30.52	38.13	25.84	25.48	18.05	16.35	14.14	NR2F6|USHBP1|BABAM1|USE1|OCEL1	ANKLE1|MRPL34|GTPBP3|HAUS8|CPAMD8|MVB12A|DDA1		NR2F6	ANKLE1::chr19:17392453/+:-000013586|PLVAP::chr19:17488157/-:0000109290|MRPL34::chr19:17416476/+:-000037609|TMEM221::chr19:17559375/-:0000180508|ANO8::chr19:17445637/-:0000066770|USE1::chr19:17326154/+:0000000000|HAUS8::chr19:17186342/-:-000138915|CPAMD8::chr19:17137624/-:-000187633|NR2F6::chr19:17356150/-:0000000000|OCEL1::chr19:17337012/+:0000000000|USHBP1::chr19:17375155/-:0000000000|USHBP1::ch…
chr8:29171699-29211896	40197	promotor	DUSP4	80.05	35.61	55.97	22.22	49.74	18.03	25.44	11.78	DUSP4	KIF13B			DUSP4::chr8:29206321/-:0000000000|DUSP4::chr8:29208266/-:0000000000|DUSP4::chr8:29203590/-:0000000000|KIF13B::chr8:29120609/-:-000051090
chr1:151651568-151713502	61934	promotor	CELF3	37.14	46.06	38.53	18.18	20.34	18.03	10.15	7.67	CELF3	OAZ3		RORC	TDRKH::chr1:151755524/-:0000042022|TDRKH::chr1:151763009/-:0000049507|LINGO4::chr1:151775192/-:0000061690|LINGO4::chr1:151777917/-:0000064415|C2CD4D::chr1:151813032/-:0000099530|C2CD4D::chr1:151811695/-:0000098193|CGN::chr1:151490981/+:0000160587|CGN::chr1:151483861/+:0000167707|RORC::chr1:151798552/-:0000085050|RORC::chr1:151804347/-:0000090845|RORC::chr1:151798552/-:0000085050|RORC::chr1:151804…
chr20:32361108-32385560	24452	enhancer	RALY|E2F1|PXMP4|CHMP4B|NECAB3	40.17	32.98	51.95	30.82	19.03	18.03	18.45	17.14		RALY|E2F1|PXMP4|CHMP4B|NECAB3		E2F1|ZNF341	RALY::chr20:32581457/+:-000195897|E2F1::chr20:32274209/-:-000086899|PXMP4::chr20:32308135/-:-000052973|CHMP4B::chr20:32399109/+:-000013549|CBFA2T2::chr20:32161779/+:0000199329|CBFA2T2::chr20:32194761/+:0000166347|ZNF341::chr20:32328707/+:0000032401|ZNF341::chr20:32319565/+:0000041543|C20orf144::chr20:32250091/+:0000111017|ACTL10::chr20:32254303/+:0000106805|NECAB3::chr20:32262263/-:-000098845
chr17:70389833-70433035	43202	genebody_exon	LINC00673|LINC00673|LINC00673	45.35	31.21	54.67	22.32	26.41	18.02	16.29	14.26
chr1:28968701-28976425	7724	promotor	TAF12	25.73	16.43	19.72	13.15	30.79	18	17.13	13.95	TAF12	TAF12|YTHDF2|OPRD1|GMEB1		GMEB1	RCC1::chr1:28834639/+:0000134062|RCC1::chr1:28835341/+:0000133360|RCC1::chr1:28856369/+:0000112332|RCC1::chr1:28832454/+:0000136247|RCC1::chr1:28844744/+:0000123957|TRNAU1AP::chr1:28879528/+:0000089173|YTHDF2::chr1:29063451/+:-000087026|YTHDF2::chr1:29063135/+:-000086710|YTHDF2::chr1:29068914/+:-000092489|YTHDF2::chr1:29063558/+:-000087133|YTHDF2::chr1:29063132/+:-000086707|YTHDF2::chr1:29064770/…
chr1:214666473-214700353	33880	enhancer	CENPF|PTPN14	9.69	24.85	7.57	16.11	9.34	17.99	3.52	8.66		CENPF|PTPN14			CENPF::chr1:214776531/+:-000076178|CENPF::chr1:214787056/+:-000086703|PTPN14::chr1:214725023/-:0000024670|PTPN14::chr1:214638299/-:-000028174|PTPN14::chr1:214725023/-:0000024670|PTPN14::chr1:214638299/-:-000028174
chr2:172945949-172969204	23255	promotor	DLX2|DLX1	39.13	35.06	20.74	13.48	19.53	17.94	9.92	6.75	DLX2|DLX1	SLC25A12		DLX2|DLX1	HAT1::chr2:172778934/+:0000167015|METAP1D::chr2:172864803/+:0000081146|DLX1::chr2:172950207/+:0000000000|DLX2::chr2:172967477/-:0000000000|SLC25A12::chr2:172750815/-:-000195134
chr20:45745620-45780330	34710	genebody_exon	EYA2	25.34	40.83	5.21	7.23	18.1	17.94	-1.52	3.04					ZMYND8::chr20:45923522/-:0000143192|ZMYND8::chr20:45976669/-:0000196339|ZMYND8::chr20:45914569/-:0000134239|ZMYND8::chr20:45978731/-:0000198401|ZMYND8::chr20:45938947/-:0000158617|ZMYND8::chr20:45920631/-:0000140301|ZMYND8::chr20:45927690/-:0000147360|ZMYND8::chr20:45919017/-:0000138687|ZMYND8::chr20:45916027/-:0000135697|EYA2::chr20:45618639/+:0000126981|EYA2::chr20:45618639/+:0000126981
chr17:4289393-4333014	43621	promotor	SPNS3	37.34	37.14	31.4	27.46	20.33	17.88	10.69	13.18	SPNS3	ANKFY1|SPNS2|UBE2G1|SMTNL2			ANKFY1::chr17:4167141/-:-000122252|ANKFY1::chr17:4167273/-:-000122120|SPNS3::chr17:4337218/+:-000004204|SPNS2::chr17:4402128/+:-000069114|GGT6::chr17:4463890/-:0000130876|UBE2G1::chr17:4269968/-:-000019425|MYBBP1A::chr17:4458680/-:0000125666|SMTNL2::chr17:4487833/+:-000154819|SMTNL2::chr17:4495655/+:-000162641|SMTNL2::chr17:4487275/+:-000154261
chr5:139247557-139294807	47250	enhancer	PURA	34.2	40.84	53.31	36.88	17.37	17.88	19.84	17.32		PURA			PSD2::chr5:139175405/+:0000072152|PSD2::chr5:139188975/+:0000058582|PURA::chr5:139493707/+:-000198900|NRG2::chr5:139422883/-:0000128076|CXXC5::chr5:139059948/+:0000187609
chr5:172258915-172299117	40202	promotor	ERGIC1	55.97	30.14	51.26	17.4	34.02	17.87	20.56	11.43	ERGIC1	RPL26L1|CREBRF|ATP6V0E1|DUSP1			NEURL1B::chr5:172068275/+:0000190640|RPL26L1::chr5:172386438/+:-000087321|RPL26L1::chr5:172386867/+:-000087750|LOC101928093::chr5:172182505/+:0000076410|LOC101928093::chr5:172185136/+:0000073779|ERGIC1::chr5:172261222/+:0000000000|CREBRF::chr5:172483354/+:-000184237|ATP6V0E1::chr5:172410762/+:-000111645|DUSP1::chr5:172198202/-:-000060713
chr19:48052223-48086230	34007	enhancer	SEPW1|MEIS3|GLTSCR1|GLTSCR2|EHD2|NAPA|SLC8A2|KPTN	23.82	36.78	11.92	12.89	12.67	17.87	3.79	7.37		SEPW1|MEIS3|GLTSCR1|GLTSCR2|EHD2|NAPA|SLC8A2|KPTN		MEIS3	EHD2::chr19:48216600/+:-000130370|EHD2::chr19:48219814/+:-000133584|MEIS3::chr19:47922784/-:-000129439|GLTSCR1::chr19:48111452/+:-000025222|GLTSCR1::chr19:48173699/+:-000087469|GLTSCR1::chr19:48176826/+:-000090596|GLTSCR2::chr19:48248792/+:-000162562|NAPA::chr19:48018514/-:-000033709|SLC8A2::chr19:47969675/-:-000082548|SLC8A2::chr19:47975306/-:-000076917|DHX34::chr19:47852537/+:0000199686|DHX34::…
chr20:34539469-34544960	5491	promotor	SCAND1	35.34	26.71	29.76	21.26	19.01	17.85	10.01	11.1	SCAND1	EPB41L1|CNBD2			EPB41L1::chr20:34680631/+:-000135671|EPB41L1::chr20:34701614/+:-000156654|EPB41L1::chr20:34700347/+:-000155387|EPB41L1::chr20:34679425/+:-000134465|EPB41L1::chr20:34742661/+:-000197701|EPB41L1::chr20:34713344/+:-000168384|EPB41L1::chr20:34680631/+:-000135671|EPB41L1::chr20:34701614/+:-000156654|EPB41L1::chr20:34700347/+:-000155387|EPB41L1::chr20:34679425/+:-000134465|EPB41L1::chr20:34742661/+:-00…
chr20:48378898-48394132	15234	enhancer	SLC9A8|RNF114|B4GALT5|PTGIS	67.29	27.47	113.41	48.52	42.22	17.83	38.7	24.21		SLC9A8|RNF114|B4GALT5|PTGIS			SLC9A8::chr20:48429249/+:-000035117|RNF114::chr20:48552913/+:-000158781|B4GALT5::chr20:48330420/-:-000048478|PTGIS::chr20:48184706/-:-000194192|SPATA2::chr20:48525128/-:0000130996|SPATA2::chr20:48530275/-:0000136143|SPATA2::chr20:48532079/-:0000137947
chr5:149993251-150037088	43837	promotor	SYNPO|MYOZ3	60.66	21.52	42.61	5.48	49.95	17.8	25.29	8.51	SYNPO|MYOZ3	SMIM3|RPS14|MYOZ3|IRGM			SMIM3::chr5:150174991/+:-000137903|SMIM3::chr5:150157507/+:-000120419|SYNPO::chr5:150027505/+:0000000000|SYNPO::chr5:149997205/+:0000000000|SYNPO::chr5:150020206/+:0000000000|SYNPO::chr5:149980641/+:0000012610|SYNPO::chr5:149997664/+:0000000000|SYNPO::chr5:150027505/+:0000000000|SYNPO::chr5:149997205/+:0000000000|SYNPO::chr5:150020206/+:0000000000|SYNPO::chr5:149980641/+:0000012610|SYNPO::chr5:14…
chr1:86041670-86079768	38098	promotor	CYR61|DDAH1	47.12	25.56	33.83	32.58	27.74	17.78	16.19	25.12	CYR61|DDAH1	DDAH1			CYR61::chr1:86046443/+:0000000000|DDAH1::chr1:85930888/-:-000110782|DDAH1::chr1:86044045/-:0000000000|DDAH1::chr1:85961963/-:-000079707|DDAH1::chr1:85930888/-:-000110782|DDAH1::chr1:86044045/-:0000000000|DDAH1::chr1:85961963/-:-000079707|DDAH1::chr1:85930888/-:-000110782|DDAH1::chr1:86044045/-:0000000000|DDAH1::chr1:85961963/-:-000079707|ZNHIT6::chr1:86174115/-:0000094347
chr3:48467362-48515433	48071	promotor	CCDC51|PLXNB1|TMA7|SHISA5|TREX1|ATRIP	41.92	34.51	40.5	26.34	20.53	17.78	13.71	13.17	CCDC51|PLXNB1|TMA7|SHISA5|TREX1|ATRIP	NME6	NME6	ZNF589	FBXW12::chr3:48413708/+:0000053654|FBXW12::chr3:48414146/+:0000053216|FBXW12::chr3:48414173/+:0000053189|CCDC51::chr3:48476424/-:0000000000|CCDC51::chr3:48481528/-:0000000000|CCDC51::chr3:48476545/-:0000000000|CCDC51::chr3:48475385/-:0000000000|CCDC51::chr3:48475280/-:0000000000|CCDC51::chr3:48476419/-:0000000000|NME6::chr3:48342847/-:-000124515|PLXNB1::chr3:48470871/-:0000000000|PLXNB1::chr3:484…
chr3:55634857-55674594	39737	enhancer	WNT5A	40.55	36.31	26.38	17.43	16.89	17.77	5.82	8.87		WNT5A			WNT5A::chr3:55515425/-:-000119432|WNT5A::chr3:55521669/-:-000113188|WNT5A::chr3:55514945/-:-000119912
chr21:37475063-37539898	64835	promotor	CBR3|DOPEY2	40.82	29.62	37.76	22.62	26.46	17.76	18.73	12.89	CBR3|DOPEY2	MORC3|SETD4			MORC3::chr21:37692486/+:-000152588|CBR1::chr21:37442221/+:0000032842|DOPEY2::chr21:37536838/+:0000000000|DOPEY2::chr21:37537005/+:0000000000|CBR3::chr21:37507262/+:0000000000|SETD4::chr21:37432661/-:-000042402|SETD4::chr21:37431270/-:-000043793|SETD4::chr21:37433115/-:-000041948|SETD4::chr21:37431221/-:-000043842|SETD4::chr21:37429774/-:-000045289
chr11:68861151-68900204	39053	enhancer	MRPL21|MRGPRF|MYEOV	49.62	21.45	34.45	13.1	29.24	17.74	14.37	12.79		MRPL21|MRGPRF|MYEOV			MRPL21::chr11:68671302/-:-000189849|MRPL21::chr11:68665479/-:-000195672|MRPL21::chr11:68668072/-:-000193079|MRPL21::chr11:68664145/-:-000197006|IGHMBP2::chr11:68671318/+:0000189833|MYEOV::chr11:69062793/+:-000162589|MYEOV::chr11:69062867/+:-000162663|MYEOV::chr11:69061604/+:-000161400|MYEOV::chr11:69062699/+:-000162495|MYEOV::chr11:69063058/+:-000162854|MRGPRF::chr11:68777435/-:-000083716|MRGPRF:…
chrX:130879985-130965816	85831	enhancer	STK26	28.53	16.76	16	9.79	24.61	17.73	11.2	12.23		STK26			STK26::chrX:131157635/+:-000191819|STK26::chrX:131157535/+:-000191719|STK26::chrX:131157244/+:-000191428
chr21:46312359-46370302	57943	promotor	ITGB2|FAM207A	46.6	25.6	35.57	17.9	29.16	17.69	17.51	14.49	ITGB2|FAM207A	PTTG1IP|SUMO3|TSPEAR|UBE2G2|ADARB1			PTTG1IP::chr21:46293817/-:-000018542|ITGB2::chr21:46340964/-:0000000000|ITGB2::chr21:46330329/-:0000000000|ITGB2::chr21:46340876/-:0000000000|ITGB2::chr21:46330699/-:0000000000|ITGB2::chr21:46327009/-:0000000000|ITGB2::chr21:46348787/-:0000000000|SUMO3::chr21:46238043/-:-000074316|KRTAP10-12::chr21:46117086/+:0000195273|FAM207A::chr21:46359954/+:0000000000|TSPEAR::chr21:46131494/-:-000180865|UBE2…
chr17:66373120-66396037	22917	enhancer	SLC16A6|PRKAR1A	44.26	33.01	16.13	12.08	26.18	17.67	5.47	7.58		SLC16A6|PRKAR1A			ARSG::chr17:66255322/+:0000117798|ARSG::chr17:66287635/+:0000085485|ARSG::chr17:66303083/+:0000070037|ARSG::chr17:66255322/+:0000117798|ARSG::chr17:66287635/+:0000085485|ARSG::chr17:66303083/+:0000070037|AMZ2::chr17:66244144/+:0000128976|AMZ2::chr17:66244780/+:0000128340|AMZ2::chr17:66244784/+:0000128336|FAM20A::chr17:66551883/-:0000155846|FAM20A::chr17:66586489/-:0000190452|WIPI1::chr17:66453652…
chr5:148853459-148877734	24275	enhancer	IL17B|ARHGEF37	21.03	16.24	11.85	7.35	24.17	17.67	8.29	8.34		IL17B|ARHGEF37	CSNK1A1		ARHGEF37::chr5:148977321/+:-000099587|ARHGEF37::chr5:148961134/+:-000083400|GRPEL2::chr5:148724976/+:0000128483|CSNK1A1::chr5:148931114/-:0000053380|CSNK1A1::chr5:148929893/-:0000052159|CSNK1A1::chr5:148904733/-:0000026999|IL17B::chr5:148758837/-:-000094622|PCYOX1L::chr5:148737569/+:0000115890
chr11:12694675-12768939	74264	promotor	TEAD1	55.38	26.81	38.19	18.82	37.51	17.65	17.14	15.04	TEAD1	TEAD1		TEAD1	TEAD1::chr11:12785725/+:-000016786|TEAD1::chr11:12695968/+:0000000000|TEAD1::chr11:12696955/+:0000000000|TEAD1::chr11:12785725/+:-000016786|TEAD1::chr11:12695968/+:0000000000|TEAD1::chr11:12696955/+:0000000000
chr10:125843898-125866814	22916	promotor	CHST15	20.51	36.61	10.8	16.3	13.4	17.65	4.6	8.77	CHST15	CPXM2|CHST15			CPXM2::chr10:125651499/-:-000192399|CHST15::chr10:125806239/-:-000037659|CHST15::chr10:125851939/-:0000000000|CHST15::chr10:125853122/-:0000000000
chr12:125188690-125252402	63712	enhancer	NCOR2	48.37	18.85	17.61	7.71	33.48	17.62	11.42	8.85		NCOR2		NCOR2	SCARB1::chr12:125348518/-:0000096116|NCOR2::chr12:125052009/-:-000136681|NCOR2::chr12:125020156/-:-000168534|NCOR2::chr12:125052009/-:-000136681|NCOR2::chr12:125020156/-:-000168534|UBC::chr12:125398319/-:0000145917|UBC::chr12:125399586/-:0000147184
chr12:93914131-93937762	23631	enhancer	SOCS2|CRADD|UBE2N	22.61	48.66	-4.12	-3.94	11.42	17.61	-4.93	-4.99		SOCS2|CRADD|UBE2N			MRPL42::chr12:93861265/+:0000052866|MRPL42::chr12:93862964/+:0000051167|MRPL42::chr12:93862967/+:0000051164|UBE2N::chr12:93836025/-:-000078106|NUDT4::chr12:93772325/+:0000141806|NUDT4::chr12:93771698/+:0000142433|NUDT4::chr12:93788384/+:0000125747|CRADD::chr12:94071150/+:-000133388|CRADD::chr12:94072544/+:-000134782|SOCS2::chr12:93966460/+:-000028698|SOCS2::chr12:93964174/+:-000026412|SOCS2::chr1…
chr16:3012841-3110154	97313	promotor	HCFC1R1|PKMYT1|CCDC64B|KREMEN2|TNFRSF12A|CLDN9|CLDN6|PAQR4|MMP25|THOC6	63.6	25.44	81.48	26.96	51.06	17.58	41.95	22.27	HCFC1R1|PKMYT1|CCDC64B|KREMEN2|TNFRSF12A|CLDN9|CLDN6|PAQR4|MMP25|THOC6	ZNF213|TCEB2|PRSS33|ZNF205|IL32|PRSS22	PKMYT1	ZNF213|ZNF205|ZNF200|ZSCAN10	ZNF213::chr16:3187166/+:-000077012|ZNF213::chr16:3185133/+:-000074979|ZNF213::chr16:3185056/+:-000074902|HCFC1R1::chr16:3073968/-:0000000000|HCFC1R1::chr16:3074132/-:0000000000|HCFC1R1::chr16:3073530/-:0000000000|HCFC1R1::chr16:3074286/-:0000000000|TCEB2::chr16:2827296/-:-000185545|PKMYT1::chr16:3029936/-:0000000000|PKMYT1::chr16:3029912/-:0000000000|PKMYT1::chr16:3030539/-:0000000000|PKMYT1::chr…
chr11:57060008-57117894	57886	promotor	SSRP1|TNKS1BP1|P2RX3	33.7	19.61	38.66	19.07	26.78	17.56	22.31	16.13	SSRP1|TNKS1BP1|P2RX3	APLNR|SMTNL1|RTN4RL2		SSRP1	APLNR::chr11:57004926/-:-000055082|SSRP1::chr11:57103350/-:0000000000|SSRP1::chr11:57102713/-:0000000000|PRG3::chr11:57148622/-:0000030728|PRG3::chr11:57148253/-:0000030359|PRG2::chr11:57157428/-:0000039534|PRG2::chr11:57158129/-:0000040235|TIMM10::chr11:57298231/-:0000180337|TIMM10::chr11:57297706/-:0000179812|LRRC55::chr11:56949220/+:0000110788|TNKS1BP1::chr11:57089423/-:0000000000|TNKS1BP1::ch…
chr1:110247548-110283947	36399	promotor	GSTM3|GSTM5	39.41	44.44	12.94	13.07	18.41	17.53	3.4	5.16	GSTM3|GSTM5	CSF1|AMIGO1|GNAT2			GNAT2::chr1:110155704/-:-000091844|AMPD2::chr1:110166609/+:0000080939|AMPD2::chr1:110168048/+:0000079500|AMPD2::chr1:110163535/+:0000084013|AMPD2::chr1:110167924/+:0000079624|AMPD2::chr1:110163202/+:0000084346|AMPD2::chr1:110162434/+:0000085114|GSTM2::chr1:110210643/+:0000036905|GSTM3::chr1:110283132/-:0000000000|GSTM3::chr1:110283659/-:0000000000|GSTM4::chr1:110198697/+:0000048851|CSF1::chr1:110…
chr1:10949680-10970607	20927	enhancer	CASZ1|TARDBP	44.13	34.29	50.69	20.27	20.78	17.52	18.39	10.53		CASZ1|TARDBP			EXOSC10::chr1:11159966/-:0000189359|TARDBP::chr1:11073772/+:-000103165|TARDBP::chr1:11072678/+:-000102071|CASZ1::chr1:10753968/-:-000195712|CASZ1::chr1:10765600/-:-000184080|CASZ1::chr1:10820913/-:-000128767|CASZ1::chr1:10856732/-:-000092948|CASZ1::chr1:10753968/-:-000195712|CASZ1::chr1:10765600/-:-000184080|CASZ1::chr1:10820913/-:-000128767|CASZ1::chr1:10856732/-:-000092948|MASP2::chr1:11107295/…
chr19:52183574-52208209	24635	enhancer	FPR2|FPR3|SIGLEC14|SIGLEC12|SIGLEC5|SIGLEC6	33.22	24.64	39.6	30.04	20.44	17.51	18.13	18.37		FPR2|FPR3|SIGLEC14|SIGLEC12|SIGLEC5|SIGLEC6		ZNF577|ZNF175|ZNF649	ZNF577::chr19:52391188/-:0000182979|ZNF577::chr19:52391228/-:0000183019|ZNF577::chr19:52390164/-:0000181955|ZNF577::chr19:52384129/-:0000175920|ZNF577::chr19:52383653/-:0000175444|FPR1::chr19:52253505/-:0000045296|FPR1::chr19:52255149/-:0000046940|FPR1::chr19:52250257/-:0000042048|FPR2::chr19:52266641/+:-000058432|FPR2::chr19:52271897/+:-000063688|FPR2::chr19:52264452/+:-000056243|FPR3::chr19:522…
chr1:151734790-151819761	84971	promotor	TDRKH|LINGO4|C2CD4D|RORC|OAZ3|MRPL9	62.56	40.04	169.7	83.44	28.66	17.49	54.36	45.87	TDRKH|LINGO4|C2CD4D|RORC|OAZ3|MRPL9	CELF3		RORC	TDRKH::chr1:151755524/-:0000000000|TDRKH::chr1:151763009/-:0000000000|LINGO4::chr1:151775192/-:0000000000|LINGO4::chr1:151777917/-:0000000000|C2CD4D::chr1:151813032/-:0000000000|C2CD4D::chr1:151811695/-:0000000000|THEM5::chr1:151826172/-:0000006411|RORC::chr1:151798552/-:0000000000|RORC::chr1:151804347/-:0000000000|RORC::chr1:151798552/-:0000000000|RORC::chr1:151804347/-:0000000000|CELF3::chr1:15…
chr2:101725815-101753162	27347	enhancer	CNOT11	32.29	20.66	17.83	10.78	21.43	17.47	8.86	8.26		CNOT11			RNF149::chr2:101925177/-:0000172015|TBC1D8::chr2:101767845/-:0000014683|CNOT11::chr2:101869344/+:-000116182|RPL31::chr2:101618690/+:0000107125
chr11:129715246-129735751	20505	promotor	TMEM45B	41.53	29.5	14.94	12.27	26.2	17.46	8.01	8.14	TMEM45B			PRDM10	NFRKB::chr11:129764332/-:0000028581|NFRKB::chr11:129762903/-:0000027152|NFRKB::chr11:129762764/-:0000027013|NFRKB::chr11:129765489/-:0000029738|PRDM10::chr11:129817516/-:0000081765|PRDM10::chr11:129830976/-:0000095225|PRDM10::chr11:129872729/-:0000136978|TMEM45B::chr11:129722369/+:0000000000|TMEM45B::chr11:129685740/+:0000029506|TMEM45B::chr11:129722369/+:0000000000|TMEM45B::chr11:129685740/+:000…
chr21:36561781-36647156	85375	enhancer	RUNX1	37.62	29.9	106.7	72.68	23.18	17.45	34.71	35.63		RUNX1		RUNX1	RUNX1::chr21:36421594/-:-000140187|RUNX1::chr21:36421254/-:-000140527
chr7:98790850-98810877	20027	enhancer	SMURF1|ARPC1B|ARPC1A|BUD31	41.71	44.81	26.11	24.56	17.29	17.45	5.27	8.62		SMURF1|ARPC1B|ARPC1A|BUD31			BUD31::chr7:99008686/+:-000197809|BUD31::chr7:99007656/+:-000196779|BUD31::chr7:99006600/+:-000195723|ARPC1B::chr7:98983324/+:-000172447|ARPC1B::chr7:98972297/+:-000161420|ARPC1A::chr7:98923495/+:-000112618|ARPC1A::chr7:98930947/+:-000120070|SMURF1::chr7:98741742/-:-000049108|PDAP1::chr7:99006304/-:0000195427
chr9:131924843-131943354	18511	promotor	IER5L	52.05	33.83	64.13	33.3	29.48	17.44	24.68	17.84	IER5L	CRAT|SH3GLB2|C9orf106			CRAT::chr9:131873069/-:-000051774|CRAT::chr9:131871555/-:-000053288|CRAT::chr9:131870355/-:-000054488|SH3GLB2::chr9:131790631/-:-000134212|PPP2R4::chr9:131882791/+:0000042052|PPP2R4::chr9:131873227/+:0000051616|PPP2R4::chr9:131873750/+:0000051093|PPP2R4::chr9:131873966/+:0000050877|PPP2R4::chr9:131873592/+:0000051251|DOLPP1::chr9:131843382/+:0000081461|FAM73B::chr9:131802730/+:0000122113|FAM73B::…
chr2:241926217-241950464	24247	enhancer	PPP1R7|KIF1A|ANO7|C2orf54	19.22	25.62	14.46	9.51	19.98	17.43	7.29	10.84		PPP1R7|KIF1A|ANO7|C2orf54	PASK		PPP1R7::chr2:242088987/+:-000138523|PPP1R7::chr2:242089072/+:-000138608|KIF1A::chr2:241737228/-:-000188989|KIF1A::chr2:241759724/-:-000166493|ANO7::chr2:242127923/+:-000177459|AGXT::chr2:241808161/+:0000118056|MTERF4::chr2:242041746/-:0000091282|PASK::chr2:242082488/-:0000132024|PASK::chr2:242089393/-:0000138929|PASK::chr2:242089242/-:0000138778|PASK::chr2:242088918/-:0000138454|C2orf54::chr2:241…
chr14:24100859-24135803	34944	promotor	DHRS2	47.62	16.91	35.9	11.72	58.48	17.42	22.02	12.97	DHRS2	MYH7|AP1G2|ZFHX2|JPH4			NGDN::chr14:23938897/+:0000161962|MYH7::chr14:23903457/-:-000197402|MYH7::chr14:23902948/-:-000197911|MYH7::chr14:23904894/-:-000195965|AP1G2::chr14:24036732/-:-000064127|AP1G2::chr14:24036527/-:-000064332|AP1G2::chr14:24034909/-:-000065950|AP1G2::chr14:24033064/-:-000067795|AP1G2::chr14:24035368/-:-000065491|AP1G2::chr14:24033429/-:-000067430|AP1G2::chr14:24037044/-:-000063815|AP1G2::chr14:24034…
chr2:42770661-42824210	53549	promotor	MTA3	74.72	51.22	67.29	27.6	29.1	17.41	15.02	8.07	MTA3	KCNG3|COX7A2L		MTA3	OXER1::chr2:42991400/-:0000167190|MTA3::chr2:42806246/+:0000000000|MTA3::chr2:42722302/+:0000048359|MTA3::chr2:42795656/+:0000000000|MTA3::chr2:42797576/+:0000000000|MTA3::chr2:42721708/+:0000048953|MTA3::chr2:42795184/+:0000000000|MTA3::chr2:42806246/+:0000000000|MTA3::chr2:42722302/+:0000048359|MTA3::chr2:42795656/+:0000000000|MTA3::chr2:42797576/+:0000000000|MTA3::chr2:42721708/+:0000048953|MT…
chr2:28861565-28943053	81488	enhancer	SPDYA|PPP1CB|WDR43	52.05	45.71	105.23	73.92	29.88	17.39	33.33	35.69		SPDYA|PPP1CB|WDR43			SPDYA::chr2:29033699/+:-000090646|SPDYA::chr2:29037478/+:-000094425|SPDYA::chr2:29038862/+:-000095809|TRMT61B::chr2:29093174/-:0000150121|PPP1CB::chr2:28974903/+:-000031850|PPP1CB::chr2:28974625/+:-000031572|PPP1CB::chr2:28974613/+:-000031560|WDR43::chr2:29117508/+:-000174455|PLB1::chr2:28718937/+:0000142628
chr22:35694276-35727258	32982	promotor	TOM1	31.21	23.87	60.03	26.67	19.47	17.39	23.75	16.15	TOM1	MCM5|HMOX1		HMGXB4	HMOX1::chr22:35777059/+:-000049801|MCM5::chr22:35796423/+:-000069165|MCM5::chr22:35796115/+:-000068857|HMGXB4::chr22:35653444/+:0000040832|HMGXB4::chr22:35658315/+:0000035961|TOM1::chr22:35695796/+:0000000000|TOM1::chr22:35713869/+:0000000000|TOM1::chr22:35695267/+:0000000000|TOM1::chr22:35695796/+:0000000000|TOM1::chr22:35713869/+:0000000000|TOM1::chr22:35695267/+:0000000000
chr21:45656057-45675594	19537	promotor	ICOSLG	34.08	23.4	34.11	22.88	23.85	17.34	16.25	14.96	ICOSLG	AIRE|LRRC3|PFKL|TRPM2	PFKL	AIRE	C21orf2::chr21:45757549/-:0000081955|C21orf2::chr21:45759284/-:0000083690|C21orf2::chr21:45755686/-:0000080092|C21orf2::chr21:45756802/-:0000081208|C21orf2::chr21:45758220/-:0000082626|AIRE::chr21:45705720/+:-000030126|DNMT3L::chr21:45682098/-:0000006504|DNMT3L::chr21:45681148/-:0000005554|LRRC3::chr21:45875368/+:-000199774|PFKL::chr21:45725139/+:-000049545|PFKL::chr21:45719916/+:-000044322|PFKL:…
chr20:9047655-9070094	22439	promotor	PLCB4	29.23	27.14	13.47	10.05	18.54	17.34	4.39	6.33	PLCB4	PLCB4			PLCB4::chr20:9198036/+:-000127942|PLCB4::chr20:9049700/+:0000000000|PLCB4::chr20:9198036/+:-000127942|PLCB4::chr20:9049700/+:0000000000|PLCB4::chr20:9198036/+:-000127942|PLCB4::chr20:9049700/+:0000000000
chr4:148652284-148723650	71366	enhancer	PRMT9	34.03	28.4	11.02	1.93	20.26	17.33	2.49	1.2		PRMT9			EDNRA::chr4:148453657/+:0000198627|TMEM184C::chr4:148538538/+:0000113746|PRMT9::chr4:148605380/-:-000046904|PRMT9::chr4:148595024/-:-000057260|PRMT9::chr4:148605380/-:-000046904|PRMT9::chr4:148595024/-:-000057260
chr13:74303834-74354427	50593	genebody_exon	KLF12	20.24	48.77	-1.64	-0.34	10.55	17.31	-0.83	0.65
chr20:799291-837944	38653	promotor	FAM110A	45.98	33.79	51.66	26.07	26.03	17.3	19.96	15.38	FAM110A	SLC52A3|SCRT2|SRXN1		SCRT2	SLC52A3::chr20:746468/-:-000052823|SLC52A3::chr20:749227/-:-000050064|RSPO4::chr20:982906/-:0000144962|FAM110A::chr20:814339/+:0000000000|FAM110A::chr20:825353/+:0000000000|FAM110A::chr20:825350/+:0000000000|FAM110A::chr20:821917/+:0000000000|FAM110A::chr20:820097/+:0000000000|FAM110A::chr20:816710/+:0000000000|FAM110A::chr20:825250/+:0000000000|SCRT2::chr20:656822/-:-000142469|SRXN1::chr20:63401…
chr2:232570401-232580552	10151	promotor	PTMA	37.97	34.05	35.31	25.04	23.36	17.3	12.96	13.09	PTMA	NMUR1|COPS7B			PTMA::chr2:232573234/+:0000000000|NMUR1::chr2:232395181/-:-000175220|COPS7B::chr2:232658972/+:-000078420|COPS7B::chr2:232653264/+:-000072712|COPS7B::chr2:232646380/+:-000065828|COPS7B::chr2:232651092/+:-000070540|C2orf57::chr2:232457574/+:0000112827|PDE6D::chr2:232646036/-:0000065484
chr11:64067768-64154346	86578	promotor	TRMT112|RPS6KA4|ESRRA|PRDX5|CCDC88B|TEX40	44.38	19.44	53.49	19.36	35.77	17.29	26.47	14.72	TRMT112|RPS6KA4|ESRRA|PRDX5|CCDC88B|TEX40	BAD|SLC22A11|MACROD1|TRPT1|PPP1R14B	RPS6KA4	ESRRA	TRMT112::chr11:64085555/-:0000000000|RPS6KA4::chr11:64126624/+:0000000000|PLCB3::chr11:64018994/+:0000048774|ESRRA::chr11:64074639/+:0000000000|ESRRA::chr11:64073698/+:0000000000|ESRRA::chr11:64072999/+:0000000000|MACROD1::chr11:63933584/-:-000134184|DNAJC4::chr11:63997752/+:0000070016|DNAJC4::chr11:63997903/+:0000069865|CCDC88B::chr11:64107689/+:0000000000|VEGFB::chr11:64002055/+:0000065713|GPR1…
chr5:76439945-76483677	43732	enhancer	ZBED3|PDE8B	49.26	42.18	34.4	29.66	19.4	17.28	6.45	12.25		ZBED3|PDE8B		ZBED3	AGGF1::chr5:76326209/+:0000113736|ZBED3::chr5:76373719/-:-000066226|ZBED3::chr5:76374552/-:-000065393|ZBED3::chr5:76383029/-:-000056916|PDE8B::chr5:76506705/+:-000023028|CRHBP::chr5:76248679/+:0000191266
chr12:52418873-52469634	50761	promotor	ATG101|NR4A1	72.86	18.52	118.14	26.45	69.59	17.27	78.66	25.62	ATG101|NR4A1	FIGNL2|KRT7	ACVRL1|ACVR1B	NR4A1	ACVRL1::chr12:52301201/+:0000117672|ACVRL1::chr12:52306112/+:0000112761|ACVRL1::chr12:52306253/+:0000112620|ACVR1B::chr12:52345450/+:0000073423|ACVR1B::chr12:52347163/+:0000071710|ACVR1B::chr12:52369048/+:0000049825|ATG101::chr12:52463757/+:0000000000|ATG101::chr12:52467358/+:0000000000|ATG101::chr12:52464137/+:0000000000|NR4A1::chr12:52448110/+:0000000000|NR4A1::chr12:52416615/+:0000002258|NR4A1…
chr1:154376937-154406858	29921	promotor	IL6R	41.93	30.7	49.64	24.51	28.92	17.25	22.53	17.99	IL6R	CHRNB2|C1orf189|C1orf43|TDRD10			UBE2Q1::chr1:154531119/-:0000124261|UBAP2L::chr1:154192647/+:0000184290|UBAP2L::chr1:154197559/+:0000179378|UBAP2L::chr1:154193324/+:0000183613|C1orf189::chr1:154178840/-:-000198097|ADAR::chr1:154575101/-:0000168243|ADAR::chr1:154578775/-:0000171917|ADAR::chr1:154600455/-:0000193597|ADAR::chr1:154580723/-:0000173865|ADAR::chr1:154575101/-:0000168243|ADAR::chr1:154578775/-:0000171917|ADAR::chr1:15…
chr3:13620366-13665677	45311	enhancer	NUP210	37.91	27.73	28.13	19.68	27.28	17.25	14.72	16.05		NUP210			HDAC11::chr3:13521714/+:0000098652|HDAC11::chr3:13522745/+:0000097621|HDAC11::chr3:13521843/+:0000098523|FBLN2::chr3:13611814/+:0000008552|FBLN2::chr3:13590624/+:0000029742|FBLN2::chr3:13610239/+:0000010127|FBLN2::chr3:13611814/+:0000008552|FBLN2::chr3:13590624/+:0000029742|FBLN2::chr3:13610239/+:0000010127|NUP210::chr3:13461818/-:-000158548
chr2:99373599-99428457	54858	enhancer	COA5|MGAT4A	44.12	22.54	19.09	5.83	29.26	17.24	9.43	6.27		COA5|MGAT4A			COA5::chr2:99224980/-:-000148619|KIAA1211L::chr2:99463272/-:0000034815|KIAA1211L::chr2:99552683/-:0000124226|KIAA1211L::chr2:99463272/-:0000034815|KIAA1211L::chr2:99552683/-:0000124226|MGAT4A::chr2:99347588/-:-000026011|MGAT4A::chr2:99343029/-:-000030570|MGAT4A::chr2:99279935/-:-000093664|MGAT4A::chr2:99347588/-:-000026011|MGAT4A::chr2:99343029/-:-000030570|MGAT4A::chr2:99279935/-:-000093664|UNC5…
chr12:96109969-96124937	14968	enhancer	SNRPF|USP44	37.14	40.15	12.98	16.04	16.03	17.24	3.41	7.31		SNRPF|USP44			SNRPF::chr12:96252708/+:-000127771|NTN4::chr12:96184535/-:0000059598|USP44::chr12:95942047/-:-000167922|USP44::chr12:95945265/-:-000164704|USP44::chr12:95942619/-:-000167350|USP44::chr12:95928101/-:-000181868
chr17:70170431-70186852	16421	3 prime	SOX9	19.77	23.77	1.68	1.32	14.53	17.22	-0.49	1.29				SOX9	SOX9::chr17:70117160/+:0000053271
chr15:75315375-75355283	39908	promotor	PPCDC	33.69	31.81	46.03	31	19.93	17.2	16.23	18.67	PPCDC	ULK3|SCAMP2|COX5A|RPP25|C15orf39|GOLGA6C|FAM219B	ULK3		PPCDC::chr15:75315895/+:0000000000|PPCDC::chr15:75320587/+:0000000000|PPCDC::chr15:75340893/+:0000000000|PPCDC::chr15:75335828/+:0000000000|PPCDC::chr15:75335609/+:0000000000|PPCDC::chr15:75336726/+:0000000000|SCAMP5::chr15:75287875/+:0000027500|SCAMP5::chr15:75302231/+:0000013144|SCAMP5::chr15:75289574/+:0000025801|SCAMP5::chr15:75304132/+:0000011243|SCAMP5::chr15:75287875/+:0000027500|SCAMP5::c…
chr3:187455225-187482967	27742	promotor	BCL6	30.12	33.68	17.79	16.32	17.62	17.2	7.63	8.18	BCL6	SST|RTP2		BCL6	SST::chr3:187388200/-:-000067025|BCL6::chr3:187463512/-:0000000000|BCL6::chr3:187454284/-:-000000941|BCL6::chr3:187452694/-:-000002531|BCL6::chr3:187451490/-:-000003735|RTP2::chr3:187420344/-:-000034881
chr11:111169387-111181868	12481	promotor	COLCA1|COLCA2	17.24	29.94	3.96	6.19	11.1	17.2	1.93	3.09	COLCA1|COLCA2				C11orf53::chr11:111126706/+:0000042681|C11orf53::chr11:111152122/+:0000017265|COLCA1::chr11:111175772/-:0000000000|COLCA1::chr11:111169390/-:0000000000|COLCA1::chr11:111169977/-:0000000000|COLCA1::chr11:111170620/-:0000000000|COLCA1::chr11:111170956/-:0000000000|COLCA1::chr11:111170760/-:0000000000|COLCA2::chr11:111171251/+:0000000000|COLCA2::chr11:111169564/+:0000000000|COLCA2::chr11:111175652/+…
chr9:75188799-75208458	19659	promotor	TMC1	32.02	39.57	46.44	38.74	14.97	17.18	13.6	16.11	TMC1	TMC1			TMC1::chr9:75231283/+:-000022825|TMC1::chr9:75263512/+:-000055054|TMC1::chr9:75192817/+:0000000000|TMC1::chr9:75242836/+:-000034378|TMC1::chr9:75136716/+:0000052083|TMC1::chr9:75231283/+:-000022825|TMC1::chr9:75263512/+:-000055054|TMC1::chr9:75192817/+:0000000000|TMC1::chr9:75242836/+:-000034378|TMC1::chr9:75136716/+:0000052083
chr11:118954953-118998475	43522	promotor	HMBS|HINFP|H2AFX|DPAGT1|C2CD2L	32.06	27.98	27.34	25.78	23.07	17.17	12.37	13.7	HMBS|HINFP|H2AFX|DPAGT1|C2CD2L	RPS25|SLC37A4|HYOU1|ABCG4|CBL|PDZD3|BCL9L|NLRX1		HINFP|FOXR1	HMBS::chr11:118958696/+:0000000000|HMBS::chr11:118955586/+:0000000000|HMBS::chr11:118958964/+:0000000000|UPK2::chr11:118827007/+:0000127946|DPAGT1::chr11:118972784/-:0000000000|ABCG4::chr11:119019749/+:-000021274|ABCG4::chr11:119020298/+:-000021823|ABCG4::chr11:119020663/+:-000022188|HINFP::chr11:118994277/+:0000000000|HINFP::chr11:118992232/+:0000000000|HINFP::chr11:118997644/+:0000000000|C2CD2L…
chr19:35601543-35661199	59656	promotor	FXYD7|FXYD5|FXYD1|LGI4|FXYD3	45.12	21.38	43.52	20.45	33.38	17.14	21.32	17.77	FXYD7|FXYD5|FXYD1|LGI4|FXYD3	HAMP|CD22|FFAR1|USF2|ZNF792|FFAR3|LSR|MAG		ZNF30|USF2|ZNF792	FXYD7::chr19:35634153/+:0000000000|ZNF30::chr19:35417806/+:0000183737|ZNF30::chr19:35420787/+:0000180756|FFAR1::chr19:35842444/+:-000181245|FXYD3::chr19:35607167/+:0000000000|FXYD3::chr19:35608160/+:0000000000|FXYD3::chr19:35606731/+:0000000000|FXYD3::chr19:35610266/+:0000000000|FXYD3::chr19:35610071/+:0000000000|HAMP::chr19:35773409/+:-000112210|FXYD1::chr19:35630537/+:0000000000|FXYD1::chr19:35…
chr9:100897472-100921433	23961	enhancer	TRIM14|HEMGN	20.8	28.61	10.4	7.79	13.48	17.14	4.23	7.86		TRIM14|HEMGN			TRIM14::chr9:100881634/-:-000015838|TBC1D2::chr9:101018002/-:0000096569|TBC1D2::chr9:100975832/-:0000054399|TBC1D2::chr9:101018002/-:0000096569|TBC1D2::chr9:100975832/-:0000054399|HEMGN::chr9:100700472/-:-000197000|HEMGN::chr9:100707196/-:-000190276|HEMGN::chr9:100700674/-:-000196798|ANP32B::chr9:100745488/+:0000151984|CORO2A::chr9:100935173/-:0000013740|CORO2A::chr9:100954955/-:0000033522|NANS::…
chr12:46648997-46664353	15356	promotor	SLC38A1	43.85	36.43	22.57	17.06	22.76	17.11	7.27	7.54	SLC38A1	SLC38A1			SLC38A1::chr12:46660277/-:0000000000|SLC38A1::chr12:46661769/-:0000000000|SLC38A1::chr12:46637096/-:-000011901|SLC38A1::chr12:46648718/-:-000000279|SLC38A1::chr12:46663207/-:0000000000|SLC38A1::chr12:46633675/-:-000015322|SLC38A2::chr12:46766644/-:0000102291|SLC38A2::chr12:46765161/-:0000100808
chrX:109403470-109426888	23418	genebody_exon	TMEM164|TMEM164	34.63	27.34	33.04	24.52	17.51	17.11	11.52	13.72					TMEM164::chrX:109246728/+:0000156742|TMEM164::chrX:109246341/+:0000157129|TMEM164::chrX:109352307/+:0000051163|TMEM164::chrX:109245862/+:0000157608|TMEM164::chrX:109310574/+:0000092896|TMEM164::chrX:109246728/+:0000156742|TMEM164::chrX:109246341/+:0000157129|TMEM164::chrX:109352307/+:0000051163|TMEM164::chrX:109245862/+:0000157608|TMEM164::chrX:109310574/+:0000092896|AMMECR1::chrX:109561076/-:000…
chr9:95416564-95434428	17864	promotor	IPPK	40.45	30.56	54.36	31.04	22.88	17.06	20.01	14.41	IPPK	ASPN|ECM2		ZNF484	ASPN::chr9:95237208/-:-000179356|ASPN::chr9:95244843/-:-000171721|ZNF484::chr9:95624446/-:0000190018|ZNF484::chr9:95618599/-:0000184171|ECM2::chr9:95285174/-:-000131390|ECM2::chr9:95298373/-:-000118191|IPPK::chr9:95432546/-:0000000000|BICD2::chr9:95527082/-:0000092654|CENPP::chr9:95362538/+:0000054026
chr14:78056204-78090547	34343	promotor	SPTLC2	29.63	37.42	19.85	18.59	16.35	17.06	6.71	8.2	SPTLC2	SLIRP|ISM2|VIPAS39|ADCK1|C14orf178|NOXRED1	ADCK1		SNW1::chr14:78227496/-:0000136949|SLIRP::chr14:78174413/+:-000083866|ISM2::chr14:77965209/-:-000090995|VIPAS39::chr14:77923982/-:-000132222|VIPAS39::chr14:77923707/-:-000132497|ADCK1::chr14:78285310/+:-000194763|ADCK1::chr14:78266425/+:-000175878|AHSA1::chr14:77924372/+:0000131832|SPTLC2::chr14:78083109/-:0000000000|C14orf178::chr14:78227172/+:-000136625|C14orf178::chr14:78235740/+:-000145193|NOX…
chr7:2190393-2245609	55216	enhancer	CHST12|NUDT1|EIF3B	55.76	21.74	22.25	-1.38	40.99	17.03	8.08	3.8		CHST12|NUDT1|EIF3B			CHST12::chr7:2443194/+:-000197585|MAD1L1::chr7:2270361/-:0000024752|MAD1L1::chr7:2270358/-:0000024749|MAD1L1::chr7:2269777/-:0000024168|MAD1L1::chr7:2272582/-:0000026973|MAD1L1::chr7:2270398/-:0000024789|MAD1L1::chr7:2262388/-:0000016779|MAD1L1::chr7:2270361/-:0000024752|MAD1L1::chr7:2270358/-:0000024749|MAD1L1::chr7:2269777/-:0000024168|MAD1L1::chr7:2272582/-:0000026973|MAD1L1::chr7:2270398/-:00…
chr14:90967013-90991153	24140	enhancer	NRDE2	76.65	25.4	99.24	26.51	42.15	17.02	37.73	21.49		NRDE2			NRDE2::chr14:90798480/-:-000168533|CALM1::chr14:90863326/+:0000103687
chr7:99677457-99700558	23101	promotor	MCM7|ZNF3|AP4M1|COPS6	41.8	28.42	30.89	21.97	24.59	17.02	12.53	14.05	MCM7|ZNF3|AP4M1|COPS6	MBLAC1|AZGP1|STAG3|CNPY4|LAMTOR4|PVRIG|TRIM4		ZNF3|ZSCAN21|ZKSCAN1	TAF6::chr7:99711890/-:0000011332|TAF6::chr7:99716994/-:0000016436|TAF6::chr7:99717020/-:0000016462|TAF6::chr7:99717480/-:0000016922|TRIM4::chr7:99517222/-:-000160235|ZKSCAN1::chr7:99621174/+:0000056283|ZKSCAN1::chr7:99627483/+:0000049974|ZKSCAN1::chr7:99613194/+:0000064263|ZKSCAN1::chr7:99621041/+:0000056416|ZKSCAN1::chr7:99616853/+:0000060604|MBLAC1::chr7:99724319/+:-000023761|MBLAC1::chr7:99724…
chr1:19217017-19299742	82725	promotor	ALDH4A1	60.82	22.95	36.54	9.23	41.06	17.01	17.31	10.74	ALDH4A1	TAS1R2			TAS1R2::chr1:19186154/-:-000030863|ALDH4A1::chr1:19216598/-:-000000419|ALDH4A1::chr1:19217384/-:0000000000|ALDH4A1::chr1:19229292/-:0000000000|ALDH4A1::chr1:19215947/-:-000001070
chr2:218514620-218578930	64310	genebody_intron	DIRC3	53.14	42.26	49.68	29.21	20.22	17	13.34	15.36					TNS1::chr2:218762691/-:0000183761|TNS1::chr2:218771973/-:0000193043|TNS1::chr2:218765234/-:0000186304|TNS1::chr2:218771107/-:0000192177
chr9:110494663-110533790	39127	other		31.2	38.2	38.78	33.24	16.61	16.99	11.66	13.59
chr3:49481032-49520716	39684	promotor	DAG1	60.57	44.21	59.06	37.12	25.38	16.98	16.65	13.82	DAG1	NICN1|USP4|C3orf62|GPX1|BSN|DAG1|APEH|RHOA|AMT			NICN1::chr3:49466756/-:-000014276|USP4::chr3:49377535/-:-000103497|C3orf62::chr3:49314507/-:-000166525|GPX1::chr3:49395790/-:-000085242|BSN::chr3:49591921/+:-000071205|DAG1::chr3:49526130/+:-000005414|DAG1::chr3:49514281/+:0000000000|DAG1::chr3:49524686/+:-000003970|DAG1::chr3:49530259/+:-000009543|DAG1::chr3:49547851/+:-000027135|DAG1::chr3:49508397/+:0000000000|DAG1::chr3:49506135/+:0000000000|…
chr2:33141170-33173926	32756	promotor	LTBP1	55.01	57.28	32.49	51.4	19.37	16.96	4.73	9.21	LTBP1	LTBP1			LTBP1::chr2:33359663/+:-000185737|LTBP1::chr2:33172368/+:0000000000|LTBP1::chr2:33359663/+:-000185737|LTBP1::chr2:33172368/+:0000000000
chr8:102368440-102409805	41365	enhancer	ZNF706|GRHL2	45.84	39.11	26.48	17.74	19.31	16.95	7.11	6.94		ZNF706|GRHL2		GRHL2	ZNF706::chr8:102214674/-:-000153766|ZNF706::chr8:102213970/-:-000154470|ZNF706::chr8:102216920/-:-000151520|ZNF706::chr8:102218291/-:-000150149|ZNF706::chr8:102217959/-:-000150481|GRHL2::chr8:102504667/+:-000094862
chr9:93708350-93737187	28837	3 prime	SYK	24.96	37.68	18.87	21.41	15.91	16.95	7.74	9.93			SYK		SYK::chr9:93606139/+:0000102211|SYK::chr9:93563961/+:0000144389|SYK::chr9:93589701/+:0000118649|SYK::chr9:93564208/+:0000144142|SYK::chr9:93606139/+:0000102211|SYK::chr9:93563961/+:0000144389|SYK::chr9:93589701/+:0000118649|SYK::chr9:93564208/+:0000144142
chr3:124553115-124620737	67622	promotor	ITGB5	60.73	27.31	36.65	12.07	36.21	16.94	13.99	10.23	ITGB5				MUC13::chr3:124653594/-:0000032857|ITGB5::chr3:124606151/-:0000000000|HEG1::chr3:124774801/-:0000154064|UMPS::chr3:124449212/+:0000103903
chr14:77369139-77386917	17778	enhancer	ANGEL1|CIPC	49.26	30.23	43.62	19.27	28.62	16.94	15.73	12.73		ANGEL1|CIPC			VASH1::chr14:77228234/+:0000140905|LRRC74A::chr14:77292724/+:0000076415|IRF2BPL::chr14:77495041/-:0000108124|ANGEL1::chr14:77279282/-:-000089857|CIPC::chr14:77571999/+:-000185082|CIPC::chr14:77564577/+:-000177660
chr16:80640861-80657951	17090	genebody_exon	CDYL2|CDYL2|CDYL2	41.12	34.13	13.01	6.26	19.69	16.93	6.47	4.68					DYNLRB2::chr16:80574630/+:0000066231|DYNLRB2::chr16:80574848/+:0000066013|CDYL2::chr16:80838174/-:0000180223
[truncated: 25,283 more rows]
