# Supplementary material for: FOXA1 and adaptive response determinants to HER2 targeted therapy in TBCRC 036
Source: NPJ Breast Cancer. 2021 May 12;7:51. doi: 10.1038/s41523-021-00258-0 (PMC8115531; doi:10.1038/s41523-021-00258-0)
Supplement: Supplementary file 5 — Supplementary Data 4 [file 41523_2021_258_MOESM5_ESM.xlsx]

## Sheet: Sheet1
lapatinib/DMSO	baseMean	log2FoldChange	lfcSE	stat	pvalue	padj	siFOXA1/DMSO	baseMean	log2FoldChange	lfcSE	stat	pvalue	padj	siFOXA1+lapatinib/DMSO	baseMean	log2FoldChange	lfcSE	stat	pvalue	padj	Gene	TF	Kinase
ALX4	0.655897	0.206853	0.298423	0.693151	0.488215	NA	ALX4	0.342938	1.07036e-06	0.150595	7.10757e-06	0.999994	NA	ALX4	0.832385	0.363904	0.396802	0.917091	0.359095	NA	ALX4	ALX4
ANKRD30A	0.79854	-0.559887	0.335726	-1.66769	0.0953776	NA	ANKRD30A	0.997657	-0.333494	0.268866	-1.24037	0.214839	NA	ANKRD30A	0.817855	-0.732918	0.416253	-1.76075	0.0782801	NA	ANKRD30A	ANKRD30A
BARHL1	0.715627	0.537356	0.326969	1.64345	0.10029	NA	BARHL1	0	NA	NA	NA	NA	NA	BARHL1	0.161609	0.120689	0.195941	0.615947	0.537929	NA	BARHL1	BARHL1
BARX1	0.38772	0.154622	0.192453	0.803427	0.421728	NA	BARX1	0	NA	NA	NA	NA	NA	BARX1	0	NA	NA	NA	NA	NA	BARX1	BARX1
CBFA2T3	0	NA	NA	NA	NA	NA	CBFA2T3	0.171987	0.0665179	0.10796	0.616133	0.537807	NA	CBFA2T3	0	NA	NA	NA	NA	NA	CBFA2T3	CBFA2T3
CDX1	0.166939	0.091344	0.150595	0.606556	0.544146	NA	CDX1	0	NA	NA	NA	NA	NA	CDX1	0	NA	NA	NA	NA	NA	CDX1	CDX1
CDX2	0.155999	-0.0839832	0.146722	-0.572395	0.567054	NA	CDX2	0.163074	-0.0649519	0.106542	-0.609637	0.542102	NA	CDX2	0.159814	-0.117673	0.194805	-0.604056	0.545806	NA	CDX2	CDX2
CELF2	0.160968	0.0893077	0.14899	0.599419	0.548893	NA	CELF2	0	NA	NA	NA	NA	NA	CELF2	0.345945	0.33607	0.310088	1.08379	0.278458	NA	CELF2	CELF2
CREB3L3	0.19386	0.0996539	0.156934	0.635006	0.525425	NA	CREB3L3	0	NA	NA	NA	NA	NA	CREB3L3	0	NA	NA	NA	NA	NA	CREB3L3	CREB3L3
CTRB1	0.677014	-0.097567	0.232857	-0.418999	0.675217	NA	CTRB1	0.845451	-0.0567124	0.21027	-0.269713	0.787381	NA	CTRB1	0.668119	-0.142758	0.298588	-0.478112	0.632571	NA	CTRB1	CTRB1
DACH1	1.61982	0.0124264	0.363344	0.0342	0.972718	NA	DACH1	1.00578	-0.224237	0.228068	-0.983202	0.325508	NA	DACH1	0.822249	-0.523307	0.367262	-1.42489	0.15419	NA	DACH1	DACH1
DBX2	0.354828	0.259245	0.242991	1.06689	0.286021	NA	DBX2	0	NA	NA	NA	NA	NA	DBX2	0	NA	NA	NA	NA	NA	DBX2	DBX2
DLX6	0.155999	-0.0839832	0.146722	-0.572395	0.567054	NA	DLX6	0.163074	-0.0649519	0.106542	-0.609637	0.542102	NA	DLX6	0.159814	-0.117673	0.194805	-0.604056	0.545806	NA	DLX6	DLX6
DMRT2	0	NA	NA	NA	NA	NA	DMRT2	0.160611	0.0640414	0.106008	0.604118	0.545765	NA	DMRT2	0.161609	0.120689	0.195941	0.615947	0.537929	NA	DMRT2	DMRT2
DUXA	0.675904	-0.171262	0.296185	-0.578227	0.563111	NA	DUXA	0.506298	-0.242049	0.196473	-1.23197	0.217959	NA	DUXA	0.493832	-0.418152	0.339823	-1.2305	0.21851	NA	DUXA	DUXA
EGR4	0	NA	NA	NA	NA	NA	EGR4	0	NA	NA	NA	NA	NA	EGR4	0.174069	0.125912	0.199844	0.630052	0.52866	NA	EGR4	EGR4
ELF3	20822.6	1.32616	0.0522306	25.3905	3.20988e-142	2.09109e-139	ELF3	11981.2	-0.11081	0.0546826	-2.02643	0.0427212	0.0866693	ELF3	21030.9	1.29985	0.0336929	38.5793	0	0	ELF3	ELF3
EMX1	0.19386	0.0996539	0.156934	0.635006	0.525425	NA	EMX1	0	NA	NA	NA	NA	NA	EMX1	0	NA	NA	NA	NA	NA	EMX1	EMX1
EN1	0.477464	-0.101691	0.277363	-0.366633	0.713893	NA	EN1	0.984569	0.139506	0.255715	0.54555	0.585375	NA	EN1	0.495899	-0.135459	0.354598	-0.382006	0.702457	NA	EN1	EN1
ETV3L	0	NA	NA	NA	NA	NA	ETV3L	0.160611	0.0640414	0.106008	0.604118	0.545765	NA	ETV3L	0	NA	NA	NA	NA	NA	ETV3L	ETV3L
ETV5	0.32799	0.00469059	0.208509	0.0224959	0.982052	NA	ETV5	1.00028	0.347557	0.275651	1.26086	0.207359	NA	ETV5	0.33729	0.00439126	0.271992	0.0161449	0.987119	NA	ETV5	ETV5
FLI1	0.160968	0.0893077	0.14899	0.599419	0.548893	NA	FLI1	0	NA	NA	NA	NA	NA	FLI1	0	NA	NA	NA	NA	NA	FLI1	FLI1
FOXC2	0.161051	-0.085659	0.148105	-0.578365	0.563017	NA	FOXC2	0.170951	-0.0666742	0.107892	-0.617971	0.536594	NA	FOXC2	0.327024	-0.000137468	0.270948	-0.000507362	0.999595	NA	FOXC2	FOXC2
FOXD3	0	NA	NA	NA	NA	NA	FOXD3	0	NA	NA	NA	NA	NA	FOXD3	0.161609	0.120689	0.195941	0.615947	0.537929	NA	FOXD3	FOXD3
FOXD4L3	0.548689	0.339284	0.271912	1.24777	0.212115	NA	FOXD4L3	0.492404	0.121529	0.143279	0.848198	0.396328	NA	FOXD4L3	0.348137	0.194403	0.243261	0.799153	0.424201	NA	FOXD4L3	FOXD4L3
FOXD4L5	0	NA	NA	NA	NA	NA	FOXD4L5	0.49321	0.239047	0.195809	1.22082	0.222154	NA	FOXD4L5	0.161609	0.120689	0.195941	0.615947	0.537929	NA	FOXD4L5	FOXD4L5
FOXE3	0.354357	0.0134919	0.210977	0.0639497	0.94901	NA	FOXE3	0.328285	-0.00199208	0.149833	-0.0132953	0.989392	NA	FOXE3	0.338277	0.00586521	0.272095	0.0215557	0.982802	NA	FOXE3	FOXE3
FOXG1	0.19386	0.0996539	0.156934	0.635006	0.525425	NA	FOXG1	0	NA	NA	NA	NA	NA	FOXG1	0	NA	NA	NA	NA	NA	FOXG1	FOXG1
FOXI2	0	NA	NA	NA	NA	NA	FOXI2	0.164135	0.0648294	0.106634	0.607963	0.543212	NA	FOXI2	0	NA	NA	NA	NA	NA	FOXI2	FOXI2
FOXS1	0	NA	NA	NA	NA	NA	FOXS1	0.32827	0.0995679	0.130669	0.761988	0.446067	NA	FOXS1	0.174069	0.125912	0.199844	0.630052	0.52866	NA	FOXS1	FOXS1
GATA1	0	NA	NA	NA	NA	NA	GATA1	0	NA	NA	NA	NA	NA	GATA1	0.348137	0.194403	0.243261	0.799153	0.424201	NA	GATA1	GATA1
GATA4	0.488875	0.331273	0.26937	1.22981	0.21877	NA	GATA4	0	NA	NA	NA	NA	NA	GATA4	0.333485	0.332595	0.308794	1.07708	0.281445	NA	GATA4	GATA4
GBX1	0	NA	NA	NA	NA	NA	GBX1	0.164135	0.0648294	0.106634	0.607963	0.543212	NA	GBX1	0	NA	NA	NA	NA	NA	GBX1	GBX1
GHRHR	0	NA	NA	NA	NA	NA	GHRHR	0	NA	NA	NA	NA	NA	GHRHR	0.522206	0.238547	0.265748	0.897644	0.369375	NA	GHRHR	GHRHR
GLI1	0.832459	-0.319417	0.346359	-0.922213	0.356417	NA	GLI1	1.16586	-0.0872495	0.289765	-0.301105	0.763335	NA	GLI1	0.654852	-0.649534	0.401589	-1.61741	0.105789	NA	GLI1	GLI1
GRID1	0.160496	-0.085477	0.147956	-0.577719	0.563454	NA	GRID1	0.339661	0.000788419	0.150429	0.00524114	0.995818	NA	GRID1	0.512346	0.0973017	0.289767	0.335793	0.737027	NA	GRID1	GRID1
HAND1	0.155999	-0.0839832	0.146722	-0.572395	0.567054	NA	HAND1	0.163074	-0.0649519	0.106542	-0.609637	0.542102	NA	HAND1	0.159814	-0.117673	0.194805	-0.604056	0.545806	NA	HAND1	HAND1
HLA-DRB1	0	NA	NA	NA	NA	NA	HLA-DRB1	0.160611	0.0640414	0.106008	0.604118	0.545765	NA	HLA-DRB1	0.161609	0.120689	0.195941	0.615947	0.537929	NA	HLA-DRB1	HLA-DRB1
HMGA2	0.161051	-0.085659	0.148105	-0.578365	0.563017	NA	HMGA2	0.170951	-0.0666742	0.107892	-0.617971	0.536594	NA	HMGA2	0.165414	-0.12004	0.19662	-0.610516	0.54152	NA	HMGA2	HMGA2
HMX2	0	NA	NA	NA	NA	NA	HMX2	0.164135	0.0648294	0.106634	0.607963	0.543212	NA	HMX2	0	NA	NA	NA	NA	NA	HMX2	HMX2
HNF4A	0	NA	NA	NA	NA	NA	HNF4A	0.160611	0.0640414	0.106008	0.604118	0.545765	NA	HNF4A	0.343752	0.193395	0.242705	0.796833	0.425548	NA	HNF4A	HNF4A
HOPX	0.333877	0.144988	0.186887	0.775805	0.437864	NA	HOPX	0	NA	NA	NA	NA	NA	HOPX	0	NA	NA	NA	NA	NA	HOPX	HOPX
HOXA10	0	NA	NA	NA	NA	NA	HOXA10	0	NA	NA	NA	NA	NA	HOXA10	0.174069	0.125912	0.199844	0.630052	0.52866	NA	HOXA10	HOXA10
HOXA4	0.155999	-0.0839832	0.146722	-0.572395	0.567054	NA	HOXA4	0.335062	0.00191702	0.150193	0.0127637	0.989816	NA	HOXA4	0.33169	0.00691873	0.271437	0.0254893	0.979665	NA	HOXA4	HOXA4
HOXA5	0	NA	NA	NA	NA	NA	HOXA5	0	NA	NA	NA	NA	NA	HOXA5	0.171876	0.125027	0.199189	0.627679	0.530215	NA	HOXA5	HOXA5
HOXA6	0	NA	NA	NA	NA	NA	HOXA6	0.164135	0.0648294	0.106634	0.607963	0.543212	NA	HOXA6	0	NA	NA	NA	NA	NA	HOXA6	HOXA6
HOXB13	0.483989	-0.0992614	0.277632	-0.357528	0.720696	NA	HOXB13	0.334025	-0.185862	0.17502	-1.06195	0.288258	NA	HOXB13	0.499297	-0.134749	0.354729	-0.379864	0.704046	NA	HOXB13	HOXB13
HOXB2	1.3176	0.592743	0.334773	1.77058	0.0766303	NA	HOXB2	0.332599	0.184175	0.174703	1.05422	0.291782	NA	HOXB2	0	NA	NA	NA	NA	NA	HOXB2	HOXB2
HOXB3	0.998785	0.315394	0.314077	1.00419	0.315287	NA	HOXB3	0.335086	-0.00189995	0.150195	-0.0126499	0.989907	NA	HOXB3	0.327024	-0.000137468	0.270948	-0.000507362	0.999595	NA	HOXB3	HOXB3
HOXB4	0.316968	0.00441903	0.207421	0.0213047	0.983003	NA	HOXB4	0.163074	-0.0649519	0.106542	-0.609637	0.542102	NA	HOXB4	0.159814	-0.117673	0.194805	-0.604056	0.545806	NA	HOXB4	HOXB4
HOXB7	0	NA	NA	NA	NA	NA	HOXB7	0	NA	NA	NA	NA	NA	HOXB7	0.161609	0.120689	0.195941	0.615947	0.537929	NA	HOXB7	HOXB7
HOXC12	0.52185	0.128128	0.280374	0.45699	0.647678	NA	HOXC12	0.170951	-0.0666742	0.107892	-0.617971	0.536594	NA	HOXC12	0.165414	-0.12004	0.19662	-0.610516	0.54152	NA	HOXC12	HOXC12
HOXD1	0.54372	0.0874555	0.227275	0.3848	0.700386	NA	HOXD1	0.163074	-0.0649519	0.106542	-0.609637	0.542102	NA	HOXD1	0.159814	-0.117673	0.194805	-0.604056	0.545806	NA	HOXD1	HOXD1
HOXD8	0.160968	0.0893077	0.14899	0.599419	0.548893	NA	HOXD8	0	NA	NA	NA	NA	NA	HOXD8	0	NA	NA	NA	NA	NA	HOXD8	HOXD8
HOXD9	0	NA	NA	NA	NA	NA	HOXD9	0.164135	0.0648294	0.106634	0.607963	0.543212	NA	HOXD9	0	NA	NA	NA	NA	NA	HOXD9	HOXD9
HPR	0.19386	0.0996539	0.156934	0.635006	0.525425	NA	HPR	0.160611	0.0640414	0.106008	0.604118	0.545765	NA	HPR	0	NA	NA	NA	NA	NA	HPR	HPR
HSF5	0	NA	NA	NA	NA	NA	HSF5	0.171987	0.0665179	0.10796	0.616133	0.537807	NA	HSF5	0	NA	NA	NA	NA	NA	HSF5	HSF5
IL12RB1	1.03765	0.480546	0.366194	1.31227	0.189429	NA	IL12RB1	0.342938	1.07036e-06	0.150595	7.10757e-06	0.999994	NA	IL12RB1	0.33729	0.00439126	0.271992	0.0161449	0.987119	NA	IL12RB1	IL12RB1
IRF4	0.321548	-0.236543	0.237523	-0.995873	0.319312	NA	IRF4	0.338624	-0.186529	0.175297	-1.06407	0.287295	NA	IRF4	0.329623	-0.32285	0.307134	-1.05117	0.293181	NA	IRF4	IRF4
IRX1	0.38772	0.154622	0.192453	0.803427	0.421728	NA	IRX1	0	NA	NA	NA	NA	NA	IRX1	0	NA	NA	NA	NA	NA	IRX1	IRX1
IRX4	0.311999	-0.134111	0.182283	-0.735729	0.461896	NA	IRX4	0.498136	-0.0470587	0.159439	-0.295153	0.767877	NA	IRX4	0.319629	-0.183864	0.238401	-0.771239	0.440565	NA	IRX4	IRX4
KCNH8	0.527737	0.336703	0.271103	1.24197	0.214246	NA	KCNH8	0.324746	0.183022	0.174219	1.05053	0.293474	NA	KCNH8	0.82858	0.597587	0.384349	1.5548	0.119993	NA	KCNH8	KCNH8
KLF1	0.515325	0.126737	0.280148	0.452395	0.650985	NA	KLF1	0.656554	0.145529	0.218297	0.666654	0.504993	NA	KLF1	0.845831	0.459464	0.429397	1.07002	0.28461	NA	KLF1	KLF1
L3MBTL4	0.833849	-0.0770291	0.33701	-0.228567	0.819206	NA	L3MBTL4	0.978933	-0.00356796	0.216235	-0.0165003	0.986835	NA	L3MBTL4	0.830988	-0.117131	0.418988	-0.279557	0.779818	NA	L3MBTL4	L3MBTL4
LASS3	0	NA	NA	NA	NA	NA	LASS3	0.321223	0.0987897	0.130192	0.758802	0.447971	NA	LASS3	0	NA	NA	NA	NA	NA	LASS3	LASS3
LEF1	0.554659	0.340016	0.272138	1.24942	0.21151	NA	LEF1	0	NA	NA	NA	NA	NA	LEF1	0	NA	NA	NA	NA	NA	LEF1	LEF1
LHX1	0.321548	-0.236543	0.237523	-0.995873	0.319312	NA	LHX1	0.338624	-0.186529	0.175297	-1.06407	0.287295	NA	LHX1	0.329623	-0.32285	0.307134	-1.05117	0.293181	NA	LHX1	LHX1
LHX2	0.160496	-0.085477	0.147956	-0.577719	0.563454	NA	LHX2	0.331808	-0.00111251	0.15002	-0.00741573	0.994083	NA	LHX2	0.164209	-0.119508	0.196236	-0.609002	0.542523	NA	LHX2	LHX2
LHX3	0.320993	-0.13589	0.183376	-0.741042	0.458668	NA	LHX3	0.335347	-0.101006	0.131376	-0.76883	0.441994	NA	LHX3	0.328417	-0.185939	0.239579	-0.776106	0.437686	NA	LHX3	LHX3
LILRB1	0	NA	NA	NA	NA	NA	LILRB1	0	NA	NA	NA	NA	NA	LILRB1	0.174069	0.125912	0.199844	0.630052	0.52866	NA	LILRB1	LILRB1
LZTS1	0	NA	NA	NA	NA	NA	LZTS1	0.171987	0.0665179	0.10796	0.616133	0.537807	NA	LZTS1	0.161609	0.120689	0.195941	0.615947	0.537929	NA	LZTS1	LZTS1
MAF	0.709657	0.416419	0.295068	1.41126	0.158167	NA	MAF	0.160611	0.0640414	0.106008	0.604118	0.545765	NA	MAF	0.517821	0.434046	0.342757	1.26634	0.205392	NA	MAF	MAF
MASP1	0	NA	NA	NA	NA	NA	MASP1	0.321223	0.0987897	0.130192	0.758802	0.447971	NA	MASP1	0	NA	NA	NA	NA	NA	MASP1	MASP1
MKX	0.837791	-0.0781323	0.336969	-0.231868	0.816641	NA	MKX	0.670409	-0.146906	0.218518	-0.672285	0.501402	NA	MKX	0.488232	-0.41727	0.33958	-1.22878	0.219153	NA	MKX	MKX
MMP14	1.17766	0.558106	0.376158	1.4837	0.137888	NA	MMP14	0.335086	-0.00189995	0.150195	-0.0126499	0.989907	NA	MMP14	0.339483	0.00532746	0.272212	0.019571	0.984386	NA	MMP14	MMP14
MYOG	0.161051	-0.085659	0.148105	-0.578365	0.563017	NA	MYOG	0.170951	-0.0666742	0.107892	-0.617971	0.536594	NA	MYOG	0.327024	-0.000137468	0.270948	-0.000507362	0.999595	NA	MYOG	MYOG
NANOG	0.320993	-0.13589	0.183376	-0.741042	0.458668	NA	NANOG	0.335347	-0.101006	0.131376	-0.76883	0.441994	NA	NANOG	0.500293	-0.0846398	0.288567	-0.293311	0.769284	NA	NANOG	NANOG
NEGR1	0.527737	0.336703	0.271103	1.24197	0.214246	NA	NEGR1	0.321223	0.0987897	0.130192	0.758802	0.447971	NA	NEGR1	0.853499	0.797479	0.425935	1.8723	0.061165	NA	NEGR1	NEGR1
NID1	0.161051	-0.085659	0.148105	-0.578365	0.563017	NA	NID1	0.514926	0.0495895	0.159632	0.310648	0.756068	NA	NID1	0.165414	-0.12004	0.19662	-0.610516	0.54152	NA	NID1	NID1
NKX2-2	0	NA	NA	NA	NA	NA	NKX2-2	0	NA	NA	NA	NA	NA	NKX2-2	0.174069	0.125912	0.199844	0.630052	0.52866	NA	NKX2-2	NKX2-2
NKX2-5	0	NA	NA	NA	NA	NA	NKX2-5	0.171987	0.0665179	0.10796	0.616133	0.537807	NA	NKX2-5	0	NA	NA	NA	NA	NA	NKX2-5	NKX2-5
NKX3-2	0.58158	0.190601	0.211379	0.901702	0.367215	NA	NKX3-2	0.481834	0.120759	0.142865	0.845267	0.397962	NA	NKX3-2	0.171876	0.125027	0.199189	0.627679	0.530215	NA	NKX3-2	NKX3-2
NKX6-1	0.160968	0.0893077	0.14899	0.599419	0.548893	NA	NKX6-1	0	NA	NA	NA	NA	NA	NKX6-1	0.171876	0.125027	0.199189	0.627679	0.530215	NA	NKX6-1	NKX6-1
NKX6-2	0.311999	-0.134111	0.182283	-0.735729	0.461896	NA	NKX6-2	0.326148	-0.100002	0.130764	-0.764748	0.444422	NA	NKX6-2	0.491505	-0.0820377	0.288251	-0.284606	0.775946	NA	NKX6-2	NKX6-2
NOTO	0	NA	NA	NA	NA	NA	NOTO	0	NA	NA	NA	NA	NA	NOTO	0.171876	0.125027	0.199189	0.627679	0.530215	NA	NOTO	NOTO
NR0B2	0	NA	NA	NA	NA	NA	NR0B2	0.171987	0.0665179	0.10796	0.616133	0.537807	NA	NR0B2	0	NA	NA	NA	NA	NA	NR0B2	NR0B2
NR1H4	0	NA	NA	NA	NA	NA	NR1H4	0	NA	NA	NA	NA	NA	NR1H4	0.174069	0.125912	0.199844	0.630052	0.52866	NA	NR1H4	NR1H4
NR1I2	0.317051	-0.235432	0.23705	-0.993176	0.320624	NA	NR1I2	0.334025	-0.185862	0.17502	-1.06195	0.288258	NA	NR1I2	0.497105	-0.135873	0.354638	-0.38313	0.701623	NA	NR1I2	NR1I2
NR5A1	0	NA	NA	NA	NA	NA	NR5A1	0	NA	NA	NA	NA	NA	NR5A1	0.323218	0.188714	0.240096	0.785992	0.431872	NA	NR5A1	NR5A1
NR5A2	0	NA	NA	NA	NA	NA	NR5A2	0.164135	0.0648294	0.106634	0.607963	0.543212	NA	NR5A2	0.495094	0.430633	0.341827	1.2598	0.207743	NA	NR5A2	NR5A2
ONECUT2	0.79993	-0.259031	0.314098	-0.824684	0.409551	NA	ONECUT2	1.98756	0.288009	0.33083	0.870565	0.383991	NA	ONECUT2	0.822115	-0.341754	0.395081	-0.865024	0.387026	NA	ONECUT2	ONECUT2
OTP	0	NA	NA	NA	NA	NA	OTP	0.160611	0.0640414	0.106008	0.604118	0.545765	NA	OTP	0	NA	NA	NA	NA	NA	OTP	OTP
OTX2	0.166939	0.091344	0.150595	0.606556	0.544146	NA	OTX2	0	NA	NA	NA	NA	NA	OTX2	0	NA	NA	NA	NA	NA	OTX2	OTX2
PDX1	0	NA	NA	NA	NA	NA	PDX1	0	NA	NA	NA	NA	NA	PDX1	0.171876	0.125027	0.199189	0.627679	0.530215	NA	PDX1	PDX1
PGR	0.354911	0.0132964	0.211022	0.0630096	0.949759	NA	PGR	0.170951	-0.0666742	0.107892	-0.617971	0.536594	NA	PGR	0.165414	-0.12004	0.19662	-0.610516	0.54152	NA	PGR	PGR
PITX3	0.320993	-0.13589	0.183376	-0.741042	0.458668	NA	PITX3	0.667946	-0.00123257	0.209404	-0.00588606	0.995304	NA	PITX3	0.328417	-0.185939	0.239579	-0.776106	0.437686	NA	PITX3	PITX3
PKNOX2	0.155999	-0.0839832	0.146722	-0.572395	0.567054	NA	PKNOX2	0.656284	0.147765	0.218303	0.676883	0.49848	NA	PKNOX2	0.333883	0.00785524	0.271665	0.0289152	0.976932	NA	PKNOX2	PKNOX2
POU1F1	0.515963	-0.0536141	0.22435	-0.238975	0.811125	NA	POU1F1	0.666648	-0.00463173	0.20942	-0.0221169	0.982355	NA	POU1F1	0.664314	0.00436976	0.364071	0.0120025	0.990424	NA	POU1F1	POU1F1
POU3F1	0.489877	0.0759357	0.225049	0.337418	0.735802	NA	POU3F1	0.163074	-0.0649519	0.106542	-0.609637	0.542102	NA	POU3F1	0.159814	-0.117673	0.194805	-0.604056	0.545806	NA	POU3F1	POU3F1
POU3F2	0.160968	0.0893077	0.14899	0.599419	0.548893	NA	POU3F2	0.160611	0.0640414	0.106008	0.604118	0.545765	NA	POU3F2	0.171876	0.125027	0.199189	0.627679	0.530215	NA	POU3F2	POU3F2
POU4F3	0.32799	0.00469059	0.208509	0.0224959	0.982052	NA	POU4F3	0.331562	-0.00277957	0.150012	-0.018529	0.985217	NA	POU4F3	0.339483	0.00532746	0.272212	0.019571	0.984386	NA	POU4F3	POU4F3
POU5F2	0.155999	-0.0839832	0.146722	-0.572395	0.567054	NA	POU5F2	0.163074	-0.0649519	0.106542	-0.609637	0.542102	NA	POU5F2	0.159814	-0.117673	0.194805	-0.604056	0.545806	NA	POU5F2	POU5F2
PRKCDBP	0.650845	0.209524	0.298395	0.702172	0.482572	NA	PRKCDBP	0.335062	0.00191702	0.150193	0.0127637	0.989816	NA	PRKCDBP	0.4933	0.153607	0.35514	0.432524	0.66536	NA	PRKCDBP	PRKCDBP
PROX1	0.166939	0.091344	0.150595	0.606556	0.544146	NA	PROX1	0	NA	NA	NA	NA	NA	PROX1	0.161609	0.120689	0.195941	0.615947	0.537929	NA	PROX1	PROX1
RBPJL	0.160968	0.0893077	0.14899	0.599419	0.548893	NA	RBPJL	0	NA	NA	NA	NA	NA	RBPJL	0	NA	NA	NA	NA	NA	RBPJL	RBPJL
RHOXF1	0.160968	0.0893077	0.14899	0.599419	0.548893	NA	RHOXF1	0.171987	0.0665179	0.10796	0.616133	0.537807	NA	RHOXF1	0.507554	0.549837	0.377411	1.45687	0.145153	NA	RHOXF1	RHOXF1
RORB	0.19386	0.0996539	0.156934	0.635006	0.525425	NA	RORB	0	NA	NA	NA	NA	NA	RORB	0	NA	NA	NA	NA	NA	RORB	RORB
RUNX1T1	0	NA	NA	NA	NA	NA	RUNX1T1	0	NA	NA	NA	NA	NA	RUNX1T1	0.174069	0.125912	0.199844	0.630052	0.52866	NA	RUNX1T1	RUNX1T1
RXRG	0.63907	-0.185493	0.295755	-0.627185	0.530538	NA	RXRG	0.504976	-0.241965	0.196445	-1.23172	0.218055	NA	RXRG	0.490643	-0.417651	0.339685	-1.22952	0.218876	NA	RXRG	RXRG
SEBOX	0.644205	-0.19552	0.215377	-0.907803	0.363982	NA	SEBOX	1.00503	-0.0574227	0.165558	-0.346843	0.728709	NA	SEBOX	0.661657	-0.260733	0.276647	-0.942475	0.345949	NA	SEBOX	SEBOX
SIM1	1.03176	0.166526	0.313994	0.530347	0.595871	NA	SIM1	0.663124	-0.00385366	0.161469	-0.0238663	0.980959	NA	SIM1	0.664314	0.00436976	0.364071	0.0120025	0.990424	NA	SIM1	SIM1
SIX3	0.166939	0.091344	0.150595	0.606556	0.544146	NA	SIX3	0	NA	NA	NA	NA	NA	SIX3	0	NA	NA	NA	NA	NA	SIX3	SIX3
SLC26A3	0.321937	0.142634	0.185489	0.768963	0.441915	NA	SLC26A3	0.171987	0.0665179	0.10796	0.616133	0.537807	NA	SLC26A3	0	NA	NA	NA	NA	NA	SLC26A3	SLC26A3
SNAI2	0.510356	-0.0885732	0.278755	-0.317745	0.750678	NA	SNAI2	0.330748	-0.185385	0.17482	-1.06043	0.288949	NA	SNAI2	0.495899	-0.135459	0.354598	-0.382006	0.702457	NA	SNAI2	SNAI2
SOX10	0.882094	0.297479	0.317292	0.937556	0.348472	NA	SOX10	0.167674	-0.0659702	0.107343	-0.614576	0.538835	NA	SOX10	0.164209	-0.119508	0.196236	-0.609002	0.542523	NA	SOX10	SOX10
SOX2	0.704216	0.0279786	0.287488	0.0973209	0.922472	NA	SOX2	0.330748	-0.185385	0.17482	-1.06043	0.288949	NA	SOX2	0.324023	-0.321246	0.306523	-1.04803	0.294623	NA	SOX2	SOX2
SOX8	0.311999	-0.134111	0.182283	-0.735729	0.461896	NA	SOX8	0.48676	-0.0503384	0.159508	-0.315586	0.752317	NA	SOX8	0.319629	-0.183864	0.238401	-0.771239	0.440565	NA	SOX8	SOX8
SPIC	0.166939	0.091344	0.150595	0.606556	0.544146	NA	SPIC	0	NA	NA	NA	NA	NA	SPIC	0	NA	NA	NA	NA	NA	SPIC	SPIC
ST18	0	NA	NA	NA	NA	NA	ST18	0.164135	0.0648294	0.106634	0.607963	0.543212	NA	ST18	0.161609	0.120689	0.195941	0.615947	0.537929	NA	ST18	ST18
STAT4	0.488403	0.119744	0.279084	0.429061	0.667879	NA	STAT4	0.49242	0.0817286	0.204132	0.400372	0.688882	NA	STAT4	0.164209	-0.119508	0.196236	-0.609002	0.542523	NA	STAT4	STAT4
TBPL2	0	NA	NA	NA	NA	NA	TBPL2	0	NA	NA	NA	NA	NA	TBPL2	0.171876	0.125027	0.199189	0.627679	0.530215	NA	TBPL2	TBPL2
TBR1	0	NA	NA	NA	NA	NA	TBR1	0.164135	0.0648294	0.106634	0.607963	0.543212	NA	TBR1	0	NA	NA	NA	NA	NA	TBR1	TBR1
TBX20	0.155999	-0.0839832	0.146722	-0.572395	0.567054	NA	TBX20	0.323686	-0.0008633	0.149579	-0.00577152	0.995395	NA	TBX20	0.333883	0.00785524	0.271665	0.0289152	0.976932	NA	TBX20	TBX20
TBX4	0.160968	0.0893077	0.14899	0.599419	0.548893	NA	TBX4	0	NA	NA	NA	NA	NA	TBX4	0	NA	NA	NA	NA	NA	TBX4	TBX4
TBX5	0.333877	0.144988	0.186887	0.775805	0.437864	NA	TBX5	0.164135	0.0648294	0.106634	0.607963	0.543212	NA	TBX5	0	NA	NA	NA	NA	NA	TBX5	TBX5
TFDP3	0.515408	-0.0900242	0.278925	-0.322754	0.746882	NA	TFDP3	0.674747	-0.00164429	0.239802	-0.00685686	0.994529	NA	TFDP3	0.663108	0.00754788	0.404589	0.0186557	0.985116	NA	TFDP3	TFDP3
TGIF2LY	0.983332	0.201633	0.344842	0.584713	0.558741	NA	TGIF2LY	0.510612	-0.0844287	0.204595	-0.412663	0.679854	NA	TGIF2LY	0.673375	0.0090912	0.364015	0.0249748	0.980075	NA	TGIF2LY	TGIF2LY
TLX3	0.160968	0.0893077	0.14899	0.599419	0.548893	NA	TLX3	0	NA	NA	NA	NA	NA	TLX3	0	NA	NA	NA	NA	NA	TLX3	TLX3
TSHR	1.31163	0.605823	0.337452	1.79529	0.072608	NA	TSHR	0.336122	0.18469	0.174918	1.05587	0.291029	NA	TSHR	0.335678	0.333208	0.309024	1.07826	0.280917	NA	TSHR	TSHR
TSHZ3	0	NA	NA	NA	NA	NA	TSHZ3	0.324746	0.183022	0.174219	1.05053	0.293474	NA	TSHZ3	0.171876	0.125027	0.199189	0.627679	0.530215	NA	TSHZ3	TSHZ3
TWIST1	0	NA	NA	NA	NA	NA	TWIST1	0.164135	0.0648294	0.106634	0.607963	0.543212	NA	TWIST1	0	NA	NA	NA	NA	NA	TWIST1	TWIST1
WT1	0.316968	0.00441903	0.207421	0.0213047	0.983003	NA	WT1	0.327209	1.62048e-05	0.149772	0.000108197	0.999914	NA	WT1	0.321424	0.00238928	0.270359	0.00883743	0.992949	NA	WT1	WT1
ZEB1	0.155999	-0.0839832	0.146722	-0.572395	0.567054	NA	ZEB1	0.327209	1.62048e-05	0.149772	0.000108197	0.999914	NA	ZEB1	0.665176	0.26554	0.376189	0.705868	0.48027	NA	ZEB1	ZEB1
ZEB2	0.161051	-0.085659	0.148105	-0.578365	0.563017	NA	ZEB2	0.170951	-0.0666742	0.107892	-0.617971	0.536594	NA	ZEB2	0.165414	-0.12004	0.19662	-0.610516	0.54152	NA	ZEB2	ZEB2
ZFP42	0	NA	NA	NA	NA	NA	ZFP42	0.171987	0.0665179	0.10796	0.616133	0.537807	NA	ZFP42	0	NA	NA	NA	NA	NA	ZFP42	ZFP42
ZNF135	1.28247	0.0101431	0.349367	0.0290329	0.976838	NA	ZNF135	0.836784	-0.274009	0.260472	-1.05197	0.292813	NA	ZNF135	0.988337	-0.276402	0.453567	-0.609397	0.542261	NA	ZNF135	ZNF135
ZNF80	0.794043	-0.590549	0.342845	-1.7225	0.0849795	NA	ZNF80	2.32265	0.293652	0.346827	0.84668	0.397174	NA	ZNF80	0.985336	-0.553353	0.445238	-1.24282	0.213933	NA	ZNF80	ZNF80
ZNF91	0.482433	0.0712732	0.224539	0.31742	0.750925	NA	ZNF91	0.339661	0.000788419	0.150429	0.00524114	0.995818	NA	ZNF91	0.507961	0.0960866	0.289611	0.331778	0.740057	NA	ZNF91	ZNF91
ZSCAN10	0.97689	0.0149999	0.347678	0.043143	0.965588	NA	ZSCAN10	0.506298	-0.242049	0.196473	-1.23197	0.217959	NA	ZSCAN10	0.6679	-0.243736	0.374904	-0.650129	0.515609	NA	ZSCAN10	ZSCAN10
ALK	0.52185	0.128128	0.280374	0.45699	0.647678	NA	ALK	0.331562	-0.00277957	0.150012	-0.018529	0.985217	NA	ALK	0.687621	0.154799	0.30008	0.515859	0.605953	NA	ALK		ALK
ALPK2	0	NA	NA	NA	NA	NA	ALPK2	0.164135	0.0648294	0.106634	0.607963	0.543212	NA	ALPK2	0	NA	NA	NA	NA	NA	ALPK2		ALPK2
ANKK1	0	NA	NA	NA	NA	NA	ANKK1	0	NA	NA	NA	NA	NA	ANKK1	0.323218	0.188714	0.240096	0.785992	0.431872	NA	ANKK1		ANKK1
AXL	0.515797	0.335094	0.270597	1.23835	0.215586	NA	AXL	0.171987	0.0665179	0.10796	0.616133	0.537807	NA	AXL	0.174069	0.125912	0.199844	0.630052	0.52866	NA	AXL		AXL
BLK	0	NA	NA	NA	NA	NA	BLK	0	NA	NA	NA	NA	NA	BLK	0.174069	0.125912	0.199844	0.630052	0.52866	NA	BLK		BLK
BMX	0	NA	NA	NA	NA	NA	BMX	0	NA	NA	NA	NA	NA	BMX	0.161609	0.120689	0.195941	0.615947	0.537929	NA	BMX		BMX
CAMK1G	0.160968	0.0893077	0.14899	0.599419	0.548893	NA	CAMK1G	0.164135	0.0648294	0.106634	0.607963	0.543212	NA	CAMK1G	0.171876	0.125027	0.199189	0.627679	0.530215	NA	CAMK1G		CAMK1G
CAMK4	0.160496	-0.085477	0.147956	-0.577719	0.563454	NA	CAMK4	0.331808	-0.00111251	0.15002	-0.00741573	0.994083	NA	CAMK4	0.164209	-0.119508	0.196236	-0.609002	0.542523	NA	CAMK4		CAMK4
CDK15	0.333877	0.144988	0.186887	0.775805	0.437864	NA	CDK15	0	NA	NA	NA	NA	NA	CDK15	0	NA	NA	NA	NA	NA	CDK15		CDK15
CDKL2	0.161051	-0.085659	0.148105	-0.578365	0.563017	NA	CDKL2	0.170951	-0.0666742	0.107892	-0.617971	0.536594	NA	CDKL2	0.683235	0.264778	0.376212	0.7038	0.481557	NA	CDKL2		CDKL2
CDKL4	0.488958	0.119496	0.279106	0.428138	0.668551	NA	CDKL4	0.335086	-0.00189995	0.150195	-0.0126499	0.989907	NA	CDKL4	0.672968	0.331371	0.410541	0.807156	0.419576	NA	CDKL4		CDKL4
CKM	1.35461	0.45411	0.394174	1.15206	0.249298	NA	CKM	0.49816	-0.085991	0.204358	-0.420786	0.673911	NA	CKM	0.822516	0.143511	0.419589	0.342029	0.732329	NA	CKM		CKM
CKMT2	0.19386	0.0996539	0.156934	0.635006	0.525425	NA	CKMT2	0	NA	NA	NA	NA	NA	CKMT2	0.174069	0.125912	0.199844	0.630052	0.52866	NA	CKMT2		CKMT2
EPHA10	0.32202	0.00262326	0.207917	0.0126169	0.989933	NA	EPHA10	0.170951	-0.0666742	0.107892	-0.617971	0.536594	NA	EPHA10	0.339483	0.00532746	0.272212	0.019571	0.984386	NA	EPHA10		EPHA10
EPHA3	0.505859	-0.0512003	0.223979	-0.228594	0.819185	NA	EPHA3	0.658747	0.000968624	0.209497	0.00462357	0.996311	NA	EPHA3	0.319629	-0.183864	0.238401	-0.771239	0.440565	NA	EPHA3		EPHA3
FLT1	2.54322	0.93356	0.424655	2.1984	0.0279209	NA	FLT1	0.341902	-0.101751	0.131828	-0.771852	0.440202	NA	FLT1	0.492438	-0.0905842	0.288631	-0.31384	0.753642	NA	FLT1		FLT1
FLT3	0	NA	NA	NA	NA	NA	FLT3	0.160611	0.0640414	0.106008	0.604118	0.545765	NA	FLT3	0.174069	0.125912	0.199844	0.630052	0.52866	NA	FLT3		FLT3
FLT4	0.870708	0.295755	0.317415	0.931759	0.351461	NA	FLT4	1.3058	0.31808	0.252244	1.261	0.207307	NA	FLT4	0.824311	0.336474	0.386028	0.871632	0.383409	NA	FLT4		FLT4
GRK7	0.19386	0.0996539	0.156934	0.635006	0.525425	NA	GRK7	0.160611	0.0640414	0.106008	0.604118	0.545765	NA	GRK7	0.161609	0.120689	0.195941	0.615947	0.537929	NA	GRK7		GRK7
GUCY2D	0.666355	-0.169274	0.296108	-0.571664	0.56755	NA	GUCY2D	1.00193	0.00223681	0.258902	0.00863959	0.993107	NA	GUCY2D	0.483837	-0.416564	0.339384	-1.22741	0.219668	NA	GUCY2D		GUCY2D
HCK	0	NA	NA	NA	NA	NA	HCK	0	NA	NA	NA	NA	NA	HCK	0.171876	0.125027	0.199189	0.627679	0.530215	NA	HCK		HCK
INSRR	0.483989	-0.0992614	0.277632	-0.357528	0.720696	NA	INSRR	0.822906	0.0776319	0.251173	0.309077	0.757263	NA	INSRR	0.325229	-0.321592	0.306655	-1.04871	0.294312	NA	INSRR		INSRR
IRAK3	0.649538	-0.183472	0.295856	-0.620138	0.535167	NA	IRAK3	0.670187	-0.15249	0.21852	-0.69783	0.485284	NA	IRAK3	0.818256	-0.100843	0.376973	-0.267508	0.789078	NA	IRAK3		IRAK3
ITK	0.160968	0.0893077	0.14899	0.599419	0.548893	NA	ITK	0	NA	NA	NA	NA	NA	ITK	0	NA	NA	NA	NA	NA	ITK		ITK
MAP4K4	1.36003	0.476086	0.399407	1.19198	0.233269	NA	MAP4K4	1.0187	0.0934598	0.210485	0.444022	0.657027	NA	MAP4K4	0.667775	0.0114846	0.364065	0.0315455	0.974835	NA	MAP4K4		MAP4K4
MATK	0.160968	0.0893077	0.14899	0.599419	0.548893	NA	MATK	0.324746	0.183022	0.174219	1.05053	0.293474	NA	MATK	0.505361	0.432214	0.342261	1.26282	0.206654	NA	MATK		MATK
NPR2	0.52185	0.128128	0.280374	0.45699	0.647678	NA	NPR2	0.170951	-0.0666742	0.107892	-0.617971	0.536594	NA	NPR2	0.165414	-0.12004	0.19662	-0.610516	0.54152	NA	NPR2		NPR2
NTRK1	1.15984	0.193349	0.308588	0.626559	0.530948	NA	NTRK1	0.502513	-0.0527759	0.159809	-0.330245	0.741215	NA	NTRK1	0.666507	0.00524526	0.364065	0.0144075	0.988505	NA	NTRK1		NTRK1
NTRK2	0.19386	0.0996539	0.156934	0.635006	0.525425	NA	NTRK2	0	NA	NA	NA	NA	NA	NTRK2	0.174069	0.125912	0.199844	0.630052	0.52866	NA	NTRK2		NTRK2
NTRK3	0.327907	0.252907	0.240413	1.05197	0.292815	NA	NTRK3	0.324746	0.183022	0.174219	1.05053	0.293474	NA	NTRK3	0.333485	0.332595	0.308794	1.07708	0.281445	NA	NTRK3		NTRK3
PAK7	0	NA	NA	NA	NA	NA	PAK7	0.515962	0.123169	0.144156	0.854415	0.392875	NA	PAK7	0	NA	NA	NA	NA	NA	PAK7		PAK7
PDGFRA	0.354357	0.0134919	0.210977	0.0639497	0.94901	NA	PDGFRA	0.328285	-0.00199208	0.149833	-0.0132953	0.989392	NA	PDGFRA	0.336085	0.00492896	0.271873	0.0181297	0.985535	NA	PDGFRA		PDGFRA
PIK3CG	0.160968	0.0893077	0.14899	0.599419	0.548893	NA	PIK3CG	0	NA	NA	NA	NA	NA	PIK3CG	0	NA	NA	NA	NA	NA	PIK3CG		PIK3CG
PRKCQ	0	NA	NA	NA	NA	NA	PRKCQ	0	NA	NA	NA	NA	NA	PRKCQ	0.161609	0.120689	0.195941	0.615947	0.537929	NA	PRKCQ		PRKCQ
PRKD1	0	NA	NA	NA	NA	NA	PRKD1	0.171987	0.0665179	0.10796	0.616133	0.537807	NA	PRKD1	0	NA	NA	NA	NA	NA	PRKD1		PRKD1
ROR1	0	NA	NA	NA	NA	NA	ROR1	0.668721	0.388512	0.241483	1.60886	0.107647	NA	ROR1	0.656704	0.495149	0.359448	1.37752	0.16835	NA	ROR1		ROR1
ROS1	0.316496	-0.235295	0.236991	-0.992843	0.320786	NA	ROS1	0.494883	-0.0853903	0.204299	-0.417967	0.675971	NA	ROS1	0.485632	-0.140942	0.354176	-0.397943	0.690672	NA	ROS1		ROS1
STK32A	0.80437	0.150416	0.242083	0.62134	0.534376	NA	STK32A	0.339661	0.000788419	0.150429	0.00524114	0.995818	NA	STK32A	0.858291	0.342439	0.385492	0.888316	0.374371	NA	STK32A		STK32A
STK33	0	NA	NA	NA	NA	NA	STK33	0.171987	0.0665179	0.10796	0.616133	0.537807	NA	STK33	0.335678	0.333208	0.309024	1.07826	0.280917	NA	STK33		STK33
TEK	0.19386	0.0996539	0.156934	0.635006	0.525425	NA	TEK	0.500257	0.239523	0.19596	1.22231	0.221592	NA	TEK	0.174069	0.125912	0.199844	0.630052	0.52866	NA	TEK		TEK
TIE1	0	NA	NA	NA	NA	NA	TIE1	0	NA	NA	NA	NA	NA	TIE1	0.174069	0.125912	0.199844	0.630052	0.52866	NA	TIE1		TIE1
YSK4	0.483154	-0.170373	0.202861	-0.839851	0.400992	NA	YSK4	1.00606	-0.00437691	0.215394	-0.0203205	0.983788	NA	YSK4	0.819461	-0.05949	0.298173	-0.199515	0.84186	NA	YSK4		YSK4
ZAP70	0.316496	-0.235295	0.236991	-0.992843	0.320786	NA	ZAP70	0.663347	-0.000662353	0.23977	-0.00276245	0.997796	NA	ZAP70	0.324023	-0.321246	0.306523	-1.04803	0.294623	NA	ZAP70		ZAP70
2016-03-04	0.161051	-0.085659	0.148105	-0.578365	0.563017	NA	2016-03-04	0.170951	-0.0666742	0.107892	-0.617971	0.536594	NA	2016-03-04	0.165414	-0.12004	0.19662	-0.610516	0.54152	NA	2016-03-04
A1CF	0.321548	-0.236543	0.237523	-0.995873	0.319312	NA	A1CF	1.00382	0.149251	0.263286	0.566877	0.570798	NA	A1CF	0.329623	-0.32285	0.307134	-1.05117	0.293181	NA	A1CF
ABCA6	0.482988	0.0710481	0.224547	0.316406	0.751694	NA	ABCA6	0.342938	1.07036e-06	0.150595	7.10757e-06	0.999994	NA	ABCA6	0.33729	0.00439126	0.271992	0.0161449	0.987119	NA	ABCA6
ABCA8	0.327435	0.00488557	0.208457	0.0234369	0.981302	NA	ABCA8	0.167674	-0.0659702	0.107343	-0.614576	0.538835	NA	ABCA8	0.661496	0.260788	0.376175	0.693262	0.488145	NA	ABCA8
ABCA9	0.715627	0.537356	0.326969	1.64345	0.10029	NA	ABCA9	0.343975	0.101353	0.131755	0.769254	0.441743	NA	ABCA9	0.174069	0.125912	0.199844	0.630052	0.52866	NA	ABCA9
ABCB11	0.166939	0.091344	0.150595	0.606556	0.544146	NA	ABCB11	0.336122	0.18469	0.174918	1.05587	0.291029	NA	ABCB11	0.161609	0.120689	0.195941	0.615947	0.537929	NA	ABCB11
ABCC12	2.38867	0.671237	0.419822	1.59886	0.109851	NA	ABCC12	0.665833	-0.194907	0.244804	-0.796173	0.425932	NA	ABCC12	0.489437	-0.530997	0.375127	-1.41551	0.156918	NA	ABCC12
ABCC13	0.488486	-0.100572	0.277804	-0.362025	0.717334	NA	ABCC13	1.00382	0.149251	0.263286	0.566877	0.570798	NA	ABCC13	0.665301	0.00838544	0.404612	0.0207246	0.983465	NA	ABCC13
ABCC9	1.16037	-0.0827044	0.39346	-0.210198	0.833513	NA	ABCC9	1.83025	0.234587	0.332338	0.705871	0.480269	NA	ABCC9	0.826728	-0.432104	0.428173	-1.00918	0.312888	NA	ABCC9
ABCG5	0	NA	NA	NA	NA	NA	ABCG5	0	NA	NA	NA	NA	NA	ABCG5	0.333485	0.332595	0.308794	1.07708	0.281445	NA	ABCG5
ABCG8	0	NA	NA	NA	NA	NA	ABCG8	0.324746	0.183022	0.174219	1.05053	0.293474	NA	ABCG8	0	NA	NA	NA	NA	NA	ABCG8
ABI3	0	NA	NA	NA	NA	NA	ABI3	0	NA	NA	NA	NA	NA	ABI3	0.345945	0.33607	0.310088	1.08379	0.278458	NA	ABI3
ACADL	0.160496	-0.085477	0.147956	-0.577719	0.563454	NA	ACADL	0.167674	-0.0659702	0.107343	-0.614576	0.538835	NA	ACADL	0.164209	-0.119508	0.196236	-0.609002	0.542523	NA	ACADL
ACADS	0.488958	0.119496	0.279106	0.428138	0.668551	NA	ACADS	0.342938	1.07036e-06	0.150595	7.10757e-06	0.999994	NA	ACADS	0.683235	0.264778	0.376212	0.7038	0.481557	NA	ACADS
ACCN5	0.655814	0.412687	0.294188	1.4028	0.160675	NA	ACCN5	0.496734	0.313331	0.22134	1.41561	0.15689	NA	ACCN5	0.333485	0.332595	0.308794	1.07708	0.281445	NA	ACCN5
ACMSD	0	NA	NA	NA	NA	NA	ACMSD	0.160611	0.0640414	0.106008	0.604118	0.545765	NA	ACMSD	0	NA	NA	NA	NA	NA	ACMSD
ACOT12	0.19386	0.0996539	0.156934	0.635006	0.525425	NA	ACOT12	0	NA	NA	NA	NA	NA	ACOT12	0	NA	NA	NA	NA	NA	ACOT12
ACPT	0.644958	0.014498	0.323422	0.0448269	0.964245	NA	ACPT	0.827235	0.0783854	0.251115	0.31215	0.754927	NA	ACPT	0.820323	0.142854	0.419614	0.340442	0.733523	NA	ACPT
ACR	0.160968	0.0893077	0.14899	0.599419	0.548893	NA	ACR	0	NA	NA	NA	NA	NA	ACR	0	NA	NA	NA	NA	NA	ACR
ACRV1	0.311999	-0.134111	0.182283	-0.735729	0.461896	NA	ACRV1	0.48676	-0.0503384	0.159508	-0.315586	0.752317	NA	ACRV1	0.665574	0.0142442	0.364095	0.0391221	0.968793	NA	ACRV1
ACSL6	0.160496	-0.085477	0.147956	-0.577719	0.563454	NA	ACSL6	0.331808	-0.00111251	0.15002	-0.00741573	0.994083	NA	ACSL6	0.336085	0.00492896	0.271873	0.0181297	0.985535	NA	ACSL6
ACSM5	1.10343	0.323715	0.312987	1.03428	0.301007	NA	ACSM5	0.170951	-0.0666742	0.107892	-0.617971	0.536594	NA	ACSM5	0.165414	-0.12004	0.19662	-0.610516	0.54152	NA	ACSM5
ACTC1	0.166939	0.091344	0.150595	0.606556	0.544146	NA	ACTC1	0.343975	0.101353	0.131755	0.769254	0.441743	NA	ACTC1	0.174069	0.125912	0.199844	0.630052	0.52866	NA	ACTC1
ACTL7A	0	NA	NA	NA	NA	NA	ACTL7A	0.160611	0.0640414	0.106008	0.604118	0.545765	NA	ACTL7A	0.174069	0.125912	0.199844	0.630052	0.52866	NA	ACTL7A
ACTL7B	0.161051	-0.085659	0.148105	-0.578365	0.563017	NA	ACTL7B	0.170951	-0.0666742	0.107892	-0.617971	0.536594	NA	ACTL7B	0.498899	0.150514	0.355359	0.423555	0.67189	NA	ACTL7B
ADAD2	0.166939	0.091344	0.150595	0.606556	0.544146	NA	ADAD2	0.49321	0.239047	0.195809	1.22082	0.222154	NA	ADAD2	0.343752	0.193395	0.242705	0.796833	0.425548	NA	ADAD2
ADAM20	0.316496	-0.235295	0.236991	-0.992843	0.320786	NA	ADAM20	0.330748	-0.185385	0.17482	-1.06043	0.288949	NA	ADAM20	0.485632	-0.140942	0.354176	-0.397943	0.690672	NA	ADAM20
ADAM28	0.19386	0.0996539	0.156934	0.635006	0.525425	NA	ADAM28	0	NA	NA	NA	NA	NA	ADAM28	0	NA	NA	NA	NA	NA	ADAM28
ADAM29	0	NA	NA	NA	NA	NA	ADAM29	0	NA	NA	NA	NA	NA	ADAM29	0.161609	0.120689	0.195941	0.615947	0.537929	NA	ADAM29
ADAM30	0	NA	NA	NA	NA	NA	ADAM30	0	NA	NA	NA	NA	NA	ADAM30	0.161609	0.120689	0.195941	0.615947	0.537929	NA	ADAM30
ADAM32	0.666355	-0.169274	0.296108	-0.571664	0.56755	NA	ADAM32	0.654433	-0.150566	0.218579	-0.688841	0.490923	NA	ADAM32	0.655713	-0.242609	0.374873	-0.647178	0.517517	NA	ADAM32
ADAM33	0	NA	NA	NA	NA	NA	ADAM33	0.164135	0.0648294	0.106634	0.607963	0.543212	NA	ADAM33	0	NA	NA	NA	NA	NA	ADAM33
ADAMTS1	0.321548	-0.236543	0.237523	-0.995873	0.319312	NA	ADAMTS1	0.338624	-0.186529	0.175297	-1.06407	0.287295	NA	ADAMTS1	0.329623	-0.32285	0.307134	-1.05117	0.293181	NA	ADAMTS1
ADAMTS10	0.160968	0.0893077	0.14899	0.599419	0.548893	NA	ADAMTS10	0	NA	NA	NA	NA	NA	ADAMTS10	0	NA	NA	NA	NA	NA	ADAMTS10
ADAMTS12	0.321548	-0.236543	0.237523	-0.995873	0.319312	NA	ADAMTS12	1.1601	0.258075	0.294387	0.876652	0.380676	NA	ADAMTS12	0.329623	-0.32285	0.307134	-1.05117	0.293181	NA	ADAMTS12
ADAMTS15	0	NA	NA	NA	NA	NA	ADAMTS15	0.164135	0.0648294	0.106634	0.607963	0.543212	NA	ADAMTS15	0	NA	NA	NA	NA	NA	ADAMTS15
ADAMTS2	0.166939	0.091344	0.150595	0.606556	0.544146	NA	ADAMTS2	0.321223	0.0987897	0.130192	0.758802	0.447971	NA	ADAMTS2	0.174069	0.125912	0.199844	0.630052	0.52866	NA	ADAMTS2
ADAMTS5	0.160968	0.0893077	0.14899	0.599419	0.548893	NA	ADAMTS5	0	NA	NA	NA	NA	NA	ADAMTS5	0	NA	NA	NA	NA	NA	ADAMTS5
ADAMTS8	0.19386	0.0996539	0.156934	0.635006	0.525425	NA	ADAMTS8	0	NA	NA	NA	NA	NA	ADAMTS8	0.174069	0.125912	0.199844	0.630052	0.52866	NA	ADAMTS8
ADAMTSL1	0.19386	0.0996539	0.156934	0.635006	0.525425	NA	ADAMTSL1	0	NA	NA	NA	NA	NA	ADAMTSL1	0	NA	NA	NA	NA	NA	ADAMTSL1
ADAMTSL2	0.87171	0.136424	0.337843	0.40381	0.686353	NA	ADAMTSL2	1.14765	0.204493	0.269282	0.759403	0.447612	NA	ADAMTSL2	0.671173	0.0143068	0.404669	0.0353543	0.971797	NA	ADAMTSL2
ADARB2	0.676848	0.210732	0.298717	0.705458	0.480525	NA	ADARB2	0.331562	-0.00277957	0.150012	-0.018529	0.985217	NA	ADARB2	0.327024	-0.000137468	0.270948	-0.000507362	0.999595	NA	ADARB2
ADCY2	0.354828	0.259245	0.242991	1.06689	0.286021	NA	ADCY2	0	NA	NA	NA	NA	NA	ADCY2	0	NA	NA	NA	NA	NA	ADCY2
ADCY8	0.19386	0.0996539	0.156934	0.635006	0.525425	NA	ADCY8	0	NA	NA	NA	NA	NA	ADCY8	0	NA	NA	NA	NA	NA	ADCY8
ADD2	0.160496	-0.085477	0.147956	-0.577719	0.563454	NA	ADD2	0.167674	-0.0659702	0.107343	-0.614576	0.538835	NA	ADD2	0.336085	0.00492896	0.271873	0.0181297	0.985535	NA	ADD2
ADH1B	0.843704	0.605967	0.340804	1.77805	0.0753956	NA	ADH1B	0.488881	0.238751	0.195713	1.2199	0.222503	NA	ADH1B	0.681623	0.672287	0.403925	1.66439	0.0960354	NA	ADH1B
ADH6	0.160496	-0.085477	0.147956	-0.577719	0.563454	NA	ADH6	0.167674	-0.0659702	0.107343	-0.614576	0.538835	NA	ADH6	0.499887	0.151887	0.355388	0.427382	0.669101	NA	ADH6
ADIG	0.160968	0.0893077	0.14899	0.599419	0.548893	NA	ADIG	0	NA	NA	NA	NA	NA	ADIG	0	NA	NA	NA	NA	NA	ADIG
ADORA3	0.32202	0.00262326	0.207917	0.0126169	0.989933	NA	ADORA3	0.170951	-0.0666742	0.107892	-0.617971	0.536594	NA	ADORA3	0.339483	0.00532746	0.272212	0.019571	0.984386	NA	ADORA3
ADRA1A	0.155999	-0.0839832	0.146722	-0.572395	0.567054	NA	ADRA1A	0.163074	-0.0649519	0.106542	-0.609637	0.542102	NA	ADRA1A	0.159814	-0.117673	0.194805	-0.604056	0.545806	NA	ADRA1A
ADRA1D	0.34986	0.015098	0.210607	0.0716881	0.94285	NA	ADRA1D	0.323686	-0.0008633	0.149579	-0.00577152	0.995395	NA	ADRA1D	0.505759	0.15778	0.355566	0.443743	0.657228	NA	ADRA1D
ADRA2A	0.354828	0.259245	0.242991	1.06689	0.286021	NA	ADRA2A	0	NA	NA	NA	NA	NA	ADRA2A	0	NA	NA	NA	NA	NA	ADRA2A
AFP	0.160496	-0.085477	0.147956	-0.577719	0.563454	NA	AFP	0.167674	-0.0659702	0.107343	-0.614576	0.538835	NA	AFP	0.164209	-0.119508	0.196236	-0.609002	0.542523	NA	AFP
AG2	0	NA	NA	NA	NA	NA	AG2	0	NA	NA	NA	NA	NA	AG2	0.174069	0.125912	0.199844	0.630052	0.52866	NA	AG2
AGBL4	0	NA	NA	NA	NA	NA	AGBL4	0	NA	NA	NA	NA	NA	AGBL4	0.161609	0.120689	0.195941	0.615947	0.537929	NA	AGBL4
AGR3	1.72038	0.829045	0.405424	2.04488	0.0408665	NA	AGR3	0.507073	0.082851	0.204394	0.405349	0.685221	NA	AGR3	0.339483	0.00532746	0.272212	0.019571	0.984386	NA	AGR3
AGRP	0.160968	0.0893077	0.14899	0.599419	0.548893	NA	AGRP	0.160611	0.0640414	0.106008	0.604118	0.545765	NA	AGRP	0.174069	0.125912	0.199844	0.630052	0.52866	NA	AGRP
AGXT2	0	NA	NA	NA	NA	NA	AGXT2	0.496734	0.313331	0.22134	1.41561	0.15689	NA	AGXT2	0	NA	NA	NA	NA	NA	AGXT2
AGXT2L1	0.638598	-0.493571	0.321698	-1.53427	0.124964	NA	AGXT2L1	1.16586	-0.0872495	0.289765	-0.301105	0.763335	NA	AGXT2L1	0.654852	-0.649534	0.401589	-1.61741	0.105789	NA	AGXT2L1
AHSG	0.322938	0.00648737	0.208028	0.031185	0.975122	NA	AHSG	0.499196	0.0852906	0.204234	0.417612	0.676231	NA	AHSG	0.495492	0.154325	0.355219	0.434452	0.663961	NA	AHSG
AHSP	0	NA	NA	NA	NA	NA	AHSP	0.164135	0.0648294	0.106634	0.607963	0.543212	NA	AHSP	0	NA	NA	NA	NA	NA	AHSP
AICDA	0	NA	NA	NA	NA	NA	AICDA	0.164135	0.0648294	0.106634	0.607963	0.543212	NA	AICDA	0	NA	NA	NA	NA	NA	AICDA
AIM2	0.327907	0.252907	0.240413	1.05197	0.292815	NA	AIM2	0.332599	0.184175	0.174703	1.05422	0.291782	NA	AIM2	0	NA	NA	NA	NA	NA	AIM2
AIPL1	0.166939	0.091344	0.150595	0.606556	0.544146	NA	AIPL1	0.171987	0.0665179	0.10796	0.616133	0.537807	NA	AIPL1	0	NA	NA	NA	NA	NA	AIPL1
AK5	0.160968	0.0893077	0.14899	0.599419	0.548893	NA	AK5	0.164135	0.0648294	0.106634	0.607963	0.543212	NA	AK5	0.333485	0.332595	0.308794	1.07708	0.281445	NA	AK5
AKAP14	0.644403	0.0146907	0.323414	0.0454237	0.96377	NA	AKAP14	0.330748	-0.185385	0.17482	-1.06043	0.288949	NA	AKAP14	0.498092	-0.134337	0.354689	-0.378745	0.704877	NA	AKAP14
AKR1C2	0.322103	-0.1361	0.183505	-0.74167	0.458287	NA	AKR1C2	0.341902	-0.101751	0.131828	-0.771852	0.440202	NA	AKR1C2	0.330829	-0.186486	0.239891	-0.777379	0.436935	NA	AKR1C2
AKR1C3	1.40386	0.637271	0.384183	1.65877	0.0971623	NA	AKR1C3	0.328285	-0.00199208	0.149833	-0.0132953	0.989392	NA	AKR1C3	0.325818	0.000400005	0.270822	0.001477	0.998822	NA	AKR1C3
AKR1D1	1.00528	0.030437	0.370084	0.0822435	0.934453	NA	AKR1D1	0.66231	-0.19598	0.244736	-0.800782	0.423258	NA	AKR1D1	0.489437	-0.530997	0.375127	-1.41551	0.156918	NA	AKR1D1
ALAS2	0.160968	0.0893077	0.14899	0.599419	0.548893	NA	ALAS2	0.481834	0.120759	0.142865	0.845267	0.397962	NA	ALAS2	0.335678	0.333208	0.309024	1.07826	0.280917	NA	ALAS2
ALB	0.160968	0.0893077	0.14899	0.599419	0.548893	NA	ALB	0	NA	NA	NA	NA	NA	ALB	0.865958	0.597466	0.384071	1.55561	0.1198	NA	ALB
ALDH3A1	0.321937	0.142634	0.185489	0.768963	0.441915	NA	ALDH3A1	0.160611	0.0640414	0.106008	0.604118	0.545765	NA	ALDH3A1	0.345945	0.33607	0.310088	1.08379	0.278458	NA	ALDH3A1
ALDH8A1	0.333877	0.144988	0.186887	0.775805	0.437864	NA	ALDH8A1	0.665198	0.29674	0.214611	1.38268	0.166762	NA	ALDH8A1	0.345945	0.33607	0.310088	1.08379	0.278458	NA	ALDH8A1
ALDOB	0.488875	0.331273	0.26937	1.22981	0.21877	NA	ALDOB	0.164135	0.0648294	0.106634	0.607963	0.543212	NA	ALDOB	0.348137	0.194403	0.243261	0.799153	0.424201	NA	ALDOB
ALMS1P	0.360799	0.26063	0.243545	1.07015	0.284552	NA	ALMS1P	0.171987	0.0665179	0.10796	0.616133	0.537807	NA	ALMS1P	0.677237	0.496618	0.359724	1.38055	0.167417	NA	ALMS1P
ALOX12P2	0.160968	0.0893077	0.14899	0.599419	0.548893	NA	ALOX12P2	0	NA	NA	NA	NA	NA	ALOX12P2	0	NA	NA	NA	NA	NA	ALOX12P2
ALOX15B	0.160496	-0.085477	0.147956	-0.577719	0.563454	NA	ALOX15B	0.167674	-0.0659702	0.107343	-0.614576	0.538835	NA	ALOX15B	0.164209	-0.119508	0.196236	-0.609002	0.542523	NA	ALOX15B
ALPI	0.160496	-0.085477	0.147956	-0.577719	0.563454	NA	ALPI	0.339661	0.000788419	0.150429	0.00524114	0.995818	NA	ALPI	0.164209	-0.119508	0.196236	-0.609002	0.542523	NA	ALPI
AMAC1	0	NA	NA	NA	NA	NA	AMAC1	0.171987	0.0665179	0.10796	0.616133	0.537807	NA	AMAC1	0	NA	NA	NA	NA	NA	AMAC1
AMAC1L2	0.321465	0.00281813	0.207863	0.0135576	0.989183	NA	AMAC1L2	0.511649	0.0505102	0.159648	0.316385	0.751711	NA	AMAC1L2	0.164209	-0.119508	0.196236	-0.609002	0.542523	NA	AMAC1L2
AMDHD1	0.19386	0.0996539	0.156934	0.635006	0.525425	NA	AMDHD1	0.160611	0.0640414	0.106008	0.604118	0.545765	NA	AMDHD1	0.323218	0.188714	0.240096	0.785992	0.431872	NA	AMDHD1
AMELX	0	NA	NA	NA	NA	NA	AMELX	0	NA	NA	NA	NA	NA	AMELX	0.161609	0.120689	0.195941	0.615947	0.537929	NA	AMELX
AMN	0.888536	0.469137	0.308449	1.52096	0.128271	NA	AMN	0.488881	0.238751	0.195713	1.2199	0.222503	NA	AMN	0.689697	0.497466	0.35988	1.38231	0.166876	NA	AMN
AMPH	0.19386	0.0996539	0.156934	0.635006	0.525425	NA	AMPH	0	NA	NA	NA	NA	NA	AMPH	0	NA	NA	NA	NA	NA	AMPH
AMY2A	0	NA	NA	NA	NA	NA	AMY2A	0	NA	NA	NA	NA	NA	AMY2A	0.161609	0.120689	0.195941	0.615947	0.537929	NA	AMY2A
ANGPT4	0.639906	0.0113798	0.28722	0.0396206	0.968396	NA	ANGPT4	0.490283	-0.0492969	0.159479	-0.309112	0.757236	NA	ANGPT4	0.839642	0.116958	0.377098	0.310153	0.756445	NA	ANGPT4
ANGPTL3	0.32202	0.00262326	0.207917	0.0126169	0.989933	NA	ANGPTL3	0.170951	-0.0666742	0.107892	-0.617971	0.536594	NA	ANGPTL3	0.327024	-0.000137468	0.270948	-0.000507362	0.999595	NA	ANGPTL3
ANGPTL5	0.166939	0.091344	0.150595	0.606556	0.544146	NA	ANGPTL5	0	NA	NA	NA	NA	NA	ANGPTL5	0.161609	0.120689	0.195941	0.615947	0.537929	NA	ANGPTL5
ANGPTL7	0.317051	-0.235432	0.23705	-0.993176	0.320624	NA	ANGPTL7	0.494636	-0.0871185	0.204287	-0.426452	0.669779	NA	ANGPTL7	0.325229	-0.321592	0.306655	-1.04871	0.294312	NA	ANGPTL7
ANKFN1	0.155999	-0.0839832	0.146722	-0.572395	0.567054	NA	ANKFN1	0.163074	-0.0649519	0.106542	-0.609637	0.542102	NA	ANKFN1	0.159814	-0.117673	0.194805	-0.604056	0.545806	NA	ANKFN1
ANKRD33	0.327907	0.252907	0.240413	1.05197	0.292815	NA	ANKRD33	0.481834	0.120759	0.142865	0.845267	0.397962	NA	ANKRD33	0.161609	0.120689	0.195941	0.615947	0.537929	NA	ANKRD33
ANKRD34C	0.160968	0.0893077	0.14899	0.599419	0.548893	NA	ANKRD34C	0.171987	0.0665179	0.10796	0.616133	0.537807	NA	ANKRD34C	0.509747	0.432863	0.342438	1.26406	0.206207	NA	ANKRD34C
ANKRD35	1.06052	0.165967	0.304708	0.544677	0.585976	NA	ANKRD35	0.490283	-0.0492969	0.159479	-0.309112	0.757236	NA	ANKRD35	0.491505	-0.0820377	0.288251	-0.284606	0.775946	NA	ANKRD35
ANKRD53	1.15074	0.394979	0.33337	1.18481	0.236093	NA	ANKRD53	1.14599	0.23968	0.229596	1.04392	0.296523	NA	ANKRD53	0.832385	0.363904	0.396802	0.917091	0.359095	NA	ANKRD53
ANKRD55	0	NA	NA	NA	NA	NA	ANKRD55	0	NA	NA	NA	NA	NA	ANKRD55	0.505361	0.432214	0.342261	1.26282	0.206654	NA	ANKRD55
ANKS4B	0	NA	NA	NA	NA	NA	ANKS4B	0.164135	0.0648294	0.106634	0.607963	0.543212	NA	ANKS4B	0.161609	0.120689	0.195941	0.615947	0.537929	NA	ANKS4B
ANO5	0	NA	NA	NA	NA	NA	ANO5	0.171987	0.0665179	0.10796	0.616133	0.537807	NA	ANO5	0	NA	NA	NA	NA	NA	ANO5
ANP32D	0.155999	-0.0839832	0.146722	-0.572395	0.567054	NA	ANP32D	0.499196	0.0852906	0.204234	0.417612	0.676231	NA	ANP32D	0.159814	-0.117673	0.194805	-0.604056	0.545806	NA	ANP32D
ANTXRL	0	NA	NA	NA	NA	NA	ANTXRL	0.660868	0.388233	0.241442	1.60798	0.10784	NA	ANTXRL	0.333485	0.332595	0.308794	1.07708	0.281445	NA	ANTXRL
ANXA13	0.360799	0.26063	0.243545	1.07015	0.284552	NA	ANXA13	0.171987	0.0665179	0.10796	0.616133	0.537807	NA	ANXA13	0	NA	NA	NA	NA	NA	ANXA13
AOX1	0.478102	-0.308424	0.265251	-1.16276	0.244925	NA	AOX1	1.47921	0.169478	0.278501	0.608537	0.542831	NA	AOX1	0.98793	0.00850934	0.429627	0.0198063	0.984198	NA	AOX1
AOX2P	0	NA	NA	NA	NA	NA	AOX2P	0.164135	0.0648294	0.106634	0.607963	0.543212	NA	AOX2P	0	NA	NA	NA	NA	NA	AOX2P
APBA2	0.322938	0.00648737	0.208028	0.031185	0.975122	NA	APBA2	0.163074	-0.0649519	0.106542	-0.609637	0.542102	NA	APBA2	0.159814	-0.117673	0.194805	-0.604056	0.545806	NA	APBA2
APCDD1L	0.655897	0.206853	0.298423	0.693151	0.488215	NA	APCDD1L	0.335086	-0.00189995	0.150195	-0.0126499	0.989907	NA	APCDD1L	0.511359	0.154673	0.355771	0.434754	0.663741	NA	APCDD1L
APLNR	0	NA	NA	NA	NA	NA	APLNR	0	NA	NA	NA	NA	NA	APLNR	0.348137	0.194403	0.243261	0.799153	0.424201	NA	APLNR
APOA1	0.87171	0.136424	0.337843	0.40381	0.686353	NA	APOA1	0.830759	0.0935246	0.269066	0.34759	0.728148	NA	APOA1	0.840857	0.105556	0.366926	0.287678	0.773593	NA	APOA1
APOA2	0.317051	-0.235432	0.23705	-0.993176	0.320624	NA	APOA2	0.658771	-0.00322935	0.239754	-0.0134695	0.989253	NA	APOA2	0.822516	0.143511	0.419589	0.342029	0.732329	NA	APOA2
APOB	0.52185	0.128128	0.280374	0.45699	0.647678	NA	APOB	0.170951	-0.0666742	0.107892	-0.617971	0.536594	NA	APOB	0.165414	-0.12004	0.19662	-0.610516	0.54152	NA	APOB
APOBEC3B	0.160968	0.0893077	0.14899	0.599419	0.548893	NA	APOBEC3B	0	NA	NA	NA	NA	NA	APOBEC3B	0	NA	NA	NA	NA	NA	APOBEC3B
APOBEC3D	0.634019	-0.184415	0.295694	-0.62367	0.532845	NA	APOBEC3D	0.821845	-0.0840304	0.2513	-0.334383	0.73809	NA	APOBEC3D	0.485043	-0.416758	0.339438	-1.22779	0.219527	NA	APOBEC3D
APOBEC3G	0	NA	NA	NA	NA	NA	APOBEC3G	0	NA	NA	NA	NA	NA	APOBEC3G	0.174069	0.125912	0.199844	0.630052	0.52866	NA	APOBEC3G
APOBEC3H	0	NA	NA	NA	NA	NA	APOBEC3H	0.496734	0.313331	0.22134	1.41561	0.15689	NA	APOBEC3H	0	NA	NA	NA	NA	NA	APOBEC3H
APOBEC4	0	NA	NA	NA	NA	NA	APOBEC4	0	NA	NA	NA	NA	NA	APOBEC4	0.161609	0.120689	0.195941	0.615947	0.537929	NA	APOBEC4
APOC3	0	NA	NA	NA	NA	NA	APOC3	0.164135	0.0648294	0.106634	0.607963	0.543212	NA	APOC3	0	NA	NA	NA	NA	NA	APOC3
APOF	0.855727	0.273325	0.308283	0.886605	0.375292	NA	APOF	0.492174	0.0460802	0.159268	0.289326	0.772332	NA	APOF	0.327024	-0.000137468	0.270948	-0.000507362	0.999595	NA	APOF
APOH	0	NA	NA	NA	NA	NA	APOH	0	NA	NA	NA	NA	NA	APOH	0.174069	0.125912	0.199844	0.630052	0.52866	NA	APOH
AQP12A	0.19386	0.0996539	0.156934	0.635006	0.525425	NA	AQP12A	0	NA	NA	NA	NA	NA	AQP12A	0.343752	0.193395	0.242705	0.796833	0.425548	NA	AQP12A
AQP12B	0	NA	NA	NA	NA	NA	AQP12B	0.32827	0.0995679	0.130669	0.761988	0.446067	NA	AQP12B	0	NA	NA	NA	NA	NA	AQP12B
AQP2	0	NA	NA	NA	NA	NA	AQP2	0.488881	0.238751	0.195713	1.2199	0.222503	NA	AQP2	0.345945	0.33607	0.310088	1.08379	0.278458	NA	AQP2
AQP7P3	1.20364	0.119472	0.358756	0.333018	0.739121	NA	AQP7P3	1.15931	0.0581501	0.26085	0.222925	0.823594	NA	AQP7P3	0.655441	-0.251384	0.374837	-0.67065	0.502444	NA	AQP7P3
AQP8	0	NA	NA	NA	NA	NA	AQP8	0	NA	NA	NA	NA	NA	AQP8	0.171876	0.125027	0.199189	0.627679	0.530215	NA	AQP8
AQP9	0	NA	NA	NA	NA	NA	AQP9	0.171987	0.0665179	0.10796	0.616133	0.537807	NA	AQP9	0.348137	0.194403	0.243261	0.799153	0.424201	NA	AQP9
ARG1	0.19386	0.0996539	0.156934	0.635006	0.525425	NA	ARG1	0	NA	NA	NA	NA	NA	ARG1	0.174069	0.125912	0.199844	0.630052	0.52866	NA	ARG1
ARHGAP15	2.20879	0.87112	0.424875	2.0503	0.0403355	NA	ARHGAP15	0.671223	-0.0024946	0.239795	-0.010403	0.9917	NA	ARHGAP15	0.837177	0.167959	0.440585	0.381218	0.703041	NA	ARHGAP15
ARHGAP20	0.34986	0.015098	0.210607	0.0716881	0.94285	NA	ARHGAP20	0.843171	0.193075	0.224454	0.860199	0.389679	NA	ARHGAP20	0.853897	0.345751	0.385642	0.896559	0.369954	NA	ARHGAP20
ARHGAP6	0	NA	NA	NA	NA	NA	ARHGAP6	0.164135	0.0648294	0.106634	0.607963	0.543212	NA	ARHGAP6	0.345945	0.33607	0.310088	1.08379	0.278458	NA	ARHGAP6
ARHGAP9	0.477464	-0.101691	0.277363	-0.366633	0.713893	NA	ARHGAP9	0.330748	-0.185385	0.17482	-1.06043	0.288949	NA	ARHGAP9	0.324023	-0.321246	0.306523	-1.04803	0.294623	NA	ARHGAP9
ARHGEF15	0.155999	-0.0839832	0.146722	-0.572395	0.567054	NA	ARHGEF15	0.327209	1.62048e-05	0.149772	0.000108197	0.999914	NA	ARHGEF15	0.159814	-0.117673	0.194805	-0.604056	0.545806	NA	ARHGEF15
ARMC4	0	NA	NA	NA	NA	NA	ARMC4	0	NA	NA	NA	NA	NA	ARMC4	0.174069	0.125912	0.199844	0.630052	0.52866	NA	ARMC4
ARMCX2	0.160496	-0.085477	0.147956	-0.577719	0.563454	NA	ARMCX2	0.167674	-0.0659702	0.107343	-0.614576	0.538835	NA	ARMCX2	0.338277	0.00586521	0.272095	0.0215557	0.982802	NA	ARMCX2
ARMCX3	0.161051	-0.085659	0.148105	-0.578365	0.563017	NA	ARMCX3	0.495697	0.0807338	0.204204	0.395359	0.692578	NA	ARMCX3	0.165414	-0.12004	0.19662	-0.610516	0.54152	NA	ARMCX3
ARMCX6	0.799012	-0.333059	0.345747	-0.963302	0.335396	NA	ARMCX6	0.994118	-0.185319	0.281892	-0.657411	0.510916	NA	ARMCX6	0.653646	-0.649409	0.401572	-1.61717	0.105842	NA	ARMCX6
ARMS2	0	NA	NA	NA	NA	NA	ARMS2	0.164135	0.0648294	0.106634	0.607963	0.543212	NA	ARMS2	0	NA	NA	NA	NA	NA	ARMS2
ARR3	0.500816	0.181039	0.206612	0.876228	0.380906	NA	ARR3	0	NA	NA	NA	NA	NA	ARR3	0.171876	0.125027	0.199189	0.627679	0.530215	NA	ARR3
ARSE	0.19386	0.0996539	0.156934	0.635006	0.525425	NA	ARSE	0	NA	NA	NA	NA	NA	ARSE	0	NA	NA	NA	NA	NA	ARSE
ARTN	0.166939	0.091344	0.150595	0.606556	0.544146	NA	ARTN	0	NA	NA	NA	NA	NA	ARTN	0.174069	0.125912	0.199844	0.630052	0.52866	NA	ARTN
ASB2	0	NA	NA	NA	NA	NA	ASB2	0.160611	0.0640414	0.106008	0.604118	0.545765	NA	ASB2	0	NA	NA	NA	NA	NA	ASB2
ASB4	0	NA	NA	NA	NA	NA	ASB4	0	NA	NA	NA	NA	NA	ASB4	0.520013	0.434357	0.34284	1.26694	0.205178	NA	ASB4
ASB5	0	NA	NA	NA	NA	NA	ASB5	0	NA	NA	NA	NA	NA	ASB5	0.161609	0.120689	0.195941	0.615947	0.537929	NA	ASB5
ASCL3	0	NA	NA	NA	NA	NA	ASCL3	0.171987	0.0665179	0.10796	0.616133	0.537807	NA	ASCL3	0	NA	NA	NA	NA	NA	ASCL3
ASGR1	0.160968	0.0893077	0.14899	0.599419	0.548893	NA	ASGR1	0	NA	NA	NA	NA	NA	ASGR1	0.161609	0.120689	0.195941	0.615947	0.537929	NA	ASGR1
ASMT	0.322938	0.00648737	0.208028	0.031185	0.975122	NA	ASMT	0.327209	1.62048e-05	0.149772	0.000108197	0.999914	NA	ASMT	0.321424	0.00238928	0.270359	0.00883743	0.992949	NA	ASMT
ASPDH	1.80368	0.289585	0.410506	0.705433	0.480541	NA	ASPDH	0.829983	-0.274949	0.260469	-1.05559	0.291156	NA	ASPDH	0.989324	-0.275191	0.453581	-0.606708	0.544045	NA	ASPDH
ASPG	0.515797	0.335094	0.270597	1.23835	0.215586	NA	ASPG	0.324746	0.183022	0.174219	1.05053	0.293474	NA	ASPG	0.161609	0.120689	0.195941	0.615947	0.537929	NA	ASPG
ASPN	0.32799	0.00469059	0.208509	0.0224959	0.982052	NA	ASPN	0.335086	-0.00189995	0.150195	-0.0126499	0.989907	NA	ASPN	0.339483	0.00532746	0.272212	0.019571	0.984386	NA	ASPN
ASTL	2.35128	0.641727	0.415963	1.54275	0.122891	NA	ASTL	0.661234	-0.149622	0.218552	-0.684603	0.493594	NA	ASTL	0.828795	-0.0877915	0.376539	-0.233154	0.815642	NA	ASTL
ASZ1	0.354828	0.259245	0.242991	1.06689	0.286021	NA	ASZ1	0.171987	0.0665179	0.10796	0.616133	0.537807	NA	ASZ1	0	NA	NA	NA	NA	NA	ASZ1
ATOH7	0.166939	0.091344	0.150595	0.606556	0.544146	NA	ATOH7	0	NA	NA	NA	NA	NA	ATOH7	0	NA	NA	NA	NA	NA	ATOH7
ATP10A	0.316968	0.00441903	0.207421	0.0213047	0.983003	NA	ATP10A	0.163074	-0.0649519	0.106542	-0.609637	0.542102	NA	ATP10A	0.159814	-0.117673	0.194805	-0.604056	0.545806	NA	ATP10A
ATP2B3	0.166939	0.091344	0.150595	0.606556	0.544146	NA	ATP2B3	0.817956	0.440606	0.253225	1.73998	0.0818622	NA	ATP2B3	0.681623	0.672287	0.403925	1.66439	0.0960354	NA	ATP2B3
ATP4A	0.637489	-0.357632	0.280949	-1.27294	0.203039	NA	ATP4A	0.826706	-0.195211	0.225139	-0.867072	0.385902	NA	ATP4A	0.65244	-0.480095	0.356999	-1.34481	0.178688	NA	ATP4A
ATP4B	0.989765	0.0260236	0.339173	0.0767264	0.938841	NA	ATP4B	1.13871	0.0438241	0.225089	0.194697	0.84563	NA	ATP4B	0.641052	-0.145155	0.298754	-0.485868	0.62706	NA	ATP4B
ATP6V0D2	0.514853	-0.0533529	0.22431	-0.237853	0.811995	NA	ATP6V0D2	0.335347	-0.101006	0.131376	-0.76883	0.441994	NA	ATP6V0D2	0.328417	-0.185939	0.239579	-0.776106	0.437686	NA	ATP6V0D2
ATP8B4	3.01223	0.707612	0.428549	1.65118	0.0987018	0.147477	ATP8B4	1.98301	0.285277	0.33151	0.860539	0.389492	NA	ATP8B4	0.826728	-0.432104	0.428173	-1.00918	0.312888	NA	ATP8B4
ATRNL1	0.321937	0.142634	0.185489	0.768963	0.441915	NA	ATRNL1	0.164135	0.0648294	0.106634	0.607963	0.543212	NA	ATRNL1	0.348137	0.194403	0.243261	0.799153	0.424201	NA	ATRNL1
AVP	0	NA	NA	NA	NA	NA	AVP	0	NA	NA	NA	NA	NA	AVP	0.171876	0.125027	0.199189	0.627679	0.530215	NA	AVP
AVPR1A	0.311999	-0.134111	0.182283	-0.735729	0.461896	NA	AVPR1A	0.498136	-0.0470587	0.159439	-0.295153	0.767877	NA	AVPR1A	0.655307	0.0100347	0.36414	0.0275572	0.978015	NA	AVPR1A
AVPR2	0.794515	-0.332352	0.345758	-0.961228	0.336438	NA	AVPR2	1.48978	0.077719	0.314425	0.247179	0.80477	NA	AVPR2	0.97247	-0.244009	0.434097	-0.562107	0.574043	NA	AVPR2
AZU1	0.354828	0.259245	0.242991	1.06689	0.286021	NA	AZU1	0	NA	NA	NA	NA	NA	AZU1	0	NA	NA	NA	NA	NA	AZU1
B3GALT1	0.316496	-0.235295	0.236991	-0.992843	0.320786	NA	B3GALT1	0.330748	-0.185385	0.17482	-1.06043	0.288949	NA	B3GALT1	0.324023	-0.321246	0.306523	-1.04803	0.294623	NA	B3GALT1
B3GALT2	0.155999	-0.0839832	0.146722	-0.572395	0.567054	NA	B3GALT2	0.491344	0.0494521	0.159439	0.310164	0.756436	NA	B3GALT2	0.483033	0.0924869	0.288805	0.32024	0.748787	NA	B3GALT2
B3GAT1	0	NA	NA	NA	NA	NA	B3GAT1	0.336122	0.18469	0.174918	1.05587	0.291029	NA	B3GAT1	0.174069	0.125912	0.199844	0.630052	0.52866	NA	B3GAT1
B3GNT6	0.52185	0.128128	0.280374	0.45699	0.647678	NA	B3GNT6	0.342938	1.07036e-06	0.150595	7.10757e-06	0.999994	NA	B3GNT6	0.165414	-0.12004	0.19662	-0.610516	0.54152	NA	B3GNT6
B4GALNT2	0.32799	0.00469059	0.208509	0.0224959	0.982052	NA	B4GALNT2	0.679061	0.146681	0.218194	0.672251	0.501424	NA	B4GALNT2	0.832385	0.363904	0.396802	0.917091	0.359095	NA	B4GALNT2
BAALC	0.160496	-0.085477	0.147956	-0.577719	0.563454	NA	BAALC	0.503796	0.0838505	0.204327	0.410374	0.681531	NA	BAALC	0.164209	-0.119508	0.196236	-0.609002	0.542523	NA	BAALC
BCAR4	0.650845	0.209524	0.298395	0.702172	0.482572	NA	BCAR4	0.491344	0.0494521	0.159439	0.310164	0.756436	NA	BCAR4	0.159814	-0.117673	0.194805	-0.604056	0.545806	NA	BCAR4
BCAT1	0.166939	0.091344	0.150595	0.606556	0.544146	NA	BCAT1	0	NA	NA	NA	NA	NA	BCAT1	0	NA	NA	NA	NA	NA	BCAT1
BCHE	0.160968	0.0893077	0.14899	0.599419	0.548893	NA	BCHE	0	NA	NA	NA	NA	NA	BCHE	0	NA	NA	NA	NA	NA	BCHE
BCL2A1	0.360799	0.26063	0.243545	1.07015	0.284552	NA	BCL2A1	0.321223	0.0987897	0.130192	0.758802	0.447971	NA	BCL2A1	0.174069	0.125912	0.199844	0.630052	0.52866	NA	BCL2A1
BCL2L14	0.327907	0.252907	0.240413	1.05197	0.292815	NA	BCL2L14	0.481834	0.120759	0.142865	0.845267	0.397962	NA	BCL2L14	0.343752	0.193395	0.242705	0.796833	0.425548	NA	BCL2L14
BEND7	0.354911	0.0132964	0.211022	0.0630096	0.949759	NA	BEND7	0.331562	-0.00277957	0.150012	-0.018529	0.985217	NA	BEND7	0.165414	-0.12004	0.19662	-0.610516	0.54152	NA	BEND7
BEST2	0.483989	-0.0992614	0.277632	-0.357528	0.720696	NA	BEST2	0.666624	-0.00141198	0.239782	-0.00588859	0.995302	NA	BEST2	0.671173	0.0143068	0.404669	0.0353543	0.971797	NA	BEST2
BEST4	0.482905	0.178661	0.205399	0.869827	0.384395	NA	BEST4	0.332599	0.184175	0.174703	1.05422	0.291782	NA	BEST4	0.683815	0.497071	0.359809	1.38149	0.167129	NA	BEST4
BET3L	0	NA	NA	NA	NA	NA	BET3L	0.171987	0.0665179	0.10796	0.616133	0.537807	NA	BET3L	0	NA	NA	NA	NA	NA	BET3L
BEX1	0	NA	NA	NA	NA	NA	BEX1	0	NA	NA	NA	NA	NA	BEX1	0.174069	0.125912	0.199844	0.630052	0.52866	NA	BEX1
BHMT	0.161051	-0.085659	0.148105	-0.578365	0.563017	NA	BHMT	0.170951	-0.0666742	0.107892	-0.617971	0.536594	NA	BHMT	0.165414	-0.12004	0.19662	-0.610516	0.54152	NA	BHMT
BNC2	0.354357	0.0134919	0.210977	0.0639497	0.94901	NA	BNC2	0.675783	0.147878	0.218209	0.677689	0.497969	NA	BNC2	0.835565	0.365367	0.396747	0.920907	0.357099	NA	BNC2
BOLL	0.833766	0.130617	0.338083	0.386347	0.69924	NA	BOLL	0.826405	0.059831	0.218024	0.274424	0.783758	NA	BOLL	0.493698	-0.0809593	0.288268	-0.280847	0.778828	NA	BOLL
BPI	0.160496	-0.085477	0.147956	-0.577719	0.563454	NA	BPI	0.167674	-0.0659702	0.107343	-0.614576	0.538835	NA	BPI	0.497694	0.151168	0.355311	0.425452	0.670507	NA	BPI
BPIL2	0	NA	NA	NA	NA	NA	BPIL2	0.336122	0.18469	0.174918	1.05587	0.291029	NA	BPIL2	0	NA	NA	NA	NA	NA	BPIL2
BRDT	0.166939	0.091344	0.150595	0.606556	0.544146	NA	BRDT	0	NA	NA	NA	NA	NA	BRDT	0	NA	NA	NA	NA	NA	BRDT
BRS3	0.155999	-0.0839832	0.146722	-0.572395	0.567054	NA	BRS3	0.163074	-0.0649519	0.106542	-0.609637	0.542102	NA	BRS3	0.159814	-0.117673	0.194805	-0.604056	0.545806	NA	BRS3
BSND	0	NA	NA	NA	NA	NA	BSND	0.160611	0.0640414	0.106008	0.604118	0.545765	NA	BSND	0	NA	NA	NA	NA	NA	BSND
BST1	1.0167	0.451983	0.358999	1.25901	0.208027	NA	BST1	1.17579	0.407252	0.283815	1.43492	0.15131	NA	BST1	0.501092	0.15123	0.355435	0.42548	0.670487	NA	BST1
BTBD16	0.19386	0.0996539	0.156934	0.635006	0.525425	NA	BTBD16	0.336122	0.18469	0.174918	1.05587	0.291029	NA	BTBD16	0.171876	0.125027	0.199189	0.627679	0.530215	NA	BTBD16
BTBD17	0.155999	-0.0839832	0.146722	-0.572395	0.567054	NA	BTBD17	0.163074	-0.0649519	0.106542	-0.609637	0.542102	NA	BTBD17	0.159814	-0.117673	0.194805	-0.604056	0.545806	NA	BTBD17
BTF3L1	0.320993	-0.13589	0.183376	-0.741042	0.458668	NA	BTF3L1	0.335347	-0.101006	0.131376	-0.76883	0.441994	NA	BTF3L1	0.328417	-0.185939	0.239579	-0.776106	0.437686	NA	BTF3L1
BTLA	0.155999	-0.0839832	0.146722	-0.572395	0.567054	NA	BTLA	0.327209	1.62048e-05	0.149772	0.000108197	0.999914	NA	BTLA	0.483033	0.0924869	0.288805	0.32024	0.748787	NA	BTLA
BTN1A1	0.482599	-0.309094	0.26547	-1.16433	0.244291	NA	BTN1A1	0.845698	-0.082969	0.250962	-0.330603	0.740944	NA	BTN1A1	0.669106	-0.244025	0.374906	-0.650896	0.515114	NA	BTN1A1
BTNL3	0.161051	-0.085659	0.148105	-0.578365	0.563017	NA	BTNL3	0.170951	-0.0666742	0.107892	-0.617971	0.536594	NA	BTNL3	0.327024	-0.000137468	0.270948	-0.000507362	0.999595	NA	BTNL3
BTNL8	0.161051	-0.085659	0.148105	-0.578365	0.563017	NA	BTNL8	0.170951	-0.0666742	0.107892	-0.617971	0.536594	NA	BTNL8	0.165414	-0.12004	0.19662	-0.610516	0.54152	NA	BTNL8
BTNL9	0.478102	-0.308424	0.265251	-1.16276	0.244925	NA	BTNL9	0.504976	-0.241965	0.196445	-1.23172	0.218055	NA	BTNL9	0.490643	-0.417651	0.339685	-1.22952	0.218876	NA	BTNL9
C10orf108	0.155999	-0.0839832	0.146722	-0.572395	0.567054	NA	C10orf108	0.163074	-0.0649519	0.106542	-0.609637	0.542102	NA	C10orf108	0.159814	-0.117673	0.194805	-0.604056	0.545806	NA	C10orf108
C10orf11	0.160496	-0.085477	0.147956	-0.577719	0.563454	NA	C10orf11	0.167674	-0.0659702	0.107343	-0.614576	0.538835	NA	C10orf11	0.164209	-0.119508	0.196236	-0.609002	0.542523	NA	C10orf11
C10orf113	0.320993	-0.13589	0.183376	-0.741042	0.458668	NA	C10orf113	0.335347	-0.101006	0.131376	-0.76883	0.441994	NA	C10orf113	0.672169	0.0060608	0.293841	0.0206261	0.983544	NA	C10orf113
C10orf128	0	NA	NA	NA	NA	NA	C10orf128	0.164135	0.0648294	0.106634	0.607963	0.543212	NA	C10orf128	0.161609	0.120689	0.195941	0.615947	0.537929	NA	C10orf128
C10orf131	1.22607	0.142107	0.374285	0.379676	0.704186	NA	C10orf131	1.85837	0.32308	0.308876	1.04599	0.295567	NA	C10orf131	0.812656	-0.129231	0.419141	-0.308323	0.757837	NA	C10orf131
C10orf40	0.548689	0.339284	0.271912	1.24777	0.212115	NA	C10orf40	0.32827	0.0995679	0.130669	0.761988	0.446067	NA	C10orf40	0.171876	0.125027	0.199189	0.627679	0.530215	NA	C10orf40
C10orf62	0.6489	0.00822067	0.287242	0.0286193	0.977168	NA	C10orf62	0.660093	-0.00309949	0.209481	-0.014796	0.988195	NA	C10orf62	0.651636	-0.000569068	0.293868	-0.00193648	0.998455	NA	C10orf62
C10orf67	0	NA	NA	NA	NA	NA	C10orf67	0	NA	NA	NA	NA	NA	C10orf67	0.335678	0.333208	0.309024	1.07826	0.280917	NA	C10orf67
C10orf68	0.160968	0.0893077	0.14899	0.599419	0.548893	NA	C10orf68	0.324746	0.183022	0.174219	1.05053	0.293474	NA	C10orf68	0.171876	0.125027	0.199189	0.627679	0.530215	NA	C10orf68
C10orf71	0	NA	NA	NA	NA	NA	C10orf71	0	NA	NA	NA	NA	NA	C10orf71	0.171876	0.125027	0.199189	0.627679	0.530215	NA	C10orf71
C10orf72	0.999869	0.0284587	0.370135	0.0768875	0.938713	NA	C10orf72	0.826199	-0.0632149	0.218197	-0.289715	0.772035	NA	C10orf72	0.826321	-0.123799	0.419011	-0.295457	0.767645	NA	C10orf72
C10orf82	0.160496	-0.085477	0.147956	-0.577719	0.563454	NA	C10orf82	0.167674	-0.0659702	0.107343	-0.614576	0.538835	NA	C10orf82	0.164209	-0.119508	0.196236	-0.609002	0.542523	NA	C10orf82
C10orf90	0.160496	-0.085477	0.147956	-0.577719	0.563454	NA	C10orf90	0.49242	0.0817286	0.204132	0.400372	0.688882	NA	C10orf90	0.499887	0.151887	0.355388	0.427382	0.669101	NA	C10orf90
C10orf93	0	NA	NA	NA	NA	NA	C10orf93	0.160611	0.0640414	0.106008	0.604118	0.545765	NA	C10orf93	0.343752	0.193395	0.242705	0.796833	0.425548	NA	C10orf93
C10orf99	0	NA	NA	NA	NA	NA	C10orf99	0.324746	0.183022	0.174219	1.05053	0.293474	NA	C10orf99	0.333485	0.332595	0.308794	1.07708	0.281445	NA	C10orf99
C11orf16	1.23103	0.354285	0.380239	0.931744	0.351469	NA	C11orf16	0.838881	0.078352	0.250939	0.312235	0.754862	NA	C11orf16	0.837177	0.167959	0.440585	0.381218	0.703041	NA	C11orf16
C11orf21	0.19386	0.0996539	0.156934	0.635006	0.525425	NA	C11orf21	0.488881	0.238751	0.195713	1.2199	0.222503	NA	C11orf21	0	NA	NA	NA	NA	NA	C11orf21
C11orf34	0.682346	0.0230304	0.323955	0.0710915	0.943325	NA	C11orf34	0.502759	-0.0868495	0.204436	-0.424826	0.670964	NA	C11orf34	0.491232	-0.142889	0.354371	-0.40322	0.686786	NA	C11orf34
C11orf36	0.316968	0.00441903	0.207421	0.0213047	0.983003	NA	C11orf36	0.323686	-0.0008633	0.149579	-0.00577152	0.995395	NA	C11orf36	0.654909	0.263116	0.376148	0.6995	0.484239	NA	C11orf36
C11orf41	0.494845	0.33217	0.269659	1.23182	0.218017	NA	C11orf41	0.985614	0.525502	0.270727	1.94108	0.0522486	NA	C11orf41	0.520013	0.434357	0.34284	1.26694	0.205178	NA	C11orf41
C11orf85	0.721597	0.417124	0.295223	1.41291	0.157682	NA	C11orf85	0	NA	NA	NA	NA	NA	C11orf85	0	NA	NA	NA	NA	NA	C11orf85
C11orf87	0.166939	0.091344	0.150595	0.606556	0.544146	NA	C11orf87	0.164135	0.0648294	0.106634	0.607963	0.543212	NA	C11orf87	0	NA	NA	NA	NA	NA	C11orf87
C11orf88	0.354828	0.259245	0.242991	1.06689	0.286021	NA	C11orf88	0.164135	0.0648294	0.106634	0.607963	0.543212	NA	C11orf88	0.174069	0.125912	0.199844	0.630052	0.52866	NA	C11orf88
C12orf36	0.160968	0.0893077	0.14899	0.599419	0.548893	NA	C12orf36	0.50811	0.240028	0.196119	1.22389	0.220995	NA	C12orf36	0.520013	0.434357	0.34284	1.26694	0.205178	NA	C12orf36
C12orf39	0.478937	-0.0607811	0.223355	-0.272128	0.785524	NA	C12orf39	0.326148	-0.100002	0.130764	-0.764748	0.444422	NA	C12orf39	0.319629	-0.183864	0.238401	-0.771239	0.440565	NA	C12orf39
C12orf40	0.166939	0.091344	0.150595	0.606556	0.544146	NA	C12orf40	0	NA	NA	NA	NA	NA	C12orf40	0	NA	NA	NA	NA	NA	C12orf40
C12orf42	0.316968	0.00441903	0.207421	0.0213047	0.983003	NA	C12orf42	0.163074	-0.0649519	0.106542	-0.609637	0.542102	NA	C12orf42	0.159814	-0.117673	0.194805	-0.604056	0.545806	NA	C12orf42
C12orf50	0.478019	-0.101851	0.277385	-0.367182	0.713483	NA	C12orf50	0.838611	0.080441	0.250942	0.320556	0.748547	NA	C12orf50	0.834975	0.147353	0.419429	0.351319	0.725349	NA	C12orf50
C12orf54	0.160968	0.0893077	0.14899	0.599419	0.548893	NA	C12orf54	0	NA	NA	NA	NA	NA	C12orf54	0	NA	NA	NA	NA	NA	C12orf54
C12orf69	1.3602	0.0402154	0.390459	0.102995	0.917967	NA	C12orf69	1.33352	-0.00453485	0.309769	-0.0146395	0.98832	NA	C12orf69	0.816461	-0.437578	0.427994	-1.02239	0.306595	NA	C12orf69
C12orf71	0.160968	0.0893077	0.14899	0.599419	0.548893	NA	C12orf71	0.321223	0.0987897	0.130192	0.758802	0.447971	NA	C12orf71	0	NA	NA	NA	NA	NA	C12orf71
C13orf16	0.321548	-0.236543	0.237523	-0.995873	0.319312	NA	C13orf16	0.854587	0.0545846	0.209921	0.260024	0.794845	NA	C13orf16	0.845251	0.103385	0.366752	0.281892	0.778026	NA	C13orf16
C13orf18	0.155999	-0.0839832	0.146722	-0.572395	0.567054	NA	C13orf18	0.323686	-0.0008633	0.149579	-0.00577152	0.995395	NA	C13orf18	0.159814	-0.117673	0.194805	-0.604056	0.545806	NA	C13orf18
C13orf33	0.160968	0.0893077	0.14899	0.599419	0.548893	NA	C13orf33	0	NA	NA	NA	NA	NA	C13orf33	0	NA	NA	NA	NA	NA	C13orf33
C13orf36	0.155999	-0.0839832	0.146722	-0.572395	0.567054	NA	C13orf36	0.335062	0.00191702	0.150193	0.0127637	0.989816	NA	C13orf36	0.159814	-0.117673	0.194805	-0.604056	0.545806	NA	C13orf36
C14orf115	0.160496	-0.085477	0.147956	-0.577719	0.563454	NA	C14orf115	0.167674	-0.0659702	0.107343	-0.614576	0.538835	NA	C14orf115	0.164209	-0.119508	0.196236	-0.609002	0.542523	NA	C14orf115
C14orf139	0.494845	0.33217	0.269659	1.23182	0.218017	NA	C14orf139	0.171987	0.0665179	0.10796	0.616133	0.537807	NA	C14orf139	0.335678	0.333208	0.309024	1.07826	0.280917	NA	C14orf139
C14orf165	0	NA	NA	NA	NA	NA	C14orf165	0.164135	0.0648294	0.106634	0.607963	0.543212	NA	C14orf165	0	NA	NA	NA	NA	NA	C14orf165
C14orf180	0	NA	NA	NA	NA	NA	C14orf180	1.31469	0.668951	0.294348	2.27266	0.023047	NA	C14orf180	0.863765	0.597473	0.384086	1.55557	0.119811	NA	C14orf180
C14orf183	0	NA	NA	NA	NA	NA	C14orf183	0.164135	0.0648294	0.106634	0.607963	0.543212	NA	C14orf183	0	NA	NA	NA	NA	NA	C14orf183
C14orf23	0.316496	-0.235295	0.236991	-0.992843	0.320786	NA	C14orf23	0.330748	-0.185385	0.17482	-1.06043	0.288949	NA	C14orf23	0.324023	-0.321246	0.306523	-1.04803	0.294623	NA	C14orf23
C14orf39	0.477936	0.0731261	0.224482	0.325754	0.74461	NA	C14orf39	0.499196	0.0852906	0.204234	0.417612	0.676231	NA	C14orf39	0.159814	-0.117673	0.194805	-0.604056	0.545806	NA	C14orf39
C14orf68	0.837345	0.12507	0.338044	0.369982	0.711396	NA	C14orf68	0.338624	-0.186529	0.175297	-1.06407	0.287295	NA	C14orf68	0.665301	0.00838544	0.404612	0.0207246	0.983465	NA	C14orf68
C14orf72	0	NA	NA	NA	NA	NA	C14orf72	0.160611	0.0640414	0.106008	0.604118	0.545765	NA	C14orf72	0	NA	NA	NA	NA	NA	C14orf72
C15orf2	0	NA	NA	NA	NA	NA	C15orf2	0	NA	NA	NA	NA	NA	C15orf2	0.161609	0.120689	0.195941	0.615947	0.537929	NA	C15orf2
C15orf26	0.482905	0.178661	0.205399	0.869827	0.384395	NA	C15orf26	0.496734	0.313331	0.22134	1.41561	0.15689	NA	C15orf26	0.333485	0.332595	0.308794	1.07708	0.281445	NA	C15orf26
C15orf5	0.321465	0.00281813	0.207863	0.0135576	0.989183	NA	C15orf5	0.49242	0.0817286	0.204132	0.400372	0.688882	NA	C15orf5	0.164209	-0.119508	0.196236	-0.609002	0.542523	NA	C15orf5
C15orf50	0.354828	0.259245	0.242991	1.06689	0.286021	NA	C15orf50	0	NA	NA	NA	NA	NA	C15orf50	0	NA	NA	NA	NA	NA	C15orf50
C15orf51	0	NA	NA	NA	NA	NA	C15orf51	0	NA	NA	NA	NA	NA	C15orf51	0.161609	0.120689	0.195941	0.615947	0.537929	NA	C15orf51
C15orf54	0	NA	NA	NA	NA	NA	C15orf54	0.321223	0.0987897	0.130192	0.758802	0.447971	NA	C15orf54	0.345945	0.33607	0.310088	1.08379	0.278458	NA	C15orf54
C15orf55	0.682263	0.272295	0.330557	0.823746	0.410084	NA	C15orf55	0.328285	-0.00199208	0.149833	-0.0132953	0.989392	NA	C15orf55	0.164209	-0.119508	0.196236	-0.609002	0.542523	NA	C15orf55
C15orf60	0.316496	-0.235295	0.236991	-0.992843	0.320786	NA	C15orf60	0.330748	-0.185385	0.17482	-1.06043	0.288949	NA	C15orf60	0.324023	-0.321246	0.306523	-1.04803	0.294623	NA	C15orf60
C16orf54	1.1529	-0.446371	0.36078	-1.23724	0.215998	NA	C16orf54	1.17671	-0.370585	0.273045	-1.35723	0.174709	NA	C16orf54	0.982063	-0.792076	0.424802	-1.86458	0.0622403	NA	C16orf54
C16orf92	0.676765	0.386517	0.286282	1.35013	0.176975	NA	C16orf92	0	NA	NA	NA	NA	NA	C16orf92	0.171876	0.125027	0.199189	0.627679	0.530215	NA	C16orf92
C17orf47	0.354828	0.259245	0.242991	1.06689	0.286021	NA	C17orf47	0.32827	0.0995679	0.130669	0.761988	0.446067	NA	C17orf47	0	NA	NA	NA	NA	NA	C17orf47
C17orf50	0.317051	-0.235432	0.23705	-0.993176	0.320624	NA	C17orf50	0.494636	-0.0871185	0.204287	-0.426452	0.669779	NA	C17orf50	0.325229	-0.321592	0.306655	-1.04871	0.294312	NA	C17orf50
C17orf54	0.160968	0.0893077	0.14899	0.599419	0.548893	NA	C17orf54	0	NA	NA	NA	NA	NA	C17orf54	0	NA	NA	NA	NA	NA	C17orf54
C17orf64	0.515797	0.335094	0.270597	1.23835	0.215586	NA	C17orf64	0	NA	NA	NA	NA	NA	C17orf64	0	NA	NA	NA	NA	NA	C17orf64
C17orf66	0	NA	NA	NA	NA	NA	C17orf66	0.164135	0.0648294	0.106634	0.607963	0.543212	NA	C17orf66	0	NA	NA	NA	NA	NA	C17orf66
C17orf73	0.322938	0.00648737	0.208028	0.031185	0.975122	NA	C17orf73	0.163074	-0.0649519	0.106542	-0.609637	0.542102	NA	C17orf73	0.333883	0.00785524	0.271665	0.0289152	0.976932	NA	C17orf73
C17orf77	0.333877	0.144988	0.186887	0.775805	0.437864	NA	C17orf77	0	NA	NA	NA	NA	NA	C17orf77	0	NA	NA	NA	NA	NA	C17orf77
C17orf87	1.16764	0.298665	0.360189	0.829191	0.406996	NA	C17orf87	0.979164	0.100763	0.221348	0.455225	0.648948	NA	C17orf87	0.491505	-0.0820377	0.288251	-0.284606	0.775946	NA	C17orf87
C17orf88	0.316496	-0.235295	0.236991	-0.992843	0.320786	NA	C17orf88	0.502735	-0.0829774	0.204466	-0.405825	0.684871	NA	C17orf88	0.324023	-0.321246	0.306523	-1.04803	0.294623	NA	C17orf88
C17orf98	0.354357	0.0134919	0.210977	0.0639497	0.94901	NA	C17orf98	0.167674	-0.0659702	0.107343	-0.614576	0.538835	NA	C17orf98	0.164209	-0.119508	0.196236	-0.609002	0.542523	NA	C17orf98
C17orf99	0.638987	0.00763084	0.287195	0.0265702	0.978803	NA	C17orf99	1.00627	0.1517	0.263205	0.576359	0.564372	NA	C17orf99	0.660907	0.0102096	0.404576	0.0252354	0.979867	NA	C17orf99
C18orf62	0	NA	NA	NA	NA	NA	C18orf62	0.171987	0.0665179	0.10796	0.616133	0.537807	NA	C18orf62	0	NA	NA	NA	NA	NA	C18orf62
C19orf18	0.19386	0.0996539	0.156934	0.635006	0.525425	NA	C19orf18	0	NA	NA	NA	NA	NA	C19orf18	0	NA	NA	NA	NA	NA	C19orf18
C19orf30	0.515797	0.335094	0.270597	1.23835	0.215586	NA	C19orf30	0.160611	0.0640414	0.106008	0.604118	0.545765	NA	C19orf30	0	NA	NA	NA	NA	NA	C19orf30
C19orf34	0.161051	-0.085659	0.148105	-0.578365	0.563017	NA	C19orf34	0.99676	0.247317	0.240057	1.03024	0.302896	NA	C19orf34	0.327024	-0.000137468	0.270948	-0.000507362	0.999595	NA	C19orf34
C19orf69	0	NA	NA	NA	NA	NA	C19orf69	0.171987	0.0665179	0.10796	0.616133	0.537807	NA	C19orf69	0	NA	NA	NA	NA	NA	C19orf69
C19orf77	0.477464	-0.101691	0.277363	-0.366633	0.713893	NA	C19orf77	0.330748	-0.185385	0.17482	-1.06043	0.288949	NA	C19orf77	0.324023	-0.321246	0.306523	-1.04803	0.294623	NA	C19orf77
C1orf100	0.32202	0.00262326	0.207917	0.0126169	0.989933	NA	C1orf100	0.170951	-0.0666742	0.107892	-0.617971	0.536594	NA	C1orf100	0.327024	-0.000137468	0.270948	-0.000507362	0.999595	NA	C1orf100
C1orf105	0.482988	0.0710481	0.224547	0.316406	0.751694	NA	C1orf105	0.50355	0.0821838	0.204339	0.402194	0.687541	NA	C1orf105	0.687621	0.154799	0.30008	0.515859	0.605953	NA	C1orf105
C1orf111	1.19373	0.141228	0.381493	0.370199	0.711234	NA	C1orf111	1.33783	0.15787	0.30077	0.524886	0.599662	NA	C1orf111	0.98793	0.00850934	0.429627	0.0198063	0.984198	NA	C1orf111
C1orf146	0.19386	0.0996539	0.156934	0.635006	0.525425	NA	C1orf146	0.171987	0.0665179	0.10796	0.616133	0.537807	NA	C1orf146	0	NA	NA	NA	NA	NA	C1orf146
C1orf157	0.316968	0.00441903	0.207421	0.0213047	0.983003	NA	C1orf157	0.163074	-0.0649519	0.106542	-0.609637	0.542102	NA	C1orf157	0.159814	-0.117673	0.194805	-0.604056	0.545806	NA	C1orf157
C1orf158	0.161051	-0.085659	0.148105	-0.578365	0.563017	NA	C1orf158	0.170951	-0.0666742	0.107892	-0.617971	0.536594	NA	C1orf158	0.165414	-0.12004	0.19662	-0.610516	0.54152	NA	C1orf158
C1orf168	0.810589	-0.243024	0.30501	-0.796774	0.425582	NA	C1orf168	0.852514	-0.191195	0.224549	-0.851463	0.394512	NA	C1orf168	0.660452	-0.480715	0.357116	-1.34611	0.178269	NA	C1orf168
C1orf173	0.322103	-0.1361	0.183505	-0.74167	0.458287	NA	C1orf173	0.513889	-0.0494668	0.159679	-0.309788	0.756722	NA	C1orf173	0.492438	-0.0905842	0.288631	-0.31384	0.753642	NA	C1orf173
C1orf175	0.160968	0.0893077	0.14899	0.599419	0.548893	NA	C1orf175	0.164135	0.0648294	0.106634	0.607963	0.543212	NA	C1orf175	0.171876	0.125027	0.199189	0.627679	0.530215	NA	C1orf175
C1orf180	0	NA	NA	NA	NA	NA	C1orf180	0	NA	NA	NA	NA	NA	C1orf180	0.161609	0.120689	0.195941	0.615947	0.537929	NA	C1orf180
C1orf186	0	NA	NA	NA	NA	NA	C1orf186	0	NA	NA	NA	NA	NA	C1orf186	0.161609	0.120689	0.195941	0.615947	0.537929	NA	C1orf186
C1orf187	0.155999	-0.0839832	0.146722	-0.572395	0.567054	NA	C1orf187	0.327209	1.62048e-05	0.149772	0.000108197	0.999914	NA	C1orf187	0.507952	0.0996478	0.289799	0.343852	0.730958	NA	C1orf187
C1orf189	0.160968	0.0893077	0.14899	0.599419	0.548893	NA	C1orf189	0.492404	0.121529	0.143279	0.848198	0.396328	NA	C1orf189	0.174069	0.125912	0.199844	0.630052	0.52866	NA	C1orf189
C1orf204	0.677766	0.274309	0.330431	0.830154	0.406452	NA	C1orf204	0.335062	0.00191702	0.150193	0.0127637	0.989816	NA	C1orf204	0.83117	0.368559	0.396835	0.928747	0.35302	NA	C1orf204
C1orf223	0.160968	0.0893077	0.14899	0.599419	0.548893	NA	C1orf223	0	NA	NA	NA	NA	NA	C1orf223	0.333485	0.332595	0.308794	1.07708	0.281445	NA	C1orf223
C1orf227	1.00484	0.218932	0.352932	0.620324	0.535044	NA	C1orf227	0.341902	-0.101751	0.131828	-0.771852	0.440202	NA	C1orf227	0.502705	-0.0853414	0.288651	-0.295656	0.767493	NA	C1orf227
C1orf70	0.96706	-0.170563	0.343024	-0.497232	0.619025	NA	C1orf70	1.00853	-0.144027	0.255356	-0.564023	0.572739	NA	C1orf70	0.656057	-0.480377	0.357053	-1.34539	0.178498	NA	C1orf70
C1orf87	0.160968	0.0893077	0.14899	0.599419	0.548893	NA	C1orf87	0	NA	NA	NA	NA	NA	C1orf87	0.171876	0.125027	0.199189	0.627679	0.530215	NA	C1orf87
C1orf92	0.671879	0.0226223	0.323842	0.0698561	0.944308	NA	C1orf92	0.494636	-0.0871185	0.204287	-0.426452	0.669779	NA	C1orf92	0.325229	-0.321592	0.306655	-1.04871	0.294312	NA	C1orf92
C1QA	0.19386	0.0996539	0.156934	0.635006	0.525425	NA	C1QA	0	NA	NA	NA	NA	NA	C1QA	0	NA	NA	NA	NA	NA	C1QA
C20orf141	0.19386	0.0996539	0.156934	0.635006	0.525425	NA	C20orf141	0.336122	0.18469	0.174918	1.05587	0.291029	NA	C20orf141	0	NA	NA	NA	NA	NA	C20orf141
C20orf144	0.510356	-0.0885732	0.278755	-0.317745	0.750678	NA	C20orf144	0.819629	0.078554	0.251211	0.312701	0.754507	NA	C20orf144	0.831577	0.170315	0.440553	0.386594	0.699057	NA	C20orf144
C20orf173	0.160968	0.0893077	0.14899	0.599419	0.548893	NA	C20orf173	0	NA	NA	NA	NA	NA	C20orf173	0	NA	NA	NA	NA	NA	C20orf173
C20orf186	0.645041	-0.18252	0.295807	-0.617023	0.53722	NA	C20orf186	0.504976	-0.241965	0.196445	-1.23172	0.218055	NA	C20orf186	0.662519	-0.244263	0.374886	-0.651567	0.514681	NA	C20orf186
C20orf201	0.160496	-0.085477	0.147956	-0.577719	0.563454	NA	C20orf201	0.331808	-0.00111251	0.15002	-0.00741573	0.994083	NA	C20orf201	0.164209	-0.119508	0.196236	-0.609002	0.542523	NA	C20orf201
C20orf202	0.515797	0.335094	0.270597	1.23835	0.215586	NA	C20orf202	0.82148	0.468517	0.259808	1.80332	0.0713384	NA	C20orf202	0.67943	0.672085	0.403899	1.66399	0.0961136	NA	C20orf202
C21orf121	0.333877	0.144988	0.186887	0.775805	0.437864	NA	C21orf121	0.336122	0.18469	0.174918	1.05587	0.291029	NA	C21orf121	0.171876	0.125027	0.199189	0.627679	0.530215	NA	C21orf121
C21orf129	1.16084	0.133911	0.382008	0.350544	0.72593	NA	C21orf129	0.829722	-0.0854371	0.251184	-0.340137	0.733753	NA	C21orf129	0.834395	-0.0895394	0.376392	-0.237889	0.811967	NA	C21orf129
C21orf62	0.844705	0.377155	0.348887	1.08102	0.279687	NA	C21orf62	0.48782	0.0831627	0.204033	0.407595	0.683571	NA	C21orf62	0.828978	0.459914	0.429414	1.07103	0.284157	NA	C21orf62
C21orf82	0.804982	-0.330297	0.345848	-0.955034	0.33956	NA	C21orf82	1.4987	0.0807097	0.318694	0.253251	0.800074	NA	C21orf82	0.825522	-0.431904	0.428182	-1.00869	0.313123	NA	C21orf82
C21orf84	0	NA	NA	NA	NA	NA	C21orf84	0.321223	0.0987897	0.130192	0.758802	0.447971	NA	C21orf84	0.345945	0.33607	0.310088	1.08379	0.278458	NA	C21orf84
C21orf88	0.161051	-0.085659	0.148105	-0.578365	0.563017	NA	C21orf88	0.170951	-0.0666742	0.107892	-0.617971	0.536594	NA	C21orf88	0.165414	-0.12004	0.19662	-0.610516	0.54152	NA	C21orf88
C22orf31	0	NA	NA	NA	NA	NA	C22orf31	0.171987	0.0665179	0.10796	0.616133	0.537807	NA	C22orf31	0	NA	NA	NA	NA	NA	C22orf31
C2CD4B	0.800039	-0.0710186	0.299024	-0.237501	0.812268	NA	C2CD4B	0.998186	-0.00378578	0.259019	-0.0146158	0.988339	NA	C2CD4B	0.836588	-0.118947	0.418904	-0.283948	0.776451	NA	C2CD4B
C2CD4C	0.155999	-0.0839832	0.146722	-0.572395	0.567054	NA	C2CD4C	0.495673	0.0846202	0.204175	0.414449	0.678545	NA	C2CD4C	0.333883	0.00785524	0.271665	0.0289152	0.976932	NA	C2CD4C
C2orf39	0.515325	0.126737	0.280148	0.452395	0.650985	NA	C2orf39	0.653031	0.145084	0.218312	0.664571	0.506325	NA	C2orf39	0.841446	0.34004	0.385764	0.88147	0.378064	NA	C2orf39
C2orf40	0	NA	NA	NA	NA	NA	C2orf40	0.171987	0.0665179	0.10796	0.616133	0.537807	NA	C2orf40	0.348137	0.194403	0.243261	0.799153	0.424201	NA	C2orf40
C2orf51	0.160496	-0.085477	0.147956	-0.577719	0.563454	NA	C2orf51	0.500272	0.0831815	0.20427	0.407214	0.683851	NA	C2orf51	0.336085	0.00492896	0.271873	0.0181297	0.985535	NA	C2orf51
C2orf57	0	NA	NA	NA	NA	NA	C2orf57	0.171987	0.0665179	0.10796	0.616133	0.537807	NA	C2orf57	0	NA	NA	NA	NA	NA	C2orf57
C2orf61	0.515325	0.126737	0.280148	0.452395	0.650985	NA	C2orf61	0.500272	0.0831815	0.20427	0.407214	0.683851	NA	C2orf61	0.499887	0.151887	0.355388	0.427382	0.669101	NA	C2orf61
C2orf66	0.321465	0.00281813	0.207863	0.0135576	0.989183	NA	C2orf66	0.331808	-0.00111251	0.15002	-0.00741573	0.994083	NA	C2orf66	0.845831	0.459464	0.429397	1.07002	0.28461	NA	C2orf66
C2orf70	0.354911	0.0132964	0.211022	0.0630096	0.949759	NA	C2orf70	0.342938	1.07036e-06	0.150595	7.10757e-06	0.999994	NA	C2orf70	0.165414	-0.12004	0.19662	-0.610516	0.54152	NA	C2orf70
C2orf71	0	NA	NA	NA	NA	NA	C2orf71	0	NA	NA	NA	NA	NA	C2orf71	0.677237	0.496618	0.359724	1.38055	0.167417	NA	C2orf71
C2orf73	0	NA	NA	NA	NA	NA	C2orf73	0.160611	0.0640414	0.106008	0.604118	0.545765	NA	C2orf73	0	NA	NA	NA	NA	NA	C2orf73
C2orf78	0.478102	-0.308424	0.265251	-1.16276	0.244925	NA	C2orf78	0.504976	-0.241965	0.196445	-1.23172	0.218055	NA	C2orf78	0.664712	-0.24296	0.374902	-0.648064	0.516944	NA	C2orf78
C2orf83	0.160968	0.0893077	0.14899	0.599419	0.548893	NA	C2orf83	0	NA	NA	NA	NA	NA	C2orf83	0.161609	0.120689	0.195941	0.615947	0.537929	NA	C2orf83
C2orf84	0.32799	0.00469059	0.208509	0.0224959	0.982052	NA	C2orf84	0.675537	0.146249	0.218216	0.670203	0.502729	NA	C2orf84	0.488633	0.0895372	0.288823	0.310007	0.756555	NA	C2orf84
C3AR1	0.161051	-0.085659	0.148105	-0.578365	0.563017	NA	C3AR1	0.342938	1.07036e-06	0.150595	7.10757e-06	0.999994	NA	C3AR1	0.511359	0.154673	0.355771	0.434754	0.663741	NA	C3AR1
C3orf20	0.983249	0.350639	0.327823	1.0696	0.2848	NA	C3orf20	0.167674	-0.0659702	0.107343	-0.614576	0.538835	NA	C3orf20	0.671763	0.331976	0.410505	0.808703	0.418686	NA	C3orf20
C3orf24	1.46024	0.0889563	0.36551	0.243376	0.807714	NA	C3orf24	0.990841	-0.145481	0.255811	-0.568706	0.569556	NA	C3orf24	0.988118	-0.223719	0.424687	-0.526785	0.598343	NA	C3orf24
C3orf36	0.155999	-0.0839832	0.146722	-0.572395	0.567054	NA	C3orf36	0.163074	-0.0649519	0.106542	-0.609637	0.542102	NA	C3orf36	0.159814	-0.117673	0.194805	-0.604056	0.545806	NA	C3orf36
C3orf43	0	NA	NA	NA	NA	NA	C3orf43	0.160611	0.0640414	0.106008	0.604118	0.545765	NA	C3orf43	0.174069	0.125912	0.199844	0.630052	0.52866	NA	C3orf43
C3orf50	0.322103	-0.1361	0.183505	-0.74167	0.458287	NA	C3orf50	0.678024	-0.00190626	0.209292	-0.00910814	0.992733	NA	C3orf50	0.502705	-0.0853414	0.288651	-0.295656	0.767493	NA	C3orf50
C3orf51	0.166939	0.091344	0.150595	0.606556	0.544146	NA	C3orf51	0	NA	NA	NA	NA	NA	C3orf51	0	NA	NA	NA	NA	NA	C3orf51
C3orf74	0.166939	0.091344	0.150595	0.606556	0.544146	NA	C3orf74	0.324746	0.183022	0.174219	1.05053	0.293474	NA	C3orf74	0.161609	0.120689	0.195941	0.615947	0.537929	NA	C3orf74
C3orf79	0.160968	0.0893077	0.14899	0.599419	0.548893	NA	C3orf79	0	NA	NA	NA	NA	NA	C3orf79	0	NA	NA	NA	NA	NA	C3orf79
C4orf22	0	NA	NA	NA	NA	NA	C4orf22	0.164135	0.0648294	0.106634	0.607963	0.543212	NA	C4orf22	0.174069	0.125912	0.199844	0.630052	0.52866	NA	C4orf22
C4orf31	0.838901	-0.078438	0.336959	-0.232782	0.815931	NA	C4orf31	1.16232	0.0781172	0.289758	0.269595	0.787472	NA	C4orf31	0.826321	-0.123799	0.419011	-0.295457	0.767645	NA	C4orf31
C4orf44	1.03809	0.228544	0.352376	0.648579	0.51661	NA	C4orf44	0.831005	0.0806108	0.251042	0.321105	0.748131	NA	C4orf44	0.324023	-0.321246	0.306523	-1.04803	0.294623	NA	C4orf44
C4orf47	0.903045	0.279143	0.308011	0.906276	0.36479	NA	C4orf47	0.503796	0.0838505	0.204327	0.410374	0.681531	NA	C4orf47	0.673955	0.263678	0.376205	0.700889	0.483373	NA	C4orf47
C5orf46	0.826852	-0.24557	0.313942	-0.782213	0.43409	NA	C5orf46	1.16961	-0.0665533	0.269272	-0.24716	0.804784	NA	C5orf46	0.809655	-0.350304	0.395273	-0.886234	0.375491	NA	C5orf46
C5orf47	1.31528	0.20311	0.377708	0.537744	0.590754	NA	C5orf47	0.501699	-0.316575	0.221765	-1.42752	0.15343	NA	C5orf47	0.822923	-0.143545	0.440163	-0.326119	0.744335	NA	C5orf47
C5orf49	1.16564	0.695085	0.355357	1.95602	0.050463	NA	C5orf49	0	NA	NA	NA	NA	NA	C5orf49	0.646437	0.264591	0.277557	0.953285	0.340446	NA	C5orf49
C6orf103	0	NA	NA	NA	NA	NA	C6orf103	0	NA	NA	NA	NA	NA	C6orf103	0.161609	0.120689	0.195941	0.615947	0.537929	NA	C6orf103
C6orf105	0.321465	0.00281813	0.207863	0.0135576	0.989183	NA	C6orf105	0.167674	-0.0659702	0.107343	-0.614576	0.538835	NA	C6orf105	0.338277	0.00586521	0.272095	0.0215557	0.982802	NA	C6orf105
C6orf118	0.321937	0.142634	0.185489	0.768963	0.441915	NA	C6orf118	0	NA	NA	NA	NA	NA	C6orf118	0	NA	NA	NA	NA	NA	C6orf118
C6orf122	0.321465	0.00281813	0.207863	0.0135576	0.989183	NA	C6orf122	0.653031	0.145084	0.218312	0.664571	0.506325	NA	C6orf122	0.325818	0.000400005	0.270822	0.001477	0.998822	NA	C6orf122
C6orf138	0.160496	-0.085477	0.147956	-0.577719	0.563454	NA	C6orf138	0.167674	-0.0659702	0.107343	-0.614576	0.538835	NA	C6orf138	0.336085	0.00492896	0.271873	0.0181297	0.985535	NA	C6orf138
C6orf142	0.521295	0.128379	0.280355	0.457916	0.647013	NA	C6orf142	0.49242	0.0817286	0.204132	0.400372	0.688882	NA	C6orf142	0.497694	0.151168	0.355311	0.425452	0.670507	NA	C6orf142
C6orf150	0.317051	-0.235432	0.23705	-0.993176	0.320624	NA	C6orf150	0.666624	-0.00141198	0.239782	-0.00588859	0.995302	NA	C6orf150	0.486838	-0.141357	0.354219	-0.399067	0.689844	NA	C6orf150
C6orf174	0.510828	0.128802	0.279992	0.460022	0.6455	NA	C6orf174	0.499196	0.0852906	0.204234	0.417612	0.676231	NA	C6orf174	0.495492	0.154325	0.355219	0.434452	0.663961	NA	C6orf174
C6orf186	0	NA	NA	NA	NA	NA	C6orf186	0	NA	NA	NA	NA	NA	C6orf186	0.161609	0.120689	0.195941	0.615947	0.537929	NA	C6orf186
C6orf195	0	NA	NA	NA	NA	NA	C6orf195	0	NA	NA	NA	NA	NA	C6orf195	0.174069	0.125912	0.199844	0.630052	0.52866	NA	C6orf195
C6orf208	0.19386	0.0996539	0.156934	0.635006	0.525425	NA	C6orf208	0	NA	NA	NA	NA	NA	C6orf208	0.171876	0.125027	0.199189	0.627679	0.530215	NA	C6orf208
C6orf218	0.650373	0.0117656	0.28727	0.0409567	0.96733	NA	C6orf218	0.494883	-0.0853903	0.204299	-0.417967	0.675971	NA	C6orf218	0.808851	0.0971195	0.367611	0.264191	0.791632	NA	C6orf218
C6orf222	0.161051	-0.085659	0.148105	-0.578365	0.563017	NA	C6orf222	0.331562	-0.00277957	0.150012	-0.018529	0.985217	NA	C6orf222	0.165414	-0.12004	0.19662	-0.610516	0.54152	NA	C6orf222
C6orf223	0.643567	-0.186449	0.295807	-0.630305	0.528495	NA	C6orf223	0.681563	-0.148237	0.218459	-0.678559	0.497417	NA	C6orf223	0.495037	-0.418338	0.339874	-1.23086	0.218374	NA	C6orf223
C6orf227	0.715627	0.537356	0.326969	1.64345	0.10029	NA	C6orf227	0.324746	0.183022	0.174219	1.05053	0.293474	NA	C6orf227	0.343752	0.193395	0.242705	0.796833	0.425548	NA	C6orf227
C6orf81	1.14493	-0.239746	0.357588	-0.670454	0.502569	NA	C6orf81	1.82107	0.0638707	0.315834	0.202229	0.839738	NA	C6orf81	0.984341	-0.413432	0.404518	-1.02204	0.306763	NA	C6orf81
C6orf94	0	NA	NA	NA	NA	NA	C6orf94	0.32827	0.0995679	0.130669	0.761988	0.446067	NA	C6orf94	0.323218	0.188714	0.240096	0.785992	0.431872	NA	C6orf94
C6orf97	0.166939	0.091344	0.150595	0.606556	0.544146	NA	C6orf97	0	NA	NA	NA	NA	NA	C6orf97	0	NA	NA	NA	NA	NA	C6orf97
C7orf34	0.688706	0.535189	0.326588	1.63873	0.101269	NA	C7orf34	0.32827	0.0995679	0.130669	0.761988	0.446067	NA	C7orf34	0	NA	NA	NA	NA	NA	C7orf34
C7orf4	0.160968	0.0893077	0.14899	0.599419	0.548893	NA	C7orf4	0	NA	NA	NA	NA	NA	C7orf4	0	NA	NA	NA	NA	NA	C7orf4
C7orf45	0.488875	0.331273	0.26937	1.22981	0.21877	NA	C7orf45	0.164135	0.0648294	0.106634	0.607963	0.543212	NA	C7orf45	0.509747	0.432863	0.342438	1.26406	0.206207	NA	C7orf45
C7orf52	0.494928	0.0738551	0.225105	0.328092	0.742842	NA	C7orf52	1.34073	0.316778	0.25109	1.26161	0.207088	NA	C7orf52	0.660509	0.259522	0.376171	0.689903	0.490255	NA	C7orf52
C7orf57	0.649844	0.384405	0.285725	1.34536	0.178507	NA	C7orf57	0.481834	0.120759	0.142865	0.845267	0.397962	NA	C7orf57	0.335678	0.333208	0.309024	1.07826	0.280917	NA	C7orf57
C7orf65	0	NA	NA	NA	NA	NA	C7orf65	0.50811	0.240028	0.196119	1.22389	0.220995	NA	C7orf65	0.161609	0.120689	0.195941	0.615947	0.537929	NA	C7orf65
C7orf71	0.161051	-0.085659	0.148105	-0.578365	0.563017	NA	C7orf71	0.170951	-0.0666742	0.107892	-0.617971	0.536594	NA	C7orf71	0.509166	0.0954545	0.289606	0.329602	0.741701	NA	C7orf71
C7orf72	0	NA	NA	NA	NA	NA	C7orf72	0	NA	NA	NA	NA	NA	C7orf72	0.161609	0.120689	0.195941	0.615947	0.537929	NA	C7orf72
C8orf31	0.166939	0.091344	0.150595	0.606556	0.544146	NA	C8orf31	1.32607	0.690466	0.297762	2.31885	0.0204033	NA	C8orf31	0.520013	0.434357	0.34284	1.26694	0.205178	NA	C8orf31
C8orf34	0.482433	0.0712732	0.224539	0.31742	0.750925	NA	C8orf34	0.167674	-0.0659702	0.107343	-0.614576	0.538835	NA	C8orf34	0.325818	0.000400005	0.270822	0.001477	0.998822	NA	C8orf34
C8orf48	1.64263	0.350861	0.391466	0.896273	0.370107	NA	C8orf48	1.3348	0.124118	0.272648	0.45523	0.648944	NA	C8orf48	0.488232	-0.41727	0.33958	-1.22878	0.219153	NA	C8orf48
C8orf74	1.26384	0.512555	0.363175	1.41132	0.158151	NA	C8orf74	0.167674	-0.0659702	0.107343	-0.614576	0.538835	NA	C8orf74	0.164209	-0.119508	0.196236	-0.609002	0.542523	NA	C8orf74
C8orf75	0.51588	0.126487	0.280168	0.451469	0.651651	NA	C8orf75	0.170951	-0.0666742	0.107892	-0.617971	0.536594	NA	C8orf75	0.855111	0.340937	0.385523	0.884347	0.376509	NA	C8orf75
C8orf79	1.12878	0.217556	0.322795	0.673976	0.500326	NA	C8orf79	0.807982	0.03012	0.163592	0.184117	0.853922	NA	C8orf79	0.829376	0.113925	0.377339	0.301918	0.762715	NA	C8orf79
C8orf86	0.322103	-0.1361	0.183505	-0.74167	0.458287	NA	C8orf86	0.341902	-0.101751	0.131828	-0.771852	0.440202	NA	C8orf86	0.330829	-0.186486	0.239891	-0.777379	0.436935	NA	C8orf86
C9	0.166939	0.091344	0.150595	0.606556	0.544146	NA	C9	0	NA	NA	NA	NA	NA	C9	0	NA	NA	NA	NA	NA	C9
C9orf122	0.482433	0.0712732	0.224539	0.31742	0.750925	NA	C9orf122	0.49242	0.0817286	0.204132	0.400372	0.688882	NA	C9orf122	0.164209	-0.119508	0.196236	-0.609002	0.542523	NA	C9orf122
C9orf131	0.805926	0.120544	0.338181	0.356447	0.721506	NA	C9orf131	0.334025	-0.185862	0.17502	-1.06195	0.288258	NA	C9orf131	0.834975	0.147353	0.419429	0.351319	0.725349	NA	C9orf131
C9orf135	0.160496	-0.085477	0.147956	-0.577719	0.563454	NA	C9orf135	0.167674	-0.0659702	0.107343	-0.614576	0.538835	NA	C9orf135	0.164209	-0.119508	0.196236	-0.609002	0.542523	NA	C9orf135
C9orf170	0.155999	-0.0839832	0.146722	-0.572395	0.567054	NA	C9orf170	0.507049	0.051851	0.159703	0.324671	0.74543	NA	C9orf170	0.159814	-0.117673	0.194805	-0.604056	0.545806	NA	C9orf170
C9orf171	0.321465	0.00281813	0.207863	0.0135576	0.989183	NA	C9orf171	0.328285	-0.00199208	0.149833	-0.0132953	0.989392	NA	C9orf171	0.164209	-0.119508	0.196236	-0.609002	0.542523	NA	C9orf171
C9orf4	0.160968	0.0893077	0.14899	0.599419	0.548893	NA	C9orf4	0	NA	NA	NA	NA	NA	C9orf4	0	NA	NA	NA	NA	NA	C9orf4
CA10	0	NA	NA	NA	NA	NA	CA10	0.332599	0.184175	0.174703	1.05422	0.291782	NA	CA10	0.171876	0.125027	0.199189	0.627679	0.530215	NA	CA10
CA3	0.316968	0.00441903	0.207421	0.0213047	0.983003	NA	CA3	0.335062	0.00191702	0.150193	0.0127637	0.989816	NA	CA3	0.321424	0.00238928	0.270359	0.00883743	0.992949	NA	CA3
CA5A	0	NA	NA	NA	NA	NA	CA5A	0	NA	NA	NA	NA	NA	CA5A	0.161609	0.120689	0.195941	0.615947	0.537929	NA	CA5A
CABP2	1.81121	0.136651	0.422023	0.323801	0.746088	NA	CABP2	0.835724	-0.473174	0.26025	-1.81815	0.0690415	NA	CABP2	0.814666	-0.771032	0.42375	-1.81954	0.0688284	NA	CABP2
CABP4	0.161051	-0.085659	0.148105	-0.578365	0.563017	NA	CABP4	0.50355	0.0821838	0.204339	0.402194	0.687541	NA	CABP4	0.498899	0.150514	0.355359	0.423555	0.67189	NA	CABP4
CABP5	0	NA	NA	NA	NA	NA	CABP5	0	NA	NA	NA	NA	NA	CABP5	0.171876	0.125027	0.199189	0.627679	0.530215	NA	CABP5
CACHD1	0.327435	0.00488557	0.208457	0.0234369	0.981302	NA	CACHD1	0.49242	0.0817286	0.204132	0.400372	0.688882	NA	CACHD1	0.325818	0.000400005	0.270822	0.001477	0.998822	NA	CACHD1
CACNA1B	1.70842	0.407351	0.405116	1.00552	0.314648	NA	CACNA1B	1.14087	0.0363001	0.2146	0.169152	0.865677	NA	CACNA1B	0.649841	-0.250037	0.374822	-0.667081	0.50472	NA	CACNA1B
CACNA1E	0.649372	0.205936	0.298341	0.690269	0.490025	NA	CACNA1E	0.675783	0.147878	0.218209	0.677689	0.497969	NA	CACNA1E	0.845831	0.459464	0.429397	1.07002	0.28461	NA	CACNA1E
CACNA1S	0.681792	0.0183647	0.287474	0.0638829	0.949063	NA	CACNA1S	0.335347	-0.101006	0.131376	-0.76883	0.441994	NA	CACNA1S	0.500293	-0.0846398	0.288567	-0.293311	0.769284	NA	CACNA1S
CACNA2D1	0.166939	0.091344	0.150595	0.606556	0.544146	NA	CACNA2D1	0.500257	0.239523	0.19596	1.22231	0.221592	NA	CACNA2D1	0.174069	0.125912	0.199844	0.630052	0.52866	NA	CACNA2D1
CACNG8	0	NA	NA	NA	NA	NA	CACNG8	0.160611	0.0640414	0.106008	0.604118	0.545765	NA	CACNG8	0	NA	NA	NA	NA	NA	CACNG8
CAGE1	1.49968	0.462194	0.385207	1.19986	0.230194	NA	CAGE1	0.502513	-0.0527759	0.159809	-0.330245	0.741215	NA	CAGE1	0.840575	0.108256	0.376915	0.287215	0.773948	NA	CAGE1
CALCB	0.79993	-0.259031	0.314098	-0.824684	0.409551	NA	CALCB	0.822107	-0.212321	0.233758	-0.908295	0.363723	NA	CALCB	0.819922	-0.343206	0.395109	-0.868635	0.385047	NA	CALCB
CALCRL	0.161051	-0.085659	0.148105	-0.578365	0.563017	NA	CALCRL	0.170951	-0.0666742	0.107892	-0.617971	0.536594	NA	CALCRL	0.339483	0.00532746	0.272212	0.019571	0.984386	NA	CALCRL
CALN1	0.166939	0.091344	0.150595	0.606556	0.544146	NA	CALN1	0	NA	NA	NA	NA	NA	CALN1	0.171876	0.125027	0.199189	0.627679	0.530215	NA	CALN1
CALY	0.876207	0.134525	0.337793	0.398247	0.690448	NA	CALY	0.510612	-0.0844287	0.204595	-0.412663	0.679854	NA	CALY	0.491232	-0.142889	0.354371	-0.40322	0.686786	NA	CALY
CAPN11	0.166939	0.091344	0.150595	0.606556	0.544146	NA	CAPN11	0	NA	NA	NA	NA	NA	CAPN11	0	NA	NA	NA	NA	NA	CAPN11
CAPNS2	1.88288	0.282598	0.400892	0.704922	0.480859	NA	CAPNS2	1.16151	-0.0943372	0.300955	-0.313459	0.753932	NA	CAPNS2	0.823321	-0.430056	0.428258	-1.0042	0.315282	NA	CAPNS2
CAPSL	0.354828	0.259245	0.242991	1.06689	0.286021	NA	CAPSL	0.82148	0.468517	0.259808	1.80332	0.0713384	NA	CAPSL	0.323218	0.188714	0.240096	0.785992	0.431872	NA	CAPSL
CASP5	0.161051	-0.085659	0.148105	-0.578365	0.563017	NA	CASP5	0.507073	0.082851	0.204394	0.405349	0.685221	NA	CASP5	0.165414	-0.12004	0.19662	-0.610516	0.54152	NA	CASP5
CASQ2	0.66691	-0.16939	0.296113	-0.572043	0.567293	NA	CASQ2	1.16582	0.0820685	0.289658	0.283329	0.776924	NA	CASQ2	0.646652	-0.249248	0.374812	-0.664995	0.506054	NA	CASQ2
CBWD5	24.9057	-0.260148	0.338527	-0.768471	0.442207	0.53093	CBWD5	31.5101	-0.076024	0.234601	-0.324056	0.745896	0.827561	CBWD5	19.1647	-1.87542	0.493628	-3.79926	NA	NA	CBWD5
CCDC11	1.13142	-0.0706886	0.35085	-0.201478	0.840324	NA	CCDC11	1.16718	-0.0673891	0.260738	-0.258455	0.796056	NA	CCDC11	0.981259	-0.175179	0.381924	-0.458675	0.646468	NA	CCDC11
CCDC135	1.23095	0.559436	0.375136	1.49129	0.135886	NA	CCDC135	0.656554	0.145529	0.218297	0.666654	0.504993	NA	CCDC135	0.325818	0.000400005	0.270822	0.001477	0.998822	NA	CCDC135
CCDC141	0.166939	0.091344	0.150595	0.606556	0.544146	NA	CCDC141	0.343975	0.101353	0.131755	0.769254	0.441743	NA	CCDC141	0.174069	0.125912	0.199844	0.630052	0.52866	NA	CCDC141
CCDC144A	0.633464	-0.184298	0.295687	-0.623286	0.533096	NA	CCDC144A	0.493822	-0.241225	0.196209	-1.22943	0.21891	NA	CCDC144A	0.483837	-0.416564	0.339384	-1.22741	0.219668	NA	CCDC144A
CCDC27	0.971921	-0.178283	0.351251	-0.507565	0.611759	NA	CCDC27	0.669372	-0.392269	0.24192	-1.62148	0.104914	NA	CCDC27	0.827715	-0.430794	0.428222	-1.00601	0.314413	NA	CCDC27
CCDC36	0	NA	NA	NA	NA	NA	CCDC36	0.160611	0.0640414	0.106008	0.604118	0.545765	NA	CCDC36	0	NA	NA	NA	NA	NA	CCDC36
CCDC38	0	NA	NA	NA	NA	NA	CCDC38	0	NA	NA	NA	NA	NA	CCDC38	0.174069	0.125912	0.199844	0.630052	0.52866	NA	CCDC38
CCDC42	0.166939	0.091344	0.150595	0.606556	0.544146	NA	CCDC42	0	NA	NA	NA	NA	NA	CCDC42	0	NA	NA	NA	NA	NA	CCDC42
CCDC70	0	NA	NA	NA	NA	NA	CCDC70	0	NA	NA	NA	NA	NA	CCDC70	0.161609	0.120689	0.195941	0.615947	0.537929	NA	CCDC70
CCDC8	0.161051	-0.085659	0.148105	-0.578365	0.563017	NA	CCDC8	0.170951	-0.0666742	0.107892	-0.617971	0.536594	NA	CCDC8	0.165414	-0.12004	0.19662	-0.610516	0.54152	NA	CCDC8
CCIN	0.682263	0.272295	0.330557	0.823746	0.410084	NA	CCIN	0.503796	0.0838505	0.204327	0.410374	0.681531	NA	CCIN	0.671763	0.331976	0.410505	0.808703	0.418686	NA	CCIN
CCKBR	0	NA	NA	NA	NA	NA	CCKBR	0.332599	0.184175	0.174703	1.05422	0.291782	NA	CCKBR	0	NA	NA	NA	NA	NA	CCKBR
CCL1	0	NA	NA	NA	NA	NA	CCL1	0.171987	0.0665179	0.10796	0.616133	0.537807	NA	CCL1	0	NA	NA	NA	NA	NA	CCL1
CCL13	0	NA	NA	NA	NA	NA	CCL13	0.164135	0.0648294	0.106634	0.607963	0.543212	NA	CCL13	0	NA	NA	NA	NA	NA	CCL13
CCL16	0.32799	0.00469059	0.208509	0.0224959	0.982052	NA	CCL16	0.170951	-0.0666742	0.107892	-0.617971	0.536594	NA	CCL16	0.834577	0.456844	0.429509	1.06364	0.287491	NA	CCL16
CCL23	0	NA	NA	NA	NA	NA	CCL23	0.160611	0.0640414	0.106008	0.604118	0.545765	NA	CCL23	0.161609	0.120689	0.195941	0.615947	0.537929	NA	CCL23
CCL25	0.160496	-0.085477	0.147956	-0.577719	0.563454	NA	CCL25	0.500272	0.0831815	0.20427	0.407214	0.683851	NA	CCL25	0.507961	0.0960866	0.289611	0.331778	0.740057	NA	CCL25
CCL26	0	NA	NA	NA	NA	NA	CCL26	0	NA	NA	NA	NA	NA	CCL26	0.174069	0.125912	0.199844	0.630052	0.52866	NA	CCL26
CCL27	0.19386	0.0996539	0.156934	0.635006	0.525425	NA	CCL27	0	NA	NA	NA	NA	NA	CCL27	0	NA	NA	NA	NA	NA	CCL27
CCNI2	0.327435	0.00488557	0.208457	0.0234369	0.981302	NA	CCNI2	0.675783	0.147878	0.218209	0.677689	0.497969	NA	CCNI2	0.649036	0.148148	0.299453	0.494728	0.620792	NA	CCNI2
CCR4	0.32799	0.00469059	0.208509	0.0224959	0.982052	NA	CCR4	0.671208	0.145744	0.21824	0.667815	0.504252	NA	CCR4	0.33729	0.00439126	0.271992	0.0161449	0.987119	NA	CCR4
CCR9	0.166939	0.091344	0.150595	0.606556	0.544146	NA	CCR9	0.660868	0.388233	0.241442	1.60798	0.10784	NA	CCR9	0.161609	0.120689	0.195941	0.615947	0.537929	NA	CCR9
CD163	0.321937	0.142634	0.185489	0.768963	0.441915	NA	CD163	0.171987	0.0665179	0.10796	0.616133	0.537807	NA	CD163	0.851306	0.757681	0.418511	1.81042	0.0702302	NA	CD163
CD180	0	NA	NA	NA	NA	NA	CD180	0	NA	NA	NA	NA	NA	CD180	0.335678	0.333208	0.309024	1.07826	0.280917	NA	CD180
CD2	0.160496	-0.085477	0.147956	-0.577719	0.563454	NA	CD2	0.167674	-0.0659702	0.107343	-0.614576	0.538835	NA	CD2	0.164209	-0.119508	0.196236	-0.609002	0.542523	NA	CD2
CD244	0.160496	-0.085477	0.147956	-0.577719	0.563454	NA	CD244	0.664407	0.190434	0.244613	0.778509	0.436269	NA	CD244	0.659303	0.260284	0.376166	0.69194	0.488975	NA	CD244
CD247	0.311999	-0.134111	0.182283	-0.735729	0.461896	NA	CD247	0.326148	-0.100002	0.130764	-0.764748	0.444422	NA	CD247	0.319629	-0.183864	0.238401	-0.771239	0.440565	NA	CD247
CD27	0.327907	0.252907	0.240413	1.05197	0.292815	NA	CD27	0	NA	NA	NA	NA	NA	CD27	0	NA	NA	NA	NA	NA	CD27
CD28	0	NA	NA	NA	NA	NA	CD28	0	NA	NA	NA	NA	NA	CD28	0.161609	0.120689	0.195941	0.615947	0.537929	NA	CD28
CD300LB	0	NA	NA	NA	NA	NA	CD300LB	0	NA	NA	NA	NA	NA	CD300LB	0.171876	0.125027	0.199189	0.627679	0.530215	NA	CD300LB
CD300LG	0	NA	NA	NA	NA	NA	CD300LG	0.160611	0.0640414	0.106008	0.604118	0.545765	NA	CD300LG	0	NA	NA	NA	NA	NA	CD300LG
CD33	0.166939	0.091344	0.150595	0.606556	0.544146	NA	CD33	0.171987	0.0665179	0.10796	0.616133	0.537807	NA	CD33	0.838846	0.59756	0.384274	1.55504	0.119937	NA	CD33
CD38	0	NA	NA	NA	NA	NA	CD38	0.336122	0.18469	0.174918	1.05587	0.291029	NA	CD38	0.161609	0.120689	0.195941	0.615947	0.537929	NA	CD38
CD3D	0.161051	-0.085659	0.148105	-0.578365	0.563017	NA	CD3D	0.170951	-0.0666742	0.107892	-0.617971	0.536594	NA	CD3D	0.165414	-0.12004	0.19662	-0.610516	0.54152	NA	CD3D
CD3G	0.166939	0.091344	0.150595	0.606556	0.544146	NA	CD3G	0	NA	NA	NA	NA	NA	CD3G	0	NA	NA	NA	NA	NA	CD3G
CD70	0.843232	0.37415	0.348976	1.07214	0.283658	NA	CD70	0.167674	-0.0659702	0.107343	-0.614576	0.538835	NA	CD70	0.164209	-0.119508	0.196236	-0.609002	0.542523	NA	CD70
CD79B	0	NA	NA	NA	NA	NA	CD79B	0.171987	0.0665179	0.10796	0.616133	0.537807	NA	CD79B	0	NA	NA	NA	NA	NA	CD79B
CD80	0.483989	-0.0992614	0.277632	-0.357528	0.720696	NA	CD80	0.506013	-0.0835752	0.204521	-0.408638	0.682805	NA	CD80	0.499297	-0.134749	0.354729	-0.379864	0.704046	NA	CD80
CD86	0.32202	0.00262326	0.207917	0.0126169	0.989933	NA	CD86	0.170951	-0.0666742	0.107892	-0.617971	0.536594	NA	CD86	0.165414	-0.12004	0.19662	-0.610516	0.54152	NA	CD86
CD93	0	NA	NA	NA	NA	NA	CD93	0	NA	NA	NA	NA	NA	CD93	0.161609	0.120689	0.195941	0.615947	0.537929	NA	CD93
CDCP2	0.81034	0.268065	0.308515	0.868888	0.384908	NA	CDCP2	0.500272	0.0831815	0.20427	0.407214	0.683851	NA	CDCP2	0.497694	0.151168	0.355311	0.425452	0.670507	NA	CDCP2
CDH12	0	NA	NA	NA	NA	NA	CDH12	0.160611	0.0640414	0.106008	0.604118	0.545765	NA	CDH12	0	NA	NA	NA	NA	NA	CDH12
CDH16	0	NA	NA	NA	NA	NA	CDH16	0.343975	0.101353	0.131755	0.769254	0.441743	NA	CDH16	0.505361	0.432214	0.342261	1.26282	0.206654	NA	CDH16
CDH18	0.321465	0.00281813	0.207863	0.0135576	0.989183	NA	CDH18	0.500272	0.0831815	0.20427	0.407214	0.683851	NA	CDH18	0.499887	0.151887	0.355388	0.427382	0.669101	NA	CDH18
CDH2	0.166939	0.091344	0.150595	0.606556	0.544146	NA	CDH2	0.336122	0.18469	0.174918	1.05587	0.291029	NA	CDH2	0	NA	NA	NA	NA	NA	CDH2
CDH22	0	NA	NA	NA	NA	NA	CDH22	0.336122	0.18469	0.174918	1.05587	0.291029	NA	CDH22	0	NA	NA	NA	NA	NA	CDH22
CDH6	0	NA	NA	NA	NA	NA	CDH6	0	NA	NA	NA	NA	NA	CDH6	0.161609	0.120689	0.195941	0.615947	0.537929	NA	CDH6
CDH7	0.160496	-0.085477	0.147956	-0.577719	0.563454	NA	CDH7	0.167674	-0.0659702	0.107343	-0.614576	0.538835	NA	CDH7	0.164209	-0.119508	0.196236	-0.609002	0.542523	NA	CDH7
CDH8	0	NA	NA	NA	NA	NA	CDH8	0	NA	NA	NA	NA	NA	CDH8	0.171876	0.125027	0.199189	0.627679	0.530215	NA	CDH8
CDHR1	0.161051	-0.085659	0.148105	-0.578365	0.563017	NA	CDHR1	0.667684	0.189492	0.244679	0.77445	0.438665	NA	CDHR1	0.33729	0.00439126	0.271992	0.0161449	0.987119	NA	CDHR1
CDHR4	0.321937	0.142634	0.185489	0.768963	0.441915	NA	CDHR4	0.996991	0.524693	0.270512	1.93963	0.052425	NA	CDHR4	0.517821	0.434046	0.342757	1.26634	0.205392	NA	CDHR4
CDK5R2	0	NA	NA	NA	NA	NA	CDK5R2	0.171987	0.0665179	0.10796	0.616133	0.537807	NA	CDK5R2	0	NA	NA	NA	NA	NA	CDK5R2
CDO1	0.160968	0.0893077	0.14899	0.599419	0.548893	NA	CDO1	0	NA	NA	NA	NA	NA	CDO1	0	NA	NA	NA	NA	NA	CDO1
CDR1	0.327435	0.00488557	0.208457	0.0234369	0.981302	NA	CDR1	0.167674	-0.0659702	0.107343	-0.614576	0.538835	NA	CDR1	0.325818	0.000400005	0.270822	0.001477	0.998822	NA	CDR1
CDRT15	1.63318	0.466026	0.377395	1.23485	0.216887	NA	CDRT15	0.843211	0.0791056	0.250878	0.315314	0.752523	NA	CDRT15	0.652841	0.00064298	0.364119	0.00176585	0.998591	NA	CDRT15
CEACAM8	0.160968	0.0893077	0.14899	0.599419	0.548893	NA	CEACAM8	0	NA	NA	NA	NA	NA	CEACAM8	0	NA	NA	NA	NA	NA	CEACAM8
CECR7	0	NA	NA	NA	NA	NA	CECR7	0.160611	0.0640414	0.106008	0.604118	0.545765	NA	CECR7	0.507554	0.549837	0.377411	1.45687	0.145153	NA	CECR7
CELA1	0.19386	0.0996539	0.156934	0.635006	0.525425	NA	CELA1	0	NA	NA	NA	NA	NA	CELA1	0	NA	NA	NA	NA	NA	CELA1
CELA2A	0.160968	0.0893077	0.14899	0.599419	0.548893	NA	CELA2A	0	NA	NA	NA	NA	NA	CELA2A	0	NA	NA	NA	NA	NA	CELA2A
CELA2B	0	NA	NA	NA	NA	NA	CELA2B	0	NA	NA	NA	NA	NA	CELA2B	0.161609	0.120689	0.195941	0.615947	0.537929	NA	CELA2B
CELP	0.54372	0.0874555	0.227275	0.3848	0.700386	NA	CELP	2.59691	0.463565	0.269532	1.71989	0.0854522	NA	CELP	0.159814	-0.117673	0.194805	-0.604056	0.545806	NA	CELP
CES4	0.19386	0.0996539	0.156934	0.635006	0.525425	NA	CES4	0	NA	NA	NA	NA	NA	CES4	0	NA	NA	NA	NA	NA	CES4
CETN4P	0.311999	-0.134111	0.182283	-0.735729	0.461896	NA	CETN4P	0.48676	-0.0503384	0.159508	-0.315586	0.752317	NA	CETN4P	0.665574	0.0142442	0.364095	0.0391221	0.968793	NA	CETN4P
CETP	0	NA	NA	NA	NA	NA	CETP	0.332599	0.184175	0.174703	1.05422	0.291782	NA	CETP	0.174069	0.125912	0.199844	0.630052	0.52866	NA	CETP
CFH	0.34986	0.015098	0.210607	0.0716881	0.94285	NA	CFH	0.828272	0.209065	0.233203	0.89649	0.369991	NA	CFH	0.841437	0.461904	0.429326	1.07588	0.28198	NA	CFH
CFHR1	0	NA	NA	NA	NA	NA	CFHR1	0.171987	0.0665179	0.10796	0.616133	0.537807	NA	CFHR1	0.323218	0.188714	0.240096	0.785992	0.431872	NA	CFHR1
CFHR4	0.977833	0.349851	0.327913	1.0669	0.286017	NA	CFHR4	0.342938	1.07036e-06	0.150595	7.10757e-06	0.999994	NA	CFHR4	0.662702	0.260026	0.376181	0.691225	0.489424	NA	CFHR4
CFI	0.155999	-0.0839832	0.146722	-0.572395	0.567054	NA	CFI	0.323686	-0.0008633	0.149579	-0.00577152	0.995395	NA	CFI	0.4933	0.153607	0.35514	0.432524	0.66536	NA	CFI
CFTR	0.47305	-0.30766	0.265	-1.16098	0.245651	NA	CFTR	0.497099	-0.241447	0.19628	-1.23011	0.218655	NA	CFTR	0.646652	-0.249248	0.374812	-0.664995	0.506054	NA	CFTR
CGB	0.155999	-0.0839832	0.146722	-0.572395	0.567054	NA	CGB	0.163074	-0.0649519	0.106542	-0.609637	0.542102	NA	CGB	0.159814	-0.117673	0.194805	-0.604056	0.545806	NA	CGB
CGB2	0.161051	-0.085659	0.148105	-0.578365	0.563017	NA	CGB2	0.170951	-0.0666742	0.107892	-0.617971	0.536594	NA	CGB2	0.165414	-0.12004	0.19662	-0.610516	0.54152	NA	CGB2
CGB7	0.333877	0.144988	0.186887	0.775805	0.437864	NA	CGB7	0	NA	NA	NA	NA	NA	CGB7	0	NA	NA	NA	NA	NA	CGB7
CGB8	0.155999	-0.0839832	0.146722	-0.572395	0.567054	NA	CGB8	0.163074	-0.0649519	0.106542	-0.609637	0.542102	NA	CGB8	0.159814	-0.117673	0.194805	-0.604056	0.545806	NA	CGB8
CHAT	0.19386	0.0996539	0.156934	0.635006	0.525425	NA	CHAT	0	NA	NA	NA	NA	NA	CHAT	0	NA	NA	NA	NA	NA	CHAT
CHGB	0.160968	0.0893077	0.14899	0.599419	0.548893	NA	CHGB	0	NA	NA	NA	NA	NA	CHGB	0.333485	0.332595	0.308794	1.07708	0.281445	NA	CHGB
CHIT1	0.477547	-0.400612	0.297556	-1.34634	0.178192	NA	CHIT1	2.3096	0.555776	0.338651	1.64115	0.100767	NA	CHIT1	0.651047	-0.313481	0.409144	-0.766189	0.443564	NA	CHIT1
CHL1	0.161051	-0.085659	0.148105	-0.578365	0.563017	NA	CHL1	0.170951	-0.0666742	0.107892	-0.617971	0.536594	NA	CHL1	0.165414	-0.12004	0.19662	-0.610516	0.54152	NA	CHL1
CHP2	0.160968	0.0893077	0.14899	0.599419	0.548893	NA	CHP2	0.160611	0.0640414	0.106008	0.604118	0.545765	NA	CHP2	0.507554	0.549837	0.377411	1.45687	0.145153	NA	CHP2
CHRDL2	0	NA	NA	NA	NA	NA	CHRDL2	0.160611	0.0640414	0.106008	0.604118	0.545765	NA	CHRDL2	0	NA	NA	NA	NA	NA	CHRDL2
CHRFAM7A	0	NA	NA	NA	NA	NA	CHRFAM7A	0.343975	0.101353	0.131755	0.769254	0.441743	NA	CHRFAM7A	0.658896	0.495311	0.35948	1.37786	0.168248	NA	CHRFAM7A
CHRM5	0.65487	0.00539893	0.230071	0.0234664	0.981278	NA	CHRM5	0.335347	-0.101006	0.131376	-0.76883	0.441994	NA	CHRM5	0.490027	-0.0898796	0.288539	-0.311499	0.755421	NA	CHRM5
CHRNA1	0.161051	-0.085659	0.148105	-0.578365	0.563017	NA	CHRNA1	0.170951	-0.0666742	0.107892	-0.617971	0.536594	NA	CHRNA1	0.685428	0.265259	0.37621	0.705084	0.480758	NA	CHRNA1
CHRNA2	0.527737	0.336703	0.271103	1.24197	0.214246	NA	CHRNA2	0.324746	0.183022	0.174219	1.05053	0.293474	NA	CHRNA2	0	NA	NA	NA	NA	NA	CHRNA2
CHRNA4	0.32202	0.00262326	0.207917	0.0126169	0.989933	NA	CHRNA4	0.170951	-0.0666742	0.107892	-0.617971	0.536594	NA	CHRNA4	0.165414	-0.12004	0.19662	-0.610516	0.54152	NA	CHRNA4
CHRNA9	0.327907	0.252907	0.240413	1.05197	0.292815	NA	CHRNA9	0.336122	0.18469	0.174918	1.05587	0.291029	NA	CHRNA9	0.161609	0.120689	0.195941	0.615947	0.537929	NA	CHRNA9
CHRND	0.322938	0.00648737	0.208028	0.031185	0.975122	NA	CHRND	0.163074	-0.0649519	0.106542	-0.609637	0.542102	NA	CHRND	0.159814	-0.117673	0.194805	-0.604056	0.545806	NA	CHRND
CHRNG	0.655425	0.00999584	0.287277	0.0347952	0.972243	NA	CHRNG	0.338624	-0.186529	0.175297	-1.06407	0.287295	NA	CHRNG	0.652841	0.00064298	0.364119	0.00176585	0.998591	NA	CHRNG
CHST9	0.160968	0.0893077	0.14899	0.599419	0.548893	NA	CHST9	0	NA	NA	NA	NA	NA	CHST9	0.517821	0.434046	0.342757	1.26634	0.205392	NA	CHST9
CIDEC	0.38772	0.154622	0.192453	0.803427	0.421728	NA	CIDEC	0.32827	0.0995679	0.130669	0.761988	0.446067	NA	CIDEC	0.171876	0.125027	0.199189	0.627679	0.530215	NA	CIDEC
CLCA4	0	NA	NA	NA	NA	NA	CLCA4	0	NA	NA	NA	NA	NA	CLCA4	0.171876	0.125027	0.199189	0.627679	0.530215	NA	CLCA4
CLCN1	1.03709	0.480819	0.366189	1.31303	0.189172	NA	CLCN1	0.167674	-0.0659702	0.107343	-0.614576	0.538835	NA	CLCN1	0.325818	0.000400005	0.270822	0.001477	0.998822	NA	CLCN1
CLCNKB	2.13742	0.901513	0.38142	2.36357	0.0180997	NA	CLCNKB	0.820674	0.148092	0.156673	0.945226	0.344544	NA	CLCNKB	0.646437	0.264591	0.277557	0.953285	0.340446	NA	CLCNKB
CLDN19	0.161051	-0.085659	0.148105	-0.578365	0.563017	NA	CLDN19	0.50355	0.0821838	0.204339	0.402194	0.687541	NA	CLDN19	0.165414	-0.12004	0.19662	-0.610516	0.54152	NA	CLDN19
CLDN25	0	NA	NA	NA	NA	NA	CLDN25	0.164135	0.0648294	0.106634	0.607963	0.543212	NA	CLDN25	0.171876	0.125027	0.199189	0.627679	0.530215	NA	CLDN25
CLDN5	0.632992	-0.381579	0.288856	-1.321	0.186501	NA	CLDN5	1.4716	0.0554743	0.281964	0.196743	0.844029	NA	CLDN5	0.648046	-0.513608	0.36676	-1.40039	0.161396	NA	CLDN5
CLDN6	0.472967	-0.0630976	0.223235	-0.282652	0.777444	NA	CLDN6	0.987017	0.152911	0.263684	0.579903	0.56198	NA	CLDN6	0.665574	0.0142442	0.364095	0.0391221	0.968793	NA	CLDN6
CLEC14A	0	NA	NA	NA	NA	NA	CLEC14A	0.164135	0.0648294	0.106634	0.607963	0.543212	NA	CLEC14A	0	NA	NA	NA	NA	NA	CLEC14A
CLEC17A	0	NA	NA	NA	NA	NA	CLEC17A	0	NA	NA	NA	NA	NA	CLEC17A	0.161609	0.120689	0.195941	0.615947	0.537929	NA	CLEC17A
CLEC18A	1.31224	0.149146	0.338992	0.439969	0.659959	NA	CLEC18A	0.665833	-0.194907	0.244804	-0.796173	0.425932	NA	CLEC18A	0.825115	-0.142701	0.440179	-0.324188	0.745796	NA	CLEC18A
CLEC18B	0.837733	0.422756	0.296075	1.42787	0.15333	NA	CLEC18B	0.343975	0.101353	0.131755	0.769254	0.441743	NA	CLEC18B	0.497287	0.430973	0.341922	1.26044	0.207509	NA	CLEC18B
CLEC1A	0.487931	-0.0629635	0.223764	-0.281384	0.778416	NA	CLEC1A	1.49728	0.334461	0.291305	1.14815	0.250907	NA	CLEC1A	0.502486	-0.0835603	0.288579	-0.289558	0.772154	NA	CLEC1A
CLEC2B	0	NA	NA	NA	NA	NA	CLEC2B	0.171987	0.0665179	0.10796	0.616133	0.537807	NA	CLEC2B	0.171876	0.125027	0.199189	0.627679	0.530215	NA	CLEC2B
CLEC4D	0.649927	0.205648	0.298345	0.689294	0.490638	NA	CLEC4D	0.652785	0.0767607	0.164772	0.465861	0.641315	NA	CLEC4D	0.844844	0.458472	0.429432	1.06762	0.285691	NA	CLEC4D
CLEC4E	0	NA	NA	NA	NA	NA	CLEC4E	0	NA	NA	NA	NA	NA	CLEC4E	0.333485	0.332595	0.308794	1.07708	0.281445	NA	CLEC4E
CLEC4M	0.316496	-0.235295	0.236991	-0.992843	0.320786	NA	CLEC4M	0.330748	-0.185385	0.17482	-1.06043	0.288949	NA	CLEC4M	0.324023	-0.321246	0.306523	-1.04803	0.294623	NA	CLEC4M
CLECL1	0.516798	0.130448	0.280203	0.465549	0.641539	NA	CLECL1	0.163074	-0.0649519	0.106542	-0.609637	0.542102	NA	CLECL1	0.159814	-0.117673	0.194805	-0.604056	0.545806	NA	CLECL1
CLIC6	0.638516	-0.235507	0.327676	-0.718719	0.472314	NA	CLIC6	0.665833	-0.194907	0.244804	-0.796173	0.425932	NA	CLIC6	0.663506	-0.307361	0.409528	-0.750524	0.452939	NA	CLIC6
CLPS	0.160496	-0.085477	0.147956	-0.577719	0.563454	NA	CLPS	0.824213	0.10044	0.168816	0.594968	0.551865	NA	CLPS	0.833372	0.457492	0.429488	1.0652	0.286784	NA	CLPS
CLRN1	0	NA	NA	NA	NA	NA	CLRN1	0	NA	NA	NA	NA	NA	CLRN1	0.171876	0.125027	0.199189	0.627679	0.530215	NA	CLRN1
CMKLR1	0	NA	NA	NA	NA	NA	CMKLR1	0.164135	0.0648294	0.106634	0.607963	0.543212	NA	CMKLR1	0	NA	NA	NA	NA	NA	CMKLR1
CMTM3	0.19386	0.0996539	0.156934	0.635006	0.525425	NA	CMTM3	0.324746	0.183022	0.174219	1.05053	0.293474	NA	CMTM3	0.174069	0.125912	0.199844	0.630052	0.52866	NA	CMTM3
CNGA3	0.160496	-0.085477	0.147956	-0.577719	0.563454	NA	CNGA3	0.328285	-0.00199208	0.149833	-0.0132953	0.989392	NA	CNGA3	0.325818	0.000400005	0.270822	0.001477	0.998822	NA	CNGA3
CNGB3	1.00978	0.0245481	0.347069	0.0707299	0.943613	NA	CNGB3	1.16717	0.0783708	0.289648	0.270573	0.78672	NA	CNGB3	0.839776	-0.119991	0.418854	-0.286473	0.774516	NA	CNGB3
CNKSR2	0.19386	0.0996539	0.156934	0.635006	0.525425	NA	CNKSR2	0.160611	0.0640414	0.106008	0.604118	0.545765	NA	CNKSR2	0.67943	0.672085	0.403899	1.66399	0.0961136	NA	CNKSR2
CNR2	0.360799	0.26063	0.243545	1.07015	0.284552	NA	CNR2	0	NA	NA	NA	NA	NA	CNR2	0.335678	0.333208	0.309024	1.07826	0.280917	NA	CNR2
CNRIP1	0.19386	0.0996539	0.156934	0.635006	0.525425	NA	CNRIP1	0	NA	NA	NA	NA	NA	CNRIP1	0	NA	NA	NA	NA	NA	CNRIP1
CNTN4	0	NA	NA	NA	NA	NA	CNTN4	0	NA	NA	NA	NA	NA	CNTN4	0.171876	0.125027	0.199189	0.627679	0.530215	NA	CNTN4
CNTNAP4	0.160968	0.0893077	0.14899	0.599419	0.548893	NA	CNTNAP4	0	NA	NA	NA	NA	NA	CNTNAP4	0	NA	NA	NA	NA	NA	CNTNAP4
CNTNAP5	0.649538	-0.183472	0.295856	-0.620138	0.535167	NA	CNTNAP5	0.509575	-0.242258	0.196538	-1.23263	0.217715	NA	CNTNAP5	0.495037	-0.418338	0.339874	-1.23086	0.218374	NA	CNTNAP5
COL10A1	3.06992	0.651828	0.434673	1.49958	0.133722	0.191747	COL10A1	1.6539	-0.000976804	0.312072	-0.00313006	0.997503	NA	COL10A1	0.981929	-0.413241	0.404588	-1.02139	0.30707	NA	COL10A1
COL11A1	0.709657	0.416419	0.295068	1.41126	0.158167	NA	COL11A1	0	NA	NA	NA	NA	NA	COL11A1	0.171876	0.125027	0.199189	0.627679	0.530215	NA	COL11A1
COL22A1	0.166939	0.091344	0.150595	0.606556	0.544146	NA	COL22A1	0	NA	NA	NA	NA	NA	COL22A1	0	NA	NA	NA	NA	NA	COL22A1
COL23A1	0	NA	NA	NA	NA	NA	COL23A1	0.164135	0.0648294	0.106634	0.607963	0.543212	NA	COL23A1	0.323218	0.188714	0.240096	0.785992	0.431872	NA	COL23A1
COL29A1	0	NA	NA	NA	NA	NA	COL29A1	0.160611	0.0640414	0.106008	0.604118	0.545765	NA	COL29A1	0	NA	NA	NA	NA	NA	COL29A1
COL6A6	0.548689	0.339284	0.271912	1.24777	0.212115	NA	COL6A6	0	NA	NA	NA	NA	NA	COL6A6	0.171876	0.125027	0.199189	0.627679	0.530215	NA	COL6A6
COMP	0	NA	NA	NA	NA	NA	COMP	0.164135	0.0648294	0.106634	0.607963	0.543212	NA	COMP	0	NA	NA	NA	NA	NA	COMP
COPZ2	0.837345	0.12507	0.338044	0.369982	0.711396	NA	COPZ2	0.674747	-0.00164429	0.239802	-0.00685686	0.994529	NA	COPZ2	0.837177	0.167959	0.440585	0.381218	0.703041	NA	COPZ2
CORIN	0.483989	-0.0992614	0.277632	-0.357528	0.720696	NA	CORIN	0.334025	-0.185862	0.17502	-1.06195	0.288258	NA	CORIN	0.832783	0.169818	0.44056	0.385459	0.699897	NA	CORIN
CORO2B	0.510911	-0.0887311	0.278774	-0.31829	0.750265	NA	CORO2B	0.830759	0.0935246	0.269066	0.34759	0.728148	NA	CORO2B	0.497105	-0.135873	0.354638	-0.38313	0.701623	NA	CORO2B
COX4I2	0	NA	NA	NA	NA	NA	COX4I2	0.171987	0.0665179	0.10796	0.616133	0.537807	NA	COX4I2	0	NA	NA	NA	NA	NA	COX4I2
COX7A1	1.13336	0.128281	0.382402	0.335461	0.737277	NA	COX7A1	1.14414	0.0513074	0.249884	0.205325	0.837318	NA	COX7A1	0.651047	-0.313481	0.409144	-0.766189	0.443564	NA	COX7A1
COX8C	0	NA	NA	NA	NA	NA	COX8C	0.171987	0.0665179	0.10796	0.616133	0.537807	NA	COX8C	0	NA	NA	NA	NA	NA	COX8C
CPA1	0.166939	0.091344	0.150595	0.606556	0.544146	NA	CPA1	0	NA	NA	NA	NA	NA	CPA1	0	NA	NA	NA	NA	NA	CPA1
CPA6	0	NA	NA	NA	NA	NA	CPA6	0	NA	NA	NA	NA	NA	CPA6	0.174069	0.125912	0.199844	0.630052	0.52866	NA	CPA6
CPB2	0.483989	-0.0992614	0.277632	-0.357528	0.720696	NA	CPB2	0.830759	0.0935246	0.269066	0.34759	0.728148	NA	CPB2	0.83059	0.146037	0.419481	0.348138	0.727736	NA	CPB2
CPLX2	0.638044	-0.493514	0.321688	-1.53414	0.124995	NA	CPLX2	1.98759	0.306323	0.337453	0.90775	0.364011	NA	CPLX2	0.827715	-0.430794	0.428222	-1.00601	0.314413	NA	CPLX2
CPN2	0	NA	NA	NA	NA	NA	CPN2	0	NA	NA	NA	NA	NA	CPN2	0.161609	0.120689	0.195941	0.615947	0.537929	NA	CPN2
CPNE9	0.160968	0.0893077	0.14899	0.599419	0.548893	NA	CPNE9	0	NA	NA	NA	NA	NA	CPNE9	0	NA	NA	NA	NA	NA	CPNE9
CPSF4L	0	NA	NA	NA	NA	NA	CPSF4L	0.336122	0.18469	0.174918	1.05587	0.291029	NA	CPSF4L	0.161609	0.120689	0.195941	0.615947	0.537929	NA	CPSF4L
CR1	0.19386	0.0996539	0.156934	0.635006	0.525425	NA	CR1	0	NA	NA	NA	NA	NA	CR1	0.161609	0.120689	0.195941	0.615947	0.537929	NA	CR1
CR1L	0	NA	NA	NA	NA	NA	CR1L	0	NA	NA	NA	NA	NA	CR1L	0.161609	0.120689	0.195941	0.615947	0.537929	NA	CR1L
CRCT1	0.515408	-0.0900242	0.278925	-0.322754	0.746882	NA	CRCT1	0.338624	-0.186529	0.175297	-1.06407	0.287295	NA	CRCT1	0.501499	-0.137396	0.354781	-0.38727	0.698557	NA	CRCT1
CREG2	0	NA	NA	NA	NA	NA	CREG2	0	NA	NA	NA	NA	NA	CREG2	0.161609	0.120689	0.195941	0.615947	0.537929	NA	CREG2
CRH	0.644486	-0.232958	0.327857	-0.710547	0.477365	NA	CRH	1.31965	0.165403	0.306768	0.539179	0.589763	NA	CRH	0.489437	-0.530997	0.375127	-1.41551	0.156918	NA	CRH
CRIP3	0.322938	0.00648737	0.208028	0.031185	0.975122	NA	CRIP3	0.327209	1.62048e-05	0.149772	0.000108197	0.999914	NA	CRIP3	0.159814	-0.117673	0.194805	-0.604056	0.545806	NA	CRIP3
CRMP1	0.322938	0.00648737	0.208028	0.031185	0.975122	NA	CRMP1	0.163074	-0.0649519	0.106542	-0.609637	0.542102	NA	CRMP1	0.159814	-0.117673	0.194805	-0.604056	0.545806	NA	CRMP1
CRTAC1	1.17269	0.349432	0.381086	0.916936	0.359176	NA	CRTAC1	1.00275	0.178909	0.281644	0.635231	0.525278	NA	CRTAC1	0.810056	0.0965304	0.367567	0.26262	0.792844	NA	CRTAC1
CRYAA	0.155999	-0.0839832	0.146722	-0.572395	0.567054	NA	CRYAA	0.163074	-0.0649519	0.106542	-0.609637	0.542102	NA	CRYAA	0.159814	-0.117673	0.194805	-0.604056	0.545806	NA	CRYAA
CRYBA1	0.327435	0.00488557	0.208457	0.0234369	0.981302	NA	CRYBA1	0.331808	-0.00111251	0.15002	-0.00741573	0.994083	NA	CRYBA1	0.66957	0.262689	0.376195	0.698278	0.485003	NA	CRYBA1
CRYBB1	0	NA	NA	NA	NA	NA	CRYBB1	0.171987	0.0665179	0.10796	0.616133	0.537807	NA	CRYBB1	0	NA	NA	NA	NA	NA	CRYBB1
CRYBB3	0.483906	0.121792	0.278907	0.436674	0.662347	NA	CRYBB3	0.843171	0.193075	0.224454	0.860199	0.389679	NA	CRYBB3	0.657102	0.263622	0.376159	0.700826	0.483412	NA	CRYBB3
CRYGC	0.19386	0.0996539	0.156934	0.635006	0.525425	NA	CRYGC	0	NA	NA	NA	NA	NA	CRYGC	0	NA	NA	NA	NA	NA	CRYGC
CRYGN	0.166939	0.091344	0.150595	0.606556	0.544146	NA	CRYGN	0.171987	0.0665179	0.10796	0.616133	0.537807	NA	CRYGN	0.333485	0.332595	0.308794	1.07708	0.281445	NA	CRYGN
CRYM	0.488486	-0.100572	0.277804	-0.362025	0.717334	NA	CRYM	0.338624	-0.186529	0.175297	-1.06407	0.287295	NA	CRYM	0.491232	-0.142889	0.354371	-0.40322	0.686786	NA	CRYM
CSDC2	0.354911	0.0132964	0.211022	0.0630096	0.949759	NA	CSDC2	0.664161	0.144865	0.218276	0.66368	0.506895	NA	CSDC2	0.84923	0.340077	0.385623	0.881891	0.377836	NA	CSDC2
CSF2RA	0.160496	-0.085477	0.147956	-0.577719	0.563454	NA	CSF2RA	0.167674	-0.0659702	0.107343	-0.614576	0.538835	NA	CSF2RA	0.499887	0.151887	0.355388	0.427382	0.669101	NA	CSF2RA
CSF3	0.320993	-0.13589	0.183376	-0.741042	0.458668	NA	CSF3	0.507335	-0.0484723	0.15957	-0.303768	0.761305	NA	CSF3	0.328417	-0.185939	0.239579	-0.776106	0.437686	NA	CSF3
CST1	0.638987	0.00763084	0.287195	0.0265702	0.978803	NA	CST1	0.334025	-0.185862	0.17502	-1.06195	0.288258	NA	CST1	0.820323	0.142854	0.419614	0.340442	0.733523	NA	CST1
CST2	0.19386	0.0996539	0.156934	0.635006	0.525425	NA	CST2	0.485357	0.2385	0.195633	1.21912	0.222798	NA	CST2	0.333485	0.332595	0.308794	1.07708	0.281445	NA	CST2
CST5	0	NA	NA	NA	NA	NA	CST5	0.321223	0.0987897	0.130192	0.758802	0.447971	NA	CST5	0.497287	0.430973	0.341922	1.26044	0.207509	NA	CST5
CST7	0.160968	0.0893077	0.14899	0.599419	0.548893	NA	CST7	0.160611	0.0640414	0.106008	0.604118	0.545765	NA	CST7	0.517821	0.434046	0.342757	1.26634	0.205392	NA	CST7
CSTL1	0	NA	NA	NA	NA	NA	CSTL1	0.164135	0.0648294	0.106634	0.607963	0.543212	NA	CSTL1	0	NA	NA	NA	NA	NA	CSTL1
CT47A1	0.155999	-0.0839832	0.146722	-0.572395	0.567054	NA	CT47A1	0.163074	-0.0649519	0.106542	-0.609637	0.542102	NA	CT47A1	0.159814	-0.117673	0.194805	-0.604056	0.545806	NA	CT47A1
CT47A10	0.155999	-0.0839832	0.146722	-0.572395	0.567054	NA	CT47A10	0.163074	-0.0649519	0.106542	-0.609637	0.542102	NA	CT47A10	0.159814	-0.117673	0.194805	-0.604056	0.545806	NA	CT47A10
CT47B1	0.321548	-0.236543	0.237523	-0.995873	0.319312	NA	CT47B1	0.338624	-0.186529	0.175297	-1.06407	0.287295	NA	CT47B1	0.329623	-0.32285	0.307134	-1.05117	0.293181	NA	CT47B1
CTF1	0.837733	0.422756	0.296075	1.42787	0.15333	NA	CTF1	0.332599	0.184175	0.174703	1.05422	0.291782	NA	CTF1	0.171876	0.125027	0.199189	0.627679	0.530215	NA	CTF1
CTNNA2	0	NA	NA	NA	NA	NA	CTNNA2	0	NA	NA	NA	NA	NA	CTNNA2	0.171876	0.125027	0.199189	0.627679	0.530215	NA	CTNNA2
CTNNA3	0.161051	-0.085659	0.148105	-0.578365	0.563017	NA	CTNNA3	0.170951	-0.0666742	0.107892	-0.617971	0.536594	NA	CTNNA3	0.165414	-0.12004	0.19662	-0.610516	0.54152	NA	CTNNA3
CTRC	0.160968	0.0893077	0.14899	0.599419	0.548893	NA	CTRC	0	NA	NA	NA	NA	NA	CTRC	0.171876	0.125027	0.199189	0.627679	0.530215	NA	CTRC
CTSE	0.311999	-0.134111	0.182283	-0.735729	0.461896	NA	CTSE	0.326148	-0.100002	0.130764	-0.764748	0.444422	NA	CTSE	0.491505	-0.0820377	0.288251	-0.284606	0.775946	NA	CTSE
CTSW	0.989774	0.31469	0.314135	1.00177	0.316456	NA	CTSW	0.492174	0.0460802	0.159268	0.289326	0.772332	NA	CTSW	0.662702	0.260026	0.376181	0.691225	0.489424	NA	CTSW
CTTNBP2	0.494928	0.0738551	0.225105	0.328092	0.742842	NA	CTTNBP2	0.495697	0.0807338	0.204204	0.395359	0.692578	NA	CTTNBP2	0.672968	0.331371	0.410541	0.807156	0.419576	NA	CTTNBP2
CTXN2	0.327907	0.252907	0.240413	1.05197	0.292815	NA	CTXN2	0	NA	NA	NA	NA	NA	CTXN2	0.161609	0.120689	0.195941	0.615947	0.537929	NA	CTXN2
CUBN	0.166939	0.091344	0.150595	0.606556	0.544146	NA	CUBN	0	NA	NA	NA	NA	NA	CUBN	0	NA	NA	NA	NA	NA	CUBN
CXCL13	0.160968	0.0893077	0.14899	0.599419	0.548893	NA	CXCL13	0	NA	NA	NA	NA	NA	CXCL13	0.333485	0.332595	0.308794	1.07708	0.281445	NA	CXCL13
CXCL14	0	NA	NA	NA	NA	NA	CXCL14	0.668721	0.388512	0.241483	1.60886	0.107647	NA	CXCL14	0.174069	0.125912	0.199844	0.630052	0.52866	NA	CXCL14
CXCL17	1.00373	0.219454	0.352954	0.621763	0.534098	NA	CXCL17	0.495958	-0.0517694	0.159676	-0.324215	0.745776	NA	CXCL17	0.502486	-0.0835603	0.288579	-0.289558	0.772154	NA	CXCL17
CXCL2	0.644958	0.014498	0.323422	0.0448269	0.964245	NA	CXCL2	0.49816	-0.085991	0.204358	-0.420786	0.673911	NA	CXCL2	0.497105	-0.135873	0.354638	-0.38313	0.701623	NA	CXCL2
CXCL5	1.22451	0.223042	0.320233	0.6965	0.486116	NA	CXCL5	1.67631	0.375979	0.29424	1.2778	0.20132	NA	CXCL5	0.844045	0.0640328	0.298229	0.21471	0.829993	NA	CXCL5
CXCL6	0	NA	NA	NA	NA	NA	CXCL6	0.160611	0.0640414	0.106008	0.604118	0.545765	NA	CXCL6	0.174069	0.125912	0.199844	0.630052	0.52866	NA	CXCL6
CXCR1	1.31673	-0.130443	0.363363	-0.35899	0.719603	NA	CXCR1	0.82457	-0.336722	0.225458	-1.49351	0.135305	NA	CXCR1	0.807861	-0.577622	0.381503	-1.51407	0.130008	NA	CXCR1
CXCR3	0	NA	NA	NA	NA	NA	CXCR3	0	NA	NA	NA	NA	NA	CXCR3	0.333485	0.332595	0.308794	1.07708	0.281445	NA	CXCR3
CXorf30	0.160968	0.0893077	0.14899	0.599419	0.548893	NA	CXorf30	0	NA	NA	NA	NA	NA	CXorf30	0	NA	NA	NA	NA	NA	CXorf30
CXorf41	0.19386	0.0996539	0.156934	0.635006	0.525425	NA	CXorf41	0	NA	NA	NA	NA	NA	CXorf41	0	NA	NA	NA	NA	NA	CXorf41
CXorf50B	0.998868	0.149559	0.305376	0.489752	0.62431	NA	CXorf50B	0.838635	0.0767756	0.250956	0.305932	0.759656	NA	CXorf50B	0.492438	-0.0905842	0.288631	-0.31384	0.753642	NA	CXorf50B
CXorf59	0.160968	0.0893077	0.14899	0.599419	0.548893	NA	CXorf59	0	NA	NA	NA	NA	NA	CXorf59	0	NA	NA	NA	NA	NA	CXorf59
CYP11A1	0.47305	-0.30766	0.265	-1.16098	0.245651	NA	CYP11A1	1.00521	0.00149595	0.258811	0.00578009	0.995388	NA	CYP11A1	0.485043	-0.416758	0.339438	-1.22779	0.219527	NA	CYP11A1
CYP11B1	0	NA	NA	NA	NA	NA	CYP11B1	0	NA	NA	NA	NA	NA	CYP11B1	0.171876	0.125027	0.199189	0.627679	0.530215	NA	CYP11B1
CYP17A1	0.161051	-0.085659	0.148105	-0.578365	0.563017	NA	CYP17A1	0.170951	-0.0666742	0.107892	-0.617971	0.536594	NA	CYP17A1	0.165414	-0.12004	0.19662	-0.610516	0.54152	NA	CYP17A1
CYP21A2	0.166939	0.091344	0.150595	0.606556	0.544146	NA	CYP21A2	0	NA	NA	NA	NA	NA	CYP21A2	0.335678	0.333208	0.309024	1.07826	0.280917	NA	CYP21A2
CYP26A1	0.649455	0.0129081	0.323477	0.0399041	0.96817	NA	CYP26A1	0.843211	0.0791056	0.250878	0.315314	0.752523	NA	CYP26A1	0.675568	0.0124825	0.404702	0.0308438	0.975394	NA	CYP26A1
CYP26C1	0.971946	0.144997	0.305776	0.474193	0.635362	NA	CYP26C1	0.835112	0.0541044	0.217707	0.248519	0.803733	NA	CYP26C1	0.504897	-0.0842613	0.288662	-0.291904	0.77036	NA	CYP26C1
CYP27C1	0.333877	0.144988	0.186887	0.775805	0.437864	NA	CYP27C1	0	NA	NA	NA	NA	NA	CYP27C1	0	NA	NA	NA	NA	NA	CYP27C1
CYP2A13	0.160496	-0.085477	0.147956	-0.577719	0.563454	NA	CYP2A13	0.167674	-0.0659702	0.107343	-0.614576	0.538835	NA	CYP2A13	0.164209	-0.119508	0.196236	-0.609002	0.542523	NA	CYP2A13
CYP2A7	1.35958	0.618165	0.381387	1.62083	0.105054	NA	CYP2A7	0.170951	-0.0666742	0.107892	-0.617971	0.536594	NA	CYP2A7	0.822118	0.336157	0.38606	0.870736	0.383898	NA	CYP2A7
CYP2C18	0	NA	NA	NA	NA	NA	CYP2C18	0.171987	0.0665179	0.10796	0.616133	0.537807	NA	CYP2C18	0	NA	NA	NA	NA	NA	CYP2C18
CYP2C19	0.155999	-0.0839832	0.146722	-0.572395	0.567054	NA	CYP2C19	0.163074	-0.0649519	0.106542	-0.609637	0.542102	NA	CYP2C19	0.159814	-0.117673	0.194805	-0.604056	0.545806	NA	CYP2C19
CYP2E1	1.16486	-0.0759423	0.381098	-0.199272	0.84205	NA	CYP2E1	0.677249	-0.299796	0.215141	-1.39348	0.163474	NA	CYP2E1	0.833315	-0.343431	0.394857	-0.869761	0.384431	NA	CYP2E1
CYP2S1	0.166939	0.091344	0.150595	0.606556	0.544146	NA	CYP2S1	0.164135	0.0648294	0.106634	0.607963	0.543212	NA	CYP2S1	0	NA	NA	NA	NA	NA	CYP2S1
CYP3A4	1.33274	0.387314	0.376762	1.02801	0.303947	NA	CYP3A4	0.838635	0.0767756	0.250956	0.305932	0.759656	NA	CYP3A4	0.330829	-0.186486	0.239891	-0.777379	0.436935	NA	CYP3A4
CYP3A43	0.161051	-0.085659	0.148105	-0.578365	0.563017	NA	CYP3A43	0.335086	-0.00189995	0.150195	-0.0126499	0.989907	NA	CYP3A43	0.339483	0.00532746	0.272212	0.019571	0.984386	NA	CYP3A43
CYP4A22	0.321465	0.00281813	0.207863	0.0135576	0.989183	NA	CYP4A22	0.328285	-0.00199208	0.149833	-0.0132953	0.989392	NA	CYP4A22	0.507961	0.0960866	0.289611	0.331778	0.740057	NA	CYP4A22
CYP4F12	0.521767	0.435722	0.302372	1.44102	0.14958	NA	CYP4F12	0	NA	NA	NA	NA	NA	CYP4F12	0.656704	0.495149	0.359448	1.37752	0.16835	NA	CYP4F12
CYP4F2	0.160496	-0.085477	0.147956	-0.577719	0.563454	NA	CYP4F2	0.331808	-0.00111251	0.15002	-0.00741573	0.994083	NA	CYP4F2	0.164209	-0.119508	0.196236	-0.609002	0.542523	NA	CYP4F2
CYP4F22	0	NA	NA	NA	NA	NA	CYP4F22	1.17331	0.562597	0.276696	2.03327	0.0420256	NA	CYP4F22	0	NA	NA	NA	NA	NA	CYP4F22
CYP7B1	0.32202	0.00262326	0.207917	0.0126169	0.989933	NA	CYP7B1	0.335086	-0.00189995	0.150195	-0.0126499	0.989907	NA	CYP7B1	0.165414	-0.12004	0.19662	-0.610516	0.54152	NA	CYP7B1
CYSLTR2	0	NA	NA	NA	NA	NA	CYSLTR2	0	NA	NA	NA	NA	NA	CYSLTR2	0.174069	0.125912	0.199844	0.630052	0.52866	NA	CYSLTR2
CYTH4	1.01172	-0.0561663	0.236851	-0.237137	0.81255	NA	CYTH4	0.973519	-0.0546167	0.165626	-0.329759	0.741582	NA	CYTH4	0.639258	-0.258349	0.275618	-0.937346	0.34858	NA	CYTH4
CYTL1	0	NA	NA	NA	NA	NA	CYTL1	0.171987	0.0665179	0.10796	0.616133	0.537807	NA	CYTL1	0	NA	NA	NA	NA	NA	CYTL1
D4S234E	0.494374	0.0740817	0.2251	0.329106	0.742075	NA	D4S234E	0.339661	0.000788419	0.150429	0.00524114	0.995818	NA	D4S234E	0.164209	-0.119508	0.196236	-0.609002	0.542523	NA	D4S234E
DACH2	0.160968	0.0893077	0.14899	0.599419	0.548893	NA	DACH2	0	NA	NA	NA	NA	NA	DACH2	0	NA	NA	NA	NA	NA	DACH2
DACT1	0.311999	-0.134111	0.182283	-0.735729	0.461896	NA	DACT1	0.498136	-0.0470587	0.159439	-0.295153	0.767877	NA	DACT1	0.493698	-0.0809593	0.288268	-0.280847	0.778828	NA	DACT1
DAND5	0	NA	NA	NA	NA	NA	DAND5	0.336122	0.18469	0.174918	1.05587	0.291029	NA	DAND5	0.171876	0.125027	0.199189	0.627679	0.530215	NA	DAND5
DBH	0	NA	NA	NA	NA	NA	DBH	0.660868	0.388233	0.241442	1.60798	0.10784	NA	DBH	0.171876	0.125027	0.199189	0.627679	0.530215	NA	DBH
DCAF12L2	0.19386	0.0996539	0.156934	0.635006	0.525425	NA	DCAF12L2	0	NA	NA	NA	NA	NA	DCAF12L2	0	NA	NA	NA	NA	NA	DCAF12L2
DCDC1	0.476992	-0.308258	0.265197	-1.16238	0.245083	NA	DCDC1	0.983779	-0.00410989	0.259418	-0.0158427	0.98736	NA	DCDC1	0.662301	-0.242381	0.374898	-0.646525	0.517939	NA	DCDC1
DCDC2B	0.988375	-0.199928	0.372087	-0.537313	0.591051	NA	DCDC2B	1.16936	-0.0829943	0.289718	-0.286466	0.774522	NA	DCDC2B	0.97247	-0.244009	0.434097	-0.562107	0.574043	NA	DCDC2B
DCT	0.161051	-0.085659	0.148105	-0.578365	0.563017	NA	DCT	0.170951	-0.0666742	0.107892	-0.617971	0.536594	NA	DCT	0.498899	0.150514	0.355359	0.423555	0.67189	NA	DCT
DCX	0	NA	NA	NA	NA	NA	DCX	0.324746	0.183022	0.174219	1.05053	0.293474	NA	DCX	0.171876	0.125027	0.199189	0.627679	0.530215	NA	DCX
DDI1	0.166939	0.091344	0.150595	0.606556	0.544146	NA	DDI1	0.336122	0.18469	0.174918	1.05587	0.291029	NA	DDI1	0.174069	0.125912	0.199844	0.630052	0.52866	NA	DDI1
DDX25	0.639906	0.0113798	0.28722	0.0396206	0.968396	NA	DDX25	0.498136	-0.0470587	0.159439	-0.295153	0.767877	NA	DDX25	0.827183	0.149447	0.419519	0.356234	0.721666	NA	DDX25
DDX3Y	0.160968	0.0893077	0.14899	0.599419	0.548893	NA	DDX3Y	0	NA	NA	NA	NA	NA	DDX3Y	0.171876	0.125027	0.199189	0.627679	0.530215	NA	DDX3Y
DDX4	0.166939	0.091344	0.150595	0.606556	0.544146	NA	DDX4	0	NA	NA	NA	NA	NA	DDX4	0	NA	NA	NA	NA	NA	DDX4
DEFB1	0.316968	0.00441903	0.207421	0.0213047	0.983003	NA	DEFB1	0.48782	0.0831627	0.204033	0.407595	0.683571	NA	DEFB1	0.505759	0.15778	0.355566	0.443743	0.657228	NA	DEFB1
DEFB109P1	0.160496	-0.085477	0.147956	-0.577719	0.563454	NA	DEFB109P1	0.167674	-0.0659702	0.107343	-0.614576	0.538835	NA	DEFB109P1	0.164209	-0.119508	0.196236	-0.609002	0.542523	NA	DEFB109P1
DEFB109P1B	0.160968	0.0893077	0.14899	0.599419	0.548893	NA	DEFB109P1B	0	NA	NA	NA	NA	NA	DEFB109P1B	0.161609	0.120689	0.195941	0.615947	0.537929	NA	DEFB109P1B
DEFB127	0.19386	0.0996539	0.156934	0.635006	0.525425	NA	DEFB127	0	NA	NA	NA	NA	NA	DEFB127	0	NA	NA	NA	NA	NA	DEFB127
DEFB128	0	NA	NA	NA	NA	NA	DEFB128	0.160611	0.0640414	0.106008	0.604118	0.545765	NA	DEFB128	0	NA	NA	NA	NA	NA	DEFB128
DEFB129	0.155999	-0.0839832	0.146722	-0.572395	0.567054	NA	DEFB129	0.323686	-0.0008633	0.149579	-0.00577152	0.995395	NA	DEFB129	0.159814	-0.117673	0.194805	-0.604056	0.545806	NA	DEFB129
DEFB131	0.166939	0.091344	0.150595	0.606556	0.544146	NA	DEFB131	0	NA	NA	NA	NA	NA	DEFB131	0	NA	NA	NA	NA	NA	DEFB131
DEFB132	0.160496	-0.085477	0.147956	-0.577719	0.563454	NA	DEFB132	0.167674	-0.0659702	0.107343	-0.614576	0.538835	NA	DEFB132	0.164209	-0.119508	0.196236	-0.609002	0.542523	NA	DEFB132
DERL3	0.644958	0.014498	0.323422	0.0448269	0.964245	NA	DERL3	0.49816	-0.085991	0.204358	-0.420786	0.673911	NA	DERL3	0.83059	0.146037	0.419481	0.348138	0.727736	NA	DERL3
DGAT2L6	0	NA	NA	NA	NA	NA	DGAT2L6	0	NA	NA	NA	NA	NA	DGAT2L6	0.161609	0.120689	0.195941	0.615947	0.537929	NA	DGAT2L6
DGCR10	0.354828	0.259245	0.242991	1.06689	0.286021	NA	DGCR10	0	NA	NA	NA	NA	NA	DGCR10	0	NA	NA	NA	NA	NA	DGCR10
DGKB	0.675821	0.0164279	0.287459	0.0571485	0.954427	NA	DGKB	1.00407	0.150776	0.263264	0.572718	0.566836	NA	DGKB	0.672169	0.0060608	0.293841	0.0206261	0.983544	NA	DGKB
DGKI	0.161051	-0.085659	0.148105	-0.578365	0.563017	NA	DGKI	0.335086	-0.00189995	0.150195	-0.0126499	0.989907	NA	DGKI	0.511359	0.154673	0.355771	0.434754	0.663741	NA	DGKI
DHCR7	3541.51	-1.83087	0.053477	-34.2366	6.89951e-257	9.88838e-253	DHCR7	5682.89	-0.0654425	0.0697331	-0.938471	0.348003	0.475194	DHCR7	3767.66	-1.60296	0.0406715	-39.4124	0	0	DHCR7
DHH	0.155999	-0.0839832	0.146722	-0.572395	0.567054	NA	DHH	0.163074	-0.0649519	0.106542	-0.609637	0.542102	NA	DHH	0.159814	-0.117673	0.194805	-0.604056	0.545806	NA	DHH
DHRS9	0.327907	0.252907	0.240413	1.05197	0.292815	NA	DHRS9	0.481834	0.120759	0.142865	0.845267	0.397962	NA	DHRS9	0.522206	0.238547	0.265748	0.897644	0.369375	NA	DHRS9
DIO3	0	NA	NA	NA	NA	NA	DIO3	0.336122	0.18469	0.174918	1.05587	0.291029	NA	DIO3	0	NA	NA	NA	NA	NA	DIO3
DIRAS3	0.321465	0.00281813	0.207863	0.0135576	0.989183	NA	DIRAS3	0.656554	0.145529	0.218297	0.666654	0.504993	NA	DIRAS3	0.338277	0.00586521	0.272095	0.0215557	0.982802	NA	DIRAS3
DISC2	0.155999	-0.0839832	0.146722	-0.572395	0.567054	NA	DISC2	0.163074	-0.0649519	0.106542	-0.609637	0.542102	NA	DISC2	0.159814	-0.117673	0.194805	-0.604056	0.545806	NA	DISC2
DKFZP434L187	0.322938	0.00648737	0.208028	0.031185	0.975122	NA	DKFZP434L187	0.163074	-0.0649519	0.106542	-0.609637	0.542102	NA	DKFZP434L187	0.159814	-0.117673	0.194805	-0.604056	0.545806	NA	DKFZP434L187
DKFZp779M0652	0.160496	-0.085477	0.147956	-0.577719	0.563454	NA	DKFZp779M0652	0.167674	-0.0659702	0.107343	-0.614576	0.538835	NA	DKFZp779M0652	0.164209	-0.119508	0.196236	-0.609002	0.542523	NA	DKFZp779M0652
DKK4	0	NA	NA	NA	NA	NA	DKK4	0.160611	0.0640414	0.106008	0.604118	0.545765	NA	DKK4	0	NA	NA	NA	NA	NA	DKK4
DLGAP1	0.161051	-0.085659	0.148105	-0.578365	0.563017	NA	DLGAP1	0.170951	-0.0666742	0.107892	-0.617971	0.536594	NA	DLGAP1	0.339483	0.00532746	0.272212	0.019571	0.984386	NA	DLGAP1
DLGAP2	0.316968	0.00441903	0.207421	0.0213047	0.983003	NA	DLGAP2	0.163074	-0.0649519	0.106542	-0.609637	0.542102	NA	DLGAP2	0.159814	-0.117673	0.194805	-0.604056	0.545806	NA	DLGAP2
DLK2	0.161051	-0.085659	0.148105	-0.578365	0.563017	NA	DLK2	0.839672	0.267989	0.260209	1.0299	0.303059	NA	DLK2	0.98592	0.391531	0.391222	1.00079	0.316929	NA	DLK2
DLL1	1.13972	0.413269	0.338369	1.22136	0.22195	NA	DLL1	0.491344	0.0494521	0.159439	0.310164	0.756436	NA	DLL1	0.4933	0.153607	0.35514	0.432524	0.66536	NA	DLL1
DMP1	0.161051	-0.085659	0.148105	-0.578365	0.563017	NA	DMP1	0.839672	0.267989	0.260209	1.0299	0.303059	NA	DMP1	0.488633	0.0895372	0.288823	0.310007	0.756555	NA	DMP1
DMRTA2	0.849674	0.640118	0.347881	1.84005	0.0657609	NA	DMRTA2	0	NA	NA	NA	NA	NA	DMRTA2	0	NA	NA	NA	NA	NA	DMRTA2
DMRTB1	0	NA	NA	NA	NA	NA	DMRTB1	0.653821	0.273739	0.207119	1.32165	0.186285	NA	DMRTB1	0.497287	0.430973	0.341922	1.26044	0.207509	NA	DMRTB1
DMRTC2	1.69896	0.631182	0.410248	1.53854	0.123917	NA	DMRTC2	0.338624	-0.186529	0.175297	-1.06407	0.287295	NA	DMRTC2	0.491232	-0.142889	0.354371	-0.40322	0.686786	NA	DMRTC2
DNAH8	1.49269	0.318423	0.400032	0.795993	0.426036	NA	DNAH8	0.666909	-0.152097	0.218534	-0.695991	0.486435	NA	DNAH8	0.493832	-0.418152	0.339823	-1.2305	0.21851	NA	DNAH8
DNAH9	0	NA	NA	NA	NA	NA	DNAH9	0	NA	NA	NA	NA	NA	DNAH9	0.522206	0.238547	0.265748	0.897644	0.369375	NA	DNAH9
DNAI2	0	NA	NA	NA	NA	NA	DNAI2	0	NA	NA	NA	NA	NA	DNAI2	0.171876	0.125027	0.199189	0.627679	0.530215	NA	DNAI2
DNAJB8	0	NA	NA	NA	NA	NA	DNAJB8	0.321223	0.0987897	0.130192	0.758802	0.447971	NA	DNAJB8	0.174069	0.125912	0.199844	0.630052	0.52866	NA	DNAJB8
DNAJC5B	0.160968	0.0893077	0.14899	0.599419	0.548893	NA	DNAJC5B	0.164135	0.0648294	0.106634	0.607963	0.543212	NA	DNAJC5B	0.517821	0.434046	0.342757	1.26634	0.205392	NA	DNAJC5B
DNASE2B	1.10335	0.655737	0.348875	1.87957	0.0601661	NA	DNASE2B	0.164135	0.0648294	0.106634	0.607963	0.543212	NA	DNASE2B	0.171876	0.125027	0.199189	0.627679	0.530215	NA	DNASE2B
DNMT3L	0.515797	0.335094	0.270597	1.23835	0.215586	NA	DNMT3L	0	NA	NA	NA	NA	NA	DNMT3L	0	NA	NA	NA	NA	NA	DNMT3L
DOK5	0.311999	-0.134111	0.182283	-0.735729	0.461896	NA	DOK5	0.326148	-0.100002	0.130764	-0.764748	0.444422	NA	DOK5	0.319629	-0.183864	0.238401	-0.771239	0.440565	NA	DOK5
DPCR1	0.510911	-0.0887311	0.278774	-0.31829	0.750265	NA	DPCR1	0.666624	-0.00141198	0.239782	-0.00588859	0.995302	NA	DPCR1	0.658714	0.00937213	0.404552	0.0231667	0.981517	NA	DPCR1
DPEP2	0.166939	0.091344	0.150595	0.606556	0.544146	NA	DPEP2	0	NA	NA	NA	NA	NA	DPEP2	0	NA	NA	NA	NA	NA	DPEP2
DPEP3	0.160968	0.0893077	0.14899	0.599419	0.548893	NA	DPEP3	0	NA	NA	NA	NA	NA	DPEP3	0.161609	0.120689	0.195941	0.615947	0.537929	NA	DPEP3
DPP10	0	NA	NA	NA	NA	NA	DPP10	0	NA	NA	NA	NA	NA	DPP10	0.174069	0.125912	0.199844	0.630052	0.52866	NA	DPP10
DPRXP4	1.29075	0.125972	0.316631	0.397851	0.69074	NA	DPRXP4	0.813969	-0.0550311	0.210971	-0.260846	0.794211	NA	DPRXP4	0.651319	-0.139327	0.298286	-0.467093	0.640433	NA	DPRXP4
DPT	0	NA	NA	NA	NA	NA	DPT	0.164135	0.0648294	0.106634	0.607963	0.543212	NA	DPT	0.161609	0.120689	0.195941	0.615947	0.537929	NA	DPT
DPY19L2	0.483906	0.121792	0.278907	0.436674	0.662347	NA	DPY19L2	0.323686	-0.0008633	0.149579	-0.00577152	0.995395	NA	DPY19L2	0.682021	0.158129	0.3004	0.526396	0.598613	NA	DPY19L2
DPYSL5	0.488958	0.119496	0.279106	0.428138	0.668551	NA	DPYSL5	0.170951	-0.0666742	0.107892	-0.617971	0.536594	NA	DPYSL5	0.165414	-0.12004	0.19662	-0.610516	0.54152	NA	DPYSL5
DSCAML1	0.481961	-0.0652825	0.223654	-0.291891	0.77037	NA	DSCAML1	0.495958	-0.0517694	0.159676	-0.324215	0.745776	NA	DSCAML1	0.490027	-0.0898796	0.288539	-0.311499	0.755421	NA	DSCAML1
DSCR4	0	NA	NA	NA	NA	NA	DSCR4	0.164135	0.0648294	0.106634	0.607963	0.543212	NA	DSCR4	0	NA	NA	NA	NA	NA	DSCR4
DSG1	0.709657	0.416419	0.295068	1.41126	0.158167	NA	DSG1	0	NA	NA	NA	NA	NA	DSG1	0.507554	0.549837	0.377411	1.45687	0.145153	NA	DSG1
DSPP	0.161051	-0.085659	0.148105	-0.578365	0.563017	NA	DSPP	0.170951	-0.0666742	0.107892	-0.617971	0.536594	NA	DSPP	0.165414	-0.12004	0.19662	-0.610516	0.54152	NA	DSPP
DTNA	0.521767	0.435722	0.302372	1.44102	0.14958	NA	DTNA	0	NA	NA	NA	NA	NA	DTNA	0.171876	0.125027	0.199189	0.627679	0.530215	NA	DTNA
DUOX1	1.73224	1.08818	0.404884	2.68764	0.00719585	NA	DUOX1	0.332599	0.184175	0.174703	1.05422	0.291782	NA	DUOX1	0.671356	0.531888	0.369564	1.43923	0.150085	NA	DUOX1
DUOX2	0.155999	-0.0839832	0.146722	-0.572395	0.567054	NA	DUOX2	0.323686	-0.0008633	0.149579	-0.00577152	0.995395	NA	DUOX2	0.675442	0.156875	0.300278	0.522433	0.601369	NA	DUOX2
DUOXA1	0	NA	NA	NA	NA	NA	DUOXA1	0	NA	NA	NA	NA	NA	DUOXA1	0.161609	0.120689	0.195941	0.615947	0.537929	NA	DUOXA1
DUSP26	0.321937	0.142634	0.185489	0.768963	0.441915	NA	DUSP26	0	NA	NA	NA	NA	NA	DUSP26	0	NA	NA	NA	NA	NA	DUSP26
DUSP5P	0.360799	0.26063	0.243545	1.07015	0.284552	NA	DUSP5P	0.485357	0.2385	0.195633	1.21912	0.222798	NA	DUSP5P	0.497287	0.430973	0.341922	1.26044	0.207509	NA	DUSP5P
DYDC2	0.160968	0.0893077	0.14899	0.599419	0.548893	NA	DYDC2	0.171987	0.0665179	0.10796	0.616133	0.537807	NA	DYDC2	0.323218	0.188714	0.240096	0.785992	0.431872	NA	DYDC2
DZIP1	0.19386	0.0996539	0.156934	0.635006	0.525425	NA	DZIP1	0	NA	NA	NA	NA	NA	DZIP1	0.348137	0.194403	0.243261	0.799153	0.424201	NA	DZIP1
DZIP1L	0.160496	-0.085477	0.147956	-0.577719	0.563454	NA	DZIP1L	0.167674	-0.0659702	0.107343	-0.614576	0.538835	NA	DZIP1L	0.164209	-0.119508	0.196236	-0.609002	0.542523	NA	DZIP1L
EBI3	0.166939	0.091344	0.150595	0.606556	0.544146	NA	EBI3	0	NA	NA	NA	NA	NA	EBI3	0	NA	NA	NA	NA	NA	EBI3
ECEL1	0	NA	NA	NA	NA	NA	ECEL1	0.171987	0.0665179	0.10796	0.616133	0.537807	NA	ECEL1	0.161609	0.120689	0.195941	0.615947	0.537929	NA	ECEL1
EDA2R	0.354828	0.259245	0.242991	1.06689	0.286021	NA	EDA2R	0.171987	0.0665179	0.10796	0.616133	0.537807	NA	EDA2R	0	NA	NA	NA	NA	NA	EDA2R
EDAR	0.633464	-0.184298	0.295687	-0.623286	0.533096	NA	EDAR	0.982703	-0.00221011	0.259445	-0.00851861	0.993203	NA	EDAR	0.645447	-0.248954	0.374808	-0.664218	0.506551	NA	EDAR
EDDM3A	0.19386	0.0996539	0.156934	0.635006	0.525425	NA	EDDM3A	0	NA	NA	NA	NA	NA	EDDM3A	0.171876	0.125027	0.199189	0.627679	0.530215	NA	EDDM3A
EDDM3B	0	NA	NA	NA	NA	NA	EDDM3B	0	NA	NA	NA	NA	NA	EDDM3B	0.323218	0.188714	0.240096	0.785992	0.431872	NA	EDDM3B
EDNRA	0.354828	0.259245	0.242991	1.06689	0.286021	NA	EDNRA	0	NA	NA	NA	NA	NA	EDNRA	0	NA	NA	NA	NA	NA	EDNRA
EFCAB1	0.160496	-0.085477	0.147956	-0.577719	0.563454	NA	EFCAB1	0.167674	-0.0659702	0.107343	-0.614576	0.538835	NA	EFCAB1	0.164209	-0.119508	0.196236	-0.609002	0.542523	NA	EFCAB1
EFCAB6	1.12878	0.217556	0.322795	0.673976	0.500326	NA	EFCAB6	0.654418	0.000213026	0.161504	0.00131902	0.998948	NA	EFCAB6	0.491505	-0.0820377	0.288251	-0.284606	0.775946	NA	EFCAB6
EGOT	0.327435	0.00488557	0.208457	0.0234369	0.981302	NA	EGOT	0.828542	0.268426	0.260252	1.03141	0.30235	NA	EGOT	0.338277	0.00586521	0.272095	0.0215557	0.982802	NA	EGOT
ELANE	0.161051	-0.085659	0.148105	-0.578365	0.563017	NA	ELANE	0.170951	-0.0666742	0.107892	-0.617971	0.536594	NA	ELANE	0.165414	-0.12004	0.19662	-0.610516	0.54152	NA	ELANE
ELAVL3	0.321548	-0.236543	0.237523	-0.995873	0.319312	NA	ELAVL3	0.338624	-0.186529	0.175297	-1.06407	0.287295	NA	ELAVL3	0.329623	-0.32285	0.307134	-1.05117	0.293181	NA	ELAVL3
ELAVL4	0	NA	NA	NA	NA	NA	ELAVL4	0	NA	NA	NA	NA	NA	ELAVL4	0.174069	0.125912	0.199844	0.630052	0.52866	NA	ELAVL4
ELFN1	0.483989	-0.0992614	0.277632	-0.357528	0.720696	NA	ELFN1	1.00275	0.178909	0.281644	0.635231	0.525278	NA	ELFN1	0.673366	0.0127148	0.364032	0.0349277	0.972137	NA	ELFN1
ELMOD1	0.160968	0.0893077	0.14899	0.599419	0.548893	NA	ELMOD1	0.496734	0.313331	0.22134	1.41561	0.15689	NA	ELMOD1	0	NA	NA	NA	NA	NA	ELMOD1
EMCN	0	NA	NA	NA	NA	NA	EMCN	0	NA	NA	NA	NA	NA	EMCN	0.161609	0.120689	0.195941	0.615947	0.537929	NA	EMCN
EMILIN3	0.804925	0.150143	0.24205	0.620299	0.535061	NA	EMILIN3	0.331562	-0.00277957	0.150012	-0.018529	0.985217	NA	EMILIN3	0.650242	0.147444	0.299393	0.492476	0.622383	NA	EMILIN3
EMR1	0.360799	0.26063	0.243545	1.07015	0.284552	NA	EMR1	0.660868	0.388233	0.241442	1.60798	0.10784	NA	EMR1	0	NA	NA	NA	NA	NA	EMR1
EMX2OS	0	NA	NA	NA	NA	NA	EMX2OS	0.164135	0.0648294	0.106634	0.607963	0.543212	NA	EMX2OS	0	NA	NA	NA	NA	NA	EMX2OS
ENAM	0.32799	0.00469059	0.208509	0.0224959	0.982052	NA	ENAM	0.170951	-0.0666742	0.107892	-0.617971	0.536594	NA	ENAM	0.165414	-0.12004	0.19662	-0.610516	0.54152	NA	ENAM
ENPP6	0.160968	0.0893077	0.14899	0.599419	0.548893	NA	ENPP6	0.32827	0.0995679	0.130669	0.761988	0.446067	NA	ENPP6	0	NA	NA	NA	NA	NA	ENPP6
ENPP7	0.676376	0.0210332	0.323888	0.0649399	0.948222	NA	ENPP7	0.992446	0.136836	0.255511	0.535539	0.592277	NA	ENPP7	0.329623	-0.32285	0.307134	-1.05117	0.293181	NA	ENPP7
EPHX3	1.34469	0.349629	0.363288	0.962402	0.335848	NA	EPHX3	0.823736	0.0271058	0.16329	0.165998	0.868158	NA	EPHX3	0.848649	0.110658	0.376721	0.29374	0.768957	NA	EPHX3
EPX	0.998759	0.0288132	0.370146	0.0778428	0.937953	NA	EPX	0.498421	-0.241537	0.196309	-1.23039	0.21855	NA	EPX	0.831984	-0.088794	0.376453	-0.23587	0.813534	NA	EPX
ERVFRDE1	0.821809	0.0506468	0.235049	0.215473	0.829398	NA	ERVFRDE1	0.335347	-0.101006	0.131376	-0.76883	0.441994	NA	ERVFRDE1	0.490027	-0.0898796	0.288539	-0.311499	0.755421	NA	ERVFRDE1
ESM1	0.354828	0.259245	0.242991	1.06689	0.286021	NA	ESM1	0.160611	0.0640414	0.106008	0.604118	0.545765	NA	ESM1	0.345945	0.33607	0.310088	1.08379	0.278458	NA	ESM1
EVC	0	NA	NA	NA	NA	NA	EVC	0	NA	NA	NA	NA	NA	EVC	0.335678	0.333208	0.309024	1.07826	0.280917	NA	EVC
EVI2A	0	NA	NA	NA	NA	NA	EVI2A	0.164135	0.0648294	0.106634	0.607963	0.543212	NA	EVI2A	0	NA	NA	NA	NA	NA	EVI2A
EVI2B	0.32202	0.00262326	0.207917	0.0126169	0.989933	NA	EVI2B	0.170951	-0.0666742	0.107892	-0.617971	0.536594	NA	EVI2B	0.165414	-0.12004	0.19662	-0.610516	0.54152	NA	EVI2B
EVPLL	19.6689	1.59017	0.436356	3.64421	0.000268211	0.000651856	EVPLL	15.7645	0.745836	0.318489	2.34179	0.0191913	0.0431746	EVPLL	18.3491	0.232046	0.281002	0.825781	NA	NA	EVPLL
EXOC3L2	1.17122	0.363964	0.387104	0.940223	0.347103	NA	EXOC3L2	1.31991	0.213802	0.257008	0.831889	0.405472	NA	EXOC3L2	0.675568	0.0124825	0.404702	0.0308438	0.975394	NA	EXOC3L2
EYA4	0.677849	0.0246199	0.323911	0.0760084	0.939412	NA	EYA4	1.15983	0.205408	0.268888	0.763914	0.444919	NA	EYA4	0.83059	0.146037	0.419481	0.348138	0.727736	NA	EYA4
F2	0.161051	-0.085659	0.148105	-0.578365	0.563017	NA	F2	0.170951	-0.0666742	0.107892	-0.617971	0.536594	NA	F2	0.165414	-0.12004	0.19662	-0.610516	0.54152	NA	F2
FABP2	0.155999	-0.0839832	0.146722	-0.572395	0.567054	NA	FABP2	1.32501	0.471557	0.292661	1.61127	0.10712	NA	FABP2	0.828978	0.459914	0.429414	1.07103	0.284157	NA	FABP2
FABP5L3	0	NA	NA	NA	NA	NA	FABP5L3	0.343975	0.101353	0.131755	0.769254	0.441743	NA	FABP5L3	0.333485	0.332595	0.308794	1.07708	0.281445	NA	FABP5L3
FAM106A	0.482988	0.0710481	0.224547	0.316406	0.751694	NA	FAM106A	0.170951	-0.0666742	0.107892	-0.617971	0.536594	NA	FAM106A	0.165414	-0.12004	0.19662	-0.610516	0.54152	NA	FAM106A
FAM124B	0.360799	0.26063	0.243545	1.07015	0.284552	NA	FAM124B	0.171987	0.0665179	0.10796	0.616133	0.537807	NA	FAM124B	0.830772	0.757375	0.418617	1.80923	0.0704152	NA	FAM124B
FAM136B	0.976973	-0.134993	0.312794	-0.431572	0.666052	NA	FAM136B	1.17398	-0.0871042	0.28959	-0.300784	0.763579	NA	FAM136B	0.820855	-0.352018	0.395065	-0.891038	0.372909	NA	FAM136B
FAM138B	0	NA	NA	NA	NA	NA	FAM138B	0	NA	NA	NA	NA	NA	FAM138B	0.161609	0.120689	0.195941	0.615947	0.537929	NA	FAM138B
FAM138F	0	NA	NA	NA	NA	NA	FAM138F	0	NA	NA	NA	NA	NA	FAM138F	0.484828	0.233011	0.263121	0.885564	0.375852	NA	FAM138F
FAM13C	1.16167	0.318719	0.369041	0.863641	0.387785	NA	FAM13C	1.16333	0.150458	0.233781	0.643585	0.519845	NA	FAM13C	0.655307	0.0100347	0.36414	0.0275572	0.978015	NA	FAM13C
FAM150A	0	NA	NA	NA	NA	NA	FAM150A	0	NA	NA	NA	NA	NA	FAM150A	0.161609	0.120689	0.195941	0.615947	0.537929	NA	FAM150A
FAM150B	0.19386	0.0996539	0.156934	0.635006	0.525425	NA	FAM150B	0.49321	0.239047	0.195809	1.22082	0.222154	NA	FAM150B	0	NA	NA	NA	NA	NA	FAM150B
FAM153C	0.322103	-0.1361	0.183505	-0.74167	0.458287	NA	FAM153C	0.341902	-0.101751	0.131828	-0.771852	0.440202	NA	FAM153C	0.492438	-0.0905842	0.288631	-0.31384	0.753642	NA	FAM153C
FAM154A	0.58158	0.190601	0.211379	0.901702	0.367215	NA	FAM154A	0	NA	NA	NA	NA	NA	FAM154A	0.843232	0.79731	0.425987	1.87168	0.0612515	NA	FAM154A
FAM155A	0.827962	-0.245724	0.313931	-0.78273	0.433786	NA	FAM155A	1.16478	-0.0855338	0.289795	-0.295152	0.767877	NA	FAM155A	0.822333	-0.343569	0.395064	-0.869654	0.38449	NA	FAM155A
FAM159A	0.160496	-0.085477	0.147956	-0.577719	0.563454	NA	FAM159A	0.167674	-0.0659702	0.107343	-0.614576	0.538835	NA	FAM159A	0.164209	-0.119508	0.196236	-0.609002	0.542523	NA	FAM159A
FAM170A	0.32799	0.00469059	0.208509	0.0224959	0.982052	NA	FAM170A	0.331562	-0.00277957	0.150012	-0.018529	0.985217	NA	FAM170A	0.33729	0.00439126	0.271992	0.0161449	0.987119	NA	FAM170A
FAM171A1	0.51588	0.126487	0.280168	0.451469	0.651651	NA	FAM171A1	0.170951	-0.0666742	0.107892	-0.617971	0.536594	NA	FAM171A1	0.84923	0.340077	0.385623	0.881891	0.377836	NA	FAM171A1
FAM180B	0.19386	0.0996539	0.156934	0.635006	0.525425	NA	FAM180B	0	NA	NA	NA	NA	NA	FAM180B	0.174069	0.125912	0.199844	0.630052	0.52866	NA	FAM180B
FAM181A	0	NA	NA	NA	NA	NA	FAM181A	0.164135	0.0648294	0.106634	0.607963	0.543212	NA	FAM181A	0	NA	NA	NA	NA	NA	FAM181A
FAM181B	0.166939	0.091344	0.150595	0.606556	0.544146	NA	FAM181B	0	NA	NA	NA	NA	NA	FAM181B	0	NA	NA	NA	NA	NA	FAM181B
FAM183B	1.17114	0.558255	0.376276	1.48363	0.137907	NA	FAM183B	0.49242	0.0817286	0.204132	0.400372	0.688882	NA	FAM183B	0.853905	0.341827	0.385562	0.886568	0.375311	NA	FAM183B
FAM184B	0.155999	-0.0839832	0.146722	-0.572395	0.567054	NA	FAM184B	0.163074	-0.0649519	0.106542	-0.609637	0.542102	NA	FAM184B	0.159814	-0.117673	0.194805	-0.604056	0.545806	NA	FAM184B
FAM186A	0.482516	-0.103165	0.277562	-0.371683	0.710129	NA	FAM186A	0.338624	-0.186529	0.175297	-1.06407	0.287295	NA	FAM186A	0.665301	0.00838544	0.404612	0.0207246	0.983465	NA	FAM186A
FAM187B	0.317051	-0.235432	0.23705	-0.993176	0.320624	NA	FAM187B	0.334025	-0.185862	0.17502	-1.06195	0.288258	NA	FAM187B	0.497105	-0.135873	0.354638	-0.38313	0.701623	NA	FAM187B
FAM189A1	0.838735	0.376326	0.348905	1.07859	0.28077	NA	FAM189A1	0.648432	0.146792	0.218326	0.672349	0.501362	NA	FAM189A1	0.657102	0.263622	0.376159	0.700826	0.483412	NA	FAM189A1
FAM194A	0.84276	0.126838	0.338001	0.375259	0.707468	NA	FAM194A	0.660093	-0.00309949	0.209481	-0.014796	0.988195	NA	FAM194A	0.502486	-0.0835603	0.288579	-0.289558	0.772154	NA	FAM194A
FAM194B	0	NA	NA	NA	NA	NA	FAM194B	0	NA	NA	NA	NA	NA	FAM194B	0.171876	0.125027	0.199189	0.627679	0.530215	NA	FAM194B
FAM196A	0.160968	0.0893077	0.14899	0.599419	0.548893	NA	FAM196A	0	NA	NA	NA	NA	NA	FAM196A	0.161609	0.120689	0.195941	0.615947	0.537929	NA	FAM196A
FAM19A1	0.161051	-0.085659	0.148105	-0.578365	0.563017	NA	FAM19A1	0.170951	-0.0666742	0.107892	-0.617971	0.536594	NA	FAM19A1	0.165414	-0.12004	0.19662	-0.610516	0.54152	NA	FAM19A1
FAM19A3	1.49866	0.31919	0.39988	0.798215	0.424746	NA	FAM19A3	1.33211	0.120247	0.272731	0.4409	0.659285	NA	FAM19A3	0.655441	-0.251384	0.374837	-0.67065	0.502444	NA	FAM19A3
FAM26E	0	NA	NA	NA	NA	NA	FAM26E	0.164135	0.0648294	0.106634	0.607963	0.543212	NA	FAM26E	0	NA	NA	NA	NA	NA	FAM26E
FAM27B	0.19386	0.0996539	0.156934	0.635006	0.525425	NA	FAM27B	0	NA	NA	NA	NA	NA	FAM27B	0	NA	NA	NA	NA	NA	FAM27B
FAM27C	0	NA	NA	NA	NA	NA	FAM27C	0.481834	0.120759	0.142865	0.845267	0.397962	NA	FAM27C	0.990189	0.642875	0.393111	1.63535	0.101975	NA	FAM27C
FAM43B	0.161051	-0.085659	0.148105	-0.578365	0.563017	NA	FAM43B	0.659832	0.144343	0.218289	0.661244	0.508456	NA	FAM43B	0.683235	0.264778	0.376212	0.7038	0.481557	NA	FAM43B
FAM46D	0.161051	-0.085659	0.148105	-0.578365	0.563017	NA	FAM46D	0.170951	-0.0666742	0.107892	-0.617971	0.536594	NA	FAM46D	0.165414	-0.12004	0.19662	-0.610516	0.54152	NA	FAM46D
FAM47A	0	NA	NA	NA	NA	NA	FAM47A	0.164135	0.0648294	0.106634	0.607963	0.543212	NA	FAM47A	0	NA	NA	NA	NA	NA	FAM47A
FAM48B2	0.160496	-0.085477	0.147956	-0.577719	0.563454	NA	FAM48B2	0.167674	-0.0659702	0.107343	-0.614576	0.538835	NA	FAM48B2	0.164209	-0.119508	0.196236	-0.609002	0.542523	NA	FAM48B2
FAM55B	0.166939	0.091344	0.150595	0.606556	0.544146	NA	FAM55B	0	NA	NA	NA	NA	NA	FAM55B	0.677237	0.496618	0.359724	1.38055	0.167417	NA	FAM55B
FAM55D	0.166939	0.091344	0.150595	0.606556	0.544146	NA	FAM55D	0	NA	NA	NA	NA	NA	FAM55D	0	NA	NA	NA	NA	NA	FAM55D
FAM5B	0.650845	0.209524	0.298395	0.702172	0.482572	NA	FAM5B	0.163074	-0.0649519	0.106542	-0.609637	0.542102	NA	FAM5B	0.159814	-0.117673	0.194805	-0.604056	0.545806	NA	FAM5B
FAM66E	0	NA	NA	NA	NA	NA	FAM66E	0	NA	NA	NA	NA	NA	FAM66E	0.484828	0.233011	0.263121	0.885564	0.375852	NA	FAM66E
FAM70A	0.321548	-0.236543	0.237523	-0.995873	0.319312	NA	FAM70A	0.338624	-0.186529	0.175297	-1.06407	0.287295	NA	FAM70A	0.501499	-0.137396	0.354781	-0.38727	0.698557	NA	FAM70A
FAM71A	0.316496	-0.235295	0.236991	-0.992843	0.320786	NA	FAM71A	0.330748	-0.185385	0.17482	-1.06043	0.288949	NA	FAM71A	0.485632	-0.140942	0.354176	-0.397943	0.690672	NA	FAM71A
FAM71C	0.677295	0.0248126	0.323905	0.0766047	0.938938	NA	FAM71C	0.838858	0.0820175	0.250925	0.326861	0.743773	NA	FAM71C	0.659701	0.0106999	0.404565	0.0264479	0.9789	NA	FAM71C
FAM71E2	0.155999	-0.0839832	0.146722	-0.572395	0.567054	NA	FAM71E2	0.163074	-0.0649519	0.106542	-0.609637	0.542102	NA	FAM71E2	0.159814	-0.117673	0.194805	-0.604056	0.545806	NA	FAM71E2
FAM71F1	0.500816	0.181039	0.206612	0.876228	0.380906	NA	FAM71F1	0.171987	0.0665179	0.10796	0.616133	0.537807	NA	FAM71F1	0.507554	0.549837	0.377411	1.45687	0.145153	NA	FAM71F1
FAM74A1	0.322938	0.00648737	0.208028	0.031185	0.975122	NA	FAM74A1	0.163074	-0.0649519	0.106542	-0.609637	0.542102	NA	FAM74A1	0.159814	-0.117673	0.194805	-0.604056	0.545806	NA	FAM74A1
FAM7A2	0.316968	0.00441903	0.207421	0.0213047	0.983003	NA	FAM7A2	0.163074	-0.0649519	0.106542	-0.609637	0.542102	NA	FAM7A2	0.321424	0.00238928	0.270359	0.00883743	0.992949	NA	FAM7A2
FAM90A7	0.816393	0.120204	0.338109	0.355519	0.722201	NA	FAM90A7	0.338624	-0.186529	0.175297	-1.06407	0.287295	NA	FAM90A7	0.837177	0.167959	0.440585	0.381218	0.703041	NA	FAM90A7
FAM92A3	0.19386	0.0996539	0.156934	0.635006	0.525425	NA	FAM92A3	0	NA	NA	NA	NA	NA	FAM92A3	0	NA	NA	NA	NA	NA	FAM92A3
FAM92B	0.160968	0.0893077	0.14899	0.599419	0.548893	NA	FAM92B	0	NA	NA	NA	NA	NA	FAM92B	0	NA	NA	NA	NA	NA	FAM92B
FAM95B1	0.472495	-0.307575	0.264972	-1.16078	0.245731	NA	FAM95B1	0.493822	-0.241225	0.196209	-1.22943	0.21891	NA	FAM95B1	0.817323	-0.122582	0.419123	-0.292473	0.769925	NA	FAM95B1
FAM9B	0.160968	0.0893077	0.14899	0.599419	0.548893	NA	FAM9B	0	NA	NA	NA	NA	NA	FAM9B	0	NA	NA	NA	NA	NA	FAM9B
FAM9C	0	NA	NA	NA	NA	NA	FAM9C	0.160611	0.0640414	0.106008	0.604118	0.545765	NA	FAM9C	0	NA	NA	NA	NA	NA	FAM9C
FAP	0.38772	0.154622	0.192453	0.803427	0.421728	NA	FAP	0.672245	0.296792	0.214603	1.38298	0.166671	NA	FAP	0.335678	0.333208	0.309024	1.07826	0.280917	NA	FAP
FBLL1	0.19386	0.0996539	0.156934	0.635006	0.525425	NA	FBLL1	0.171987	0.0665179	0.10796	0.616133	0.537807	NA	FBLL1	0.171876	0.125027	0.199189	0.627679	0.530215	NA	FBLL1
FBLN7	0	NA	NA	NA	NA	NA	FBLN7	0.160611	0.0640414	0.106008	0.604118	0.545765	NA	FBLN7	0.171876	0.125027	0.199189	0.627679	0.530215	NA	FBLN7
FBN3	0.166939	0.091344	0.150595	0.606556	0.544146	NA	FBN3	0	NA	NA	NA	NA	NA	FBN3	0.161609	0.120689	0.195941	0.615947	0.537929	NA	FBN3
FBXO17	3.15015	0.947521	0.430933	2.19877	0.0278946	0.0476331	FBXO17	1.64333	0.289771	0.313276	0.924968	0.354982	NA	FBXO17	0.646652	-0.249248	0.374812	-0.664995	0.506054	NA	FBXO17
FBXO40	0.999314	0.0314912	0.382923	0.082239	0.934457	NA	FBXO40	0.837821	-0.097061	0.26917	-0.360594	0.718403	NA	FBXO40	0.661313	-0.308393	0.40946	-0.753172	0.451347	NA	FBXO40
FCAMR	0.166939	0.091344	0.150595	0.606556	0.544146	NA	FCAMR	0.496734	0.313331	0.22134	1.41561	0.15689	NA	FCAMR	0.495094	0.430633	0.341827	1.2598	0.207743	NA	FCAMR
FCAR	0	NA	NA	NA	NA	NA	FCAR	0.171987	0.0665179	0.10796	0.616133	0.537807	NA	FCAR	0	NA	NA	NA	NA	NA	FCAR
FCER2	0	NA	NA	NA	NA	NA	FCER2	0	NA	NA	NA	NA	NA	FCER2	0.174069	0.125912	0.199844	0.630052	0.52866	NA	FCER2
FCGR1C	0.166939	0.091344	0.150595	0.606556	0.544146	NA	FCGR1C	0.171987	0.0665179	0.10796	0.616133	0.537807	NA	FCGR1C	0	NA	NA	NA	NA	NA	FCGR1C
FCGR2A	0.649927	0.205648	0.298345	0.689294	0.490638	NA	FCGR2A	0.170951	-0.0666742	0.107892	-0.617971	0.536594	NA	FCGR2A	0.498899	0.150514	0.355359	0.423555	0.67189	NA	FCGR2A
FCGR2C	1.01661	0.716162	0.360535	1.98639	0.0469904	NA	FCGR2C	0.164135	0.0648294	0.106634	0.607963	0.543212	NA	FCGR2C	0.174069	0.125912	0.199844	0.630052	0.52866	NA	FCGR2C
FCGR3A	0.19386	0.0996539	0.156934	0.635006	0.525425	NA	FCGR3A	0.645969	0.273575	0.207089	1.32105	0.186484	NA	FCGR3A	0.171876	0.125027	0.199189	0.627679	0.530215	NA	FCGR3A
FCGR3B	0	NA	NA	NA	NA	NA	FCGR3B	0.164135	0.0648294	0.106634	0.607963	0.543212	NA	FCGR3B	0.656704	0.495149	0.359448	1.37752	0.16835	NA	FCGR3B
FCN2	0.32202	0.00262326	0.207917	0.0126169	0.989933	NA	FCN2	0.170951	-0.0666742	0.107892	-0.617971	0.536594	NA	FCN2	0.327024	-0.000137468	0.270948	-0.000507362	0.999595	NA	FCN2
FCRL2	0.482433	0.0712732	0.224539	0.31742	0.750925	NA	FCRL2	0.825018	0.268146	0.260288	1.03019	0.302922	NA	FCRL2	0.659303	0.260284	0.376166	0.69194	0.488975	NA	FCRL2
FCRL3	0.155999	-0.0839832	0.146722	-0.572395	0.567054	NA	FCRL3	0.327209	1.62048e-05	0.149772	0.000108197	0.999914	NA	FCRL3	0.321424	0.00238928	0.270359	0.00883743	0.992949	NA	FCRL3
FCRL4	0.161051	-0.085659	0.148105	-0.578365	0.563017	NA	FCRL4	0.170951	-0.0666742	0.107892	-0.617971	0.536594	NA	FCRL4	0.165414	-0.12004	0.19662	-0.610516	0.54152	NA	FCRL4
FCRL5	0.155999	-0.0839832	0.146722	-0.572395	0.567054	NA	FCRL5	0.163074	-0.0649519	0.106542	-0.609637	0.542102	NA	FCRL5	0.159814	-0.117673	0.194805	-0.604056	0.545806	NA	FCRL5
FCRL6	0	NA	NA	NA	NA	NA	FCRL6	0.171987	0.0665179	0.10796	0.616133	0.537807	NA	FCRL6	0	NA	NA	NA	NA	NA	FCRL6
FCRLB	0.166939	0.091344	0.150595	0.606556	0.544146	NA	FCRLB	0	NA	NA	NA	NA	NA	FCRLB	0	NA	NA	NA	NA	NA	FCRLB
FETUB	0	NA	NA	NA	NA	NA	FETUB	0.160611	0.0640414	0.106008	0.604118	0.545765	NA	FETUB	0	NA	NA	NA	NA	NA	FETUB
FEZF1	0.478102	-0.308424	0.265251	-1.16276	0.244925	NA	FEZF1	0.504976	-0.241965	0.196445	-1.23172	0.218055	NA	FEZF1	0.490643	-0.417651	0.339685	-1.22952	0.218876	NA	FEZF1
FGA	0.155999	-0.0839832	0.146722	-0.572395	0.567054	NA	FGA	0.163074	-0.0649519	0.106542	-0.609637	0.542102	NA	FGA	0.159814	-0.117673	0.194805	-0.604056	0.545806	NA	FGA
FGD2	0.311999	-0.134111	0.182283	-0.735729	0.461896	NA	FGD2	0.326148	-0.100002	0.130764	-0.764748	0.444422	NA	FGD2	0.319629	-0.183864	0.238401	-0.771239	0.440565	NA	FGD2
FGF14	0.160968	0.0893077	0.14899	0.599419	0.548893	NA	FGF14	0.160611	0.0640414	0.106008	0.604118	0.545765	NA	FGF14	0	NA	NA	NA	NA	NA	FGF14
FGF20	0.155999	-0.0839832	0.146722	-0.572395	0.567054	NA	FGF20	0.335062	0.00191702	0.150193	0.0127637	0.989816	NA	FGF20	0.159814	-0.117673	0.194805	-0.604056	0.545806	NA	FGF20
FGF21	0.161051	-0.085659	0.148105	-0.578365	0.563017	NA	FGF21	0.170951	-0.0666742	0.107892	-0.617971	0.536594	NA	FGF21	0.165414	-0.12004	0.19662	-0.610516	0.54152	NA	FGF21
FGF5	0.811061	-0.0659338	0.290692	-0.226817	0.820566	NA	FGF5	0.841122	-0.033795	0.163469	-0.206737	0.836215	NA	FGF5	0.657852	-0.148599	0.299084	-0.496848	0.619296	NA	FGF5
FGF9	0.527737	0.336703	0.271103	1.24197	0.214246	NA	FGF9	0.164135	0.0648294	0.106634	0.607963	0.543212	NA	FGF9	0.171876	0.125027	0.199189	0.627679	0.530215	NA	FGF9
FGFBP1	0.166939	0.091344	0.150595	0.606556	0.544146	NA	FGFBP1	0.324746	0.183022	0.174219	1.05053	0.293474	NA	FGFBP1	0.855691	0.757741	0.418488	1.81066	0.0701929	NA	FGFBP1
FGFBP2	1.57492	0.305305	0.388105	0.786656	0.431484	NA	FGFBP2	0.837821	-0.097061	0.26917	-0.360594	0.718403	NA	FGFBP2	0.812656	-0.129231	0.419141	-0.308323	0.757837	NA	FGFBP2
FIGF	0.321937	0.142634	0.185489	0.768963	0.441915	NA	FIGF	0	NA	NA	NA	NA	NA	FIGF	0.174069	0.125912	0.199844	0.630052	0.52866	NA	FIGF
FKBP6	0.19386	0.0996539	0.156934	0.635006	0.525425	NA	FKBP6	0	NA	NA	NA	NA	NA	FKBP6	0	NA	NA	NA	NA	NA	FKBP6
FLG	0	NA	NA	NA	NA	NA	FLG	0	NA	NA	NA	NA	NA	FLG	0.161609	0.120689	0.195941	0.615947	0.537929	NA	FLG
FLJ14107	0.521767	0.435722	0.302372	1.44102	0.14958	NA	FLJ14107	0	NA	NA	NA	NA	NA	FLJ14107	0.161609	0.120689	0.195941	0.615947	0.537929	NA	FLJ14107
FLJ25758	0.155999	-0.0839832	0.146722	-0.572395	0.567054	NA	FLJ25758	0.163074	-0.0649519	0.106542	-0.609637	0.542102	NA	FLJ25758	0.33169	0.00691873	0.271437	0.0254893	0.979665	NA	FLJ25758
FLJ26850	0.354357	0.0134919	0.210977	0.0639497	0.94901	NA	FLJ26850	0.167674	-0.0659702	0.107343	-0.614576	0.538835	NA	FLJ26850	0.499887	0.151887	0.355388	0.427382	0.669101	NA	FLJ26850
FLJ34503	0.317051	-0.235432	0.23705	-0.993176	0.320624	NA	FLJ34503	0.334025	-0.185862	0.17502	-1.06195	0.288258	NA	FLJ34503	0.325229	-0.321592	0.306655	-1.04871	0.294312	NA	FLJ34503
FLJ36777	1.66467	0.0386532	0.404178	0.0956342	0.923811	NA	FLJ36777	1.17642	-0.222727	0.277402	-0.802903	0.422031	NA	FLJ36777	0.985336	-0.553353	0.445238	-1.24282	0.213933	NA	FLJ36777
FLJ40292	0.52185	0.128128	0.280374	0.45699	0.647678	NA	FLJ40292	0.170951	-0.0666742	0.107892	-0.617971	0.536594	NA	FLJ40292	0.339483	0.00532746	0.272212	0.019571	0.984386	NA	FLJ40292
FLJ40330	0.65487	0.00539893	0.230071	0.0234664	0.981278	NA	FLJ40330	0.843457	0.0584842	0.217557	0.268822	0.788066	NA	FLJ40330	0.846238	0.111862	0.376811	0.296866	0.766569	NA	FLJ40330
FLJ40504	0.19386	0.0996539	0.156934	0.635006	0.525425	NA	FLJ40504	0	NA	NA	NA	NA	NA	FLJ40504	0	NA	NA	NA	NA	NA	FLJ40504
FLJ42709	0.32799	0.00469059	0.208509	0.0224959	0.982052	NA	FLJ42709	0.170951	-0.0666742	0.107892	-0.617971	0.536594	NA	FLJ42709	0.165414	-0.12004	0.19662	-0.610516	0.54152	NA	FLJ42709
FLJ43390	0	NA	NA	NA	NA	NA	FLJ43390	0.171987	0.0665179	0.10796	0.616133	0.537807	NA	FLJ43390	0	NA	NA	NA	NA	NA	FLJ43390
FLJ44054	0.515325	0.126737	0.280148	0.452395	0.650985	NA	FLJ44054	0.167674	-0.0659702	0.107343	-0.614576	0.538835	NA	FLJ44054	0.164209	-0.119508	0.196236	-0.609002	0.542523	NA	FLJ44054
FLJ45079	0	NA	NA	NA	NA	NA	FLJ45079	0.171987	0.0665179	0.10796	0.616133	0.537807	NA	FLJ45079	0	NA	NA	NA	NA	NA	FLJ45079
FLJ46361	0.161051	-0.085659	0.148105	-0.578365	0.563017	NA	FLJ46361	0.170951	-0.0666742	0.107892	-0.617971	0.536594	NA	FLJ46361	0.165414	-0.12004	0.19662	-0.610516	0.54152	NA	FLJ46361
FLRT2	0.322938	0.00648737	0.208028	0.031185	0.975122	NA	FLRT2	1.16792	0.410194	0.283826	1.44523	0.148393	NA	FLRT2	0.33169	0.00691873	0.271437	0.0254893	0.979665	NA	FLRT2
FMO1	0	NA	NA	NA	NA	NA	FMO1	0.496734	0.313331	0.22134	1.41561	0.15689	NA	FMO1	0.161609	0.120689	0.195941	0.615947	0.537929	NA	FMO1
FMO2	0.488875	0.331273	0.26937	1.22981	0.21877	NA	FMO2	0.321223	0.0987897	0.130192	0.758802	0.447971	NA	FMO2	0.335678	0.333208	0.309024	1.07826	0.280917	NA	FMO2
FMR1NB	0.823754	0.155592	0.242751	0.640954	0.521553	NA	FMR1NB	1.16792	0.410194	0.283826	1.44523	0.148393	NA	FMR1NB	0.682021	0.158129	0.3004	0.526396	0.598613	NA	FMR1NB
FNDC7	0	NA	NA	NA	NA	NA	FNDC7	0.160611	0.0640414	0.106008	0.604118	0.545765	NA	FNDC7	0	NA	NA	NA	NA	NA	FNDC7
FOLH1B	0.667754	0.207251	0.2193	0.945054	0.344631	NA	FOLH1B	0.336122	0.18469	0.174918	1.05587	0.291029	NA	FOLH1B	0	NA	NA	NA	NA	NA	FOLH1B
FOLR2	0.160968	0.0893077	0.14899	0.599419	0.548893	NA	FOLR2	0.164135	0.0648294	0.106634	0.607963	0.543212	NA	FOLR2	0.174069	0.125912	0.199844	0.630052	0.52866	NA	FOLR2
FPR1	0	NA	NA	NA	NA	NA	FPR1	0	NA	NA	NA	NA	NA	FPR1	0.171876	0.125027	0.199189	0.627679	0.530215	NA	FPR1
FRG2	0.510911	-0.0887311	0.278774	-0.31829	0.750265	NA	FRG2	0.662295	-0.00190682	0.209458	-0.00910359	0.992736	NA	FRG2	0.499297	-0.134749	0.354729	-0.379864	0.704046	NA	FRG2
FRG2B	0.321548	-0.236543	0.237523	-0.995873	0.319312	NA	FRG2B	0.663371	-0.00431222	0.239769	-0.0179849	0.985651	NA	FRG2B	0.503692	-0.13627	0.35487	-0.384001	0.700978	NA	FRG2B
FRG2C	0.321548	-0.236543	0.237523	-0.995873	0.319312	NA	FRG2C	0.502759	-0.0868495	0.204436	-0.424826	0.670964	NA	FRG2C	0.491232	-0.142889	0.354371	-0.40322	0.686786	NA	FRG2C
FRMD5	1.02624	0.0359897	0.369961	0.0972797	0.922504	NA	FRMD5	0.990579	-0.00435689	0.279286	-0.0156001	0.987553	NA	FRMD5	0.489437	-0.530997	0.375127	-1.41551	0.156918	NA	FRMD5
FRMD7	0.160496	-0.085477	0.147956	-0.577719	0.563454	NA	FRMD7	0.328285	-0.00199208	0.149833	-0.0132953	0.989392	NA	FRMD7	0.336085	0.00492896	0.271873	0.0181297	0.985535	NA	FRMD7
FSD2	0.354828	0.259245	0.242991	1.06689	0.286021	NA	FSD2	0	NA	NA	NA	NA	NA	FSD2	0.161609	0.120689	0.195941	0.615947	0.537929	NA	FSD2
FST	0.47305	-0.30766	0.265	-1.16098	0.245651	NA	FST	0.497099	-0.241447	0.19628	-1.23011	0.218655	NA	FST	0.485043	-0.416758	0.339438	-1.22779	0.219527	NA	FST
FSTL5	0.19386	0.0996539	0.156934	0.635006	0.525425	NA	FSTL5	0	NA	NA	NA	NA	NA	FSTL5	0	NA	NA	NA	NA	NA	FSTL5
FUT7	1.19281	0.0798987	0.309563	0.258102	0.796328	NA	FUT7	0.856828	-0.030803	0.163147	-0.188805	0.850245	NA	FUT7	0.829728	-0.0901077	0.366573	-0.245811	0.805828	NA	FUT7
G0S2	0	NA	NA	NA	NA	NA	G0S2	0.343975	0.101353	0.131755	0.769254	0.441743	NA	G0S2	0	NA	NA	NA	NA	NA	G0S2
G6PC	0.161051	-0.085659	0.148105	-0.578365	0.563017	NA	G6PC	0.170951	-0.0666742	0.107892	-0.617971	0.536594	NA	G6PC	0.165414	-0.12004	0.19662	-0.610516	0.54152	NA	G6PC
GAB3	0.321548	-0.236543	0.237523	-0.995873	0.319312	NA	GAB3	0.338624	-0.186529	0.175297	-1.06407	0.287295	NA	GAB3	0.329623	-0.32285	0.307134	-1.05117	0.293181	NA	GAB3
GABRA1	0.155999	-0.0839832	0.146722	-0.572395	0.567054	NA	GABRA1	0.323686	-0.0008633	0.149579	-0.00577152	0.995395	NA	GABRA1	0.159814	-0.117673	0.194805	-0.604056	0.545806	NA	GABRA1
GABRA5	0	NA	NA	NA	NA	NA	GABRA5	0.171987	0.0665179	0.10796	0.616133	0.537807	NA	GABRA5	0	NA	NA	NA	NA	NA	GABRA5
GABRB2	0.160968	0.0893077	0.14899	0.599419	0.548893	NA	GABRB2	0	NA	NA	NA	NA	NA	GABRB2	0	NA	NA	NA	NA	NA	GABRB2
GABRD	0.477547	-0.400612	0.297556	-1.34634	0.178192	NA	GABRD	0.673686	-0.192625	0.244961	-0.78635	0.431662	NA	GABRD	0.663506	-0.307361	0.409528	-0.750524	0.452939	NA	GABRD
GABRG3	0	NA	NA	NA	NA	NA	GABRG3	0.324746	0.183022	0.174219	1.05053	0.293474	NA	GABRG3	0	NA	NA	NA	NA	NA	GABRG3
GABRR1	0.160968	0.0893077	0.14899	0.599419	0.548893	NA	GABRR1	0	NA	NA	NA	NA	NA	GABRR1	0	NA	NA	NA	NA	NA	GABRR1
GAD1	0.161051	-0.085659	0.148105	-0.578365	0.563017	NA	GAD1	0.331562	-0.00277957	0.150012	-0.018529	0.985217	NA	GAD1	0.498899	0.150514	0.355359	0.423555	0.67189	NA	GAD1
GAGE2C	1.09738	0.50528	0.316482	1.59655	0.110366	NA	GAGE2C	1.64135	0.178466	0.170069	1.04937	0.294006	NA	GAGE2C	0	NA	NA	NA	NA	NA	GAGE2C
GAGE2E	6.50423	0.14008	0.30891	0.453464	0.650215	0.721401	GAGE2E	2.60426	-0.140679	0.175394	-0.802073	0.422511	NA	GAGE2E	2.2374	-0.374102	0.318524	-1.17449	NA	NA	GAGE2E
GAL3ST1	0.161051	-0.085659	0.148105	-0.578365	0.563017	NA	GAL3ST1	3.27512	0.801177	0.319998	2.50369	0.0122905	0.0294335	GAL3ST1	0.327024	-0.000137468	0.270948	-0.000507362	0.999595	NA	GAL3ST1
GAL3ST3	0	NA	NA	NA	NA	NA	GAL3ST3	0	NA	NA	NA	NA	NA	GAL3ST3	0.171876	0.125027	0.199189	0.627679	0.530215	NA	GAL3ST3
GALNT13	0.32202	0.00262326	0.207917	0.0126169	0.989933	NA	GALNT13	0.170951	-0.0666742	0.107892	-0.617971	0.536594	NA	GALNT13	0.327024	-0.000137468	0.270948	-0.000507362	0.999595	NA	GALNT13
GALNT5	0	NA	NA	NA	NA	NA	GALNT5	0.49321	0.239047	0.195809	1.22082	0.222154	NA	GALNT5	0.345945	0.33607	0.310088	1.08379	0.278458	NA	GALNT5
GALNT8	0.649455	0.0129081	0.323477	0.0399041	0.96817	NA	GALNT8	0.831835	0.0770526	0.251054	0.306916	0.758907	NA	GALNT8	0.503692	-0.13627	0.35487	-0.384001	0.700978	NA	GALNT8
GALNTL6	0	NA	NA	NA	NA	NA	GALNTL6	0.664392	0.273943	0.207154	1.32241	0.186031	NA	GALNTL6	0.171876	0.125027	0.199189	0.627679	0.530215	NA	GALNTL6
GALP	0	NA	NA	NA	NA	NA	GALP	0	NA	NA	NA	NA	NA	GALP	0.161609	0.120689	0.195941	0.615947	0.537929	NA	GALP
GAPT	0.161051	-0.085659	0.148105	-0.578365	0.563017	NA	GAPT	0.170951	-0.0666742	0.107892	-0.617971	0.536594	NA	GAPT	0.165414	-0.12004	0.19662	-0.610516	0.54152	NA	GAPT
GAST	0	NA	NA	NA	NA	NA	GAST	0.160611	0.0640414	0.106008	0.604118	0.545765	NA	GAST	0.323218	0.188714	0.240096	0.785992	0.431872	NA	GAST
GATSL1	55.4852	0.0142157	0.110054	0.129171	NA	NA	GATSL1	20.1208	-0.0336697	0.0772931	-0.435611	NA	NA	GATSL1	19.705	-0.063438	0.144235	-0.439825	NA	NA	GATSL1
GBP6	0.354828	0.259245	0.242991	1.06689	0.286021	NA	GBP6	0	NA	NA	NA	NA	NA	GBP6	0	NA	NA	NA	NA	NA	GBP6
GC	1.00467	0.657573	0.349685	1.88047	0.0600439	NA	GC	0.343975	0.101353	0.131755	0.769254	0.441743	NA	GC	0.497287	0.430973	0.341922	1.26044	0.207509	NA	GC
GCKR	0.354357	0.0134919	0.210977	0.0639497	0.94901	NA	GCKR	0.167674	-0.0659702	0.107343	-0.614576	0.538835	NA	GCKR	0.164209	-0.119508	0.196236	-0.609002	0.542523	NA	GCKR
GCNT4	0.19386	0.0996539	0.156934	0.635006	0.525425	NA	GCNT4	0	NA	NA	NA	NA	NA	GCNT4	0	NA	NA	NA	NA	NA	GCNT4
GDF2	0	NA	NA	NA	NA	NA	GDF2	0.164135	0.0648294	0.106634	0.607963	0.543212	NA	GDF2	0	NA	NA	NA	NA	NA	GDF2
GDF5	0.19386	0.0996539	0.156934	0.635006	0.525425	NA	GDF5	0.321223	0.0987897	0.130192	0.758802	0.447971	NA	GDF5	0	NA	NA	NA	NA	NA	GDF5
GDF7	0	NA	NA	NA	NA	NA	GDF7	0	NA	NA	NA	NA	NA	GDF7	0.174069	0.125912	0.199844	0.630052	0.52866	NA	GDF7
GFAP	0.488875	0.331273	0.26937	1.22981	0.21877	NA	GFAP	0.160611	0.0640414	0.106008	0.604118	0.545765	NA	GFAP	0.853499	0.797479	0.425935	1.8723	0.061165	NA	GFAP
GFRA2	0.510828	0.128802	0.279992	0.460022	0.6455	NA	GFRA2	0.663331	0.148651	0.218272	0.681036	0.495849	NA	GFRA2	0.159814	-0.117673	0.194805	-0.604056	0.545806	NA	GFRA2
GFRA3	0	NA	NA	NA	NA	NA	GFRA3	0	NA	NA	NA	NA	NA	GFRA3	0.161609	0.120689	0.195941	0.615947	0.537929	NA	GFRA3
GFRAL	0	NA	NA	NA	NA	NA	GFRAL	0.160611	0.0640414	0.106008	0.604118	0.545765	NA	GFRAL	0	NA	NA	NA	NA	NA	GFRAL
GGNBP1	0	NA	NA	NA	NA	NA	GGNBP1	0.504586	0.239801	0.196048	1.22318	0.221264	NA	GGNBP1	0.161609	0.120689	0.195941	0.615947	0.537929	NA	GGNBP1
GGTA1	0.316496	-0.235295	0.236991	-0.992843	0.320786	NA	GGTA1	0.491359	-0.086516	0.204227	-0.423627	0.671838	NA	GGTA1	0.324023	-0.321246	0.306523	-1.04803	0.294623	NA	GGTA1
GHRH	0	NA	NA	NA	NA	NA	GHRH	0.160611	0.0640414	0.106008	0.604118	0.545765	NA	GHRH	0.517821	0.434046	0.342757	1.26634	0.205392	NA	GHRH
GIMAP5	0.311999	-0.134111	0.182283	-0.735729	0.461896	NA	GIMAP5	0.490283	-0.0492969	0.159479	-0.309112	0.757236	NA	GIMAP5	0.319629	-0.183864	0.238401	-0.771239	0.440565	NA	GIMAP5
GIPC2	0.316496	-0.235295	0.236991	-0.992843	0.320786	NA	GIPC2	0.330748	-0.185385	0.17482	-1.06043	0.288949	NA	GIPC2	0.495899	-0.135459	0.354598	-0.382006	0.702457	NA	GIPC2
GJA1	0	NA	NA	NA	NA	NA	GJA1	0.171987	0.0665179	0.10796	0.616133	0.537807	NA	GJA1	0	NA	NA	NA	NA	NA	GJA1
GJA3	0.671324	0.0228149	0.323836	0.0704522	0.943834	NA	GJA3	0.655494	-0.00247967	0.23974	-0.0103432	0.991747	NA	GJA3	0.324023	-0.321246	0.306523	-1.04803	0.294623	NA	GJA3
GJA4	0.482433	0.0712732	0.224539	0.31742	0.750925	NA	GJA4	0.167674	-0.0659702	0.107343	-0.614576	0.538835	NA	GJA4	0.325818	0.000400005	0.270822	0.001477	0.998822	NA	GJA4
GJB6	0.34986	0.015098	0.210607	0.0716881	0.94285	NA	GJB6	0.980225	0.221725	0.228165	0.971773	0.331163	NA	GJB6	0.321424	0.00238928	0.270359	0.00883743	0.992949	NA	GJB6
GJB7	0.704688	0.219404	0.298997	0.733799	0.463071	NA	GJB7	0.163074	-0.0649519	0.106542	-0.609637	0.542102	NA	GJB7	0.483033	0.0924869	0.288805	0.32024	0.748787	NA	GJB7
GJD4	0.32799	0.00469059	0.208509	0.0224959	0.982052	NA	GJD4	0.342938	1.07036e-06	0.150595	7.10757e-06	0.999994	NA	GJD4	0.327024	-0.000137468	0.270948	-0.000507362	0.999595	NA	GJD4
GLIS1	0	NA	NA	NA	NA	NA	GLIS1	0.164135	0.0648294	0.106634	0.607963	0.543212	NA	GLIS1	0.333485	0.332595	0.308794	1.07708	0.281445	NA	GLIS1
GLP2R	0.354357	0.0134919	0.210977	0.0639497	0.94901	NA	GLP2R	0.167674	-0.0659702	0.107343	-0.614576	0.538835	NA	GLP2R	0.164209	-0.119508	0.196236	-0.609002	0.542523	NA	GLP2R
GLRA1	0.160968	0.0893077	0.14899	0.599419	0.548893	NA	GLRA1	0.160611	0.0640414	0.106008	0.604118	0.545765	NA	GLRA1	0.174069	0.125912	0.199844	0.630052	0.52866	NA	GLRA1
GLRA2	0.166939	0.091344	0.150595	0.606556	0.544146	NA	GLRA2	0	NA	NA	NA	NA	NA	GLRA2	0	NA	NA	NA	NA	NA	GLRA2
GLRA4	0	NA	NA	NA	NA	NA	GLRA4	0	NA	NA	NA	NA	NA	GLRA4	0.333485	0.332595	0.308794	1.07708	0.281445	NA	GLRA4
GLT1D1	0.160496	-0.085477	0.147956	-0.577719	0.563454	NA	GLT1D1	0.167674	-0.0659702	0.107343	-0.614576	0.538835	NA	GLT1D1	0.325818	0.000400005	0.270822	0.001477	0.998822	NA	GLT1D1
GLT25D2	0.515325	0.126737	0.280148	0.452395	0.650985	NA	GLT25D2	0.167674	-0.0659702	0.107343	-0.614576	0.538835	NA	GLT25D2	0.512346	0.0973017	0.289767	0.335793	0.737027	NA	GLT25D2
GLTPD2	0.709823	0.0176394	0.230596	0.0764949	0.939025	NA	GLTPD2	0.341902	-0.101751	0.131828	-0.771852	0.440202	NA	GLTPD2	0.853035	0.0646057	0.298157	0.216684	0.828455	NA	GLTPD2
GLYAT	0.795153	-0.432081	0.302491	-1.42841	0.153174	NA	GLYAT	1.18298	-0.145285	0.232953	-0.623669	0.532845	NA	GLYAT	0.98994	-0.413887	0.40435	-1.02359	0.306031	NA	GLYAT
GNA15	0.32799	0.00469059	0.208509	0.0224959	0.982052	NA	GNA15	0.170951	-0.0666742	0.107892	-0.617971	0.536594	NA	GNA15	0.339483	0.00532746	0.272212	0.019571	0.984386	NA	GNA15
GNAT3	0.19386	0.0996539	0.156934	0.635006	0.525425	NA	GNAT3	0.500257	0.239523	0.19596	1.22231	0.221592	NA	GNAT3	0.174069	0.125912	0.199844	0.630052	0.52866	NA	GNAT3
GNG11	0.333877	0.144988	0.186887	0.775805	0.437864	NA	GNG11	0	NA	NA	NA	NA	NA	GNG11	0	NA	NA	NA	NA	NA	GNG11
GNLY	0.488875	0.331273	0.26937	1.22981	0.21877	NA	GNLY	0	NA	NA	NA	NA	NA	GNLY	0.515628	0.23761	0.265307	0.895605	0.370464	NA	GNLY
GOLGA6B	0.38772	0.154622	0.192453	0.803427	0.421728	NA	GOLGA6B	0	NA	NA	NA	NA	NA	GOLGA6B	0	NA	NA	NA	NA	NA	GOLGA6B
GOLGA6C	1.31363	0.13394	0.245666	0.545213	0.585607	NA	GOLGA6C	0.647371	-0.00107118	0.161546	-0.00663082	0.994709	NA	GOLGA6C	0.966066	0.102199	0.302321	0.338049	0.735326	NA	GOLGA6C
GOLGA6D	0.160496	-0.085477	0.147956	-0.577719	0.563454	NA	GOLGA6D	1.01191	0.249188	0.239648	1.03981	0.298429	NA	GOLGA6D	0.164209	-0.119508	0.196236	-0.609002	0.542523	NA	GOLGA6D
GOLGA6L6	0.166939	0.091344	0.150595	0.606556	0.544146	NA	GOLGA6L6	0	NA	NA	NA	NA	NA	GOLGA6L6	0	NA	NA	NA	NA	NA	GOLGA6L6
GOLGA8E	0.38772	0.154622	0.192453	0.803427	0.421728	NA	GOLGA8E	0	NA	NA	NA	NA	NA	GOLGA8E	0.66697	0.531618	0.369523	1.43866	0.150247	NA	GOLGA8E
GOLGA8F	0.19386	0.0996539	0.156934	0.635006	0.525425	NA	GOLGA8F	0	NA	NA	NA	NA	NA	GOLGA8F	0	NA	NA	NA	NA	NA	GOLGA8F
GOLGA8G	0.548217	0.0855595	0.227248	0.376502	0.706543	NA	GOLGA8G	0.167674	-0.0659702	0.107343	-0.614576	0.538835	NA	GOLGA8G	0.164209	-0.119508	0.196236	-0.609002	0.542523	NA	GOLGA8G
GOLGA9P	0.321937	0.142634	0.185489	0.768963	0.441915	NA	GOLGA9P	0	NA	NA	NA	NA	NA	GOLGA9P	0.174069	0.125912	0.199844	0.630052	0.52866	NA	GOLGA9P
GP5	0	NA	NA	NA	NA	NA	GP5	0.164135	0.0648294	0.106634	0.607963	0.543212	NA	GP5	0	NA	NA	NA	NA	NA	GP5
GP6	1.2529	0.279347	0.34597	0.807433	0.419417	NA	GP6	0.674723	0.00257987	0.209326	0.0123246	0.990167	NA	GP6	0.669968	0.0147972	0.404659	0.0365671	0.97083	NA	GP6
GPIHBP1	0	NA	NA	NA	NA	NA	GPIHBP1	0.160611	0.0640414	0.106008	0.604118	0.545765	NA	GPIHBP1	0.333485	0.332595	0.308794	1.07708	0.281445	NA	GPIHBP1
GPR1	0.161051	-0.085659	0.148105	-0.578365	0.563017	NA	GPR1	0.335086	-0.00189995	0.150195	-0.0126499	0.989907	NA	GPR1	0.327024	-0.000137468	0.270948	-0.000507362	0.999595	NA	GPR1
GPR111	0.354911	0.0132964	0.211022	0.0630096	0.949759	NA	GPR111	0.843195	0.206162	0.232882	0.885263	0.376015	NA	GPR111	0.339483	0.00532746	0.272212	0.019571	0.984386	NA	GPR111
GPR112	0	NA	NA	NA	NA	NA	GPR112	0	NA	NA	NA	NA	NA	GPR112	0.171876	0.125027	0.199189	0.627679	0.530215	NA	GPR112
GPR114	0.494845	0.33217	0.269659	1.23182	0.218017	NA	GPR114	0	NA	NA	NA	NA	NA	GPR114	0.174069	0.125912	0.199844	0.630052	0.52866	NA	GPR114
GPR12	1.23095	0.559436	0.375136	1.49129	0.135886	NA	GPR12	0.675783	0.147878	0.218209	0.677689	0.497969	NA	GPR12	0.682029	0.265548	0.37621	0.705849	0.480282	NA	GPR12
GPR120	0.160968	0.0893077	0.14899	0.599419	0.548893	NA	GPR120	0	NA	NA	NA	NA	NA	GPR120	0	NA	NA	NA	NA	NA	GPR120
GPR142	0.160968	0.0893077	0.14899	0.599419	0.548893	NA	GPR142	0	NA	NA	NA	NA	NA	GPR142	0.343752	0.193395	0.242705	0.796833	0.425548	NA	GPR142
GPR144	0.965976	0.0802811	0.238935	0.335996	0.736874	NA	GPR144	1.00277	0.147651	0.263319	0.560729	0.574983	NA	GPR144	0.825923	0.103916	0.377254	0.275454	0.782967	NA	GPR144
GPR152	0.160968	0.0893077	0.14899	0.599419	0.548893	NA	GPR152	0	NA	NA	NA	NA	NA	GPR152	0	NA	NA	NA	NA	NA	GPR152
GPR162	0.638044	-0.493514	0.321688	-1.53414	0.124995	NA	GPR162	0.829983	-0.274949	0.260469	-1.05559	0.291156	NA	GPR162	0.653646	-0.649409	0.401572	-1.61717	0.105842	NA	GPR162
GPR173	0.515797	0.335094	0.270597	1.23835	0.215586	NA	GPR173	1.00132	0.524404	0.270435	1.93911	0.0524878	NA	GPR173	0.174069	0.125912	0.199844	0.630052	0.52866	NA	GPR173
GPR183	0.548689	0.339284	0.271912	1.24777	0.212115	NA	GPR183	0.488881	0.238751	0.195713	1.2199	0.222503	NA	GPR183	0.345945	0.33607	0.310088	1.08379	0.278458	NA	GPR183
GPR20	0	NA	NA	NA	NA	NA	GPR20	0.321223	0.0987897	0.130192	0.758802	0.447971	NA	GPR20	0	NA	NA	NA	NA	NA	GPR20
GPR21	0	NA	NA	NA	NA	NA	GPR21	0.164135	0.0648294	0.106634	0.607963	0.543212	NA	GPR21	0	NA	NA	NA	NA	NA	GPR21
GPR25	0	NA	NA	NA	NA	NA	GPR25	0.164135	0.0648294	0.106634	0.607963	0.543212	NA	GPR25	0	NA	NA	NA	NA	NA	GPR25
GPR32	0.160968	0.0893077	0.14899	0.599419	0.548893	NA	GPR32	0	NA	NA	NA	NA	NA	GPR32	0	NA	NA	NA	NA	NA	GPR32
GPR34	0	NA	NA	NA	NA	NA	GPR34	0.160611	0.0640414	0.106008	0.604118	0.545765	NA	GPR34	0.174069	0.125912	0.199844	0.630052	0.52866	NA	GPR34
GPR45	0.160496	-0.085477	0.147956	-0.577719	0.563454	NA	GPR45	0.488896	0.0470052	0.159283	0.295105	0.767913	NA	GPR45	0.833372	0.457492	0.429488	1.0652	0.286784	NA	GPR45
GPR52	0.160496	-0.085477	0.147956	-0.577719	0.563454	NA	GPR52	0.328285	-0.00199208	0.149833	-0.0132953	0.989392	NA	GPR52	0.487427	0.0901639	0.288818	0.312182	0.754902	NA	GPR52
GPR55	0.317051	-0.235432	0.23705	-0.993176	0.320624	NA	GPR55	0.506013	-0.0835752	0.204521	-0.408638	0.682805	NA	GPR55	0.486838	-0.141357	0.354219	-0.399067	0.689844	NA	GPR55
GPR61	0.317051	-0.235432	0.23705	-0.993176	0.320624	NA	GPR61	0.670147	-0.000561665	0.23979	-0.00234232	0.998131	NA	GPR61	0.648447	0.00252588	0.364145	0.00693649	0.994466	NA	GPR61
GPR84	0.166939	0.091344	0.150595	0.606556	0.544146	NA	GPR84	0.160611	0.0640414	0.106008	0.604118	0.545765	NA	GPR84	0.161609	0.120689	0.195941	0.615947	0.537929	NA	GPR84
GPR85	0.978752	0.353657	0.327984	1.07827	0.280911	NA	GPR85	0.495673	0.0846202	0.204175	0.414449	0.678545	NA	GPR85	0.682021	0.158129	0.3004	0.526396	0.598613	NA	GPR85
GPX1	0.709185	0.21696	0.298981	0.725665	0.468044	NA	GPX1	0.836395	0.269035	0.260176	1.03405	0.301112	NA	GPX1	0.820912	0.337039	0.386094	0.872943	0.382694	NA	GPX1
GPX7	0.166939	0.091344	0.150595	0.606556	0.544146	NA	GPX7	0.160611	0.0640414	0.106008	0.604118	0.545765	NA	GPX7	0	NA	NA	NA	NA	NA	GPX7
GRAP	0.155999	-0.0839832	0.146722	-0.572395	0.567054	NA	GRAP	1.84449	0.609078	0.307277	1.98218	0.0474593	NA	GRAP	0.321424	0.00238928	0.270359	0.00883743	0.992949	NA	GRAP
GRAP2	0.548689	0.339284	0.271912	1.24777	0.212115	NA	GRAP2	0	NA	NA	NA	NA	NA	GRAP2	0	NA	NA	NA	NA	NA	GRAP2
GRASP	1.29333	0.307445	0.350022	0.87836	0.379748	NA	GRASP	1.48485	0.390408	0.308588	1.26514	0.20582	NA	GRASP	0.665301	0.00838544	0.404612	0.0207246	0.983465	NA	GRASP
GRIA1	0	NA	NA	NA	NA	NA	GRIA1	0.645969	0.273575	0.207089	1.32105	0.186484	NA	GRIA1	0.323218	0.188714	0.240096	0.785992	0.431872	NA	GRIA1
GRID2	0	NA	NA	NA	NA	NA	GRID2	0.164135	0.0648294	0.106634	0.607963	0.543212	NA	GRID2	0.171876	0.125027	0.199189	0.627679	0.530215	NA	GRID2
GRIK3	0.482599	-0.309094	0.26547	-1.16433	0.244291	NA	GRIK3	1.19753	0.0405235	0.213049	0.190207	0.849147	NA	GRIK3	0.666913	-0.24533	0.374891	-0.654403	0.512852	NA	GRIK3
GRIP2	0.160496	-0.085477	0.147956	-0.577719	0.563454	NA	GRIP2	0.810119	0.0993795	0.168767	0.588856	0.555958	NA	GRIP2	0.325818	0.000400005	0.270822	0.001477	0.998822	NA	GRIP2
GRM2	0.838263	0.151016	0.359263	0.420349	0.674231	NA	GRM2	0.491359	-0.086516	0.204227	-0.423627	0.671838	NA	GRM2	0.498092	-0.134337	0.354689	-0.378745	0.704877	NA	GRM2
GRM7	0.715627	0.537356	0.326969	1.64345	0.10029	NA	GRM7	0	NA	NA	NA	NA	NA	GRM7	0.161609	0.120689	0.195941	0.615947	0.537929	NA	GRM7
GRM8	0.161051	-0.085659	0.148105	-0.578365	0.563017	NA	GRM8	0.342938	1.07036e-06	0.150595	7.10757e-06	0.999994	NA	GRM8	0.165414	-0.12004	0.19662	-0.610516	0.54152	NA	GRM8
GSG1L	0.488486	-0.100572	0.277804	-0.362025	0.717334	NA	GSG1L	0.338624	-0.186529	0.175297	-1.06407	0.287295	NA	GSG1L	0.329623	-0.32285	0.307134	-1.05117	0.293181	NA	GSG1L
GSTA1	1.01117	0.210001	0.344438	0.60969	0.542067	NA	GSTA1	0.330748	-0.185385	0.17482	-1.06043	0.288949	NA	GSTA1	0.667775	0.0114846	0.364065	0.0315455	0.974835	NA	GSTA1
GSTA5	0	NA	NA	NA	NA	NA	GSTA5	0	NA	NA	NA	NA	NA	GSTA5	0.171876	0.125027	0.199189	0.627679	0.530215	NA	GSTA5
GSTT2	0.643096	-0.382411	0.28905	-1.32299	0.185838	NA	GSTT2	0.677249	-0.299796	0.215141	-1.39348	0.163474	NA	GSTT2	0.659246	-0.514329	0.366861	-1.40197	0.160923	NA	GSTT2
GSTTP2	0.161051	-0.085659	0.148105	-0.578365	0.563017	NA	GSTTP2	0.170951	-0.0666742	0.107892	-0.617971	0.536594	NA	GSTTP2	0.33729	0.00439126	0.271992	0.0161449	0.987119	NA	GSTTP2
GUCA1A	0	NA	NA	NA	NA	NA	GUCA1A	0.160611	0.0640414	0.106008	0.604118	0.545765	NA	GUCA1A	0	NA	NA	NA	NA	NA	GUCA1A
GUCA2A	0.482599	-0.309094	0.26547	-1.16433	0.244291	NA	GUCA2A	0.509575	-0.242258	0.196538	-1.23263	0.217715	NA	GUCA2A	0.495037	-0.418338	0.339874	-1.23086	0.218374	NA	GUCA2A
GUCY2E	0	NA	NA	NA	NA	NA	GUCY2E	0.171987	0.0665179	0.10796	0.616133	0.537807	NA	GUCY2E	0.161609	0.120689	0.195941	0.615947	0.537929	NA	GUCY2E
GYPC	0.477936	0.0731261	0.224482	0.325754	0.74461	NA	GYPC	0.327209	1.62048e-05	0.149772	0.000108197	0.999914	NA	GYPC	0.33169	0.00691873	0.271437	0.0254893	0.979665	NA	GYPC
GZMM	1.23243	0.562023	0.375007	1.4987	0.133951	NA	GZMM	0.323686	-0.0008633	0.149579	-0.00577152	0.995395	NA	GZMM	0.657102	0.263622	0.376159	0.700826	0.483412	NA	GZMM
H1FNT	0.316496	-0.235295	0.236991	-0.992843	0.320786	NA	H1FNT	0.502735	-0.0829774	0.204466	-0.405825	0.684871	NA	H1FNT	0.324023	-0.321246	0.306523	-1.04803	0.294623	NA	H1FNT
H2AFB1	0	NA	NA	NA	NA	NA	H2AFB1	0.171987	0.0665179	0.10796	0.616133	0.537807	NA	H2AFB1	0	NA	NA	NA	NA	NA	H2AFB1
H2BFWT	0.521295	0.128379	0.280355	0.457916	0.647013	NA	H2BFWT	0.500272	0.0831815	0.20427	0.407214	0.683851	NA	H2BFWT	0.843639	0.459125	0.429412	1.06919	0.284982	NA	H2BFWT
HAL	0.84984	0.0950803	0.299555	0.317405	0.750936	NA	HAL	1.4846	0.317284	0.287075	1.10523	0.26906	NA	HAL	0.492438	-0.0905842	0.288631	-0.31384	0.753642	NA	HAL
HAMP	0.160968	0.0893077	0.14899	0.599419	0.548893	NA	HAMP	0.171987	0.0665179	0.10796	0.616133	0.537807	NA	HAMP	0	NA	NA	NA	NA	NA	HAMP
HAPLN4	0.317051	-0.235432	0.23705	-0.993176	0.320624	NA	HAPLN4	0.334025	-0.185862	0.17502	-1.06195	0.288258	NA	HAPLN4	0.325229	-0.321592	0.306655	-1.04871	0.294312	NA	HAPLN4
HAR1A	0.155999	-0.0839832	0.146722	-0.572395	0.567054	NA	HAR1A	0.499196	0.0852906	0.204234	0.417612	0.676231	NA	HAR1A	0.159814	-0.117673	0.194805	-0.604056	0.545806	NA	HAR1A
HAS1	0.488403	0.119744	0.279084	0.429061	0.667879	NA	HAS1	0.500272	0.0831815	0.20427	0.407214	0.683851	NA	HAS1	0.338277	0.00586521	0.272095	0.0215557	0.982802	NA	HAS1
HAVCR1	0.489877	0.0759357	0.225049	0.337418	0.735802	NA	HAVCR1	0.163074	-0.0649519	0.106542	-0.609637	0.542102	NA	HAVCR1	0.159814	-0.117673	0.194805	-0.604056	0.545806	NA	HAVCR1
HAVCR2	0.644875	0.208311	0.298311	0.698301	0.484989	NA	HAVCR2	0.98103	0.32788	0.268753	1.22001	0.222462	NA	HAVCR2	0.667368	0.334237	0.410374	0.814469	0.415376	NA	HAVCR2
HBA2	0.321937	0.142634	0.185489	0.768963	0.441915	NA	HBA2	1.1419	0.372698	0.234369	1.59022	0.111785	NA	HBA2	0.343752	0.193395	0.242705	0.796833	0.425548	NA	HBA2
HBBP1	0.166939	0.091344	0.150595	0.606556	0.544146	NA	HBBP1	0	NA	NA	NA	NA	NA	HBBP1	0	NA	NA	NA	NA	NA	HBBP1
HBQ1	0.155999	-0.0839832	0.146722	-0.572395	0.567054	NA	HBQ1	0.323686	-0.0008633	0.149579	-0.00577152	0.995395	NA	HBQ1	0.321424	0.00238928	0.270359	0.00883743	0.992949	NA	HBQ1
HBZ	0	NA	NA	NA	NA	NA	HBZ	0.171987	0.0665179	0.10796	0.616133	0.537807	NA	HBZ	0.343752	0.193395	0.242705	0.796833	0.425548	NA	HBZ
HCG26	0.160968	0.0893077	0.14899	0.599419	0.548893	NA	HCG26	0.160611	0.0640414	0.106008	0.604118	0.545765	NA	HCG26	0.171876	0.125027	0.199189	0.627679	0.530215	NA	HCG26
HCG27	0.166939	0.091344	0.150595	0.606556	0.544146	NA	HCG27	0	NA	NA	NA	NA	NA	HCG27	0.174069	0.125912	0.199844	0.630052	0.52866	NA	HCG27
HCG2P7	0	NA	NA	NA	NA	NA	HCG2P7	0	NA	NA	NA	NA	NA	HCG2P7	0.161609	0.120689	0.195941	0.615947	0.537929	NA	HCG2P7
HCG4	0.681792	0.0183647	0.287474	0.0638829	0.949063	NA	HCG4	1.1682	0.222459	0.277221	0.80246	0.422287	NA	HCG4	0.672169	0.0060608	0.293841	0.0206261	0.983544	NA	HCG4
HCN4	0.166939	0.091344	0.150595	0.606556	0.544146	NA	HCN4	0	NA	NA	NA	NA	NA	HCN4	0	NA	NA	NA	NA	NA	HCN4
HCP5	0.354911	0.0132964	0.211022	0.0630096	0.949759	NA	HCP5	0.170951	-0.0666742	0.107892	-0.617971	0.536594	NA	HCP5	0.165414	-0.12004	0.19662	-0.610516	0.54152	NA	HCP5
HCRT	0.160968	0.0893077	0.14899	0.599419	0.548893	NA	HCRT	0	NA	NA	NA	NA	NA	HCRT	0.161609	0.120689	0.195941	0.615947	0.537929	NA	HCRT
HCRTR1	0	NA	NA	NA	NA	NA	HCRTR1	0.164135	0.0648294	0.106634	0.607963	0.543212	NA	HCRTR1	0	NA	NA	NA	NA	NA	HCRTR1
HCRTR2	0	NA	NA	NA	NA	NA	HCRTR2	0	NA	NA	NA	NA	NA	HCRTR2	0.345945	0.33607	0.310088	1.08379	0.278458	NA	HCRTR2
HECW1	0.160968	0.0893077	0.14899	0.599419	0.548893	NA	HECW1	0	NA	NA	NA	NA	NA	HECW1	0.161609	0.120689	0.195941	0.615947	0.537929	NA	HECW1
HEPACAM2	5.13498	1.89342	0.437263	4.33017	1.48995e-05	4.25209e-05	HEPACAM2	0.827466	0.192004	0.224718	0.854424	0.39287	NA	HEPACAM2	0.828978	0.459914	0.429414	1.07103	0.284157	NA	HEPACAM2
HEPH	0	NA	NA	NA	NA	NA	HEPH	0.164135	0.0648294	0.106634	0.607963	0.543212	NA	HEPH	0	NA	NA	NA	NA	NA	HEPH
HEPHL1	0.160496	-0.085477	0.147956	-0.577719	0.563454	NA	HEPHL1	0.817166	0.206099	0.233416	0.882969	0.377253	NA	HEPHL1	0.164209	-0.119508	0.196236	-0.609002	0.542523	NA	HEPHL1
HES3	0	NA	NA	NA	NA	NA	HES3	0.164135	0.0648294	0.106634	0.607963	0.543212	NA	HES3	0	NA	NA	NA	NA	NA	HES3
HES7	0.321548	-0.236543	0.237523	-0.995873	0.319312	NA	HES7	0.502759	-0.0868495	0.204436	-0.424826	0.670964	NA	HES7	0.329623	-0.32285	0.307134	-1.05117	0.293181	NA	HES7
HESRG	1.17114	0.558255	0.376276	1.48363	0.137907	NA	HESRG	0.49242	0.0817286	0.204132	0.400372	0.688882	NA	HESRG	0.325818	0.000400005	0.270822	0.001477	0.998822	NA	HESRG
HFE	0.321465	0.00281813	0.207863	0.0135576	0.989183	NA	HFE	0.167674	-0.0659702	0.107343	-0.614576	0.538835	NA	HFE	0.325818	0.000400005	0.270822	0.001477	0.998822	NA	HFE
HFE2	0.160968	0.0893077	0.14899	0.599419	0.548893	NA	HFE2	0.171987	0.0665179	0.10796	0.616133	0.537807	NA	HFE2	0.174069	0.125912	0.199844	0.630052	0.52866	NA	HFE2
HFM1	0	NA	NA	NA	NA	NA	HFM1	0.171987	0.0665179	0.10796	0.616133	0.537807	NA	HFM1	0.171876	0.125027	0.199189	0.627679	0.530215	NA	HFM1
HGFAC	0.521767	0.435722	0.302372	1.44102	0.14958	NA	HGFAC	0	NA	NA	NA	NA	NA	HGFAC	0	NA	NA	NA	NA	NA	HGFAC
HHAT	0.855727	0.273325	0.308283	0.886605	0.375292	NA	HHAT	0.331562	-0.00277957	0.150012	-0.018529	0.985217	NA	HHAT	0.662702	0.260026	0.376181	0.691225	0.489424	NA	HHAT
HHIP	0.327907	0.252907	0.240413	1.05197	0.292815	NA	HHIP	0.657345	0.388102	0.241423	1.60756	0.107931	NA	HHIP	0.335678	0.333208	0.309024	1.07826	0.280917	NA	HHIP
HHLA1	0	NA	NA	NA	NA	NA	HHLA1	0.500257	0.239523	0.19596	1.22231	0.221592	NA	HHLA1	0.161609	0.120689	0.195941	0.615947	0.537929	NA	HHLA1
HHLA2	0.155999	-0.0839832	0.146722	-0.572395	0.567054	NA	HHLA2	0.163074	-0.0649519	0.106542	-0.609637	0.542102	NA	HHLA2	0.159814	-0.117673	0.194805	-0.604056	0.545806	NA	HHLA2
HIGD1B	0.494845	0.33217	0.269659	1.23182	0.218017	NA	HIGD1B	0.164135	0.0648294	0.106634	0.607963	0.543212	NA	HIGD1B	0	NA	NA	NA	NA	NA	HIGD1B
HIGD1C	0.166939	0.091344	0.150595	0.606556	0.544146	NA	HIGD1C	0	NA	NA	NA	NA	NA	HIGD1C	0	NA	NA	NA	NA	NA	HIGD1C
HIGD2B	0.360799	0.26063	0.243545	1.07015	0.284552	NA	HIGD2B	0.164135	0.0648294	0.106634	0.607963	0.543212	NA	HIGD2B	0.658896	0.495311	0.35948	1.37786	0.168248	NA	HIGD2B
HILS1	0.317051	-0.235432	0.23705	-0.993176	0.320624	NA	HILS1	0.334025	-0.185862	0.17502	-1.06195	0.288258	NA	HILS1	0.486838	-0.141357	0.354219	-0.399067	0.689844	NA	HILS1
HIST1H1A	0.34986	0.015098	0.210607	0.0716881	0.94285	NA	HIST1H1A	0.335062	0.00191702	0.150193	0.0127637	0.989816	NA	HIST1H1A	0.159814	-0.117673	0.194805	-0.604056	0.545806	NA	HIST1H1A
HIST1H1T	0	NA	NA	NA	NA	NA	HIST1H1T	0.164135	0.0648294	0.106634	0.607963	0.543212	NA	HIST1H1T	0.171876	0.125027	0.199189	0.627679	0.530215	NA	HIST1H1T
HIST1H4B	0.808924	-0.140743	0.240176	-0.585999	0.557876	NA	HIST1H4B	1.00682	-0.0907284	0.210697	-0.430612	0.666751	NA	HIST1H4B	0.656835	-0.260229	0.27643	-0.941391	0.346505	NA	HIST1H4B
HIST1H4D	1.50959	0.136354	0.401329	0.339756	0.73404	NA	HIST1H4D	1.4865	0.0703547	0.302632	0.232476	0.816168	NA	HIST1H4D	0.809655	-0.350304	0.395273	-0.886234	0.375491	NA	HIST1H4D
HIST1H4G	0	NA	NA	NA	NA	NA	HIST1H4G	0.160611	0.0640414	0.106008	0.604118	0.545765	NA	HIST1H4G	0	NA	NA	NA	NA	NA	HIST1H4G
HIST1H4L	0.166939	0.091344	0.150595	0.606556	0.544146	NA	HIST1H4L	0	NA	NA	NA	NA	NA	HIST1H4L	0	NA	NA	NA	NA	NA	HIST1H4L
HLA-DPB1	0.161051	-0.085659	0.148105	-0.578365	0.563017	NA	HLA-DPB1	0.170951	-0.0666742	0.107892	-0.617971	0.536594	NA	HLA-DPB1	0.165414	-0.12004	0.19662	-0.610516	0.54152	NA	HLA-DPB1
HLA-DPB2	0.166939	0.091344	0.150595	0.606556	0.544146	NA	HLA-DPB2	0	NA	NA	NA	NA	NA	HLA-DPB2	0	NA	NA	NA	NA	NA	HLA-DPB2
HLA-DRB6	0.488486	-0.100572	0.277804	-0.362025	0.717334	NA	HLA-DRB6	0.338624	-0.186529	0.175297	-1.06407	0.287295	NA	HLA-DRB6	0.329623	-0.32285	0.307134	-1.05117	0.293181	NA	HLA-DRB6
HLA-G	0	NA	NA	NA	NA	NA	HLA-G	0	NA	NA	NA	NA	NA	HLA-G	0.333485	0.332595	0.308794	1.07708	0.281445	NA	HLA-G
HMGB3L1	0.155999	-0.0839832	0.146722	-0.572395	0.567054	NA	HMGB3L1	0.163074	-0.0649519	0.106542	-0.609637	0.542102	NA	HMGB3L1	0.159814	-0.117673	0.194805	-0.604056	0.545806	NA	HMGB3L1
HMP19	0	NA	NA	NA	NA	NA	HMP19	0.160611	0.0640414	0.106008	0.604118	0.545765	NA	HMP19	0.171876	0.125027	0.199189	0.627679	0.530215	NA	HMP19
HPCA	0.977833	0.349851	0.327913	1.0669	0.286017	NA	HPCA	0.813396	0.0982829	0.168592	0.582963	0.559918	NA	HPCA	0.165414	-0.12004	0.19662	-0.610516	0.54152	NA	HPCA
HPCAL4	0.655425	0.00999584	0.287277	0.0347952	0.972243	NA	HPCAL4	2.64245	0.816406	0.343962	2.37354	0.0176187	NA	HPCAL4	0.663108	0.00754788	0.404589	0.0186557	0.985116	NA	HPCAL4
HPGDS	0.160496	-0.085477	0.147956	-0.577719	0.563454	NA	HPGDS	0.167674	-0.0659702	0.107343	-0.614576	0.538835	NA	HPGDS	0.164209	-0.119508	0.196236	-0.609002	0.542523	NA	HPGDS
HRASLS5	0.317051	-0.235432	0.23705	-0.993176	0.320624	NA	HRASLS5	0.334025	-0.185862	0.17502	-1.06195	0.288258	NA	HRASLS5	0.834975	0.147353	0.419429	0.351319	0.725349	NA	HRASLS5
HRG	0	NA	NA	NA	NA	NA	HRG	0	NA	NA	NA	NA	NA	HRG	0.161609	0.120689	0.195941	0.615947	0.537929	NA	HRG
HRH4	0	NA	NA	NA	NA	NA	HRH4	0.160611	0.0640414	0.106008	0.604118	0.545765	NA	HRH4	0.171876	0.125027	0.199189	0.627679	0.530215	NA	HRH4
HRK	0	NA	NA	NA	NA	NA	HRK	0.164135	0.0648294	0.106634	0.607963	0.543212	NA	HRK	0	NA	NA	NA	NA	NA	HRK
HRNR	0	NA	NA	NA	NA	NA	HRNR	0.160611	0.0640414	0.106008	0.604118	0.545765	NA	HRNR	0	NA	NA	NA	NA	NA	HRNR
HSD17B13	0.483906	0.121792	0.278907	0.436674	0.662347	NA	HSD17B13	0.327209	1.62048e-05	0.149772	0.000108197	0.999914	NA	HSD17B13	0.333883	0.00785524	0.271665	0.0289152	0.976932	NA	HSD17B13
HSD17B3	0.360799	0.26063	0.243545	1.07015	0.284552	NA	HSD17B3	0.164135	0.0648294	0.106634	0.607963	0.543212	NA	HSD17B3	0.171876	0.125027	0.199189	0.627679	0.530215	NA	HSD17B3
HSD3B1	0.478937	-0.0607811	0.223355	-0.272128	0.785524	NA	HSD3B1	0.662271	0.0018271	0.209459	0.00872297	0.99304	NA	HSD3B1	0.665574	0.0142442	0.364095	0.0391221	0.968793	NA	HSD3B1
HSD3B2	0.166939	0.091344	0.150595	0.606556	0.544146	NA	HSD3B2	0.321223	0.0987897	0.130192	0.758802	0.447971	NA	HSD3B2	0.174069	0.125912	0.199844	0.630052	0.52866	NA	HSD3B2
HSPA7	0.482905	0.178661	0.205399	0.869827	0.384395	NA	HSPA7	0	NA	NA	NA	NA	NA	HSPA7	0	NA	NA	NA	NA	NA	HSPA7
HSPB3	0.19386	0.0996539	0.156934	0.635006	0.525425	NA	HSPB3	0	NA	NA	NA	NA	NA	HSPB3	0.171876	0.125027	0.199189	0.627679	0.530215	NA	HSPB3
HSPC072	1.40394	0.0354674	0.297946	0.11904	0.905244	NA	HSPC072	1.65389	0.136603	0.307051	0.444886	0.656402	NA	HSPC072	0.817721	-0.316534	0.384277	-0.823712	0.410103	NA	HSPC072
HTR1F	0	NA	NA	NA	NA	NA	HTR1F	0	NA	NA	NA	NA	NA	HTR1F	0.161609	0.120689	0.195941	0.615947	0.537929	NA	HTR1F
HTR2B	0.966339	0.201754	0.345162	0.584519	0.558871	NA	HTR2B	1.49973	0.393289	0.308054	1.27669	0.201713	NA	HTR2B	0.844037	0.151124	0.419302	0.360419	0.718534	NA	HTR2B
HTR4	0.160496	-0.085477	0.147956	-0.577719	0.563454	NA	HTR4	0.167674	-0.0659702	0.107343	-0.614576	0.538835	NA	HTR4	0.164209	-0.119508	0.196236	-0.609002	0.542523	NA	HTR4
HTR7	0.515797	0.335094	0.270597	1.23835	0.215586	NA	HTR7	0	NA	NA	NA	NA	NA	HTR7	0	NA	NA	NA	NA	NA	HTR7
HTRA3	0.316496	-0.235295	0.236991	-0.992843	0.320786	NA	HTRA3	0.330748	-0.185385	0.17482	-1.06043	0.288949	NA	HTRA3	0.495899	-0.135459	0.354598	-0.382006	0.702457	NA	HTRA3
HTRA4	0.650373	0.0117656	0.28727	0.0409567	0.96733	NA	HTRA4	0.330748	-0.185385	0.17482	-1.06043	0.288949	NA	HTRA4	0.667775	0.0114846	0.364065	0.0315455	0.974835	NA	HTRA4
HUS1B	0.998759	0.0288132	0.370146	0.0778428	0.937953	NA	HUS1B	0.662556	-0.149785	0.218546	-0.685369	0.493111	NA	HUS1B	0.488232	-0.41727	0.33958	-1.22878	0.219153	NA	HUS1B
HYALP1	0.166939	0.091344	0.150595	0.606556	0.544146	NA	HYALP1	0	NA	NA	NA	NA	NA	HYALP1	0	NA	NA	NA	NA	NA	HYALP1
HYMAI	0.321548	-0.236543	0.237523	-0.995873	0.319312	NA	HYMAI	0.502759	-0.0868495	0.204436	-0.424826	0.670964	NA	HYMAI	0.329623	-0.32285	0.307134	-1.05117	0.293181	NA	HYMAI
IAPP	0.322103	-0.1361	0.183505	-0.74167	0.458287	NA	IAPP	0.341902	-0.101751	0.131828	-0.771852	0.440202	NA	IAPP	0.330829	-0.186486	0.239891	-0.777379	0.436935	NA	IAPP
ICAM2	0.322938	0.00648737	0.208028	0.031185	0.975122	NA	ICAM2	0.163074	-0.0649519	0.106542	-0.609637	0.542102	NA	ICAM2	0.33169	0.00691873	0.271437	0.0254893	0.979665	NA	ICAM2
ICAM4	0.489877	0.0759357	0.225049	0.337418	0.735802	NA	ICAM4	0.335062	0.00191702	0.150193	0.0127637	0.989816	NA	ICAM4	0.679828	0.268895	0.376211	0.714747	0.474765	NA	ICAM4
IDO2	0.6489	0.00822067	0.287242	0.0286193	0.977168	NA	IDO2	0.335347	-0.101006	0.131376	-0.76883	0.441994	NA	IDO2	0.328417	-0.185939	0.239579	-0.776106	0.437686	NA	IDO2
IDUA	0.488403	0.119744	0.279084	0.429061	0.667879	NA	IDUA	0.328285	-0.00199208	0.149833	-0.0132953	0.989392	NA	IDUA	0.336085	0.00492896	0.271873	0.0181297	0.985535	NA	IDUA
IFFO1	0.810034	-0.26048	0.314018	-0.829509	0.406817	NA	IFFO1	1.16261	-0.0756561	0.269568	-0.280657	0.778974	NA	IFFO1	0.820855	-0.352018	0.395065	-0.891038	0.372909	NA	IFFO1
IFI44L	0.155999	-0.0839832	0.146722	-0.572395	0.567054	NA	IFI44L	0.659808	0.191799	0.244522	0.784385	0.432814	NA	IFI44L	0.665176	0.26554	0.376189	0.705868	0.48027	NA	IFI44L
IFIT1B	0	NA	NA	NA	NA	NA	IFIT1B	0	NA	NA	NA	NA	NA	IFIT1B	0.171876	0.125027	0.199189	0.627679	0.530215	NA	IFIT1B
IFLTD1	0.6489	0.00822067	0.287242	0.0286193	0.977168	NA	IFLTD1	1.33234	0.27821	0.283781	0.980366	0.326905	NA	IFLTD1	0.664095	0.00626297	0.36408	0.0172022	0.986275	NA	IFLTD1
IFNA17	0.160968	0.0893077	0.14899	0.599419	0.548893	NA	IFNA17	0	NA	NA	NA	NA	NA	IFNA17	0	NA	NA	NA	NA	NA	IFNA17
IFNB1	0.166939	0.091344	0.150595	0.606556	0.544146	NA	IFNB1	0	NA	NA	NA	NA	NA	IFNB1	0	NA	NA	NA	NA	NA	IFNB1
IFNE	0.166939	0.091344	0.150595	0.606556	0.544146	NA	IFNE	0.171987	0.0665179	0.10796	0.616133	0.537807	NA	IFNE	0	NA	NA	NA	NA	NA	IFNE
IFNG	0	NA	NA	NA	NA	NA	IFNG	0	NA	NA	NA	NA	NA	IFNG	0.174069	0.125912	0.199844	0.630052	0.52866	NA	IFNG
IFNW1	0.321937	0.142634	0.185489	0.768963	0.441915	NA	IFNW1	0.160611	0.0640414	0.106008	0.604118	0.545765	NA	IFNW1	0.171876	0.125027	0.199189	0.627679	0.530215	NA	IFNW1
IGF2AS	0.160496	-0.085477	0.147956	-0.577719	0.563454	NA	IGF2AS	0.167674	-0.0659702	0.107343	-0.614576	0.538835	NA	IGF2AS	0.338277	0.00586521	0.272095	0.0215557	0.982802	NA	IGF2AS
IGF2BP1	0	NA	NA	NA	NA	NA	IGF2BP1	0.160611	0.0640414	0.106008	0.604118	0.545765	NA	IGF2BP1	0	NA	NA	NA	NA	NA	IGF2BP1
IGF2BP2	0.483989	-0.0992614	0.277632	-0.357528	0.720696	NA	IGF2BP2	0.658771	-0.00322935	0.239754	-0.0134695	0.989253	NA	IGF2BP2	0.499297	-0.134749	0.354729	-0.379864	0.704046	NA	IGF2BP2
IGFBP6	0.333877	0.144988	0.186887	0.775805	0.437864	NA	IGFBP6	0.660868	0.388233	0.241442	1.60798	0.10784	NA	IGFBP6	0	NA	NA	NA	NA	NA	IGFBP6
IGFBPL1	0.316496	-0.235295	0.236991	-0.992843	0.320786	NA	IGFBPL1	0.659017	-0.00113797	0.209487	-0.00543215	0.995666	NA	IGFBPL1	0.324023	-0.321246	0.306523	-1.04803	0.294623	NA	IGFBPL1
IGFL2	0.160968	0.0893077	0.14899	0.599419	0.548893	NA	IGFL2	0.160611	0.0640414	0.106008	0.604118	0.545765	NA	IGFL2	0	NA	NA	NA	NA	NA	IGFL2
IGFL4	0.155999	-0.0839832	0.146722	-0.572395	0.567054	NA	IGFL4	0.163074	-0.0649519	0.106542	-0.609637	0.542102	NA	IGFL4	0.159814	-0.117673	0.194805	-0.604056	0.545806	NA	IGFL4
IGFN1	0.482599	-0.309094	0.26547	-1.16433	0.244291	NA	IGFN1	0.67371	-0.151137	0.218497	-0.691711	0.489119	NA	IGFN1	0.495037	-0.418338	0.339874	-1.23086	0.218374	NA	IGFN1
IGJ	0.19386	0.0996539	0.156934	0.635006	0.525425	NA	IGJ	0	NA	NA	NA	NA	NA	IGJ	0	NA	NA	NA	NA	NA	IGJ
IGLL1	0.160968	0.0893077	0.14899	0.599419	0.548893	NA	IGLL1	0	NA	NA	NA	NA	NA	IGLL1	0	NA	NA	NA	NA	NA	IGLL1
IHH	0.521295	0.128379	0.280355	0.457916	0.647013	NA	IHH	0.167674	-0.0659702	0.107343	-0.614576	0.538835	NA	IHH	0.164209	-0.119508	0.196236	-0.609002	0.542523	NA	IHH
IL13RA2	0	NA	NA	NA	NA	NA	IL13RA2	0.164135	0.0648294	0.106634	0.607963	0.543212	NA	IL13RA2	0	NA	NA	NA	NA	NA	IL13RA2
IL17B	0.166939	0.091344	0.150595	0.606556	0.544146	NA	IL17B	0	NA	NA	NA	NA	NA	IL17B	0	NA	NA	NA	NA	NA	IL17B
IL1B	0.38772	0.154622	0.192453	0.803427	0.421728	NA	IL1B	0	NA	NA	NA	NA	NA	IL1B	0	NA	NA	NA	NA	NA	IL1B
IL1F10	0.155999	-0.0839832	0.146722	-0.572395	0.567054	NA	IL1F10	0.495673	0.0846202	0.204175	0.414449	0.678545	NA	IL1F10	0.321424	0.00238928	0.270359	0.00883743	0.992949	NA	IL1F10
IL1F6	0	NA	NA	NA	NA	NA	IL1F6	0	NA	NA	NA	NA	NA	IL1F6	0.174069	0.125912	0.199844	0.630052	0.52866	NA	IL1F6
IL1F7	0	NA	NA	NA	NA	NA	IL1F7	0.321223	0.0987897	0.130192	0.758802	0.447971	NA	IL1F7	0.343752	0.193395	0.242705	0.796833	0.425548	NA	IL1F7
IL1F9	0	NA	NA	NA	NA	NA	IL1F9	0	NA	NA	NA	NA	NA	IL1F9	0.171876	0.125027	0.199189	0.627679	0.530215	NA	IL1F9
IL1RL2	0.160968	0.0893077	0.14899	0.599419	0.548893	NA	IL1RL2	0	NA	NA	NA	NA	NA	IL1RL2	0	NA	NA	NA	NA	NA	IL1RL2
IL21R	0.160968	0.0893077	0.14899	0.599419	0.548893	NA	IL21R	0	NA	NA	NA	NA	NA	IL21R	0	NA	NA	NA	NA	NA	IL21R
IL25	0.19386	0.0996539	0.156934	0.635006	0.525425	NA	IL25	0.164135	0.0648294	0.106634	0.607963	0.543212	NA	IL25	0	NA	NA	NA	NA	NA	IL25
IL29	0.316496	-0.235295	0.236991	-0.992843	0.320786	NA	IL29	0.655494	-0.00247967	0.23974	-0.0103432	0.991747	NA	IL29	0.324023	-0.321246	0.306523	-1.04803	0.294623	NA	IL29
IL2RG	0.811341	0.122317	0.338147	0.361727	0.717556	NA	IL2RG	0.838858	0.0820175	0.250925	0.326861	0.743773	NA	IL2RG	0.659701	0.0106999	0.404565	0.0264479	0.9789	NA	IL2RG
IL31RA	0.166939	0.091344	0.150595	0.606556	0.544146	NA	IL31RA	0.164135	0.0648294	0.106634	0.607963	0.543212	NA	IL31RA	0	NA	NA	NA	NA	NA	IL31RA
IL33	0	NA	NA	NA	NA	NA	IL33	0	NA	NA	NA	NA	NA	IL33	0.171876	0.125027	0.199189	0.627679	0.530215	NA	IL33
IL5	0.160496	-0.085477	0.147956	-0.577719	0.563454	NA	IL5	0.167674	-0.0659702	0.107343	-0.614576	0.538835	NA	IL5	0.512346	0.0973017	0.289767	0.335793	0.737027	NA	IL5
IL5RA	0.322103	-0.1361	0.183505	-0.74167	0.458287	NA	IL5RA	0.341902	-0.101751	0.131828	-0.771852	0.440202	NA	IL5RA	0.330829	-0.186486	0.239891	-0.777379	0.436935	NA	IL5RA
IL6	0.54372	0.0874555	0.227275	0.3848	0.700386	NA	IL6	0.335062	0.00191702	0.150193	0.0127637	0.989816	NA	IL6	0.667368	0.334237	0.410374	0.814469	0.415376	NA	IL6
IL7R	0.683737	0.21575	0.29882	0.722007	0.47029	NA	IL7R	0.335062	0.00191702	0.150193	0.0127637	0.989816	NA	IL7R	0.507952	0.0996478	0.289799	0.343852	0.730958	NA	IL7R
IMP5	0.166939	0.091344	0.150595	0.606556	0.544146	NA	IMP5	0	NA	NA	NA	NA	NA	IMP5	0	NA	NA	NA	NA	NA	IMP5
IMPG2	1.52108	0.368404	0.413281	0.891412	0.372708	NA	IMPG2	0.501699	-0.316575	0.221765	-1.42752	0.15343	NA	IMPG2	0.812656	-0.129231	0.419141	-0.308323	0.757837	NA	IMPG2
INA	0.160968	0.0893077	0.14899	0.599419	0.548893	NA	INA	0	NA	NA	NA	NA	NA	INA	0	NA	NA	NA	NA	NA	INA
INGX	0.160496	-0.085477	0.147956	-0.577719	0.563454	NA	INGX	0.331808	-0.00111251	0.15002	-0.00741573	0.994083	NA	INGX	0.164209	-0.119508	0.196236	-0.609002	0.542523	NA	INGX
INHBC	0.327907	0.252907	0.240413	1.05197	0.292815	NA	INHBC	0	NA	NA	NA	NA	NA	INHBC	0.509747	0.432863	0.342438	1.26406	0.206207	NA	INHBC
INS	0.47305	-0.30766	0.265	-1.16098	0.245651	NA	INS	0.661234	-0.149622	0.218552	-0.684603	0.493594	NA	INS	0.659112	-0.241601	0.374894	-0.644453	0.519282	NA	INS
INSC	0.333877	0.144988	0.186887	0.775805	0.437864	NA	INSC	0.171987	0.0665179	0.10796	0.616133	0.537807	NA	INSC	0	NA	NA	NA	NA	NA	INSC
INS-IGF2	0.155999	-0.0839832	0.146722	-0.572395	0.567054	NA	INS-IGF2	0.163074	-0.0649519	0.106542	-0.609637	0.542102	NA	INS-IGF2	0.483033	0.0924869	0.288805	0.32024	0.748787	NA	INS-IGF2
INSL6	0	NA	NA	NA	NA	NA	INSL6	0.160611	0.0640414	0.106008	0.604118	0.545765	NA	INSL6	0	NA	NA	NA	NA	NA	INSL6
INSM2	0.34986	0.015098	0.210607	0.0716881	0.94285	NA	INSM2	0.81609	0.191203	0.224905	0.850152	0.395241	NA	INSM2	0.839244	0.461562	0.42934	1.07505	0.282353	NA	INSM2
IQCA1	0.166939	0.091344	0.150595	0.606556	0.544146	NA	IQCA1	0	NA	NA	NA	NA	NA	IQCA1	0	NA	NA	NA	NA	NA	IQCA1
IQCF1	0.160968	0.0893077	0.14899	0.599419	0.548893	NA	IQCF1	0	NA	NA	NA	NA	NA	IQCF1	0	NA	NA	NA	NA	NA	IQCF1
IQCF3	0	NA	NA	NA	NA	NA	IQCF3	0.160611	0.0640414	0.106008	0.604118	0.545765	NA	IQCF3	0	NA	NA	NA	NA	NA	IQCF3
IQCF6	0.317051	-0.235432	0.23705	-0.993176	0.320624	NA	IQCF6	0.334025	-0.185862	0.17502	-1.06195	0.288258	NA	IQCF6	0.325229	-0.321592	0.306655	-1.04871	0.294312	NA	IQCF6
IRGC	0.160968	0.0893077	0.14899	0.599419	0.548893	NA	IRGC	0	NA	NA	NA	NA	NA	IRGC	0	NA	NA	NA	NA	NA	IRGC
IRS4	0.166939	0.091344	0.150595	0.606556	0.544146	NA	IRS4	0	NA	NA	NA	NA	NA	IRS4	0	NA	NA	NA	NA	NA	IRS4
ISLR2	0.160968	0.0893077	0.14899	0.599419	0.548893	NA	ISLR2	0	NA	NA	NA	NA	NA	ISLR2	0.161609	0.120689	0.195941	0.615947	0.537929	NA	ISLR2
ISM1	0.476992	-0.308258	0.265197	-1.16238	0.245083	NA	ISM1	0.823167	-0.0842814	0.251277	-0.335412	0.737314	NA	ISM1	0.82391	-0.123025	0.419044	-0.293585	0.769075	NA	ISM1
ISM2	0	NA	NA	NA	NA	NA	ISM2	0.160611	0.0640414	0.106008	0.604118	0.545765	NA	ISM2	0	NA	NA	NA	NA	NA	ISM2
ITGAX	0	NA	NA	NA	NA	NA	ITGAX	0.171987	0.0665179	0.10796	0.616133	0.537807	NA	ITGAX	0	NA	NA	NA	NA	NA	ITGAX
ITGB3	0.973866	0.0128511	0.299177	0.0429548	0.965738	NA	ITGB3	0.497099	-0.241447	0.19628	-1.23011	0.218655	NA	ITGB3	0.659112	-0.241601	0.374894	-0.644453	0.519282	NA	ITGB3
ITIH2	0.837899	0.0922348	0.299693	0.307764	0.758262	NA	ITIH2	0.502513	-0.0527759	0.159809	-0.330245	0.741215	NA	ITIH2	0.664314	0.00436976	0.364071	0.0120025	0.990424	NA	ITIH2
ITIH5	0	NA	NA	NA	NA	NA	ITIH5	0.164135	0.0648294	0.106634	0.607963	0.543212	NA	ITIH5	0	NA	NA	NA	NA	NA	ITIH5
ITLN1	0	NA	NA	NA	NA	NA	ITLN1	0	NA	NA	NA	NA	NA	ITLN1	0.174069	0.125912	0.199844	0.630052	0.52866	NA	ITLN1
ITLN2	0.333877	0.144988	0.186887	0.775805	0.437864	NA	ITLN2	0	NA	NA	NA	NA	NA	ITLN2	0	NA	NA	NA	NA	NA	ITLN2
ITM2A	0.321548	-0.236543	0.237523	-0.995873	0.319312	NA	ITM2A	0.846734	0.0797556	0.25082	0.31798	0.7505	NA	ITM2A	0.329623	-0.32285	0.307134	-1.05117	0.293181	NA	ITM2A
ITPRIPL1	0.155999	-0.0839832	0.146722	-0.572395	0.567054	NA	ITPRIPL1	0.323686	-0.0008633	0.149579	-0.00577152	0.995395	NA	ITPRIPL1	0.321424	0.00238928	0.270359	0.00883743	0.992949	NA	ITPRIPL1
JAKMIP1	0.354357	0.0134919	0.210977	0.0639497	0.94901	NA	JAKMIP1	0.649507	0.0777928	0.16489	0.471785	0.63708	NA	JAKMIP1	0.512346	0.0973017	0.289767	0.335793	0.737027	NA	JAKMIP1
KAAG1	0.166939	0.091344	0.150595	0.606556	0.544146	NA	KAAG1	0	NA	NA	NA	NA	NA	KAAG1	0	NA	NA	NA	NA	NA	KAAG1
KBTBD11	0	NA	NA	NA	NA	NA	KBTBD11	0.164135	0.0648294	0.106634	0.607963	0.543212	NA	KBTBD11	0.174069	0.125912	0.199844	0.630052	0.52866	NA	KBTBD11
KBTBD12	0.354828	0.259245	0.242991	1.06689	0.286021	NA	KBTBD12	0.496734	0.313331	0.22134	1.41561	0.15689	NA	KBTBD12	0.691889	0.533016	0.369712	1.44171	0.149386	NA	KBTBD12
KCNA1	0.155999	-0.0839832	0.146722	-0.572395	0.567054	NA	KCNA1	0.163074	-0.0649519	0.106542	-0.609637	0.542102	NA	KCNA1	0.159814	-0.117673	0.194805	-0.604056	0.545806	NA	KCNA1
KCNA2	0.155999	-0.0839832	0.146722	-0.572395	0.567054	NA	KCNA2	0.163074	-0.0649519	0.106542	-0.609637	0.542102	NA	KCNA2	0.159814	-0.117673	0.194805	-0.604056	0.545806	NA	KCNA2
KCNA6	0.321465	0.00281813	0.207863	0.0135576	0.989183	NA	KCNA6	0.167674	-0.0659702	0.107343	-0.614576	0.538835	NA	KCNA6	0.325818	0.000400005	0.270822	0.001477	0.998822	NA	KCNA6
KCNA7	0.809868	0.0865241	0.299922	0.288489	0.772973	NA	KCNA7	0.820704	0.0546173	0.218073	0.250454	0.802236	NA	KCNA7	0.328417	-0.185939	0.239579	-0.776106	0.437686	NA	KCNA7
KCNB2	0	NA	NA	NA	NA	NA	KCNB2	0.657345	0.388102	0.241423	1.60756	0.107931	NA	KCNB2	0.174069	0.125912	0.199844	0.630052	0.52866	NA	KCNB2
KCND2	1.61526	0.374807	0.351088	1.06756	0.28572	NA	KCND2	0.502759	-0.0868495	0.204436	-0.424826	0.670964	NA	KCND2	0.329623	-0.32285	0.307134	-1.05117	0.293181	NA	KCND2
KCND3	0	NA	NA	NA	NA	NA	KCND3	0	NA	NA	NA	NA	NA	KCND3	0.171876	0.125027	0.199189	0.627679	0.530215	NA	KCND3
KCNE3	0.327907	0.252907	0.240413	1.05197	0.292815	NA	KCNE3	0	NA	NA	NA	NA	NA	KCNE3	0.174069	0.125912	0.199844	0.630052	0.52866	NA	KCNE3
KCNE4	0.806927	-0.065131	0.298851	-0.217938	0.827477	NA	KCNE4	0.497099	-0.241447	0.19628	-1.23011	0.218655	NA	KCNE4	0.656919	-0.242901	0.374876	-0.647951	0.517017	NA	KCNE4
KCNF1	0.320993	-0.13589	0.183376	-0.741042	0.458668	NA	KCNF1	0.824228	0.0552311	0.217991	0.253363	0.799987	NA	KCNF1	0.490027	-0.0898796	0.288539	-0.311499	0.755421	NA	KCNF1
KCNG4	0.166939	0.091344	0.150595	0.606556	0.544146	NA	KCNG4	0.160611	0.0640414	0.106008	0.604118	0.545765	NA	KCNG4	0	NA	NA	NA	NA	NA	KCNG4
KCNH1	1.19767	0.139747	0.38142	0.366387	0.714076	NA	KCNH1	0.827521	-0.0634439	0.218163	-0.29081	0.771197	NA	KCNH1	0.655441	-0.251384	0.374837	-0.67065	0.502444	NA	KCNH1
KCNH5	0.477936	0.0731261	0.224482	0.325754	0.74461	NA	KCNH5	0.335062	0.00191702	0.150193	0.0127637	0.989816	NA	KCNH5	0.159814	-0.117673	0.194805	-0.604056	0.545806	NA	KCNH5
KCNH6	0.482905	0.178661	0.205399	0.869827	0.384395	NA	KCNH6	0	NA	NA	NA	NA	NA	KCNH6	0	NA	NA	NA	NA	NA	KCNH6
KCNJ1	1.22506	0.299156	0.358729	0.833934	0.404318	NA	KCNJ1	1.32504	0.244352	0.270829	0.902236	0.366932	NA	KCNJ1	0.652841	0.00064298	0.364119	0.00176585	0.998591	NA	KCNJ1
KCNJ16	0.160968	0.0893077	0.14899	0.599419	0.548893	NA	KCNJ16	0	NA	NA	NA	NA	NA	KCNJ16	0.161609	0.120689	0.195941	0.615947	0.537929	NA	KCNJ16
KCNJ4	0.354911	0.0132964	0.211022	0.0630096	0.949759	NA	KCNJ4	0.50355	0.0821838	0.204339	0.402194	0.687541	NA	KCNJ4	0.339483	0.00532746	0.272212	0.019571	0.984386	NA	KCNJ4
KCNJ6	0.321465	0.00281813	0.207863	0.0135576	0.989183	NA	KCNJ6	0.328285	-0.00199208	0.149833	-0.0132953	0.989392	NA	KCNJ6	0.164209	-0.119508	0.196236	-0.609002	0.542523	NA	KCNJ6
KCNK12	0.322938	0.00648737	0.208028	0.031185	0.975122	NA	KCNK12	0.499196	0.0852906	0.204234	0.417612	0.676231	NA	KCNK12	0.159814	-0.117673	0.194805	-0.604056	0.545806	NA	KCNK12
KCNK15	0.360799	0.26063	0.243545	1.07015	0.284552	NA	KCNK15	0.160611	0.0640414	0.106008	0.604118	0.545765	NA	KCNK15	0.495094	0.430633	0.341827	1.2598	0.207743	NA	KCNK15
KCNK17	0.155999	-0.0839832	0.146722	-0.572395	0.567054	NA	KCNK17	0.163074	-0.0649519	0.106542	-0.609637	0.542102	NA	KCNK17	0.321424	0.00238928	0.270359	0.00883743	0.992949	NA	KCNK17
KCNK4	0.677295	0.0248126	0.323905	0.0766047	0.938938	NA	KCNK4	0.330748	-0.185385	0.17482	-1.06043	0.288949	NA	KCNK4	0.657508	0.00986241	0.40454	0.0243793	0.98055	NA	KCNK4
KCNN2	0.510911	-0.0887311	0.278774	-0.31829	0.750265	NA	KCNN2	0.506013	-0.0835752	0.204521	-0.408638	0.682805	NA	KCNN2	0.497105	-0.135873	0.354638	-0.38313	0.701623	NA	KCNN2
KCNQ2	1.00528	0.030437	0.370084	0.0822435	0.934453	NA	KCNQ2	1.33103	0.173974	0.311002	0.559398	0.57589	NA	KCNQ2	0.835382	-0.138522	0.440243	-0.31465	0.753028	NA	KCNQ2
KCNS2	1.12306	-0.252486	0.358055	-0.705159	0.480711	NA	KCNS2	1.664	-0.00453265	0.304696	-0.014876	0.988131	NA	KCNS2	0.977481	-0.423442	0.404794	-1.04607	0.29553	NA	KCNS2
KCNT2	0.643931	-0.182287	0.295795	-0.61626	0.537723	NA	KCNT2	0.498421	-0.241537	0.196309	-1.23039	0.21855	NA	KCNT2	0.488232	-0.41727	0.33958	-1.22878	0.219153	NA	KCNT2
KCTD16	0.822363	0.0833006	0.291532	0.285733	0.775082	NA	KCTD16	0.499236	-0.0879782	0.204367	-0.430492	0.666838	NA	KCTD16	0.501499	-0.137396	0.354781	-0.38727	0.698557	NA	KCTD16
KCTD19	0.161051	-0.085659	0.148105	-0.578365	0.563017	NA	KCTD19	0.342938	1.07036e-06	0.150595	7.10757e-06	0.999994	NA	KCTD19	0.511359	0.154673	0.355771	0.434754	0.663741	NA	KCTD19
KCTD3	6678.6	0.385296	0.0437705	8.80265	1.3362e-18	1.1433e-17	KCTD3	6991.94	0.37702	0.0256346	14.7075	5.77326e-49	4.86957e-47	KCTD3	9071.59	1.04006	0.0262503	39.6209	0	0	KCTD3
KHDC1	0.321548	-0.236543	0.237523	-0.995873	0.319312	NA	KHDC1	0.510612	-0.0844287	0.204595	-0.412663	0.679854	NA	KHDC1	0.329623	-0.32285	0.307134	-1.05117	0.293181	NA	KHDC1
KIAA0087	0.161051	-0.085659	0.148105	-0.578365	0.563017	NA	KIAA0087	0.170951	-0.0666742	0.107892	-0.617971	0.536594	NA	KIAA0087	0.165414	-0.12004	0.19662	-0.610516	0.54152	NA	KIAA0087
KIAA0408	0.995189	0.179002	0.247731	0.722566	0.469947	NA	KIAA0408	0.167674	-0.0659702	0.107343	-0.614576	0.538835	NA	KIAA0408	0.164209	-0.119508	0.196236	-0.609002	0.542523	NA	KIAA0408
KIAA0748	0.166939	0.091344	0.150595	0.606556	0.544146	NA	KIAA0748	0	NA	NA	NA	NA	NA	KIAA0748	0.669163	0.671089	0.403769	1.66206	0.0965002	NA	KIAA0748
KIAA1045	0.155999	-0.0839832	0.146722	-0.572395	0.567054	NA	KIAA1045	0.327209	1.62048e-05	0.149772	0.000108197	0.999914	NA	KIAA1045	0.159814	-0.117673	0.194805	-0.604056	0.545806	NA	KIAA1045
KIAA1644	0	NA	NA	NA	NA	NA	KIAA1644	0.160611	0.0640414	0.106008	0.604118	0.545765	NA	KIAA1644	0.174069	0.125912	0.199844	0.630052	0.52866	NA	KIAA1644
KIAA1751	0.477547	-0.400612	0.297556	-1.34634	0.178192	NA	KIAA1751	0.665833	-0.194907	0.244804	-0.796173	0.425932	NA	KIAA1751	0.489437	-0.530997	0.375127	-1.41551	0.156918	NA	KIAA1751
KIAA1755	0.327435	0.00488557	0.208457	0.0234369	0.981302	NA	KIAA1755	0.167674	-0.0659702	0.107343	-0.614576	0.538835	NA	KIAA1755	0.325818	0.000400005	0.270822	0.001477	0.998822	NA	KIAA1755
KIAA2022	0.155999	-0.0839832	0.146722	-0.572395	0.567054	NA	KIAA2022	0.655479	0.0803963	0.165148	0.486814	0.62639	NA	KIAA2022	0.33169	0.00691873	0.271437	0.0254893	0.979665	NA	KIAA2022
KIF1A	0.865739	0.134893	0.337898	0.399212	0.689737	NA	KIF1A	0.678	0.00181096	0.209291	0.00865282	0.993096	NA	KIF1A	0.660907	0.0102096	0.404576	0.0252354	0.979867	NA	KIF1A
KIF25	0.155999	-0.0839832	0.146722	-0.572395	0.567054	NA	KIF25	0.163074	-0.0649519	0.106542	-0.609637	0.542102	NA	KIF25	0.159814	-0.117673	0.194805	-0.604056	0.545806	NA	KIF25
KIF26B	0.32799	0.00469059	0.208509	0.0224959	0.982052	NA	KIF26B	0.170951	-0.0666742	0.107892	-0.617971	0.536594	NA	KIF26B	0.165414	-0.12004	0.19662	-0.610516	0.54152	NA	KIF26B
KIR3DL2	0.155999	-0.0839832	0.146722	-0.572395	0.567054	NA	KIR3DL2	0.163074	-0.0649519	0.106542	-0.609637	0.542102	NA	KIR3DL2	0.159814	-0.117673	0.194805	-0.604056	0.545806	NA	KIR3DL2
KIRREL2	0.477936	0.0731261	0.224482	0.325754	0.74461	NA	KIRREL2	0.507049	0.051851	0.159703	0.324671	0.74543	NA	KIRREL2	0.159814	-0.117673	0.194805	-0.604056	0.545806	NA	KIRREL2
KISS1R	1.13353	-0.250247	0.357766	-0.699473	0.484257	NA	KISS1R	1.6537	-0.00865687	0.305097	-0.0283742	0.977364	NA	KISS1R	0.820266	-0.732964	0.41624	-1.76092	0.0782525	NA	KISS1R
KLF14	0.487931	-0.0629635	0.223764	-0.281384	0.778416	NA	KLF14	0.335347	-0.101006	0.131376	-0.76883	0.441994	NA	KLF14	0.328417	-0.185939	0.239579	-0.776106	0.437686	NA	KLF14
KLHL1	0.19386	0.0996539	0.156934	0.635006	0.525425	NA	KLHL1	0	NA	NA	NA	NA	NA	KLHL1	0	NA	NA	NA	NA	NA	KLHL1
KLHL33	0	NA	NA	NA	NA	NA	KLHL33	0	NA	NA	NA	NA	NA	KLHL33	0.174069	0.125912	0.199844	0.630052	0.52866	NA	KLHL33
KLHL34	0	NA	NA	NA	NA	NA	KLHL34	0.32827	0.0995679	0.130669	0.761988	0.446067	NA	KLHL34	0	NA	NA	NA	NA	NA	KLHL34
KLK14	0.155999	-0.0839832	0.146722	-0.572395	0.567054	NA	KLK14	0.163074	-0.0649519	0.106542	-0.609637	0.542102	NA	KLK14	0.159814	-0.117673	0.194805	-0.604056	0.545806	NA	KLK14
KLK15	0	NA	NA	NA	NA	NA	KLK15	0.164135	0.0648294	0.106634	0.607963	0.543212	NA	KLK15	0	NA	NA	NA	NA	NA	KLK15
KLK4	0	NA	NA	NA	NA	NA	KLK4	0	NA	NA	NA	NA	NA	KLK4	0.161609	0.120689	0.195941	0.615947	0.537929	NA	KLK4
KLK7	0	NA	NA	NA	NA	NA	KLK7	0.160611	0.0640414	0.106008	0.604118	0.545765	NA	KLK7	0.333485	0.332595	0.308794	1.07708	0.281445	NA	KLK7
KLK8	0.320993	-0.13589	0.183376	-0.741042	0.458668	NA	KLK8	0.507335	-0.0484723	0.15957	-0.303768	0.761305	NA	KLK8	0.328417	-0.185939	0.239579	-0.776106	0.437686	NA	KLK8
KLRC4	0.676293	0.211022	0.298714	0.706435	0.479918	NA	KLRC4	0.167674	-0.0659702	0.107343	-0.614576	0.538835	NA	KLRC4	0.164209	-0.119508	0.196236	-0.609002	0.542523	NA	KLRC4
KLRD1	0.316968	0.00441903	0.207421	0.0213047	0.983003	NA	KLRD1	0.163074	-0.0649519	0.106542	-0.609637	0.542102	NA	KLRD1	0.4933	0.153607	0.35514	0.432524	0.66536	NA	KLRD1
KPRP	0.161051	-0.085659	0.148105	-0.578365	0.563017	NA	KPRP	0.170951	-0.0666742	0.107892	-0.617971	0.536594	NA	KPRP	0.165414	-0.12004	0.19662	-0.610516	0.54152	NA	KPRP
KRT12	0.34986	0.015098	0.210607	0.0716881	0.94285	NA	KRT12	0.495673	0.0846202	0.204175	0.414449	0.678545	NA	KRT12	0.495492	0.154325	0.355219	0.434452	0.663961	NA	KRT12
KRT27	1.20356	0.317827	0.367991	0.863682	0.387763	NA	KRT27	0.832081	0.0786276	0.251037	0.313211	0.754121	NA	KRT27	0.674362	0.0104719	0.364025	0.0287669	0.97705	NA	KRT27
KRT28	0.995736	0.0213194	0.298747	0.071363	0.943109	NA	KRT28	0.66121	-0.0777192	0.164908	-0.471289	0.637434	NA	KRT28	0.653512	-0.138128	0.298195	-0.463214	0.643211	NA	KRT28
KRT31	0.321465	0.00281813	0.207863	0.0135576	0.989183	NA	KRT31	0.656554	0.145529	0.218297	0.666654	0.504993	NA	KRT31	0.682029	0.265548	0.37621	0.705849	0.480282	NA	KRT31
KRT33A	0	NA	NA	NA	NA	NA	KRT33A	0.164135	0.0648294	0.106634	0.607963	0.543212	NA	KRT33A	0.174069	0.125912	0.199844	0.630052	0.52866	NA	KRT33A
KRT34	0.321937	0.142634	0.185489	0.768963	0.441915	NA	KRT34	0.324746	0.183022	0.174219	1.05053	0.293474	NA	KRT34	0.171876	0.125027	0.199189	0.627679	0.530215	NA	KRT34
KRT36	0.166939	0.091344	0.150595	0.606556	0.544146	NA	KRT36	0.336122	0.18469	0.174918	1.05587	0.291029	NA	KRT36	0	NA	NA	NA	NA	NA	KRT36
KRT39	0.160968	0.0893077	0.14899	0.599419	0.548893	NA	KRT39	0.171987	0.0665179	0.10796	0.616133	0.537807	NA	KRT39	0.343752	0.193395	0.242705	0.796833	0.425548	NA	KRT39
KRT6A	0	NA	NA	NA	NA	NA	KRT6A	0.164135	0.0648294	0.106634	0.607963	0.543212	NA	KRT6A	0.171876	0.125027	0.199189	0.627679	0.530215	NA	KRT6A
KRT71	0	NA	NA	NA	NA	NA	KRT71	0.496734	0.313331	0.22134	1.41561	0.15689	NA	KRT71	0.171876	0.125027	0.199189	0.627679	0.530215	NA	KRT71
KRT72	0.478937	-0.0607811	0.223355	-0.272128	0.785524	NA	KRT72	0.326148	-0.100002	0.130764	-0.764748	0.444422	NA	KRT72	0.319629	-0.183864	0.238401	-0.771239	0.440565	NA	KRT72
KRT74	0.155999	-0.0839832	0.146722	-0.572395	0.567054	NA	KRT74	0.163074	-0.0649519	0.106542	-0.609637	0.542102	NA	KRT74	0.159814	-0.117673	0.194805	-0.604056	0.545806	NA	KRT74
KRT82	0.19386	0.0996539	0.156934	0.635006	0.525425	NA	KRT82	0.321223	0.0987897	0.130192	0.758802	0.447971	NA	KRT82	0.171876	0.125027	0.199189	0.627679	0.530215	NA	KRT82
KRT84	0.161051	-0.085659	0.148105	-0.578365	0.563017	NA	KRT84	0.335086	-0.00189995	0.150195	-0.0126499	0.989907	NA	KRT84	0.165414	-0.12004	0.19662	-0.610516	0.54152	NA	KRT84
KRTAP1-1	0.160496	-0.085477	0.147956	-0.577719	0.563454	NA	KRTAP1-1	0.331808	-0.00111251	0.15002	-0.00741573	0.994083	NA	KRTAP1-1	0.164209	-0.119508	0.196236	-0.609002	0.542523	NA	KRTAP1-1
KRTAP1-3	1.88724	1.14461	0.409129	2.79767	0.00514733	NA	KRTAP1-3	0	NA	NA	NA	NA	NA	KRTAP1-3	0.691889	0.533016	0.369712	1.44171	0.149386	NA	KRTAP1-3
KRTAP1-5	0	NA	NA	NA	NA	NA	KRTAP1-5	0	NA	NA	NA	NA	NA	KRTAP1-5	0.171876	0.125027	0.199189	0.627679	0.530215	NA	KRTAP1-5
KRTAP17-1	0.160968	0.0893077	0.14899	0.599419	0.548893	NA	KRTAP17-1	0.171987	0.0665179	0.10796	0.616133	0.537807	NA	KRTAP17-1	0.495094	0.430633	0.341827	1.2598	0.207743	NA	KRTAP17-1
KRTAP2-2	0	NA	NA	NA	NA	NA	KRTAP2-2	0.171987	0.0665179	0.10796	0.616133	0.537807	NA	KRTAP2-2	0	NA	NA	NA	NA	NA	KRTAP2-2
KRTAP3-2	0.160968	0.0893077	0.14899	0.599419	0.548893	NA	KRTAP3-2	0	NA	NA	NA	NA	NA	KRTAP3-2	0.161609	0.120689	0.195941	0.615947	0.537929	NA	KRTAP3-2
KRTAP3-3	0	NA	NA	NA	NA	NA	KRTAP3-3	0	NA	NA	NA	NA	NA	KRTAP3-3	0.333485	0.332595	0.308794	1.07708	0.281445	NA	KRTAP3-3
KRTAP4-11	0.155999	-0.0839832	0.146722	-0.572395	0.567054	NA	KRTAP4-11	0.163074	-0.0649519	0.106542	-0.609637	0.542102	NA	KRTAP4-11	0.159814	-0.117673	0.194805	-0.604056	0.545806	NA	KRTAP4-11
KRTAP4-5	0	NA	NA	NA	NA	NA	KRTAP4-5	0	NA	NA	NA	NA	NA	KRTAP4-5	0.161609	0.120689	0.195941	0.615947	0.537929	NA	KRTAP4-5
KRTAP5-10	0.494374	0.0740817	0.2251	0.329106	0.742075	NA	KRTAP5-10	0.167674	-0.0659702	0.107343	-0.614576	0.538835	NA	KRTAP5-10	0.164209	-0.119508	0.196236	-0.609002	0.542523	NA	KRTAP5-10
KRTAP5-5	0.166939	0.091344	0.150595	0.606556	0.544146	NA	KRTAP5-5	0.160611	0.0640414	0.106008	0.604118	0.545765	NA	KRTAP5-5	0	NA	NA	NA	NA	NA	KRTAP5-5
KRTAP5-6	0.804982	-0.330297	0.345848	-0.955034	0.33956	NA	KRTAP5-6	0.669372	-0.392269	0.24192	-1.62148	0.104914	NA	KRTAP5-6	0.815255	-0.437373	0.428002	-1.02189	0.306831	NA	KRTAP5-6
KRTAP5-7	0.160496	-0.085477	0.147956	-0.577719	0.563454	NA	KRTAP5-7	0.167674	-0.0659702	0.107343	-0.614576	0.538835	NA	KRTAP5-7	0.164209	-0.119508	0.196236	-0.609002	0.542523	NA	KRTAP5-7
KRTAP5-8	0.160968	0.0893077	0.14899	0.599419	0.548893	NA	KRTAP5-8	0	NA	NA	NA	NA	NA	KRTAP5-8	0.161609	0.120689	0.195941	0.615947	0.537929	NA	KRTAP5-8
KRTAP5-9	0.478937	-0.0607811	0.223355	-0.272128	0.785524	NA	KRTAP5-9	0.326148	-0.100002	0.130764	-0.764748	0.444422	NA	KRTAP5-9	0.655307	0.0100347	0.36414	0.0275572	0.978015	NA	KRTAP5-9
L1TD1	0.161051	-0.085659	0.148105	-0.578365	0.563017	NA	L1TD1	0.49922	0.0471976	0.15939	0.296114	0.767143	NA	L1TD1	0.513552	0.0966689	0.28976	0.333617	0.738669	NA	L1TD1
LAIR1	0.316968	0.00441903	0.207421	0.0213047	0.983003	NA	LAIR1	0.484297	0.0483335	0.159309	0.303394	0.76159	NA	LAIR1	0.159814	-0.117673	0.194805	-0.604056	0.545806	NA	LAIR1
LAIR2	0.155999	-0.0839832	0.146722	-0.572395	0.567054	NA	LAIR2	0.163074	-0.0649519	0.106542	-0.609637	0.542102	NA	LAIR2	0.159814	-0.117673	0.194805	-0.604056	0.545806	NA	LAIR2
LAMA1	0.805454	-0.104187	0.358206	-0.290858	0.77116	NA	LAMA1	0.66231	-0.19598	0.244736	-0.800782	0.423258	NA	LAMA1	0.489437	-0.530997	0.375127	-1.41551	0.156918	NA	LAMA1
LAMA4	0.161051	-0.085659	0.148105	-0.578365	0.563017	NA	LAMA4	1.50406	0.512745	0.297182	1.72536	0.084463	NA	LAMA4	0.339483	0.00532746	0.272212	0.019571	0.984386	NA	LAMA4
LAMC3	0	NA	NA	NA	NA	NA	LAMC3	0	NA	NA	NA	NA	NA	LAMC3	0.174069	0.125912	0.199844	0.630052	0.52866	NA	LAMC3
LASS1	0.32799	0.00469059	0.208509	0.0224959	0.982052	NA	LASS1	1.17227	0.407332	0.283914	1.4347	0.151372	NA	LASS1	0.165414	-0.12004	0.19662	-0.610516	0.54152	NA	LASS1
LAX1	0	NA	NA	NA	NA	NA	LAX1	0	NA	NA	NA	NA	NA	LAX1	0.174069	0.125912	0.199844	0.630052	0.52866	NA	LAX1
LAYN	0.155999	-0.0839832	0.146722	-0.572395	0.567054	NA	LAYN	0.648432	0.146792	0.218326	0.672349	0.501362	NA	LAYN	0.321424	0.00238928	0.270359	0.00883743	0.992949	NA	LAYN
LCE3D	0.155999	-0.0839832	0.146722	-0.572395	0.567054	NA	LCE3D	0.335062	0.00191702	0.150193	0.0127637	0.989816	NA	LCE3D	0.33169	0.00691873	0.271437	0.0254893	0.979665	NA	LCE3D
LCE3E	0.155999	-0.0839832	0.146722	-0.572395	0.567054	NA	LCE3E	0.163074	-0.0649519	0.106542	-0.609637	0.542102	NA	LCE3E	0.159814	-0.117673	0.194805	-0.604056	0.545806	NA	LCE3E
LCN10	0	NA	NA	NA	NA	NA	LCN10	0	NA	NA	NA	NA	NA	LCN10	0.174069	0.125912	0.199844	0.630052	0.52866	NA	LCN10
LCN15	0.643567	-0.186449	0.295807	-0.630305	0.528495	NA	LCN15	0.842174	-0.0840197	0.251014	-0.334721	0.737836	NA	LCN15	0.838789	-0.09091	0.376277	-0.241604	0.809087	NA	LCN15
LCNL1	0.644958	0.014498	0.323422	0.0448269	0.964245	NA	LCNL1	0.655248	-0.00363284	0.209533	-0.0173378	0.986167	NA	LCNL1	0.660907	0.0102096	0.404576	0.0252354	0.979867	NA	LCNL1
LCP2	1.90322	0.805982	0.398274	2.02369	0.0430022	NA	LCP2	0.507049	0.051851	0.159703	0.324671	0.74543	NA	LCP2	0.988394	0.441621	0.406877	1.08539	0.277748	NA	LCP2
LCT	1.03065	0.167052	0.314046	0.531935	0.594771	NA	LCT	0.335347	-0.101006	0.131376	-0.76883	0.441994	NA	LCT	0.664095	0.00626297	0.36408	0.0172022	0.986275	NA	LCT
LDB2	0.19386	0.0996539	0.156934	0.635006	0.525425	NA	LDB2	0	NA	NA	NA	NA	NA	LDB2	0	NA	NA	NA	NA	NA	LDB2
LDHAL6B	0.316968	0.00441903	0.207421	0.0213047	0.983003	NA	LDHAL6B	0.828272	0.209065	0.233203	0.89649	0.369991	NA	LDHAL6B	0.483033	0.0924869	0.288805	0.32024	0.748787	NA	LDHAL6B
LEFTY2	0.160496	-0.085477	0.147956	-0.577719	0.563454	NA	LEFTY2	0.500272	0.0831815	0.20427	0.407214	0.683851	NA	LEFTY2	0.164209	-0.119508	0.196236	-0.609002	0.542523	NA	LEFTY2
LEMD1	0.161051	-0.085659	0.148105	-0.578365	0.563017	NA	LEMD1	0.331562	-0.00277957	0.150012	-0.018529	0.985217	NA	LEMD1	0.488633	0.0895372	0.288823	0.310007	0.756555	NA	LEMD1
LGALS7B	0.19386	0.0996539	0.156934	0.635006	0.525425	NA	LGALS7B	0	NA	NA	NA	NA	NA	LGALS7B	0	NA	NA	NA	NA	NA	LGALS7B
LGALS9B	0.161051	-0.085659	0.148105	-0.578365	0.563017	NA	LGALS9B	0.170951	-0.0666742	0.107892	-0.617971	0.536594	NA	LGALS9B	0.165414	-0.12004	0.19662	-0.610516	0.54152	NA	LGALS9B
LGI3	1.19326	-0.064295	0.380733	-0.168871	0.865898	NA	LGI3	0.833261	-0.275201	0.260439	-1.05668	0.290657	NA	LGI3	0.654852	-0.649534	0.401589	-1.61741	0.105789	NA	LGI3
LGR6	0.321465	0.00281813	0.207863	0.0135576	0.989183	NA	LGR6	0.167674	-0.0659702	0.107343	-0.614576	0.538835	NA	LGR6	0.845831	0.459464	0.429397	1.07002	0.28461	NA	LGR6
LGSN	0.478019	-0.101851	0.277385	-0.367182	0.713483	NA	LGSN	0.334025	-0.185862	0.17502	-1.06195	0.288258	NA	LGSN	0.325229	-0.321592	0.306655	-1.04871	0.294312	NA	LGSN
LHB	1.15981	-0.0825677	0.393464	-0.209848	0.833786	NA	LHB	0.994118	-0.185319	0.281892	-0.657411	0.510916	NA	LHB	0.827715	-0.430794	0.428222	-1.00601	0.314413	NA	LHB
LHFPL4	0.478019	-0.101851	0.277385	-0.367182	0.713483	NA	LHFPL4	0.334025	-0.185862	0.17502	-1.06195	0.288258	NA	LHFPL4	0.325229	-0.321592	0.306655	-1.04871	0.294312	NA	LHFPL4
LHFPL5	0.321548	-0.236543	0.237523	-0.995873	0.319312	NA	LHFPL5	0.682599	0.000713964	0.209237	0.00341223	0.997277	NA	LHFPL5	0.663108	0.00754788	0.404589	0.0186557	0.985116	NA	LHFPL5
LILRA2	0	NA	NA	NA	NA	NA	LILRA2	0.164135	0.0648294	0.106634	0.607963	0.543212	NA	LILRA2	0	NA	NA	NA	NA	NA	LILRA2
LILRA3	0.155999	-0.0839832	0.146722	-0.572395	0.567054	NA	LILRA3	0.163074	-0.0649519	0.106542	-0.609637	0.542102	NA	LILRA3	0.159814	-0.117673	0.194805	-0.604056	0.545806	NA	LILRA3
LILRB5	0.467998	-0.168344	0.201798	-0.834224	0.404155	NA	LILRB5	0.810445	-0.0323277	0.163701	-0.197481	0.843452	NA	LILRB5	0.653512	-0.138128	0.298195	-0.463214	0.643211	NA	LILRB5
LIMA1	7656.26	0.900264	0.0553585	16.2624	1.82363e-59	1.1668e-57	LIMA1	7208.65	0.652271	0.0341981	19.0733	4.20658e-81	9.27971e-79	LIMA1	9650.74	1.33829	0.0346498	38.6233	0	0	LIMA1
LIMS3	0.166939	0.091344	0.150595	0.606556	0.544146	NA	LIMS3	0	NA	NA	NA	NA	NA	LIMS3	0.161609	0.120689	0.195941	0.615947	0.537929	NA	LIMS3
LIN7A	0.32799	0.00469059	0.208509	0.0224959	0.982052	NA	LIN7A	0.507073	0.082851	0.204394	0.405349	0.685221	NA	LIN7A	0.33729	0.00439126	0.271992	0.0161449	0.987119	NA	LIN7A
LIPI	0.478937	-0.0607811	0.223355	-0.272128	0.785524	NA	LIPI	0.650894	-0.000897936	0.209567	-0.00428472	0.996581	NA	LIPI	0.655307	0.0100347	0.36414	0.0275572	0.978015	NA	LIPI
LIPM	0	NA	NA	NA	NA	NA	LIPM	2.5037	0.8014	0.307303	2.60785	0.00911137	NA	LIPM	0.323218	0.188714	0.240096	0.785992	0.431872	NA	LIPM
LIX1	0	NA	NA	NA	NA	NA	LIX1	0.171987	0.0665179	0.10796	0.616133	0.537807	NA	LIX1	0	NA	NA	NA	NA	NA	LIX1
LMOD2	0.676765	0.386517	0.286282	1.35013	0.176975	NA	LMOD2	0.160611	0.0640414	0.106008	0.604118	0.545765	NA	LMOD2	0	NA	NA	NA	NA	NA	LMOD2
LOC100101266	0.155999	-0.0839832	0.146722	-0.572395	0.567054	NA	LOC100101266	0.163074	-0.0649519	0.106542	-0.609637	0.542102	NA	LOC100101266	0.159814	-0.117673	0.194805	-0.604056	0.545806	NA	LOC100101266
LOC100124692	0.354828	0.259245	0.242991	1.06689	0.286021	NA	LOC100124692	0	NA	NA	NA	NA	NA	LOC100124692	0.681623	0.672287	0.403925	1.66439	0.0960354	NA	LOC100124692
LOC100128164	1.12636	-0.0693405	0.351007	-0.197547	0.843399	NA	LOC100128164	1.16283	-0.0801876	0.28328	-0.283068	0.777125	NA	LOC100128164	0.65244	-0.480095	0.356999	-1.34481	0.178688	NA	LOC100128164
LOC100128239	0	NA	NA	NA	NA	NA	LOC100128239	0	NA	NA	NA	NA	NA	LOC100128239	0.335678	0.333208	0.309024	1.07826	0.280917	NA	LOC100128239
LOC100128542	0.321548	-0.236543	0.237523	-0.995873	0.319312	NA	LOC100128542	0.499236	-0.0879782	0.204367	-0.430492	0.666838	NA	LOC100128542	0.503692	-0.13627	0.35487	-0.384001	0.700978	NA	LOC100128542
LOC100128573	1.13786	0.104739	0.360548	0.2905	0.771433	NA	LOC100128573	0.831044	-0.0856882	0.251161	-0.341168	0.732977	NA	LOC100128573	0.6679	-0.243736	0.374904	-0.650129	0.515609	NA	LOC100128573
LOC100128675	0	NA	NA	NA	NA	NA	LOC100128675	0	NA	NA	NA	NA	NA	LOC100128675	0.171876	0.125027	0.199189	0.627679	0.530215	NA	LOC100128675
LOC100129066	1.81657	0.658952	0.408564	1.61285	0.106778	NA	LOC100129066	0.827235	0.0783854	0.251115	0.31215	0.754927	NA	LOC100129066	0.843049	0.149881	0.419315	0.357441	0.720761	NA	LOC100129066
LOC100130264	0.327435	0.00488557	0.208457	0.0234369	0.981302	NA	LOC100130264	0.167674	-0.0659702	0.107343	-0.614576	0.538835	NA	LOC100130264	0.338277	0.00586521	0.272095	0.0215557	0.982802	NA	LOC100130264
LOC100130274	1.00584	0.0258951	0.34717	0.0745892	0.940542	NA	LOC100130274	2.33563	0.530019	0.334166	1.58609	0.112718	NA	LOC100130274	0.98793	0.00850934	0.429627	0.0198063	0.984198	NA	LOC100130274
LOC100130386	0	NA	NA	NA	NA	NA	LOC100130386	0	NA	NA	NA	NA	NA	LOC100130386	0.171876	0.125027	0.199189	0.627679	0.530215	NA	LOC100130386
LOC100130691	0	NA	NA	NA	NA	NA	LOC100130691	0	NA	NA	NA	NA	NA	LOC100130691	0.171876	0.125027	0.199189	0.627679	0.530215	NA	LOC100130691
LOC100132354	0.320993	-0.13589	0.183376	-0.741042	0.458668	NA	LOC100132354	0.667946	-0.00123257	0.209404	-0.00588606	0.995304	NA	LOC100132354	0.328417	-0.185939	0.239579	-0.776106	0.437686	NA	LOC100132354
LOC100133050	0.715627	0.537356	0.326969	1.64345	0.10029	NA	LOC100133050	0.164135	0.0648294	0.106634	0.607963	0.543212	NA	LOC100133050	0.517821	0.434046	0.342757	1.26634	0.205392	NA	LOC100133050
LOC100133920	0	NA	NA	NA	NA	NA	LOC100133920	0	NA	NA	NA	NA	NA	LOC100133920	0.174069	0.125912	0.199844	0.630052	0.52866	NA	LOC100133920
LOC100144604	1.54435	0.94377	0.390068	2.4195	0.0155418	NA	LOC100144604	0.324746	0.183022	0.174219	1.05053	0.293474	NA	LOC100144604	0.861573	0.540477	0.369905	1.46112	0.143982	NA	LOC100144604
LOC100188947	0.161051	-0.085659	0.148105	-0.578365	0.563017	NA	LOC100188947	0.170951	-0.0666742	0.107892	-0.617971	0.536594	NA	LOC100188947	0.165414	-0.12004	0.19662	-0.610516	0.54152	NA	LOC100188947
LOC100192378	0.19386	0.0996539	0.156934	0.635006	0.525425	NA	LOC100192378	0.656539	0.136801	0.151198	0.904776	0.365584	NA	LOC100192378	0.335678	0.333208	0.309024	1.07826	0.280917	NA	LOC100192378
LOC100216001	0.19386	0.0996539	0.156934	0.635006	0.525425	NA	LOC100216001	0	NA	NA	NA	NA	NA	LOC100216001	0	NA	NA	NA	NA	NA	LOC100216001
LOC100240726	0.155999	-0.0839832	0.146722	-0.572395	0.567054	NA	LOC100240726	0.163074	-0.0649519	0.106542	-0.609637	0.542102	NA	LOC100240726	0.159814	-0.117673	0.194805	-0.604056	0.545806	NA	LOC100240726
LOC100271831	12.3931	-0.0828716	0.20861	-0.397257	0.691178	0.756388	LOC100271831	13.5242	-0.0485373	0.143783	-0.337572	0.735686	0.819992	LOC100271831	9.31757	-1.01581	0.43916	-2.31307	NA	NA	LOC100271831
LOC116437	0.161051	-0.085659	0.148105	-0.578365	0.563017	NA	LOC116437	0.170951	-0.0666742	0.107892	-0.617971	0.536594	NA	LOC116437	0.33729	0.00439126	0.271992	0.0161449	0.987119	NA	LOC116437
LOC127841	0.327907	0.252907	0.240413	1.05197	0.292815	NA	LOC127841	0.324746	0.183022	0.174219	1.05053	0.293474	NA	LOC127841	0.694082	0.49776	0.359933	1.38292	0.166689	NA	LOC127841
LOC144742	0.155999	-0.0839832	0.146722	-0.572395	0.567054	NA	LOC144742	0.163074	-0.0649519	0.106542	-0.609637	0.542102	NA	LOC144742	0.159814	-0.117673	0.194805	-0.604056	0.545806	NA	LOC144742
LOC145474	0.52185	0.128128	0.280374	0.45699	0.647678	NA	LOC145474	0.170951	-0.0666742	0.107892	-0.617971	0.536594	NA	LOC145474	0.327024	-0.000137468	0.270948	-0.000507362	0.999595	NA	LOC145474
LOC145820	0.354828	0.259245	0.242991	1.06689	0.286021	NA	LOC145820	0.171987	0.0665179	0.10796	0.616133	0.537807	NA	LOC145820	0	NA	NA	NA	NA	NA	LOC145820
LOC145845	0	NA	NA	NA	NA	NA	LOC145845	0.171987	0.0665179	0.10796	0.616133	0.537807	NA	LOC145845	0.323218	0.188714	0.240096	0.785992	0.431872	NA	LOC145845
LOC146336	0.160968	0.0893077	0.14899	0.599419	0.548893	NA	LOC146336	0	NA	NA	NA	NA	NA	LOC146336	0	NA	NA	NA	NA	NA	LOC146336
LOC148145	0	NA	NA	NA	NA	NA	LOC148145	0.164135	0.0648294	0.106634	0.607963	0.543212	NA	LOC148145	0	NA	NA	NA	NA	NA	LOC148145
LOC149620	0.155999	-0.0839832	0.146722	-0.572395	0.567054	NA	LOC149620	0.163074	-0.0649519	0.106542	-0.609637	0.542102	NA	LOC149620	0.159814	-0.117673	0.194805	-0.604056	0.545806	NA	LOC149620
LOC150185	0.160496	-0.085477	0.147956	-0.577719	0.563454	NA	LOC150185	0.328285	-0.00199208	0.149833	-0.0132953	0.989392	NA	LOC150185	0.325818	0.000400005	0.270822	0.001477	0.998822	NA	LOC150185
LOC151658	0.160496	-0.085477	0.147956	-0.577719	0.563454	NA	LOC151658	0.167674	-0.0659702	0.107343	-0.614576	0.538835	NA	LOC151658	0.338277	0.00586521	0.272095	0.0215557	0.982802	NA	LOC151658
LOC152024	0.160496	-0.085477	0.147956	-0.577719	0.563454	NA	LOC152024	0.167674	-0.0659702	0.107343	-0.614576	0.538835	NA	LOC152024	0.499887	0.151887	0.355388	0.427382	0.669101	NA	LOC152024
LOC152225	0	NA	NA	NA	NA	NA	LOC152225	0.164135	0.0648294	0.106634	0.607963	0.543212	NA	LOC152225	0	NA	NA	NA	NA	NA	LOC152225
LOC153328	0	NA	NA	NA	NA	NA	LOC153328	0	NA	NA	NA	NA	NA	LOC153328	0.161609	0.120689	0.195941	0.615947	0.537929	NA	LOC153328
LOC153910	0	NA	NA	NA	NA	NA	LOC153910	0.160611	0.0640414	0.106008	0.604118	0.545765	NA	LOC153910	0.174069	0.125912	0.199844	0.630052	0.52866	NA	LOC153910
LOC221122	0.322938	0.00648737	0.208028	0.031185	0.975122	NA	LOC221122	0.163074	-0.0649519	0.106542	-0.609637	0.542102	NA	LOC221122	0.159814	-0.117673	0.194805	-0.604056	0.545806	NA	LOC221122
LOC255167	0.160968	0.0893077	0.14899	0.599419	0.548893	NA	LOC255167	0	NA	NA	NA	NA	NA	LOC255167	0.333485	0.332595	0.308794	1.07708	0.281445	NA	LOC255167
LOC257358	0.354357	0.0134919	0.210977	0.0639497	0.94901	NA	LOC257358	0.167674	-0.0659702	0.107343	-0.614576	0.538835	NA	LOC257358	0.325818	0.000400005	0.270822	0.001477	0.998822	NA	LOC257358
LOC283174	1.66715	0.179749	0.384195	0.467858	0.639886	NA	LOC283174	1.49413	0.0788046	0.31878	0.247207	0.804748	NA	LOC283174	0.988337	-0.276402	0.453567	-0.609397	0.542261	NA	LOC283174
LOC283332	0.166939	0.091344	0.150595	0.606556	0.544146	NA	LOC283332	0	NA	NA	NA	NA	NA	LOC283332	0	NA	NA	NA	NA	NA	LOC283332
LOC283731	0.161051	-0.085659	0.148105	-0.578365	0.563017	NA	LOC283731	0.170951	-0.0666742	0.107892	-0.617971	0.536594	NA	LOC283731	0.165414	-0.12004	0.19662	-0.610516	0.54152	NA	LOC283731
LOC283856	0.160496	-0.085477	0.147956	-0.577719	0.563454	NA	LOC283856	0.167674	-0.0659702	0.107343	-0.614576	0.538835	NA	LOC283856	0.164209	-0.119508	0.196236	-0.609002	0.542523	NA	LOC283856
LOC283914	0	NA	NA	NA	NA	NA	LOC283914	0	NA	NA	NA	NA	NA	LOC283914	0.161609	0.120689	0.195941	0.615947	0.537929	NA	LOC283914
LOC283999	0.327907	0.252907	0.240413	1.05197	0.292815	NA	LOC283999	0	NA	NA	NA	NA	NA	LOC283999	0.497287	0.430973	0.341922	1.26044	0.207509	NA	LOC283999
LOC284632	0.19386	0.0996539	0.156934	0.635006	0.525425	NA	LOC284632	0	NA	NA	NA	NA	NA	LOC284632	0	NA	NA	NA	NA	NA	LOC284632
LOC284661	0	NA	NA	NA	NA	NA	LOC284661	0.171987	0.0665179	0.10796	0.616133	0.537807	NA	LOC284661	0.161609	0.120689	0.195941	0.615947	0.537929	NA	LOC284661
LOC284788	0	NA	NA	NA	NA	NA	LOC284788	0	NA	NA	NA	NA	NA	LOC284788	0.171876	0.125027	0.199189	0.627679	0.530215	NA	LOC284788
LOC285375	0.161051	-0.085659	0.148105	-0.578365	0.563017	NA	LOC285375	0.170951	-0.0666742	0.107892	-0.617971	0.536594	NA	LOC285375	0.165414	-0.12004	0.19662	-0.610516	0.54152	NA	LOC285375
LOC285419	0.676848	0.210732	0.298717	0.705458	0.480525	NA	LOC285419	0.839672	0.267989	0.260209	1.0299	0.303059	NA	LOC285419	0.33729	0.00439126	0.271992	0.0161449	0.987119	NA	LOC285419
LOC285456	1.0824	0.522335	0.320575	1.62937	0.103236	NA	LOC285456	0.160611	0.0640414	0.106008	0.604118	0.545765	NA	LOC285456	0.323218	0.188714	0.240096	0.785992	0.431872	NA	LOC285456
LOC285501	0.160496	-0.085477	0.147956	-0.577719	0.563454	NA	LOC285501	0.339661	0.000788419	0.150429	0.00524114	0.995818	NA	LOC285501	0.164209	-0.119508	0.196236	-0.609002	0.542523	NA	LOC285501
LOC285629	0	NA	NA	NA	NA	NA	LOC285629	0.336122	0.18469	0.174918	1.05587	0.291029	NA	LOC285629	0.161609	0.120689	0.195941	0.615947	0.537929	NA	LOC285629
LOC285740	0.160496	-0.085477	0.147956	-0.577719	0.563454	NA	LOC285740	0.167674	-0.0659702	0.107343	-0.614576	0.538835	NA	LOC285740	0.164209	-0.119508	0.196236	-0.609002	0.542523	NA	LOC285740
LOC285780	0	NA	NA	NA	NA	NA	LOC285780	0	NA	NA	NA	NA	NA	LOC285780	0.174069	0.125912	0.199844	0.630052	0.52866	NA	LOC285780
LOC285847	0.322103	-0.1361	0.183505	-0.74167	0.458287	NA	LOC285847	0.341902	-0.101751	0.131828	-0.771852	0.440202	NA	LOC285847	0.504897	-0.0842613	0.288662	-0.291904	0.77036	NA	LOC285847
LOC286002	0.160496	-0.085477	0.147956	-0.577719	0.563454	NA	LOC286002	0.167674	-0.0659702	0.107343	-0.614576	0.538835	NA	LOC286002	0.325818	0.000400005	0.270822	0.001477	0.998822	NA	LOC286002
LOC286367	0.989765	0.0260236	0.339173	0.0767264	0.938841	NA	LOC286367	0.821821	-0.0528412	0.210735	-0.250748	0.802009	NA	LOC286367	0.479443	-0.2273	0.261267	-0.869991	0.384306	NA	LOC286367
LOC339535	0.155999	-0.0839832	0.146722	-0.572395	0.567054	NA	LOC339535	0.499196	0.0852906	0.204234	0.417612	0.676231	NA	LOC339535	0.159814	-0.117673	0.194805	-0.604056	0.545806	NA	LOC339535
LOC342346	0.837816	0.271069	0.3084	0.878953	0.379427	NA	LOC342346	0.342938	1.07036e-06	0.150595	7.10757e-06	0.999994	NA	LOC342346	0.165414	-0.12004	0.19662	-0.610516	0.54152	NA	LOC342346
LOC349196	0.998868	0.149559	0.305376	0.489752	0.62431	NA	LOC349196	0.341902	-0.101751	0.131828	-0.771852	0.440202	NA	LOC349196	0.502705	-0.0853414	0.288651	-0.295656	0.767493	NA	LOC349196
LOC388428	0	NA	NA	NA	NA	NA	LOC388428	0	NA	NA	NA	NA	NA	LOC388428	0.161609	0.120689	0.195941	0.615947	0.537929	NA	LOC388428
LOC389033	0	NA	NA	NA	NA	NA	LOC389033	0	NA	NA	NA	NA	NA	LOC389033	0.174069	0.125912	0.199844	0.630052	0.52866	NA	LOC389033
LOC392196	0.548217	0.0855595	0.227248	0.376502	0.706543	NA	LOC392196	0.339661	0.000788419	0.150429	0.00524114	0.995818	NA	LOC392196	0.164209	-0.119508	0.196236	-0.609002	0.542523	NA	LOC392196
LOC400696	0.634019	-0.184415	0.295694	-0.62367	0.532845	NA	LOC400696	0.497099	-0.241447	0.19628	-1.23011	0.218655	NA	LOC400696	0.646652	-0.249248	0.374812	-0.664995	0.506054	NA	LOC400696
LOC400759	0.166939	0.091344	0.150595	0.606556	0.544146	NA	LOC400759	0.321223	0.0987897	0.130192	0.758802	0.447971	NA	LOC400759	0.323218	0.188714	0.240096	0.785992	0.431872	NA	LOC400759
LOC400891	0	NA	NA	NA	NA	NA	LOC400891	0.160611	0.0640414	0.106008	0.604118	0.545765	NA	LOC400891	0.495094	0.430633	0.341827	1.2598	0.207743	NA	LOC400891
LOC401387	0.843787	0.373888	0.348985	1.07136	0.284008	NA	LOC401387	0.514926	0.0495895	0.159632	0.310648	0.756068	NA	LOC401387	0.327024	-0.000137468	0.270948	-0.000507362	0.999595	NA	LOC401387
LOC401463	0	NA	NA	NA	NA	NA	LOC401463	0.164135	0.0648294	0.106634	0.607963	0.543212	NA	LOC401463	0	NA	NA	NA	NA	NA	LOC401463
LOC402644	0.160496	-0.085477	0.147956	-0.577719	0.563454	NA	LOC402644	0.331808	-0.00111251	0.15002	-0.00741573	0.994083	NA	LOC402644	0.164209	-0.119508	0.196236	-0.609002	0.542523	NA	LOC402644
LOC415056	0	NA	NA	NA	NA	NA	LOC415056	0.164135	0.0648294	0.106634	0.607963	0.543212	NA	LOC415056	0	NA	NA	NA	NA	NA	LOC415056
LOC440896	0	NA	NA	NA	NA	NA	LOC440896	0.160611	0.0640414	0.106008	0.604118	0.545765	NA	LOC440896	0	NA	NA	NA	NA	NA	LOC440896
LOC441869	0.160968	0.0893077	0.14899	0.599419	0.548893	NA	LOC441869	0	NA	NA	NA	NA	NA	LOC441869	0.333485	0.332595	0.308794	1.07708	0.281445	NA	LOC441869
LOC643719	0.794987	-0.0696899	0.299079	-0.233015	0.81575	NA	LOC643719	0.661234	-0.149622	0.218552	-0.684603	0.493594	NA	LOC643719	0.659112	-0.241601	0.374894	-0.644453	0.519282	NA	LOC643719
LOC643955	0.160968	0.0893077	0.14899	0.599419	0.548893	NA	LOC643955	0	NA	NA	NA	NA	NA	LOC643955	0.174069	0.125912	0.199844	0.630052	0.52866	NA	LOC643955
LOC644538	0.317051	-0.235432	0.23705	-0.993176	0.320624	NA	LOC644538	0.334025	-0.185862	0.17502	-1.06195	0.288258	NA	LOC644538	0.325229	-0.321592	0.306655	-1.04871	0.294312	NA	LOC644538
LOC646627	0.161051	-0.085659	0.148105	-0.578365	0.563017	NA	LOC646627	0.331562	-0.00277957	0.150012	-0.018529	0.985217	NA	LOC646627	0.165414	-0.12004	0.19662	-0.610516	0.54152	NA	LOC646627
LOC646813	0.320993	-0.13589	0.183376	-0.741042	0.458668	NA	LOC646813	0.499482	-0.0507306	0.159649	-0.317764	0.750664	NA	LOC646813	0.328417	-0.185939	0.239579	-0.776106	0.437686	NA	LOC646813
LOC650293	0.160496	-0.085477	0.147956	-0.577719	0.563454	NA	LOC650293	0.167674	-0.0659702	0.107343	-0.614576	0.538835	NA	LOC650293	0.510153	0.155332	0.355727	0.43666	0.662358	NA	LOC650293
LOC653544	0.521767	0.435722	0.302372	1.44102	0.14958	NA	LOC653544	0.336122	0.18469	0.174918	1.05587	0.291029	NA	LOC653544	0.348137	0.194403	0.243261	0.799153	0.424201	NA	LOC653544
LOC653786	0.521295	0.128379	0.280355	0.457916	0.647013	NA	LOC653786	0.167674	-0.0659702	0.107343	-0.614576	0.538835	NA	LOC653786	0.164209	-0.119508	0.196236	-0.609002	0.542523	NA	LOC653786
LOC728264	0.166939	0.091344	0.150595	0.606556	0.544146	NA	LOC728264	0	NA	NA	NA	NA	NA	LOC728264	0	NA	NA	NA	NA	NA	LOC728264
LOC728276	0.166939	0.091344	0.150595	0.606556	0.544146	NA	LOC728276	0	NA	NA	NA	NA	NA	LOC728276	0	NA	NA	NA	NA	NA	LOC728276
LOC728410	0.688706	0.535189	0.326588	1.63873	0.101269	NA	LOC728410	0.336122	0.18469	0.174918	1.05587	0.291029	NA	LOC728410	0.348137	0.194403	0.243261	0.799153	0.424201	NA	LOC728410
LOC728606	0.850675	0.27642	0.308424	0.896234	0.370128	NA	LOC728606	0.163074	-0.0649519	0.106542	-0.609637	0.542102	NA	LOC728606	0.654909	0.263116	0.376148	0.6995	0.484239	NA	LOC728606
LOC729121	0.160496	-0.085477	0.147956	-0.577719	0.563454	NA	LOC729121	0.167674	-0.0659702	0.107343	-0.614576	0.538835	NA	LOC729121	0.164209	-0.119508	0.196236	-0.609002	0.542523	NA	LOC729121
LOC729467	0	NA	NA	NA	NA	NA	LOC729467	0	NA	NA	NA	NA	NA	LOC729467	0.174069	0.125912	0.199844	0.630052	0.52866	NA	LOC729467
LOC729668	0.882566	0.640886	0.347865	1.84234	0.0654253	NA	LOC729668	0	NA	NA	NA	NA	NA	LOC729668	0.161609	0.120689	0.195941	0.615947	0.537929	NA	LOC729668
LOC730668	0.521767	0.435722	0.302372	1.44102	0.14958	NA	LOC730668	0.343975	0.101353	0.131755	0.769254	0.441743	NA	LOC730668	0	NA	NA	NA	NA	NA	LOC730668
LOC90586	0	NA	NA	NA	NA	NA	LOC90586	0	NA	NA	NA	NA	NA	LOC90586	0.161609	0.120689	0.195941	0.615947	0.537929	NA	LOC90586
LONRF2	0.19386	0.0996539	0.156934	0.635006	0.525425	NA	LONRF2	0	NA	NA	NA	NA	NA	LONRF2	0.161609	0.120689	0.195941	0.615947	0.537929	NA	LONRF2
LOXHD1	0	NA	NA	NA	NA	NA	LOXHD1	0.171987	0.0665179	0.10796	0.616133	0.537807	NA	LOXHD1	0.335678	0.333208	0.309024	1.07826	0.280917	NA	LOXHD1
LPA	0.644958	0.014498	0.323422	0.0448269	0.964245	NA	LPA	0.334025	-0.185862	0.17502	-1.06195	0.288258	NA	LPA	0.486838	-0.141357	0.354219	-0.399067	0.689844	NA	LPA
LPAL2	0.327435	0.00488557	0.208457	0.0234369	0.981302	NA	LPAL2	0.167674	-0.0659702	0.107343	-0.614576	0.538835	NA	LPAL2	0.164209	-0.119508	0.196236	-0.609002	0.542523	NA	LPAL2
LPAR1	0.317051	-0.235432	0.23705	-0.993176	0.320624	NA	LPAR1	0.49816	-0.085991	0.204358	-0.420786	0.673911	NA	LPAR1	0.325229	-0.321592	0.306655	-1.04871	0.294312	NA	LPAR1
LPAR4	0.166939	0.091344	0.150595	0.606556	0.544146	NA	LPAR4	0	NA	NA	NA	NA	NA	LPAR4	0	NA	NA	NA	NA	NA	LPAR4
LPPR1	0.322938	0.00648737	0.208028	0.031185	0.975122	NA	LPPR1	0.163074	-0.0649519	0.106542	-0.609637	0.542102	NA	LPPR1	0.159814	-0.117673	0.194805	-0.604056	0.545806	NA	LPPR1
LPPR3	0.478019	-0.101851	0.277385	-0.367182	0.713483	NA	LPPR3	1.34672	0.299622	0.290956	1.02979	0.303111	NA	LPPR3	0.325229	-0.321592	0.306655	-1.04871	0.294312	NA	LPPR3
LPPR5	0.160496	-0.085477	0.147956	-0.577719	0.563454	NA	LPPR5	0.167674	-0.0659702	0.107343	-0.614576	0.538835	NA	LPPR5	0.164209	-0.119508	0.196236	-0.609002	0.542523	NA	LPPR5
LRAT	0.161051	-0.085659	0.148105	-0.578365	0.563017	NA	LRAT	0.331562	-0.00277957	0.150012	-0.018529	0.985217	NA	LRAT	0.165414	-0.12004	0.19662	-0.610516	0.54152	NA	LRAT
LRFN5	0.166939	0.091344	0.150595	0.606556	0.544146	NA	LRFN5	0.324746	0.183022	0.174219	1.05053	0.293474	NA	LRFN5	0	NA	NA	NA	NA	NA	LRFN5
LRGUK	0.360799	0.26063	0.243545	1.07015	0.284552	NA	LRGUK	0	NA	NA	NA	NA	NA	LRGUK	0.694082	0.49776	0.359933	1.38292	0.166689	NA	LRGUK
LRMP	0.160968	0.0893077	0.14899	0.599419	0.548893	NA	LRMP	0	NA	NA	NA	NA	NA	LRMP	0.161609	0.120689	0.195941	0.615947	0.537929	NA	LRMP
LRRC17	0.160968	0.0893077	0.14899	0.599419	0.548893	NA	LRRC17	0.657345	0.388102	0.241423	1.60756	0.107931	NA	LRRC17	0.333485	0.332595	0.308794	1.07708	0.281445	NA	LRRC17
LRRC18	0.161051	-0.085659	0.148105	-0.578365	0.563017	NA	LRRC18	0.170951	-0.0666742	0.107892	-0.617971	0.536594	NA	LRRC18	0.165414	-0.12004	0.19662	-0.610516	0.54152	NA	LRRC18
LRRC32	0.709268	0.0262063	0.287453	0.0911674	0.92736	NA	LRRC32	1.82178	0.481782	0.314084	1.53393	0.125048	NA	LRRC32	0.824717	0.140686	0.419564	0.335315	0.737388	NA	LRRC32
LRRC36	0.494928	0.0738551	0.225105	0.328092	0.742842	NA	LRRC36	0.170951	-0.0666742	0.107892	-0.617971	0.536594	NA	LRRC36	0.165414	-0.12004	0.19662	-0.610516	0.54152	NA	LRRC36
LRRC4C	0.327435	0.00488557	0.208457	0.0234369	0.981302	NA	LRRC4C	0.49242	0.0817286	0.204132	0.400372	0.688882	NA	LRRC4C	0.164209	-0.119508	0.196236	-0.609002	0.542523	NA	LRRC4C
LRRC52	0.161051	-0.085659	0.148105	-0.578365	0.563017	NA	LRRC52	0.335086	-0.00189995	0.150195	-0.0126499	0.989907	NA	LRRC52	0.509166	0.0954545	0.289606	0.329602	0.741701	NA	LRRC52
LRRC55	0.160496	-0.085477	0.147956	-0.577719	0.563454	NA	LRRC55	0.167674	-0.0659702	0.107343	-0.614576	0.538835	NA	LRRC55	0.338277	0.00586521	0.272095	0.0215557	0.982802	NA	LRRC55
LRRC66	0.327907	0.252907	0.240413	1.05197	0.292815	NA	LRRC66	0.164135	0.0648294	0.106634	0.607963	0.543212	NA	LRRC66	0	NA	NA	NA	NA	NA	LRRC66
LRRC67	0.161051	-0.085659	0.148105	-0.578365	0.563017	NA	LRRC67	0.170951	-0.0666742	0.107892	-0.617971	0.536594	NA	LRRC67	0.165414	-0.12004	0.19662	-0.610516	0.54152	NA	LRRC67
LRRC7	0.477936	0.0731261	0.224482	0.325754	0.74461	NA	LRRC7	0.335062	0.00191702	0.150193	0.0127637	0.989816	NA	LRRC7	0.159814	-0.117673	0.194805	-0.604056	0.545806	NA	LRRC7
LRRN1	0.321937	0.142634	0.185489	0.768963	0.441915	NA	LRRN1	0.164135	0.0648294	0.106634	0.607963	0.543212	NA	LRRN1	0.505361	0.432214	0.342261	1.26282	0.206654	NA	LRRN1
LRRN3	0.360799	0.26063	0.243545	1.07015	0.284552	NA	LRRN3	0	NA	NA	NA	NA	NA	LRRN3	0.522206	0.238547	0.265748	0.897644	0.369375	NA	LRRN3
LRRN4	0.838263	0.151016	0.359263	0.420349	0.674231	NA	LRRN4	0.835334	0.0813659	0.250982	0.32419	0.745794	NA	LRRN4	0.831577	0.170315	0.440553	0.386594	0.699057	NA	LRRN4
LRRN4CL	0.155999	-0.0839832	0.146722	-0.572395	0.567054	NA	LRRN4CL	0.323686	-0.0008633	0.149579	-0.00577152	0.995395	NA	LRRN4CL	0.483033	0.0924869	0.288805	0.32024	0.748787	NA	LRRN4CL
LRRTM4	0.160968	0.0893077	0.14899	0.599419	0.548893	NA	LRRTM4	0.164135	0.0648294	0.106634	0.607963	0.543212	NA	LRRTM4	0.174069	0.125912	0.199844	0.630052	0.52866	NA	LRRTM4
LRTM1	0	NA	NA	NA	NA	NA	LRTM1	0	NA	NA	NA	NA	NA	LRTM1	0.323218	0.188714	0.240096	0.785992	0.431872	NA	LRTM1
LST1	0.155999	-0.0839832	0.146722	-0.572395	0.567054	NA	LST1	0.163074	-0.0649519	0.106542	-0.609637	0.542102	NA	LST1	0.159814	-0.117673	0.194805	-0.604056	0.545806	NA	LST1
LTA	0.327907	0.252907	0.240413	1.05197	0.292815	NA	LTA	0.164135	0.0648294	0.106634	0.607963	0.543212	NA	LTA	0	NA	NA	NA	NA	NA	LTA
LTB	0.838735	0.376326	0.348905	1.07859	0.28077	NA	LTB	0.163074	-0.0649519	0.106542	-0.609637	0.542102	NA	LTB	0.159814	-0.117673	0.194805	-0.604056	0.545806	NA	LTB
LUZP2	0.995744	0.178717	0.247688	0.721541	0.470577	NA	LUZP2	0.170951	-0.0666742	0.107892	-0.617971	0.536594	NA	LUZP2	0.509166	0.0954545	0.289606	0.329602	0.741701	NA	LUZP2
LUZP4	0	NA	NA	NA	NA	NA	LUZP4	0.171987	0.0665179	0.10796	0.616133	0.537807	NA	LUZP4	0	NA	NA	NA	NA	NA	LUZP4
LY6G6D	0.166939	0.091344	0.150595	0.606556	0.544146	NA	LY6G6D	0.171987	0.0665179	0.10796	0.616133	0.537807	NA	LY6G6D	0.171876	0.125027	0.199189	0.627679	0.530215	NA	LY6G6D
LY9	0.155999	-0.0839832	0.146722	-0.572395	0.567054	NA	LY9	0.335062	0.00191702	0.150193	0.0127637	0.989816	NA	LY9	0.159814	-0.117673	0.194805	-0.604056	0.545806	NA	LY9
LYG2	0.999786	0.259738	0.373554	0.695316	0.486857	NA	LYG2	0.506013	-0.0835752	0.204521	-0.408638	0.682805	NA	LYG2	0.658714	0.00937213	0.404552	0.0231667	0.981517	NA	LYG2
LYL1	0.19386	0.0996539	0.156934	0.635006	0.525425	NA	LYL1	0	NA	NA	NA	NA	NA	LYL1	0	NA	NA	NA	NA	NA	LYL1
LYVE1	0.316968	0.00441903	0.207421	0.0213047	0.983003	NA	LYVE1	0.163074	-0.0649519	0.106542	-0.609637	0.542102	NA	LYVE1	0.495492	0.154325	0.355219	0.434452	0.663961	NA	LYVE1
LYZ	0.64293	0.00235876	0.229954	0.0102575	0.991816	NA	LYZ	1.00054	0.107978	0.229008	0.471501	0.637283	NA	LYZ	0.838164	0.10946	0.377005	0.290342	0.771555	NA	LYZ
MAB21L2	0.166939	0.091344	0.150595	0.606556	0.544146	NA	MAB21L2	0	NA	NA	NA	NA	NA	MAB21L2	0.171876	0.125027	0.199189	0.627679	0.530215	NA	MAB21L2
MAEL	0.160496	-0.085477	0.147956	-0.577719	0.563454	NA	MAEL	0.328285	-0.00199208	0.149833	-0.0132953	0.989392	NA	MAEL	0.499887	0.151887	0.355388	0.427382	0.669101	NA	MAEL
MAGEA10	0.682263	0.272295	0.330557	0.823746	0.410084	NA	MAGEA10	0.832065	0.189996	0.224581	0.846	0.397553	NA	MAGEA10	0.487427	0.0901639	0.288818	0.312182	0.754902	NA	MAGEA10
MAGEA5	0.161051	-0.085659	0.148105	-0.578365	0.563017	NA	MAGEA5	0.170951	-0.0666742	0.107892	-0.617971	0.536594	NA	MAGEA5	0.327024	-0.000137468	0.270948	-0.000507362	0.999595	NA	MAGEA5
MAGEA8	0.639989	-0.181446	0.29575	-0.613513	0.539537	NA	MAGEA8	0.669087	-0.14674	0.218527	-0.671498	0.501903	NA	MAGEA8	0.820721	-0.121979	0.419091	-0.291057	0.771008	NA	MAGEA8
MAGEB1	0.987903	-0.415971	0.363353	-1.14481	0.252287	NA	MAGEB1	1.00443	-0.35186	0.276092	-1.27443	0.202512	NA	MAGEB1	0.985336	-0.553353	0.445238	-1.24282	0.213933	NA	MAGEB1
MAGEB10	0.51588	0.126487	0.280168	0.451469	0.651651	NA	MAGEB10	0.170951	-0.0666742	0.107892	-0.617971	0.536594	NA	MAGEB10	0.501092	0.15123	0.355435	0.42548	0.670487	NA	MAGEB10
MAGEB16	1.04259	0.169075	0.313779	0.538836	0.59	NA	MAGEB16	0.660093	-0.00309949	0.209481	-0.014796	0.988195	NA	MAGEB16	0.500293	-0.0846398	0.288567	-0.293311	0.769284	NA	MAGEB16
MAGEB18	0	NA	NA	NA	NA	NA	MAGEB18	0	NA	NA	NA	NA	NA	MAGEB18	0.161609	0.120689	0.195941	0.615947	0.537929	NA	MAGEB18
MAGEB3	0.160496	-0.085477	0.147956	-0.577719	0.563454	NA	MAGEB3	0.167674	-0.0659702	0.107343	-0.614576	0.538835	NA	MAGEB3	0.164209	-0.119508	0.196236	-0.609002	0.542523	NA	MAGEB3
MAGEB4	0	NA	NA	NA	NA	NA	MAGEB4	0	NA	NA	NA	NA	NA	MAGEB4	0.161609	0.120689	0.195941	0.615947	0.537929	NA	MAGEB4
MAGEC3	0	NA	NA	NA	NA	NA	MAGEC3	0	NA	NA	NA	NA	NA	MAGEC3	0.161609	0.120689	0.195941	0.615947	0.537929	NA	MAGEC3
MAGED4	0	NA	NA	NA	NA	NA	MAGED4	0.160611	0.0640414	0.106008	0.604118	0.545765	NA	MAGED4	0	NA	NA	NA	NA	NA	MAGED4
MAGED4B	0.166939	0.091344	0.150595	0.606556	0.544146	NA	MAGED4B	0	NA	NA	NA	NA	NA	MAGED4B	0	NA	NA	NA	NA	NA	MAGED4B
MAMLD1	0.316968	0.00441903	0.207421	0.0213047	0.983003	NA	MAMLD1	0.327209	1.62048e-05	0.149772	0.000108197	0.999914	NA	MAMLD1	0.333883	0.00785524	0.271665	0.0289152	0.976932	NA	MAMLD1
MAOB	0.321937	0.142634	0.185489	0.768963	0.441915	NA	MAOB	0	NA	NA	NA	NA	NA	MAOB	0	NA	NA	NA	NA	NA	MAOB
MAP6	0.327907	0.252907	0.240413	1.05197	0.292815	NA	MAP6	0.164135	0.0648294	0.106634	0.607963	0.543212	NA	MAP6	0.323218	0.188714	0.240096	0.785992	0.431872	NA	MAP6
MARCO	0.327435	0.00488557	0.208457	0.0234369	0.981302	NA	MARCO	0.339661	0.000788419	0.150429	0.00524114	0.995818	NA	MARCO	0.510153	0.155332	0.355727	0.43666	0.662358	NA	MARCO
MBD3L5	0.155999	-0.0839832	0.146722	-0.572395	0.567054	NA	MBD3L5	0.651955	0.147238	0.218313	0.674437	0.500033	NA	MBD3L5	0.675442	0.156875	0.300278	0.522433	0.601369	NA	MBD3L5
MBL1P	0.832459	-0.319417	0.346359	-0.922213	0.356417	NA	MBL1P	0.836784	-0.274009	0.260472	-1.05197	0.292813	NA	MBL1P	0.654852	-0.649534	0.401589	-1.61741	0.105789	NA	MBL1P
MBL2	1.02118	0.0336295	0.346951	0.0969286	0.922783	NA	MBL2	0.829944	-0.0801655	0.251203	-0.319127	0.74963	NA	MBL2	0.829782	-0.116745	0.419005	-0.278624	0.780533	NA	MBL2
MBP	0.483989	-0.0992614	0.277632	-0.357528	0.720696	NA	MBP	0.655248	-0.00363284	0.209533	-0.0173378	0.986167	NA	MBP	0.671173	0.0143068	0.404669	0.0353543	0.971797	NA	MBP
MCCD1	0.160968	0.0893077	0.14899	0.599419	0.548893	NA	MCCD1	0	NA	NA	NA	NA	NA	MCCD1	0	NA	NA	NA	NA	NA	MCCD1
MCF2	0.155999	-0.0839832	0.146722	-0.572395	0.567054	NA	MCF2	0.163074	-0.0649519	0.106542	-0.609637	0.542102	NA	MCF2	0.505759	0.15778	0.355566	0.443743	0.657228	NA	MCF2
MCHR1	0.19386	0.0996539	0.156934	0.635006	0.525425	NA	MCHR1	0.844232	0.332571	0.22457	1.48092	0.138628	NA	MCHR1	0.656704	0.495149	0.359448	1.37752	0.16835	NA	MCHR1
MCHR2	1.48219	-0.0578522	0.394943	-0.146482	0.883541	NA	MCHR2	0.829169	-0.336571	0.225401	-1.49321	0.135382	NA	MCHR2	0.986324	-0.413595	0.404456	-1.0226	0.306498	NA	MCHR2
MDS2	1.3557	0.0366643	0.368784	0.0994196	0.920805	NA	MDS2	0.992796	-0.156981	0.2638	-0.595076	0.551793	NA	MDS2	0.983943	-0.238858	0.433859	-0.550543	0.581947	NA	MDS2
ME3	0.489041	-0.0632276	0.223812	-0.282504	0.777557	NA	ME3	0.502513	-0.0527759	0.159809	-0.330245	0.741215	NA	ME3	0.330829	-0.186486	0.239891	-0.777379	0.436935	NA	ME3
MEFV	1.47678	-0.0685708	0.411064	-0.166813	0.867517	NA	MEFV	0.832446	-0.473237	0.260278	-1.8182	0.0690338	NA	MEFV	0.985336	-0.553353	0.445238	-1.24282	0.213933	NA	MEFV
MEGF11	0.671796	0.213415	0.298697	0.714487	0.474926	NA	MEGF11	0.484297	0.0483335	0.159309	0.303394	0.76159	NA	MEGF11	0.33169	0.00691873	0.271437	0.0254893	0.979665	NA	MEGF11
MEI1	0.478019	-0.101851	0.277385	-0.367182	0.713483	NA	MEI1	0.494636	-0.0871185	0.204287	-0.426452	0.669779	NA	MEI1	0.845242	0.150539	0.419288	0.359034	0.71957	NA	MEI1
MFRP	0.327435	0.00488557	0.208457	0.0234369	0.981302	NA	MFRP	0.331808	-0.00111251	0.15002	-0.00741573	0.994083	NA	MFRP	0.325818	0.000400005	0.270822	0.001477	0.998822	NA	MFRP
MGAT4C	0.155999	-0.0839832	0.146722	-0.572395	0.567054	NA	MGAT4C	0.163074	-0.0649519	0.106542	-0.609637	0.542102	NA	MGAT4C	0.159814	-0.117673	0.194805	-0.604056	0.545806	NA	MGAT4C
MGC16025	0.19386	0.0996539	0.156934	0.635006	0.525425	NA	MGC16025	0.171987	0.0665179	0.10796	0.616133	0.537807	NA	MGC16025	0	NA	NA	NA	NA	NA	MGC16025
MGC2889	0.638516	-0.235507	0.327676	-0.718719	0.472314	NA	MGC2889	1.83129	0.40224	0.3321	1.2112	0.225817	NA	MGC2889	0.986725	0.0114669	0.451789	0.0253812	0.979751	NA	MGC2889
MGC4473	0.161051	-0.085659	0.148105	-0.578365	0.563017	NA	MGC4473	0.495697	0.0807338	0.204204	0.395359	0.692578	NA	MGC4473	0.165414	-0.12004	0.19662	-0.610516	0.54152	NA	MGC4473
MGC45800	0.317051	-0.235432	0.23705	-0.993176	0.320624	NA	MGC45800	1.33534	0.32718	0.301015	1.08692	0.277071	NA	MGC45800	0.325229	-0.321592	0.306655	-1.04871	0.294312	NA	MGC45800
MIA	0.833013	-0.228578	0.304625	-0.750359	0.453039	NA	MIA	0.840062	-0.194293	0.224867	-0.864035	0.387569	NA	MIA	0.830126	-0.31846	0.384066	-0.82918	0.407002	NA	MIA
MICA	0.815921	-0.0674858	0.29873	-0.225909	0.821272	NA	MICA	0.670433	-0.150748	0.218513	-0.689881	0.490269	NA	MICA	0.493832	-0.418152	0.339823	-1.2305	0.21851	NA	MICA
MIOX	0.161051	-0.085659	0.148105	-0.578365	0.563017	NA	MIOX	0.331562	-0.00277957	0.150012	-0.018529	0.985217	NA	MIOX	0.650242	0.147444	0.299393	0.492476	0.622383	NA	MIOX
MIR155HG	0.837899	0.0922348	0.299693	0.307764	0.758262	NA	MIR155HG	0.838635	0.0767756	0.250956	0.305932	0.759656	NA	MIR155HG	0.502705	-0.0853414	0.288651	-0.295656	0.767493	NA	MIR155HG
MLNR	0	NA	NA	NA	NA	NA	MLNR	0.171987	0.0665179	0.10796	0.616133	0.537807	NA	MLNR	0.174069	0.125912	0.199844	0.630052	0.52866	NA	MLNR
MMD2	0.19386	0.0996539	0.156934	0.635006	0.525425	NA	MMD2	0.321223	0.0987897	0.130192	0.758802	0.447971	NA	MMD2	0	NA	NA	NA	NA	NA	MMD2
MME	2.46935	0.887439	0.422097	2.10245	0.0355137	NA	MME	0.502735	-0.0829774	0.204466	-0.405825	0.684871	NA	MME	0.324023	-0.321246	0.306523	-1.04803	0.294623	NA	MME
MMP1	1.0367	0.0322179	0.34656	0.0929648	0.925931	NA	MMP1	0.670433	-0.150748	0.218513	-0.689881	0.490269	NA	MMP1	0.82951	-0.124846	0.418963	-0.297988	0.765712	NA	MMP1
MMP21	0.166939	0.091344	0.150595	0.606556	0.544146	NA	MMP21	0.332599	0.184175	0.174703	1.05422	0.291782	NA	MMP21	0.171876	0.125027	0.199189	0.627679	0.530215	NA	MMP21
MMP23A	0.161051	-0.085659	0.148105	-0.578365	0.563017	NA	MMP23A	0.170951	-0.0666742	0.107892	-0.617971	0.536594	NA	MMP23A	0.165414	-0.12004	0.19662	-0.610516	0.54152	NA	MMP23A
MMP3	0.19386	0.0996539	0.156934	0.635006	0.525425	NA	MMP3	0.321223	0.0987897	0.130192	0.758802	0.447971	NA	MMP3	0	NA	NA	NA	NA	NA	MMP3
MMP7	0.166939	0.091344	0.150595	0.606556	0.544146	NA	MMP7	0	NA	NA	NA	NA	NA	MMP7	0.174069	0.125912	0.199844	0.630052	0.52866	NA	MMP7
MMRN1	0	NA	NA	NA	NA	NA	MMRN1	0.171987	0.0665179	0.10796	0.616133	0.537807	NA	MMRN1	0.161609	0.120689	0.195941	0.615947	0.537929	NA	MMRN1
MOBP	0.494928	0.0738551	0.225105	0.328092	0.742842	NA	MOBP	0.335086	-0.00189995	0.150195	-0.0126499	0.989907	NA	MOBP	0.327024	-0.000137468	0.270948	-0.000507362	0.999595	NA	MOBP
MORC1	0.161051	-0.085659	0.148105	-0.578365	0.563017	NA	MORC1	0.170951	-0.0666742	0.107892	-0.617971	0.536594	NA	MORC1	0.165414	-0.12004	0.19662	-0.610516	0.54152	NA	MORC1
MORN5	0.682901	0.0179808	0.287473	0.0625476	0.950127	NA	MORN5	0.341902	-0.101751	0.131828	-0.771852	0.440202	NA	MORN5	0.504897	-0.0842613	0.288662	-0.291904	0.77036	NA	MORN5
MOV10L1	0.155999	-0.0839832	0.146722	-0.572395	0.567054	NA	MOV10L1	0.163074	-0.0649519	0.106542	-0.609637	0.542102	NA	MOV10L1	0.159814	-0.117673	0.194805	-0.604056	0.545806	NA	MOV10L1
MPP4	0.482433	0.0712732	0.224539	0.31742	0.750925	NA	MPP4	0.511649	0.0505102	0.159648	0.316385	0.751711	NA	MPP4	0.497694	0.151168	0.355311	0.425452	0.670507	NA	MPP4
MPPED2	0.688234	0.213348	0.298831	0.713943	0.475262	NA	MPPED2	0.49242	0.0817286	0.204132	0.400372	0.688882	NA	MPPED2	0.682029	0.265548	0.37621	0.705849	0.480282	NA	MPPED2
MPZ	0.19386	0.0996539	0.156934	0.635006	0.525425	NA	MPZ	0.164135	0.0648294	0.106634	0.607963	0.543212	NA	MPZ	0	NA	NA	NA	NA	NA	MPZ
MRAP	0.628967	-0.10818	0.233212	-0.46387	0.642741	NA	MRAP	0.810445	-0.0323277	0.163701	-0.197481	0.843452	NA	MRAP	0.974538	0.00828888	0.37582	0.0220554	0.982404	NA	MRAP
MRAP2	0.955649	-0.66058	0.355278	-1.85934	0.0629795	NA	MRAP2	1.33142	-0.335601	0.301418	-1.11341	0.265533	NA	MRAP2	0.98008	-0.857823	0.436166	-1.96673	0.0492139	NA	MRAP2
MRC1	0.65001	0.00783684	0.287245	0.0272828	0.978234	NA	MRC1	0.341902	-0.101751	0.131828	-0.771852	0.440202	NA	MRC1	0.504897	-0.0842613	0.288662	-0.291904	0.77036	NA	MRC1
MRGPRX2	0.160968	0.0893077	0.14899	0.599419	0.548893	NA	MRGPRX2	0	NA	NA	NA	NA	NA	MRGPRX2	0	NA	NA	NA	NA	NA	MRGPRX2
MRGPRX3	0.166939	0.091344	0.150595	0.606556	0.544146	NA	MRGPRX3	0	NA	NA	NA	NA	NA	MRGPRX3	0.161609	0.120689	0.195941	0.615947	0.537929	NA	MRGPRX3
MRO	0	NA	NA	NA	NA	NA	MRO	0	NA	NA	NA	NA	NA	MRO	0.174069	0.125912	0.199844	0.630052	0.52866	NA	MRO
MS4A10	0	NA	NA	NA	NA	NA	MS4A10	0	NA	NA	NA	NA	NA	MS4A10	0.174069	0.125912	0.199844	0.630052	0.52866	NA	MS4A10
MS4A14	1.94874	0.0261956	0.397049	0.0659758	0.947397	NA	MS4A14	0.995521	-0.530786	0.271236	-1.95691	0.0503575	NA	MS4A14	0.973275	-0.858095	0.436266	-1.96691	0.049194	NA	MS4A14
MS4A15	0	NA	NA	NA	NA	NA	MS4A15	0.171987	0.0665179	0.10796	0.616133	0.537807	NA	MS4A15	0.517821	0.434046	0.342757	1.26634	0.205392	NA	MS4A15
MS4A4A	0.354911	0.0132964	0.211022	0.0630096	0.949759	NA	MS4A4A	0.170951	-0.0666742	0.107892	-0.617971	0.536594	NA	MS4A4A	0.339483	0.00532746	0.272212	0.019571	0.984386	NA	MS4A4A
MS4A8B	0.166939	0.091344	0.150595	0.606556	0.544146	NA	MS4A8B	0	NA	NA	NA	NA	NA	MS4A8B	0	NA	NA	NA	NA	NA	MS4A8B
MSH4	0.527737	0.336703	0.271103	1.24197	0.214246	NA	MSH4	0.160611	0.0640414	0.106008	0.604118	0.545765	NA	MSH4	0.323218	0.188714	0.240096	0.785992	0.431872	NA	MSH4
MSLNL	0	NA	NA	NA	NA	NA	MSLNL	0	NA	NA	NA	NA	NA	MSLNL	0.171876	0.125027	0.199189	0.627679	0.530215	NA	MSLNL
MSR1	0.161051	-0.085659	0.148105	-0.578365	0.563017	NA	MSR1	0.170951	-0.0666742	0.107892	-0.617971	0.536594	NA	MSR1	0.165414	-0.12004	0.19662	-0.610516	0.54152	NA	MSR1
MT1DP	0.155999	-0.0839832	0.146722	-0.572395	0.567054	NA	MT1DP	0.163074	-0.0649519	0.106542	-0.609637	0.542102	NA	MT1DP	0.159814	-0.117673	0.194805	-0.604056	0.545806	NA	MT1DP
MT1H	0	NA	NA	NA	NA	NA	MT1H	0.840709	0.440101	0.253007	1.73948	0.08195	NA	MT1H	0.174069	0.125912	0.199844	0.630052	0.52866	NA	MT1H
MT1IP	0	NA	NA	NA	NA	NA	MT1IP	0.164135	0.0648294	0.106634	0.607963	0.543212	NA	MT1IP	0	NA	NA	NA	NA	NA	MT1IP
MT4	0	NA	NA	NA	NA	NA	MT4	0.336122	0.18469	0.174918	1.05587	0.291029	NA	MT4	0	NA	NA	NA	NA	NA	MT4
MTNR1A	0.322938	0.00648737	0.208028	0.031185	0.975122	NA	MTNR1A	0.323686	-0.0008633	0.149579	-0.00577152	0.995395	NA	MTNR1A	0.321424	0.00238928	0.270359	0.00883743	0.992949	NA	MTNR1A
MTVR2	0.639906	0.0113798	0.28722	0.0396206	0.968396	NA	MTVR2	0.658747	0.000968624	0.209497	0.00462357	0.996311	NA	MTVR2	0.319629	-0.183864	0.238401	-0.771239	0.440565	NA	MTVR2
MUC12	0.19386	0.0996539	0.156934	0.635006	0.525425	NA	MUC12	0.171987	0.0665179	0.10796	0.616133	0.537807	NA	MUC12	0	NA	NA	NA	NA	NA	MUC12
MUC17	0	NA	NA	NA	NA	NA	MUC17	0	NA	NA	NA	NA	NA	MUC17	0.343752	0.193395	0.242705	0.796833	0.425548	NA	MUC17
MYBPC1	1.36508	0.473853	0.399377	1.18648	0.235433	NA	MYBPC1	0.338624	-0.186529	0.175297	-1.06407	0.287295	NA	MYBPC1	0.83937	0.145179	0.419376	0.34618	0.729208	NA	MYBPC1
MYBPC2	0.515797	0.335094	0.270597	1.23835	0.215586	NA	MYBPC2	0.160611	0.0640414	0.106008	0.604118	0.545765	NA	MYBPC2	0.345945	0.33607	0.310088	1.08379	0.278458	NA	MYBPC2
MYBPHL	0.548689	0.339284	0.271912	1.24777	0.212115	NA	MYBPHL	0	NA	NA	NA	NA	NA	MYBPHL	0	NA	NA	NA	NA	NA	MYBPHL
MYH13	0.160968	0.0893077	0.14899	0.599419	0.548893	NA	MYH13	0	NA	NA	NA	NA	NA	MYH13	0	NA	NA	NA	NA	NA	MYH13
MYH15	0.19386	0.0996539	0.156934	0.635006	0.525425	NA	MYH15	0	NA	NA	NA	NA	NA	MYH15	0	NA	NA	NA	NA	NA	MYH15
MYH2	0	NA	NA	NA	NA	NA	MYH2	0	NA	NA	NA	NA	NA	MYH2	0.171876	0.125027	0.199189	0.627679	0.530215	NA	MYH2
MYH6	0.960427	-0.316166	0.323432	-0.977534	0.328305	NA	MYH6	1.33376	-0.123657	0.272906	-0.453112	0.650468	NA	MYH6	0.986324	-0.413595	0.404456	-1.0226	0.306498	NA	MYH6
MYH7	0.160496	-0.085477	0.147956	-0.577719	0.563454	NA	MYH7	0.49242	0.0817286	0.204132	0.400372	0.688882	NA	MYH7	0.499887	0.151887	0.355388	0.427382	0.669101	NA	MYH7
MYL4	0.160968	0.0893077	0.14899	0.599419	0.548893	NA	MYL4	0	NA	NA	NA	NA	NA	MYL4	0	NA	NA	NA	NA	NA	MYL4
MYLPF	1.9143	0.283828	0.399926	0.709702	0.477889	NA	MYLPF	1.00549	-0.182116	0.281847	-0.646154	0.51818	NA	MYLPF	0.987131	-0.276118	0.45358	-0.608752	0.542689	NA	MYLPF
MYO18B	0.316968	0.00441903	0.207421	0.0213047	0.983003	NA	MYO18B	0.323686	-0.0008633	0.149579	-0.00577152	0.995395	NA	MYO18B	0.4933	0.153607	0.35514	0.432524	0.66536	NA	MYO18B
MYOCD	0.354828	0.259245	0.242991	1.06689	0.286021	NA	MYOCD	0.164135	0.0648294	0.106634	0.607963	0.543212	NA	MYOCD	0	NA	NA	NA	NA	NA	MYOCD
MYOM2	0.321548	-0.236543	0.237523	-0.995873	0.319312	NA	MYOM2	0.502759	-0.0868495	0.204436	-0.424826	0.670964	NA	MYOM2	0.675568	0.0124825	0.404702	0.0308438	0.975394	NA	MYOM2
MYOM3	0.160968	0.0893077	0.14899	0.599419	0.548893	NA	MYOM3	0.171987	0.0665179	0.10796	0.616133	0.537807	NA	MYOM3	0.161609	0.120689	0.195941	0.615947	0.537929	NA	MYOM3
MYOZ3	0.505859	-0.0512003	0.223979	-0.228594	0.819185	NA	MYOZ3	0.498136	-0.0470587	0.159439	-0.295153	0.767877	NA	MYOZ3	0.319629	-0.183864	0.238401	-0.771239	0.440565	NA	MYOZ3
NALCN	0.354911	0.0132964	0.211022	0.0630096	0.949759	NA	NALCN	0.50355	0.0821838	0.204339	0.402194	0.687541	NA	NALCN	0.165414	-0.12004	0.19662	-0.610516	0.54152	NA	NALCN
NANOS3	0.19386	0.0996539	0.156934	0.635006	0.525425	NA	NANOS3	0	NA	NA	NA	NA	NA	NANOS3	0	NA	NA	NA	NA	NA	NANOS3
NAPSB	0.160968	0.0893077	0.14899	0.599419	0.548893	NA	NAPSB	0	NA	NA	NA	NA	NA	NAPSB	0.174069	0.125912	0.199844	0.630052	0.52866	NA	NAPSB
NAT8L	0.34986	0.015098	0.210607	0.0716881	0.94285	NA	NAT8L	0.828272	0.209065	0.233203	0.89649	0.369991	NA	NAT8L	0.505759	0.15778	0.355566	0.443743	0.657228	NA	NAT8L
NBLA00301	0.155999	-0.0839832	0.146722	-0.572395	0.567054	NA	NBLA00301	0.163074	-0.0649519	0.106542	-0.609637	0.542102	NA	NBLA00301	0.159814	-0.117673	0.194805	-0.604056	0.545806	NA	NBLA00301
NBPF7	0.676931	0.0160441	0.287459	0.0558135	0.95549	NA	NBPF7	0.513889	-0.0494668	0.159679	-0.309788	0.756722	NA	NBPF7	0.502705	-0.0853414	0.288651	-0.295656	0.767493	NA	NBPF7
NCAN	0.19386	0.0996539	0.156934	0.635006	0.525425	NA	NCAN	0	NA	NA	NA	NA	NA	NCAN	0	NA	NA	NA	NA	NA	NCAN
NCF1	0.322103	-0.1361	0.183505	-0.74167	0.458287	NA	NCF1	0.341902	-0.101751	0.131828	-0.771852	0.440202	NA	NCF1	0.848649	0.110658	0.376721	0.29374	0.768957	NA	NCF1
NCF1C	0.682735	0.534647	0.326491	1.63756	0.101514	NA	NCF1C	0.32827	0.0995679	0.130669	0.761988	0.446067	NA	NCF1C	0.323218	0.188714	0.240096	0.785992	0.431872	NA	NCF1C
NCR3	0.160968	0.0893077	0.14899	0.599419	0.548893	NA	NCR3	0.171987	0.0665179	0.10796	0.616133	0.537807	NA	NCR3	0	NA	NA	NA	NA	NA	NCR3
NCRNA00093	0.360799	0.26063	0.243545	1.07015	0.284552	NA	NCRNA00093	0	NA	NA	NA	NA	NA	NCRNA00093	0.171876	0.125027	0.199189	0.627679	0.530215	NA	NCRNA00093
NCRNA00110	0.488875	0.331273	0.26937	1.22981	0.21877	NA	NCRNA00110	0	NA	NA	NA	NA	NA	NCRNA00110	0.161609	0.120689	0.195941	0.615947	0.537929	NA	NCRNA00110
NCRNA00111	0.160968	0.0893077	0.14899	0.599419	0.548893	NA	NCRNA00111	0	NA	NA	NA	NA	NA	NCRNA00111	0	NA	NA	NA	NA	NA	NCRNA00111
NCRNA00112	0	NA	NA	NA	NA	NA	NCRNA00112	0.164135	0.0648294	0.106634	0.607963	0.543212	NA	NCRNA00112	0.171876	0.125027	0.199189	0.627679	0.530215	NA	NCRNA00112
NCRNA00119	0.628967	-0.10818	0.233212	-0.46387	0.642741	NA	NCRNA00119	0.833198	-0.0279409	0.163248	-0.171156	0.864101	NA	NCRNA00119	0.479443	-0.2273	0.261267	-0.869991	0.384306	NA	NCRNA00119
NCRNA00160	0.639434	-0.181329	0.295743	-0.61313	0.53979	NA	NCRNA00160	0.665809	-0.146345	0.21854	-0.669651	0.503081	NA	NCRNA00160	0.981125	0.0112163	0.429826	0.026095	0.979182	NA	NCRNA00160
NCRNA00202	0	NA	NA	NA	NA	NA	NCRNA00202	0.332599	0.184175	0.174703	1.05422	0.291782	NA	NCRNA00202	0	NA	NA	NA	NA	NA	NCRNA00202
NCRNA00203	0.644403	0.0146907	0.323414	0.0454237	0.96377	NA	NCRNA00203	0.659017	-0.00113797	0.209487	-0.00543215	0.995666	NA	NCRNA00203	0.324023	-0.321246	0.306523	-1.04803	0.294623	NA	NCRNA00203
NDST4	0.155999	-0.0839832	0.146722	-0.572395	0.567054	NA	NDST4	0.163074	-0.0649519	0.106542	-0.609637	0.542102	NA	NDST4	0.159814	-0.117673	0.194805	-0.604056	0.545806	NA	NDST4
NEFM	0.321465	0.00281813	0.207863	0.0135576	0.989183	NA	NEFM	0.331808	-0.00111251	0.15002	-0.00741573	0.994083	NA	NEFM	0.164209	-0.119508	0.196236	-0.609002	0.542523	NA	NEFM
NEUROG2	0.155999	-0.0839832	0.146722	-0.572395	0.567054	NA	NEUROG2	0.163074	-0.0649519	0.106542	-0.609637	0.542102	NA	NEUROG2	0.159814	-0.117673	0.194805	-0.604056	0.545806	NA	NEUROG2
NGB	0	NA	NA	NA	NA	NA	NGB	0.164135	0.0648294	0.106634	0.607963	0.543212	NA	NGB	0	NA	NA	NA	NA	NA	NGB
NHLRC4	0.810978	0.0860739	0.299896	0.287013	0.774103	NA	NHLRC4	0.341902	-0.101751	0.131828	-0.771852	0.440202	NA	NHLRC4	0.330829	-0.186486	0.239891	-0.777379	0.436935	NA	NHLRC4
NINJ2	0.644958	0.014498	0.323422	0.0448269	0.964245	NA	NINJ2	1.33102	0.326996	0.301115	1.08595	0.277502	NA	NINJ2	0.499297	-0.134749	0.354729	-0.379864	0.704046	NA	NINJ2
NIPAL4	0.32799	0.00469059	0.208509	0.0224959	0.982052	NA	NIPAL4	1.15737	0.276476	0.243489	1.13548	0.256176	NA	NIPAL4	0.511359	0.154673	0.355771	0.434754	0.663741	NA	NIPAL4
NKAIN2	0.71571	0.217767	0.299009	0.728295	0.466433	NA	NKAIN2	0.495697	0.0807338	0.204204	0.395359	0.692578	NA	NKAIN2	0.339483	0.00532746	0.272212	0.019571	0.984386	NA	NKAIN2
NKAIN3	0.19386	0.0996539	0.156934	0.635006	0.525425	NA	NKAIN3	0	NA	NA	NA	NA	NA	NKAIN3	0	NA	NA	NA	NA	NA	NKAIN3
NKAPL	0.637961	-0.185259	0.295741	-0.626421	0.531039	NA	NKAPL	0.498421	-0.241537	0.196309	-1.23039	0.21855	NA	NKAPL	0.488232	-0.41727	0.33958	-1.22878	0.219153	NA	NKAPL
NKG7	0.166939	0.091344	0.150595	0.606556	0.544146	NA	NKG7	0.171987	0.0665179	0.10796	0.616133	0.537807	NA	NKG7	0.171876	0.125027	0.199189	0.627679	0.530215	NA	NKG7
NLGN1	0.316496	-0.235295	0.236991	-0.992843	0.320786	NA	NLGN1	0.66687	0.000188021	0.239779	0.000784143	0.999374	NA	NLGN1	0.324023	-0.321246	0.306523	-1.04803	0.294623	NA	NLGN1
NLRP11	0.84387	0.126379	0.337992	0.373912	0.70847	NA	NLRP11	0.674501	-0.00276455	0.209336	-0.0132063	0.989463	NA	NLRP11	0.676773	0.00945397	0.364007	0.025972	0.97928	NA	NLRP11
NLRP14	0.160968	0.0893077	0.14899	0.599419	0.548893	NA	NLRP14	0.160611	0.0640414	0.106008	0.604118	0.545765	NA	NLRP14	0.335678	0.333208	0.309024	1.07826	0.280917	NA	NLRP14
NLRP3	0.488403	0.119744	0.279084	0.429061	0.667879	NA	NLRP3	0.495943	0.0481285	0.159417	0.301904	0.762725	NA	NLRP3	0.325818	0.000400005	0.270822	0.001477	0.998822	NA	NLRP3
NLRP4	0.354828	0.259245	0.242991	1.06689	0.286021	NA	NLRP4	0	NA	NA	NA	NA	NA	NLRP4	0.348137	0.194403	0.243261	0.799153	0.424201	NA	NLRP4
NLRP5	0.160496	-0.085477	0.147956	-0.577719	0.563454	NA	NLRP5	0.328285	-0.00199208	0.149833	-0.0132953	0.989392	NA	NLRP5	0.164209	-0.119508	0.196236	-0.609002	0.542523	NA	NLRP5
NLRP6	0.644958	0.014498	0.323422	0.0448269	0.964245	NA	NLRP6	0.506013	-0.0835752	0.204521	-0.408638	0.682805	NA	NLRP6	0.499297	-0.134749	0.354729	-0.379864	0.704046	NA	NLRP6
NLRP7	0.322938	0.00648737	0.208028	0.031185	0.975122	NA	NLRP7	0.163074	-0.0649519	0.106542	-0.609637	0.542102	NA	NLRP7	0.159814	-0.117673	0.194805	-0.604056	0.545806	NA	NLRP7
NMBR	0.327907	0.252907	0.240413	1.05197	0.292815	NA	NMBR	0	NA	NA	NA	NA	NA	NMBR	0.82858	0.597587	0.384349	1.5548	0.119993	NA	NMBR
NMUR1	0.677295	0.0248126	0.323905	0.0766047	0.938938	NA	NMUR1	0.663347	-0.000662353	0.23977	-0.00276245	0.997796	NA	NMUR1	0.82131	0.144094	0.419601	0.343408	0.731292	NA	NMUR1
NOS1	0	NA	NA	NA	NA	NA	NOS1	0	NA	NA	NA	NA	NA	NOS1	0.171876	0.125027	0.199189	0.627679	0.530215	NA	NOS1
NOVA2	0.477464	-0.101691	0.277363	-0.366633	0.713893	NA	NOVA2	0.674723	0.00257987	0.209326	0.0123246	0.990167	NA	NOVA2	0.324023	-0.321246	0.306523	-1.04803	0.294623	NA	NOVA2
NOX5	0.161051	-0.085659	0.148105	-0.578365	0.563017	NA	NOX5	1.80686	0.611948	0.308756	1.98198	0.0474817	NA	NOX5	0.501092	0.15123	0.355435	0.42548	0.670487	NA	NOX5
NPAS4	0	NA	NA	NA	NA	NA	NPAS4	0.164135	0.0648294	0.106634	0.607963	0.543212	NA	NPAS4	0	NA	NA	NA	NA	NA	NPAS4
NPBWR1	0.488403	0.119744	0.279084	0.429061	0.667879	NA	NPBWR1	0.331808	-0.00111251	0.15002	-0.00741573	0.994083	NA	NPBWR1	0.325818	0.000400005	0.270822	0.001477	0.998822	NA	NPBWR1
NPFFR1	0	NA	NA	NA	NA	NA	NPFFR1	0	NA	NA	NA	NA	NA	NPFFR1	0.174069	0.125912	0.199844	0.630052	0.52866	NA	NPFFR1
NPFFR2	0.961371	0.0163981	0.348033	0.0471164	0.96242	NA	NPFFR2	0.493822	-0.241225	0.196209	-1.22943	0.21891	NA	NPFFR2	0.483837	-0.416564	0.339384	-1.22741	0.219668	NA	NPFFR2
NPHS1	0.160496	-0.085477	0.147956	-0.577719	0.563454	NA	NPHS1	0.331808	-0.00111251	0.15002	-0.00741573	0.994083	NA	NPHS1	0.325818	0.000400005	0.270822	0.001477	0.998822	NA	NPHS1
NPPA	0.34986	0.015098	0.210607	0.0716881	0.94285	NA	NPPA	0.163074	-0.0649519	0.106542	-0.609637	0.542102	NA	NPPA	0.159814	-0.117673	0.194805	-0.604056	0.545806	NA	NPPA
NPPB	0.554659	0.340016	0.272138	1.24942	0.21151	NA	NPPB	0	NA	NA	NA	NA	NA	NPPB	0.171876	0.125027	0.199189	0.627679	0.530215	NA	NPPB
NPPC	0.84873	0.0955317	0.299584	0.318881	0.749817	NA	NPPC	0.335347	-0.101006	0.131376	-0.76883	0.441994	NA	NPPC	0.328417	-0.185939	0.239579	-0.776106	0.437686	NA	NPPC
NPTX2	0.320993	-0.13589	0.183376	-0.741042	0.458668	NA	NPTX2	0.679322	0.001335	0.161352	0.00827384	0.993399	NA	NPTX2	0.328417	-0.185939	0.239579	-0.776106	0.437686	NA	NPTX2
NPY1R	1.29085	0.190844	0.294694	0.6476	0.517244	NA	NPY1R	0.510612	-0.0844287	0.204595	-0.412663	0.679854	NA	NPY1R	0.501499	-0.137396	0.354781	-0.38727	0.698557	NA	NPY1R
NPY2R	0	NA	NA	NA	NA	NA	NPY2R	0.171987	0.0665179	0.10796	0.616133	0.537807	NA	NPY2R	0	NA	NA	NA	NA	NA	NPY2R
NPY6R	0.160968	0.0893077	0.14899	0.599419	0.548893	NA	NPY6R	0	NA	NA	NA	NA	NA	NPY6R	0.171876	0.125027	0.199189	0.627679	0.530215	NA	NPY6R
NRG3	0.166939	0.091344	0.150595	0.606556	0.544146	NA	NRG3	0	NA	NA	NA	NA	NA	NRG3	0	NA	NA	NA	NA	NA	NRG3
NT5C1A	0	NA	NA	NA	NA	NA	NT5C1A	0	NA	NA	NA	NA	NA	NT5C1A	0.171876	0.125027	0.199189	0.627679	0.530215	NA	NT5C1A
NTF4	0.799095	-0.590745	0.342849	-1.72305	0.0848798	NA	NTF4	1.00446	-0.354682	0.2759	-1.28555	0.198601	NA	NTF4	0.81906	-0.771147	0.423732	-1.81989	0.0687751	NA	NTF4
NTNG1	0.160968	0.0893077	0.14899	0.599419	0.548893	NA	NTNG1	0.164135	0.0648294	0.106634	0.607963	0.543212	NA	NTNG1	0.507554	0.549837	0.377411	1.45687	0.145153	NA	NTNG1
NTS	0	NA	NA	NA	NA	NA	NTS	0	NA	NA	NA	NA	NA	NTS	0.161609	0.120689	0.195941	0.615947	0.537929	NA	NTS
NTSR2	0	NA	NA	NA	NA	NA	NTSR2	0.171987	0.0665179	0.10796	0.616133	0.537807	NA	NTSR2	0.174069	0.125912	0.199844	0.630052	0.52866	NA	NTSR2
NUDT10	0.321465	0.00281813	0.207863	0.0135576	0.989183	NA	NUDT10	0.167674	-0.0659702	0.107343	-0.614576	0.538835	NA	NUDT10	0.164209	-0.119508	0.196236	-0.609002	0.542523	NA	NUDT10
NUDT9P1	0.160968	0.0893077	0.14899	0.599419	0.548893	NA	NUDT9P1	0.164135	0.0648294	0.106634	0.607963	0.543212	NA	NUDT9P1	0.171876	0.125027	0.199189	0.627679	0.530215	NA	NUDT9P1
NUP210L	0.708713	0.0179325	0.230598	0.0777652	0.938015	NA	NUP210L	0.335347	-0.101006	0.131376	-0.76883	0.441994	NA	NUP210L	0.823512	0.105119	0.377339	0.278579	0.780568	NA	NUP210L
NXF2B	0.327435	0.00488557	0.208457	0.0234369	0.981302	NA	NXF2B	0.167674	-0.0659702	0.107343	-0.614576	0.538835	NA	NXF2B	0.164209	-0.119508	0.196236	-0.609002	0.542523	NA	NXF2B
NXF3	0.655897	0.206853	0.298423	0.693151	0.488215	NA	NXF3	0.656308	0.143899	0.218305	0.659165	0.50979	NA	NXF3	0.511359	0.154673	0.355771	0.434754	0.663741	NA	NXF3
NXN	0.482599	-0.309094	0.26547	-1.16433	0.244291	NA	NXN	1.18967	0.0619653	0.259774	0.238535	0.811466	NA	NXN	0.828522	-0.126226	0.418964	-0.301281	0.7632	NA	NXN
OBP2A	0.481489	-0.170154	0.202747	-0.839244	0.401332	NA	OBP2A	1.33588	0.122175	0.27258	0.448218	0.653996	NA	OBP2A	0.666695	-0.140829	0.298428	-0.471903	0.636996	NA	OBP2A
OBP2B	0	NA	NA	NA	NA	NA	OBP2B	0.343975	0.101353	0.131755	0.769254	0.441743	NA	OBP2B	0	NA	NA	NA	NA	NA	OBP2B
OCM	0.19386	0.0996539	0.156934	0.635006	0.525425	NA	OCM	0	NA	NA	NA	NA	NA	OCM	0	NA	NA	NA	NA	NA	OCM
OCM2	0.166939	0.091344	0.150595	0.606556	0.544146	NA	OCM2	0.160611	0.0640414	0.106008	0.604118	0.545765	NA	OCM2	0	NA	NA	NA	NA	NA	OCM2
ODF1	0	NA	NA	NA	NA	NA	ODF1	0.164135	0.0648294	0.106634	0.607963	0.543212	NA	ODF1	0	NA	NA	NA	NA	NA	ODF1
ODF3	0.327907	0.252907	0.240413	1.05197	0.292815	NA	ODF3	0	NA	NA	NA	NA	NA	ODF3	0	NA	NA	NA	NA	NA	ODF3
ODF3L1	0.161051	-0.085659	0.148105	-0.578365	0.563017	NA	ODF3L1	0.170951	-0.0666742	0.107892	-0.617971	0.536594	NA	ODF3L1	0.501092	0.15123	0.355435	0.42548	0.670487	NA	ODF3L1
ODF4	1.1239	-0.0649269	0.351074	-0.184938	0.853278	NA	ODF4	1.4738	0.0517438	0.272505	0.189882	0.849402	NA	ODF4	0.816733	-0.31822	0.38431	-0.828031	0.407653	NA	ODF4
OGN	0.316496	-0.235295	0.236991	-0.992843	0.320786	NA	OGN	0.494883	-0.0853903	0.204299	-0.417967	0.675971	NA	OGN	0.485632	-0.140942	0.354176	-0.397943	0.690672	NA	OGN
OIT3	0.160968	0.0893077	0.14899	0.599419	0.548893	NA	OIT3	0	NA	NA	NA	NA	NA	OIT3	0.348137	0.194403	0.243261	0.799153	0.424201	NA	OIT3
OLFM1	0.161051	-0.085659	0.148105	-0.578365	0.563017	NA	OLFM1	1.16794	0.407422	0.284026	1.43445	0.151443	NA	OLFM1	0.339483	0.00532746	0.272212	0.019571	0.984386	NA	OLFM1
OLFML3	0.904518	0.282653	0.308118	0.917354	0.358957	NA	OLFML3	0.495673	0.0846202	0.204175	0.414449	0.678545	NA	OLFML3	0.159814	-0.117673	0.194805	-0.604056	0.545806	NA	OLFML3
OMG	0.161051	-0.085659	0.148105	-0.578365	0.563017	NA	OMG	0.652785	0.0767607	0.164772	0.465861	0.641315	NA	OMG	0.511359	0.154673	0.355771	0.434754	0.663741	NA	OMG
OMP	0.989219	0.315058	0.31416	1.00286	0.31593	NA	OMP	0.328285	-0.00199208	0.149833	-0.0132953	0.989392	NA	OMP	0.499887	0.151887	0.355388	0.427382	0.669101	NA	OMP
OPN4	0.161051	-0.085659	0.148105	-0.578365	0.563017	NA	OPN4	0.331562	-0.00277957	0.150012	-0.018529	0.985217	NA	OPN4	0.165414	-0.12004	0.19662	-0.610516	0.54152	NA	OPN4
OPRD1	0.548772	0.0853292	0.227246	0.375493	0.707294	NA	OPRD1	0.50355	0.0821838	0.204339	0.402194	0.687541	NA	OPRD1	0.165414	-0.12004	0.19662	-0.610516	0.54152	NA	OPRD1
OPRK1	0.155999	-0.0839832	0.146722	-0.572395	0.567054	NA	OPRK1	0.163074	-0.0649519	0.106542	-0.609637	0.542102	NA	OPRK1	0.679828	0.268895	0.376211	0.714747	0.474765	NA	OPRK1
OR10A2	0	NA	NA	NA	NA	NA	OR10A2	0	NA	NA	NA	NA	NA	OR10A2	0.161609	0.120689	0.195941	0.615947	0.537929	NA	OR10A2
OR10H1	0	NA	NA	NA	NA	NA	OR10H1	0.171987	0.0665179	0.10796	0.616133	0.537807	NA	OR10H1	0.174069	0.125912	0.199844	0.630052	0.52866	NA	OR10H1
OR11A1	0.322938	0.00648737	0.208028	0.031185	0.975122	NA	OR11A1	0.163074	-0.0649519	0.106542	-0.609637	0.542102	NA	OR11A1	0.333883	0.00785524	0.271665	0.0289152	0.976932	NA	OR11A1
OR11H1	0.161051	-0.085659	0.148105	-0.578365	0.563017	NA	OR11H1	0.170951	-0.0666742	0.107892	-0.617971	0.536594	NA	OR11H1	0.165414	-0.12004	0.19662	-0.610516	0.54152	NA	OR11H1
OR11H12	0.161051	-0.085659	0.148105	-0.578365	0.563017	NA	OR11H12	0.170951	-0.0666742	0.107892	-0.617971	0.536594	NA	OR11H12	0.165414	-0.12004	0.19662	-0.610516	0.54152	NA	OR11H12
OR11H4	0.160968	0.0893077	0.14899	0.599419	0.548893	NA	OR11H4	0	NA	NA	NA	NA	NA	OR11H4	0	NA	NA	NA	NA	NA	OR11H4
OR12D2	0.648983	-0.183356	0.29585	-0.619759	0.535417	NA	OR12D2	0.506298	-0.242049	0.196473	-1.23197	0.217959	NA	OR12D2	0.493832	-0.418152	0.339823	-1.2305	0.21851	NA	OR12D2
OR12D3	0.160968	0.0893077	0.14899	0.599419	0.548893	NA	OR12D3	0	NA	NA	NA	NA	NA	OR12D3	0	NA	NA	NA	NA	NA	OR12D3
OR13A1	0.321937	0.142634	0.185489	0.768963	0.441915	NA	OR13A1	0.336122	0.18469	0.174918	1.05587	0.291029	NA	OR13A1	0.853499	0.797479	0.425935	1.8723	0.061165	NA	OR13A1
OR13G1	0	NA	NA	NA	NA	NA	OR13G1	0	NA	NA	NA	NA	NA	OR13G1	0.174069	0.125912	0.199844	0.630052	0.52866	NA	OR13G1
OR13J1	0.32202	0.00262326	0.207917	0.0126169	0.989933	NA	OR13J1	0.170951	-0.0666742	0.107892	-0.617971	0.536594	NA	OR13J1	0.165414	-0.12004	0.19662	-0.610516	0.54152	NA	OR13J1
OR1J1	0.354911	0.0132964	0.211022	0.0630096	0.949759	NA	OR1J1	0.342938	1.07036e-06	0.150595	7.10757e-06	0.999994	NA	OR1J1	0.509166	0.0954545	0.289606	0.329602	0.741701	NA	OR1J1
OR1J2	0.327435	0.00488557	0.208457	0.0234369	0.981302	NA	OR1J2	1.01191	0.249188	0.239648	1.03981	0.298429	NA	OR1J2	0.858291	0.342439	0.385492	0.888316	0.374371	NA	OR1J2
OR1J4	0.160968	0.0893077	0.14899	0.599419	0.548893	NA	OR1J4	0.164135	0.0648294	0.106634	0.607963	0.543212	NA	OR1J4	0	NA	NA	NA	NA	NA	OR1J4
OR1L3	0	NA	NA	NA	NA	NA	OR1L3	0.171987	0.0665179	0.10796	0.616133	0.537807	NA	OR1L3	0.174069	0.125912	0.199844	0.630052	0.52866	NA	OR1L3
OR1L8	0	NA	NA	NA	NA	NA	OR1L8	0	NA	NA	NA	NA	NA	OR1L8	0.345945	0.33607	0.310088	1.08379	0.278458	NA	OR1L8
OR1Q1	0	NA	NA	NA	NA	NA	OR1Q1	0.164135	0.0648294	0.106634	0.607963	0.543212	NA	OR1Q1	0.171876	0.125027	0.199189	0.627679	0.530215	NA	OR1Q1
OR2A1	0.70974	0.216664	0.29898	0.724677	0.46865	NA	OR2A1	0.671208	0.145744	0.21824	0.667815	0.504252	NA	OR2A1	0.83677	0.364508	0.396724	0.918794	0.358203	NA	OR2A1
OR2A2	0.166939	0.091344	0.150595	0.606556	0.544146	NA	OR2A2	0	NA	NA	NA	NA	NA	OR2A2	0	NA	NA	NA	NA	NA	OR2A2
OR2AE1	0.321937	0.142634	0.185489	0.768963	0.441915	NA	OR2AE1	0.160611	0.0640414	0.106008	0.604118	0.545765	NA	OR2AE1	0	NA	NA	NA	NA	NA	OR2AE1
OR2AG1	0	NA	NA	NA	NA	NA	OR2AG1	0.160611	0.0640414	0.106008	0.604118	0.545765	NA	OR2AG1	0	NA	NA	NA	NA	NA	OR2AG1
OR2C1	0.327435	0.00488557	0.208457	0.0234369	0.981302	NA	OR2C1	0.339661	0.000788419	0.150429	0.00524114	0.995818	NA	OR2C1	0.164209	-0.119508	0.196236	-0.609002	0.542523	NA	OR2C1
OR2D2	0.478937	-0.0607811	0.223355	-0.272128	0.785524	NA	OR2D2	0.326148	-0.100002	0.130764	-0.764748	0.444422	NA	OR2D2	0.319629	-0.183864	0.238401	-0.771239	0.440565	NA	OR2D2
OR2H1	0.477547	-0.400612	0.297556	-1.34634	0.178192	NA	OR2H1	0.673686	-0.192625	0.244961	-0.78635	0.431662	NA	OR2H1	0.835382	-0.138522	0.440243	-0.31465	0.753028	NA	OR2H1
OR2J2	0.320993	-0.13589	0.183376	-0.741042	0.458668	NA	OR2J2	0.335347	-0.101006	0.131376	-0.76883	0.441994	NA	OR2J2	0.328417	-0.185939	0.239579	-0.776106	0.437686	NA	OR2J2
OR2J3	0.317051	-0.235432	0.23705	-0.993176	0.320624	NA	OR2J3	0.506013	-0.0835752	0.204521	-0.408638	0.682805	NA	OR2J3	0.499297	-0.134749	0.354729	-0.379864	0.704046	NA	OR2J3
OR2K2	0.19386	0.0996539	0.156934	0.635006	0.525425	NA	OR2K2	0	NA	NA	NA	NA	NA	OR2K2	0	NA	NA	NA	NA	NA	OR2K2
OR4N2	0.19386	0.0996539	0.156934	0.635006	0.525425	NA	OR4N2	0.164135	0.0648294	0.106634	0.607963	0.543212	NA	OR4N2	0.161609	0.120689	0.195941	0.615947	0.537929	NA	OR4N2
OR4N4	0.904518	0.282653	0.308118	0.917354	0.358957	NA	OR4N4	0.651955	0.147238	0.218313	0.674437	0.500033	NA	OR4N4	0.644642	0.150758	0.29968	0.503065	0.614918	NA	OR4N4
OR4N5	0	NA	NA	NA	NA	NA	OR4N5	0.160611	0.0640414	0.106008	0.604118	0.545765	NA	OR4N5	0	NA	NA	NA	NA	NA	OR4N5
OR51B2	0.320993	-0.13589	0.183376	-0.741042	0.458668	NA	OR51B2	0.679322	0.001335	0.161352	0.00827384	0.993399	NA	OR51B2	0.502486	-0.0835603	0.288579	-0.289558	0.772154	NA	OR51B2
OR51B6	0	NA	NA	NA	NA	NA	OR51B6	0.321223	0.0987897	0.130192	0.758802	0.447971	NA	OR51B6	0	NA	NA	NA	NA	NA	OR51B6
OR51E2	0	NA	NA	NA	NA	NA	OR51E2	0.160611	0.0640414	0.106008	0.604118	0.545765	NA	OR51E2	0	NA	NA	NA	NA	NA	OR51E2
OR51I2	0.481961	-0.0652825	0.223654	-0.291891	0.77037	NA	OR51I2	0.335347	-0.101006	0.131376	-0.76883	0.441994	NA	OR51I2	0.502486	-0.0835603	0.288579	-0.289558	0.772154	NA	OR51I2
OR51Q1	0	NA	NA	NA	NA	NA	OR51Q1	0.160611	0.0640414	0.106008	0.604118	0.545765	NA	OR51Q1	0	NA	NA	NA	NA	NA	OR51Q1
OR52D1	0.160968	0.0893077	0.14899	0.599419	0.548893	NA	OR52D1	0	NA	NA	NA	NA	NA	OR52D1	0	NA	NA	NA	NA	NA	OR52D1
OR52E2	0	NA	NA	NA	NA	NA	OR52E2	0.171987	0.0665179	0.10796	0.616133	0.537807	NA	OR52E2	0	NA	NA	NA	NA	NA	OR52E2
OR52E4	0.155999	-0.0839832	0.146722	-0.572395	0.567054	NA	OR52E4	0.163074	-0.0649519	0.106542	-0.609637	0.542102	NA	OR52E4	0.159814	-0.117673	0.194805	-0.604056	0.545806	NA	OR52E4
OR52E6	0.320993	-0.13589	0.183376	-0.741042	0.458668	NA	OR52E6	1.17253	0.146909	0.233227	0.629898	0.528761	NA	OR52E6	0.823512	0.105119	0.377339	0.278579	0.780568	NA	OR52E6
OR52E8	0.166939	0.091344	0.150595	0.606556	0.544146	NA	OR52E8	0	NA	NA	NA	NA	NA	OR52E8	0	NA	NA	NA	NA	NA	OR52E8
OR52H1	0.161051	-0.085659	0.148105	-0.578365	0.563017	NA	OR52H1	0.170951	-0.0666742	0.107892	-0.617971	0.536594	NA	OR52H1	0.165414	-0.12004	0.19662	-0.610516	0.54152	NA	OR52H1
OR52I1	0	NA	NA	NA	NA	NA	OR52I1	0.171987	0.0665179	0.10796	0.616133	0.537807	NA	OR52I1	0	NA	NA	NA	NA	NA	OR52I1
OR52N1	0.19386	0.0996539	0.156934	0.635006	0.525425	NA	OR52N1	0	NA	NA	NA	NA	NA	OR52N1	0	NA	NA	NA	NA	NA	OR52N1
OR52N2	1.01025	0.259028	0.373491	0.693531	0.487976	NA	OR52N2	0.663371	-0.00431222	0.239769	-0.0179849	0.985651	NA	OR52N2	0.329623	-0.32285	0.307134	-1.05117	0.293181	NA	OR52N2
OR52N5	0	NA	NA	NA	NA	NA	OR52N5	0.336122	0.18469	0.174918	1.05587	0.291029	NA	OR52N5	0.174069	0.125912	0.199844	0.630052	0.52866	NA	OR52N5
OR52W1	0.19386	0.0996539	0.156934	0.635006	0.525425	NA	OR52W1	0	NA	NA	NA	NA	NA	OR52W1	0.161609	0.120689	0.195941	0.615947	0.537929	NA	OR52W1
OR56A3	0	NA	NA	NA	NA	NA	OR56A3	0.336122	0.18469	0.174918	1.05587	0.291029	NA	OR56A3	0.333485	0.332595	0.308794	1.07708	0.281445	NA	OR56A3
OR56B1	0.161051	-0.085659	0.148105	-0.578365	0.563017	NA	OR56B1	0.170951	-0.0666742	0.107892	-0.617971	0.536594	NA	OR56B1	0.165414	-0.12004	0.19662	-0.610516	0.54152	NA	OR56B1
OR56B4	0.548689	0.339284	0.271912	1.24777	0.212115	NA	OR56B4	0.496734	0.313331	0.22134	1.41561	0.15689	NA	OR56B4	0.161609	0.120689	0.195941	0.615947	0.537929	NA	OR56B4
OR5B2	0	NA	NA	NA	NA	NA	OR5B2	0	NA	NA	NA	NA	NA	OR5B2	0.171876	0.125027	0.199189	0.627679	0.530215	NA	OR5B2
OR5H2	0.19386	0.0996539	0.156934	0.635006	0.525425	NA	OR5H2	0	NA	NA	NA	NA	NA	OR5H2	0	NA	NA	NA	NA	NA	OR5H2
OR6B2	0.327907	0.252907	0.240413	1.05197	0.292815	NA	OR6B2	0.488881	0.238751	0.195713	1.2199	0.222503	NA	OR6B2	0	NA	NA	NA	NA	NA	OR6B2
OR6W1P	0.321465	0.00281813	0.207863	0.0135576	0.989183	NA	OR6W1P	0.167674	-0.0659702	0.107343	-0.614576	0.538835	NA	OR6W1P	0.164209	-0.119508	0.196236	-0.609002	0.542523	NA	OR6W1P
OR7A5	0.483989	-0.0992614	0.277632	-0.357528	0.720696	NA	OR7A5	0.334025	-0.185862	0.17502	-1.06195	0.288258	NA	OR7A5	0.325229	-0.321592	0.306655	-1.04871	0.294312	NA	OR7A5
OR7E156P	0.333877	0.144988	0.186887	0.775805	0.437864	NA	OR7E156P	0.164135	0.0648294	0.106634	0.607963	0.543212	NA	OR7E156P	0.335678	0.333208	0.309024	1.07826	0.280917	NA	OR7E156P
OR7E24	0.161051	-0.085659	0.148105	-0.578365	0.563017	NA	OR7E24	0.170951	-0.0666742	0.107892	-0.617971	0.536594	NA	OR7E24	0.165414	-0.12004	0.19662	-0.610516	0.54152	NA	OR7E24
OR8A1	0.160968	0.0893077	0.14899	0.599419	0.548893	NA	OR8A1	0.160611	0.0640414	0.106008	0.604118	0.545765	NA	OR8A1	0.323218	0.188714	0.240096	0.785992	0.431872	NA	OR8A1
OR8B12	0	NA	NA	NA	NA	NA	OR8B12	0	NA	NA	NA	NA	NA	OR8B12	0.171876	0.125027	0.199189	0.627679	0.530215	NA	OR8B12
OR8D1	0.155999	-0.0839832	0.146722	-0.572395	0.567054	NA	OR8D1	0.163074	-0.0649519	0.106542	-0.609637	0.542102	NA	OR8D1	0.159814	-0.117673	0.194805	-0.604056	0.545806	NA	OR8D1
OR8D2	0.166939	0.091344	0.150595	0.606556	0.544146	NA	OR8D2	0.171987	0.0665179	0.10796	0.616133	0.537807	NA	OR8D2	0.174069	0.125912	0.199844	0.630052	0.52866	NA	OR8D2
OR8G2	0.316496	-0.235295	0.236991	-0.992843	0.320786	NA	OR8G2	0.330748	-0.185385	0.17482	-1.06043	0.288949	NA	OR8G2	0.324023	-0.321246	0.306523	-1.04803	0.294623	NA	OR8G2
OR8G5	0.64293	0.00235876	0.229954	0.0102575	0.991816	NA	OR8G5	0.507335	-0.0484723	0.15957	-0.303768	0.761305	NA	OR8G5	0.672169	0.0060608	0.293841	0.0206261	0.983544	NA	OR8G5
OR9A2	0.160496	-0.085477	0.147956	-0.577719	0.563454	NA	OR9A2	0.167674	-0.0659702	0.107343	-0.614576	0.538835	NA	OR9A2	0.164209	-0.119508	0.196236	-0.609002	0.542523	NA	OR9A2
OSMR	0	NA	NA	NA	NA	NA	OSMR	0.171987	0.0665179	0.10796	0.616133	0.537807	NA	OSMR	0.161609	0.120689	0.195941	0.615947	0.537929	NA	OSMR
OSR1	0.915457	0.469507	0.308451	1.52215	0.127973	NA	OSR1	0.32827	0.0995679	0.130669	0.761988	0.446067	NA	OSR1	0.335678	0.333208	0.309024	1.07826	0.280917	NA	OSR1
OSTBETA	0	NA	NA	NA	NA	NA	OSTBETA	1.13837	0.397034	0.240598	1.6502	0.0989025	NA	OSTBETA	0.517821	0.434046	0.342757	1.26634	0.205392	NA	OSTBETA
OTOA	0.160968	0.0893077	0.14899	0.599419	0.548893	NA	OTOA	0	NA	NA	NA	NA	NA	OTOA	0	NA	NA	NA	NA	NA	OTOA
OTUD6A	0.19386	0.0996539	0.156934	0.635006	0.525425	NA	OTUD6A	0.160611	0.0640414	0.106008	0.604118	0.545765	NA	OTUD6A	0	NA	NA	NA	NA	NA	OTUD6A
OVCH2	0.32799	0.00469059	0.208509	0.0224959	0.982052	NA	OVCH2	0.170951	-0.0666742	0.107892	-0.617971	0.536594	NA	OVCH2	0.488633	0.0895372	0.288823	0.310007	0.756555	NA	OVCH2
OXT	0	NA	NA	NA	NA	NA	OXT	0.164135	0.0648294	0.106634	0.607963	0.543212	NA	OXT	0	NA	NA	NA	NA	NA	OXT
P2RX1	0.515325	0.126737	0.280148	0.452395	0.650985	NA	P2RX1	0.331808	-0.00111251	0.15002	-0.00741573	0.994083	NA	P2RX1	0.856098	0.368181	0.396339	0.928955	0.352912	NA	P2RX1
P2RX3	0	NA	NA	NA	NA	NA	P2RX3	0	NA	NA	NA	NA	NA	P2RX3	0.171876	0.125027	0.199189	0.627679	0.530215	NA	P2RX3
P2RY1	0.161051	-0.085659	0.148105	-0.578365	0.563017	NA	P2RY1	0.335086	-0.00189995	0.150195	-0.0126499	0.989907	NA	P2RY1	0.165414	-0.12004	0.19662	-0.610516	0.54152	NA	P2RY1
P2RY14	0.161051	-0.085659	0.148105	-0.578365	0.563017	NA	P2RY14	0.170951	-0.0666742	0.107892	-0.617971	0.536594	NA	P2RY14	0.165414	-0.12004	0.19662	-0.610516	0.54152	NA	P2RY14
P2RY4	0.676848	0.210732	0.298717	0.705458	0.480525	NA	P2RY4	0.170951	-0.0666742	0.107892	-0.617971	0.536594	NA	P2RY4	0.339483	0.00532746	0.272212	0.019571	0.984386	NA	P2RY4
PABPC1P2	0.161051	-0.085659	0.148105	-0.578365	0.563017	NA	PABPC1P2	0.170951	-0.0666742	0.107892	-0.617971	0.536594	NA	PABPC1P2	0.327024	-0.000137468	0.270948	-0.000507362	0.999595	NA	PABPC1P2
PABPC5	0.19386	0.0996539	0.156934	0.635006	0.525425	NA	PABPC5	0.160611	0.0640414	0.106008	0.604118	0.545765	NA	PABPC5	0	NA	NA	NA	NA	NA	PABPC5
PACRG	0.160968	0.0893077	0.14899	0.599419	0.548893	NA	PACRG	0.160611	0.0640414	0.106008	0.604118	0.545765	NA	PACRG	0	NA	NA	NA	NA	NA	PACRG
PADI4	0	NA	NA	NA	NA	NA	PADI4	0	NA	NA	NA	NA	NA	PADI4	0.669163	0.671089	0.403769	1.66206	0.0965002	NA	PADI4
PADI6	1.17278	0.107614	0.350774	0.306791	0.759002	NA	PADI6	0.833246	-0.0611248	0.21797	-0.280427	0.77915	NA	PADI6	0.662519	-0.244263	0.374886	-0.651567	0.514681	NA	PADI6
PAGE4	0	NA	NA	NA	NA	NA	PAGE4	0.171987	0.0665179	0.10796	0.616133	0.537807	NA	PAGE4	0.323218	0.188714	0.240096	0.785992	0.431872	NA	PAGE4
PALM3	0.643096	-0.382411	0.28905	-1.32299	0.185838	NA	PALM3	1.16261	-0.0756561	0.269568	-0.280657	0.778974	NA	PALM3	0.820855	-0.352018	0.395065	-0.891038	0.372909	NA	PALM3
PANX3	0.32202	0.00262326	0.207917	0.0126169	0.989933	NA	PANX3	0.170951	-0.0666742	0.107892	-0.617971	0.536594	NA	PANX3	0.165414	-0.12004	0.19662	-0.610516	0.54152	NA	PANX3
PAPL	0	NA	NA	NA	NA	NA	PAPL	0.171987	0.0665179	0.10796	0.616133	0.537807	NA	PAPL	0	NA	NA	NA	NA	NA	PAPL
PAPPA2	1.01073	0.478573	0.366494	1.30582	0.191615	NA	PAPPA2	0.50355	0.0821838	0.204339	0.402194	0.687541	NA	PAPPA2	0.650242	0.147444	0.299393	0.492476	0.622383	NA	PAPPA2
PARVG	0.161051	-0.085659	0.148105	-0.578365	0.563017	NA	PARVG	0.170951	-0.0666742	0.107892	-0.617971	0.536594	NA	PARVG	0.165414	-0.12004	0.19662	-0.610516	0.54152	NA	PARVG
PAX1	0.161051	-0.085659	0.148105	-0.578365	0.563017	NA	PAX1	0.170951	-0.0666742	0.107892	-0.617971	0.536594	NA	PAX1	0.327024	-0.000137468	0.270948	-0.000507362	0.999595	NA	PAX1
PAX2	0	NA	NA	NA	NA	NA	PAX2	0	NA	NA	NA	NA	NA	PAX2	0.174069	0.125912	0.199844	0.630052	0.52866	NA	PAX2
PBOV1	1.52605	0.560466	0.406412	1.37906	0.167876	NA	PBOV1	0.510612	-0.0844287	0.204595	-0.412663	0.679854	NA	PBOV1	0.834984	0.143865	0.419428	0.343003	0.731596	NA	PBOV1
PCA3	0.160496	-0.085477	0.147956	-0.577719	0.563454	NA	PCA3	0.167674	-0.0659702	0.107343	-0.614576	0.538835	NA	PCA3	0.164209	-0.119508	0.196236	-0.609002	0.542523	NA	PCA3
PCBP3	0	NA	NA	NA	NA	NA	PCBP3	0.32827	0.0995679	0.130669	0.761988	0.446067	NA	PCBP3	0	NA	NA	NA	NA	NA	PCBP3
PCDH11X	0.715627	0.537356	0.326969	1.64345	0.10029	NA	PCDH11X	0.324746	0.183022	0.174219	1.05053	0.293474	NA	PCDH11X	0.818313	0.539242	0.369837	1.45805	0.144826	NA	PCDH11X
PCDH11Y	0.34986	0.015098	0.210607	0.0716881	0.94285	NA	PCDH11Y	0.323686	-0.0008633	0.149579	-0.00577152	0.995395	NA	PCDH11Y	0.4933	0.153607	0.35514	0.432524	0.66536	NA	PCDH11Y
PCDH8	0.482433	0.0712732	0.224539	0.31742	0.750925	NA	PCDH8	0.667931	0.146935	0.218251	0.673237	0.500797	NA	PCDH8	0.325818	0.000400005	0.270822	0.001477	0.998822	NA	PCDH8
PCDHA9	0	NA	NA	NA	NA	NA	PCDHA9	0.32827	0.0995679	0.130669	0.761988	0.446067	NA	PCDHA9	0	NA	NA	NA	NA	NA	PCDHA9
PCDHB1	0.644122	-0.110782	0.2336	-0.474238	0.63533	NA	PCDHB1	0.841122	-0.033795	0.163469	-0.206737	0.836215	NA	PCDHB1	0.819461	-0.05949	0.298173	-0.199515	0.84186	NA	PCDHB1
PCDHB11	0.521295	0.128379	0.280355	0.457916	0.647013	NA	PCDHB11	0.49242	0.0817286	0.204132	0.400372	0.688882	NA	PCDHB11	0.831179	0.364761	0.396824	0.919202	0.35799	NA	PCDHB11
PCDHB12	0.354357	0.0134919	0.210977	0.0639497	0.94901	NA	PCDHB12	1.15762	0.408756	0.28422	1.43817	0.150386	NA	PCDHB12	0.510153	0.155332	0.355727	0.43666	0.662358	NA	PCDHB12
PCDHB17	0.166939	0.091344	0.150595	0.606556	0.544146	NA	PCDHB17	0	NA	NA	NA	NA	NA	PCDHB17	0.161609	0.120689	0.195941	0.615947	0.537929	NA	PCDHB17
PCDHB19P	0	NA	NA	NA	NA	NA	PCDHB19P	0	NA	NA	NA	NA	NA	PCDHB19P	0.517821	0.434046	0.342757	1.26634	0.205392	NA	PCDHB19P
PCDHB7	0.638433	0.00782328	0.287193	0.0272405	0.978268	NA	PCDHB7	0.494883	-0.0853903	0.204299	-0.417967	0.675971	NA	PCDHB7	0.831577	0.170315	0.440553	0.386594	0.699057	NA	PCDHB7
PCDHGB8P	0.333877	0.144988	0.186887	0.775805	0.437864	NA	PCDHGB8P	0	NA	NA	NA	NA	NA	PCDHGB8P	0.345945	0.33607	0.310088	1.08379	0.278458	NA	PCDHGB8P
PCDHGC4	0.815838	0.087987	0.299867	0.29342	0.769201	NA	PCDHGC4	0.335347	-0.101006	0.131376	-0.76883	0.441994	NA	PCDHGC4	0.500293	-0.0846398	0.288567	-0.293311	0.769284	NA	PCDHGC4
PCDHGC5	0.155999	-0.0839832	0.146722	-0.572395	0.567054	NA	PCDHGC5	0.163074	-0.0649519	0.106542	-0.609637	0.542102	NA	PCDHGC5	0.159814	-0.117673	0.194805	-0.604056	0.545806	NA	PCDHGC5
PCK1	0.634101	-0.381672	0.288878	-1.32122	0.186427	NA	PCK1	3.18232	0.617191	0.344794	1.79003	0.0734494	0.136388	PCK1	0.650457	-0.513775	0.366786	-1.40075	0.161288	NA	PCK1
PCOLCE2	0	NA	NA	NA	NA	NA	PCOLCE2	0.343975	0.101353	0.131755	0.769254	0.441743	NA	PCOLCE2	0	NA	NA	NA	NA	NA	PCOLCE2
PCP4L1	1.13933	0.122582	0.37574	0.326242	0.744241	NA	PCP4L1	2.49568	0.613775	0.341966	1.79484	0.072679	NA	PCP4L1	0.825115	-0.142701	0.440179	-0.324188	0.745796	NA	PCP4L1
PCSK1	0	NA	NA	NA	NA	NA	PCSK1	0	NA	NA	NA	NA	NA	PCSK1	0.161609	0.120689	0.195941	0.615947	0.537929	NA	PCSK1
PCSK2	0.155999	-0.0839832	0.146722	-0.572395	0.567054	NA	PCSK2	0.163074	-0.0649519	0.106542	-0.609637	0.542102	NA	PCSK2	0.333883	0.00785524	0.271665	0.0289152	0.976932	NA	PCSK2
PCSK5	1.50565	0.130963	0.395193	0.331388	0.740351	NA	PCSK5	0.992772	-0.142055	0.255756	-0.555433	0.578599	NA	PCSK5	0.816733	-0.31822	0.38431	-0.828031	0.407653	NA	PCSK5
PCSK9	0.476992	-0.308258	0.265197	-1.16238	0.245083	NA	PCSK9	1.3199	0.158287	0.301209	0.525505	0.599232	NA	PCSK9	0.82391	-0.123025	0.419044	-0.293585	0.769075	NA	PCSK9
PDC	1.20403	0.591266	0.382646	1.5452	0.122297	NA	PDC	0.167674	-0.0659702	0.107343	-0.614576	0.538835	NA	PDC	0.507961	0.0960866	0.289611	0.331778	0.740057	NA	PDC
PDCD1	0.166939	0.091344	0.150595	0.606556	0.544146	NA	PDCD1	0	NA	NA	NA	NA	NA	PDCD1	0	NA	NA	NA	NA	NA	PDCD1
PDE1B	0.649844	0.384405	0.285725	1.34536	0.178507	NA	PDE1B	0	NA	NA	NA	NA	NA	PDE1B	0.174069	0.125912	0.199844	0.630052	0.52866	NA	PDE1B
PDE1C	0.360799	0.26063	0.243545	1.07015	0.284552	NA	PDE1C	0	NA	NA	NA	NA	NA	PDE1C	0.174069	0.125912	0.199844	0.630052	0.52866	NA	PDE1C
PDE2A	0.84387	0.126379	0.337992	0.373912	0.70847	NA	PDE2A	2.34102	0.502865	0.303924	1.65458	0.0980106	NA	PDE2A	0.83619	0.106984	0.377013	0.283767	0.776589	NA	PDE2A
PDE3A	0.19386	0.0996539	0.156934	0.635006	0.525425	NA	PDE3A	0	NA	NA	NA	NA	NA	PDE3A	0	NA	NA	NA	NA	NA	PDE3A
PDE9A	0	NA	NA	NA	NA	NA	PDE9A	0.336122	0.18469	0.174918	1.05587	0.291029	NA	PDE9A	0.345945	0.33607	0.310088	1.08379	0.278458	NA	PDE9A
PDHA2	0.360799	0.26063	0.243545	1.07015	0.284552	NA	PDHA2	0.164135	0.0648294	0.106634	0.607963	0.543212	NA	PDHA2	0.174069	0.125912	0.199844	0.630052	0.52866	NA	PDHA2
PDLIM4	0	NA	NA	NA	NA	NA	PDLIM4	0.32827	0.0995679	0.130669	0.761988	0.446067	NA	PDLIM4	0.174069	0.125912	0.199844	0.630052	0.52866	NA	PDLIM4
PDZD3	1.04306	0.48127	0.366106	1.31456	0.188657	NA	PDZD3	0.167674	-0.0659702	0.107343	-0.614576	0.538835	NA	PDZD3	0.659303	0.260284	0.376166	0.69194	0.488975	NA	PDZD3
PDZD4	0.161051	-0.085659	0.148105	-0.578365	0.563017	NA	PDZD4	0.170951	-0.0666742	0.107892	-0.617971	0.536594	NA	PDZD4	0.165414	-0.12004	0.19662	-0.610516	0.54152	NA	PDZD4
PDZD9	0.66691	-0.16939	0.296113	-0.572043	0.567293	NA	PDZD9	1.47919	0.22526	0.307012	0.733717	0.463121	NA	PDZD9	0.833181	-0.0857477	0.3764	-0.22781	0.819794	NA	PDZD9
PEBP4	0.742549	0.391008	0.287424	1.36038	0.173708	NA	PEBP4	0.160611	0.0640414	0.106008	0.604118	0.545765	NA	PEBP4	0.681623	0.672287	0.403925	1.66439	0.0960354	NA	PEBP4
PEG3AS	0.166939	0.091344	0.150595	0.606556	0.544146	NA	PEG3AS	0	NA	NA	NA	NA	NA	PEG3AS	0	NA	NA	NA	NA	NA	PEG3AS
PFN3	0.161051	-0.085659	0.148105	-0.578365	0.563017	NA	PFN3	0.170951	-0.0666742	0.107892	-0.617971	0.536594	NA	PFN3	0.165414	-0.12004	0.19662	-0.610516	0.54152	NA	PFN3
PGA4	0	NA	NA	NA	NA	NA	PGA4	0	NA	NA	NA	NA	NA	PGA4	0.174069	0.125912	0.199844	0.630052	0.52866	NA	PGA4
PGCP	0.98425	0.137486	0.294311	0.467145	0.640396	NA	PGCP	0.663347	-0.000662353	0.23977	-0.00276245	0.997796	NA	PGCP	0.829384	0.146621	0.419493	0.349519	0.7267	NA	PGCP
PGLYRP2	0.161051	-0.085659	0.148105	-0.578365	0.563017	NA	PGLYRP2	0.514926	0.0495895	0.159632	0.310648	0.756068	NA	PGLYRP2	0.33729	0.00439126	0.271992	0.0161449	0.987119	NA	PGLYRP2
PGLYRP3	0.161051	-0.085659	0.148105	-0.578365	0.563017	NA	PGLYRP3	0.170951	-0.0666742	0.107892	-0.617971	0.536594	NA	PGLYRP3	0.165414	-0.12004	0.19662	-0.610516	0.54152	NA	PGLYRP3
PHF21B	0.160968	0.0893077	0.14899	0.599419	0.548893	NA	PHF21B	0	NA	NA	NA	NA	NA	PHF21B	0	NA	NA	NA	NA	NA	PHF21B
PHGR1	0	NA	NA	NA	NA	NA	PHGR1	0	NA	NA	NA	NA	NA	PHGR1	0.517821	0.434046	0.342757	1.26634	0.205392	NA	PHGR1
PHYHIP	0	NA	NA	NA	NA	NA	PHYHIP	1.31469	0.668951	0.294348	2.27266	0.023047	NA	PHYHIP	0	NA	NA	NA	NA	NA	PHYHIP
PI3	0.638516	-0.235507	0.327676	-0.718719	0.472314	NA	PI3	2.98184	0.814412	0.353378	2.30465	0.0211863	0.0470337	PI3	0.833189	-0.119556	0.418941	-0.285378	0.775355	NA	PI3
PIWIL2	0.161051	-0.085659	0.148105	-0.578365	0.563017	NA	PIWIL2	0.170951	-0.0666742	0.107892	-0.617971	0.536594	NA	PIWIL2	0.498899	0.150514	0.355359	0.423555	0.67189	NA	PIWIL2
PIWIL3	0.832376	-0.095797	0.35847	-0.267238	0.789286	NA	PIWIL3	0.673686	-0.192625	0.244961	-0.78635	0.431662	NA	PIWIL3	0.489437	-0.530997	0.375127	-1.41551	0.156918	NA	PIWIL3
PKD2L2	0.166939	0.091344	0.150595	0.606556	0.544146	NA	PKD2L2	0	NA	NA	NA	NA	NA	PKD2L2	0	NA	NA	NA	NA	NA	PKD2L2
PKLR	1.05904	0.218221	0.343607	0.635088	0.525371	NA	PKLR	0.663347	-0.000662353	0.23977	-0.00276245	0.997796	NA	PKLR	0.657508	0.00986241	0.40454	0.0243793	0.98055	NA	PKLR
PLA1A	0	NA	NA	NA	NA	NA	PLA1A	0	NA	NA	NA	NA	NA	PLA1A	0.345945	0.33607	0.310088	1.08379	0.278458	NA	PLA1A
PLA2G12B	0.155999	-0.0839832	0.146722	-0.572395	0.567054	NA	PLA2G12B	0.163074	-0.0649519	0.106542	-0.609637	0.542102	NA	PLA2G12B	0.333883	0.00785524	0.271665	0.0289152	0.976932	NA	PLA2G12B
PLA2G1B	0.166939	0.091344	0.150595	0.606556	0.544146	NA	PLA2G1B	0	NA	NA	NA	NA	NA	PLA2G1B	0	NA	NA	NA	NA	NA	PLA2G1B
PLA2G2D	0	NA	NA	NA	NA	NA	PLA2G2D	0	NA	NA	NA	NA	NA	PLA2G2D	0.161609	0.120689	0.195941	0.615947	0.537929	NA	PLA2G2D
PLA2G2E	0	NA	NA	NA	NA	NA	PLA2G2E	0	NA	NA	NA	NA	NA	PLA2G2E	0.171876	0.125027	0.199189	0.627679	0.530215	NA	PLA2G2E
PLA2G3	0.322938	0.00648737	0.208028	0.031185	0.975122	NA	PLA2G3	0.48782	0.0831627	0.204033	0.407595	0.683571	NA	PLA2G3	0.503566	0.0984163	0.289618	0.339814	0.733997	NA	PLA2G3
PLA2G4E	0.160496	-0.085477	0.147956	-0.577719	0.563454	NA	PLA2G4E	0.167674	-0.0659702	0.107343	-0.614576	0.538835	NA	PLA2G4E	0.325818	0.000400005	0.270822	0.001477	0.998822	NA	PLA2G4E
PLA2G5	0.32799	0.00469059	0.208509	0.0224959	0.982052	NA	PLA2G5	0.170951	-0.0666742	0.107892	-0.617971	0.536594	NA	PLA2G5	0.165414	-0.12004	0.19662	-0.610516	0.54152	NA	PLA2G5
PLA2G7	0	NA	NA	NA	NA	NA	PLA2G7	0.164135	0.0648294	0.106634	0.607963	0.543212	NA	PLA2G7	0.161609	0.120689	0.195941	0.615947	0.537929	NA	PLA2G7
PLAC8L1	0.54372	0.0874555	0.227275	0.3848	0.700386	NA	PLAC8L1	0.499196	0.0852906	0.204234	0.417612	0.676231	NA	PLAC8L1	0.677635	0.268408	0.376209	0.713454	0.475565	NA	PLAC8L1
PLAC9	1.48267	0.130892	0.401926	0.325663	0.744679	NA	PLAC9	1.4873	0.0580912	0.281213	0.206573	0.836343	NA	PLAC9	0.819922	-0.343206	0.395109	-0.868635	0.385047	NA	PLAC9
PLCL1	0.354828	0.259245	0.242991	1.06689	0.286021	NA	PLCL1	0.160611	0.0640414	0.106008	0.604118	0.545765	NA	PLCL1	0.171876	0.125027	0.199189	0.627679	0.530215	NA	PLCL1
PLCXD3	0.155999	-0.0839832	0.146722	-0.572395	0.567054	NA	PLCXD3	0.163074	-0.0649519	0.106542	-0.609637	0.542102	NA	PLCXD3	0.33169	0.00691873	0.271437	0.0254893	0.979665	NA	PLCXD3
PLD4	0.166939	0.091344	0.150595	0.606556	0.544146	NA	PLD4	0	NA	NA	NA	NA	NA	PLD4	0.174069	0.125912	0.199844	0.630052	0.52866	NA	PLD4
PLEK	0.166939	0.091344	0.150595	0.606556	0.544146	NA	PLEK	0	NA	NA	NA	NA	NA	PLEK	0.171876	0.125027	0.199189	0.627679	0.530215	NA	PLEK
PLGLA	0.322103	-0.1361	0.183505	-0.74167	0.458287	NA	PLGLA	0.341902	-0.101751	0.131828	-0.771852	0.440202	NA	PLGLA	0.330829	-0.186486	0.239891	-0.777379	0.436935	NA	PLGLA
PLP1	0	NA	NA	NA	NA	NA	PLP1	0.332599	0.184175	0.174703	1.05422	0.291782	NA	PLP1	0	NA	NA	NA	NA	NA	PLP1
PLSCR4	0.155999	-0.0839832	0.146722	-0.572395	0.567054	NA	PLSCR4	0.163074	-0.0649519	0.106542	-0.609637	0.542102	NA	PLSCR4	0.33169	0.00691873	0.271437	0.0254893	0.979665	NA	PLSCR4
PM20D1	0.488486	-0.100572	0.277804	-0.362025	0.717334	NA	PM20D1	0.671223	-0.0024946	0.239795	-0.010403	0.9917	NA	PM20D1	0.503692	-0.13627	0.35487	-0.384001	0.700978	NA	PM20D1
PMCHL1	0	NA	NA	NA	NA	NA	PMCHL1	0.164135	0.0648294	0.106634	0.607963	0.543212	NA	PMCHL1	0	NA	NA	NA	NA	NA	PMCHL1
PNLDC1	0	NA	NA	NA	NA	NA	PNLDC1	0.160611	0.0640414	0.106008	0.604118	0.545765	NA	PNLDC1	0.522206	0.238547	0.265748	0.897644	0.369375	NA	PNLDC1
PNMA2	0.161051	-0.085659	0.148105	-0.578365	0.563017	NA	PNMA2	0.50355	0.0821838	0.204339	0.402194	0.687541	NA	PNMA2	0.327024	-0.000137468	0.270948	-0.000507362	0.999595	NA	PNMA2
PNMA5	0	NA	NA	NA	NA	NA	PNMA5	0.343975	0.101353	0.131755	0.769254	0.441743	NA	PNMA5	0.335678	0.333208	0.309024	1.07826	0.280917	NA	PNMA5
PNMA6A	0.19386	0.0996539	0.156934	0.635006	0.525425	NA	PNMA6A	0.160611	0.0640414	0.106008	0.604118	0.545765	NA	PNMA6A	0	NA	NA	NA	NA	NA	PNMA6A
PNMAL2	0	NA	NA	NA	NA	NA	PNMAL2	0.160611	0.0640414	0.106008	0.604118	0.545765	NA	PNMAL2	0.343752	0.193395	0.242705	0.796833	0.425548	NA	PNMAL2
PNPLA1	0.321937	0.142634	0.185489	0.768963	0.441915	NA	PNPLA1	0	NA	NA	NA	NA	NA	PNPLA1	0	NA	NA	NA	NA	NA	PNPLA1
PNPLA5	0	NA	NA	NA	NA	NA	PNPLA5	0.164135	0.0648294	0.106634	0.607963	0.543212	NA	PNPLA5	0	NA	NA	NA	NA	NA	PNPLA5
PODN	0.160968	0.0893077	0.14899	0.599419	0.548893	NA	PODN	0	NA	NA	NA	NA	NA	PODN	0	NA	NA	NA	NA	NA	PODN
POLN	0.655897	0.206853	0.298423	0.693151	0.488215	NA	POLN	0.667684	0.189492	0.244679	0.77445	0.438665	NA	POLN	0.672968	0.331371	0.410541	0.807156	0.419576	NA	POLN
POM121L1P	0.316968	0.00441903	0.207421	0.0213047	0.983003	NA	POM121L1P	0.809043	0.190697	0.225024	0.84745	0.396745	NA	POM121L1P	0.505759	0.15778	0.355566	0.443743	0.657228	NA	POM121L1P
POM121L2	0.166939	0.091344	0.150595	0.606556	0.544146	NA	POM121L2	0	NA	NA	NA	NA	NA	POM121L2	0	NA	NA	NA	NA	NA	POM121L2
POM121L4P	0.477936	0.0731261	0.224482	0.325754	0.74461	NA	POM121L4P	0.163074	-0.0649519	0.106542	-0.609637	0.542102	NA	POM121L4P	0.159814	-0.117673	0.194805	-0.604056	0.545806	NA	POM121L4P
POM121L8P	0.483154	-0.170373	0.202861	-0.839851	0.400992	NA	POM121L8P	0.512853	-0.123708	0.1443	-0.857301	0.391278	NA	POM121L8P	0.496243	-0.229862	0.262501	-0.875662	0.381214	NA	POM121L8P
PON1	0.488875	0.331273	0.26937	1.22981	0.21877	NA	PON1	0	NA	NA	NA	NA	NA	PON1	0.507554	0.549837	0.377411	1.45687	0.145153	NA	PON1
POTEC	0	NA	NA	NA	NA	NA	POTEC	0	NA	NA	NA	NA	NA	POTEC	0.161609	0.120689	0.195941	0.615947	0.537929	NA	POTEC
PPAPDC1A	0.161051	-0.085659	0.148105	-0.578365	0.563017	NA	PPAPDC1A	0.170951	-0.0666742	0.107892	-0.617971	0.536594	NA	PPAPDC1A	0.165414	-0.12004	0.19662	-0.610516	0.54152	NA	PPAPDC1A
PPARGC1A	0.354357	0.0134919	0.210977	0.0639497	0.94901	NA	PPARGC1A	0.331808	-0.00111251	0.15002	-0.00741573	0.994083	NA	PPARGC1A	0.164209	-0.119508	0.196236	-0.609002	0.542523	NA	PPARGC1A
PPEF2	0	NA	NA	NA	NA	NA	PPEF2	0.160611	0.0640414	0.106008	0.604118	0.545765	NA	PPEF2	0	NA	NA	NA	NA	NA	PPEF2
PPIAL4E	0.515963	-0.0536141	0.22435	-0.238975	0.811125	NA	PPIAL4E	0.341902	-0.101751	0.131828	-0.771852	0.440202	NA	PPIAL4E	0.330829	-0.186486	0.239891	-0.777379	0.436935	NA	PPIAL4E
PPM1E	0.322938	0.00648737	0.208028	0.031185	0.975122	NA	PPM1E	0.835319	0.209509	0.233054	0.898975	0.368666	NA	PPM1E	0.159814	-0.117673	0.194805	-0.604056	0.545806	NA	PPM1E
PPP1R14A	0.161051	-0.085659	0.148105	-0.578365	0.563017	NA	PPP1R14A	0.331562	-0.00277957	0.150012	-0.018529	0.985217	NA	PPP1R14A	0.165414	-0.12004	0.19662	-0.610516	0.54152	NA	PPP1R14A
PPP1R16B	0.655425	0.00999584	0.287277	0.0347952	0.972243	NA	PPP1R16B	0.831029	0.050729	0.21039	0.24112	0.809462	NA	PPP1R16B	0.652841	0.00064298	0.364119	0.00176585	0.998591	NA	PPP1R16B
PPP1R3A	0.155999	-0.0839832	0.146722	-0.572395	0.567054	NA	PPP1R3A	0.163074	-0.0649519	0.106542	-0.609637	0.542102	NA	PPP1R3A	0.33169	0.00691873	0.271437	0.0254893	0.979665	NA	PPP1R3A
PPP1R3G	0.160496	-0.085477	0.147956	-0.577719	0.563454	NA	PPP1R3G	0.667931	0.146935	0.218251	0.673237	0.500797	NA	PPP1R3G	0.164209	-0.119508	0.196236	-0.609002	0.542523	NA	PPP1R3G
PPP2R2B	0.155999	-0.0839832	0.146722	-0.572395	0.567054	NA	PPP2R2B	0.495673	0.0846202	0.204175	0.414449	0.678545	NA	PPP2R2B	0.503566	0.0984163	0.289618	0.339814	0.733997	NA	PPP2R2B
PPP4R4	0.794432	-0.0695455	0.299086	-0.232527	0.816129	NA	PPP4R4	0.493822	-0.241225	0.196209	-1.22943	0.21891	NA	PPP4R4	0.817323	-0.122582	0.419123	-0.292473	0.769925	NA	PPP4R4
PPY2	0.311999	-0.134111	0.182283	-0.735729	0.461896	NA	PPY2	0.326148	-0.100002	0.130764	-0.764748	0.444422	NA	PPY2	0.319629	-0.183864	0.238401	-0.771239	0.440565	NA	PPY2
PRAM1	0.882094	0.297479	0.317292	0.937556	0.348472	NA	PRAM1	0.495943	0.0481285	0.159417	0.301904	0.762725	NA	PRAM1	0.325818	0.000400005	0.270822	0.001477	0.998822	NA	PRAM1
PRAMEF20	0.160496	-0.085477	0.147956	-0.577719	0.563454	NA	PRAMEF20	0.328285	-0.00199208	0.149833	-0.0132953	0.989392	NA	PRAMEF20	0.164209	-0.119508	0.196236	-0.609002	0.542523	NA	PRAMEF20
PRAP1	0.515325	0.126737	0.280148	0.452395	0.650985	NA	PRAP1	0.495943	0.0481285	0.159417	0.301904	0.762725	NA	PRAP1	0.682029	0.265548	0.37621	0.705849	0.480282	NA	PRAP1
PRB3	0.477547	-0.400612	0.297556	-1.34634	0.178192	NA	PRB3	0.501699	-0.316575	0.221765	-1.42752	0.15343	NA	PRB3	0.825115	-0.142701	0.440179	-0.324188	0.745796	NA	PRB3
PRDM13	0.155999	-0.0839832	0.146722	-0.572395	0.567054	NA	PRDM13	0.843171	0.193075	0.224454	0.860199	0.389679	NA	PRDM13	0.333883	0.00785524	0.271665	0.0289152	0.976932	NA	PRDM13
PRDM5	0.66691	-0.16939	0.296113	-0.572043	0.567293	NA	PRDM5	0.669087	-0.14674	0.218527	-0.671498	0.501903	NA	PRDM5	0.833181	-0.0857477	0.3764	-0.22781	0.819794	NA	PRDM5
PRDM7	0.638987	0.00763084	0.287195	0.0265702	0.978803	NA	PRDM7	0.334025	-0.185862	0.17502	-1.06195	0.288258	NA	PRDM7	0.660907	0.0102096	0.404576	0.0252354	0.979867	NA	PRDM7
PRDM8	0	NA	NA	NA	NA	NA	PRDM8	0.160611	0.0640414	0.106008	0.604118	0.545765	NA	PRDM8	0.171876	0.125027	0.199189	0.627679	0.530215	NA	PRDM8
PRG2	0.19386	0.0996539	0.156934	0.635006	0.525425	NA	PRG2	0	NA	NA	NA	NA	NA	PRG2	0	NA	NA	NA	NA	NA	PRG2
PRLH	0.354828	0.259245	0.242991	1.06689	0.286021	NA	PRLH	0	NA	NA	NA	NA	NA	PRLH	0.161609	0.120689	0.195941	0.615947	0.537929	NA	PRLH
PRND	0.19386	0.0996539	0.156934	0.635006	0.525425	NA	PRND	0	NA	NA	NA	NA	NA	PRND	0.345945	0.33607	0.310088	1.08379	0.278458	NA	PRND
PROK1	0.482905	0.178661	0.205399	0.869827	0.384395	NA	PROK1	0.657345	0.388102	0.241423	1.60756	0.107931	NA	PROK1	0.171876	0.125027	0.199189	0.627679	0.530215	NA	PROK1
PROKR2	0	NA	NA	NA	NA	NA	PROKR2	0	NA	NA	NA	NA	NA	PROKR2	0.174069	0.125912	0.199844	0.630052	0.52866	NA	PROKR2
PROS1	0.677295	0.0248126	0.323905	0.0766047	0.938938	NA	PROS1	0.663347	-0.000662353	0.23977	-0.00276245	0.997796	NA	PROS1	0.647242	0.00303598	0.36415	0.00833718	0.993348	NA	PROS1
PROZ	0.803898	0.0473791	0.234929	0.201674	0.840171	NA	PROZ	0.499482	-0.0507306	0.159649	-0.317764	0.750664	NA	PROZ	0.490027	-0.0898796	0.288539	-0.311499	0.755421	NA	PROZ
PRPH2	0.688234	0.213348	0.298831	0.713943	0.475262	NA	PRPH2	1.18389	0.278013	0.242792	1.14507	0.252181	NA	PRPH2	0.858291	0.342439	0.385492	0.888316	0.374371	NA	PRPH2
PRR16	1.8645	0.146824	0.421278	0.34852	0.72745	NA	PRR16	1.99005	0.151591	0.338426	0.447931	0.654203	NA	PRR16	0.97507	-0.558862	0.445122	-1.25553	0.209288	NA	PRR16
PRR18	0	NA	NA	NA	NA	NA	PRR18	0.160611	0.0640414	0.106008	0.604118	0.545765	NA	PRR18	0	NA	NA	NA	NA	NA	PRR18
PRSS21	0	NA	NA	NA	NA	NA	PRSS21	0.164135	0.0648294	0.106634	0.607963	0.543212	NA	PRSS21	0	NA	NA	NA	NA	NA	PRSS21
PRSS3	0.166939	0.091344	0.150595	0.606556	0.544146	NA	PRSS3	0.324746	0.183022	0.174219	1.05053	0.293474	NA	PRSS3	0	NA	NA	NA	NA	NA	PRSS3
PRSS35	1.11606	-0.533021	0.379335	-1.40515	0.159978	NA	PRSS35	1.16753	-0.442027	0.291314	-1.51736	0.129177	NA	PRSS35	0.978875	-0.900856	0.443053	-2.03329	0.0420231	NA	PRSS35
PRSS37	0.360799	0.26063	0.243545	1.07015	0.284552	NA	PRSS37	0	NA	NA	NA	NA	NA	PRSS37	0	NA	NA	NA	NA	NA	PRSS37
PRSS42	0	NA	NA	NA	NA	NA	PRSS42	0	NA	NA	NA	NA	NA	PRSS42	0.171876	0.125027	0.199189	0.627679	0.530215	NA	PRSS42
PRSSL1	0.32799	0.00469059	0.208509	0.0224959	0.982052	NA	PRSSL1	0.671208	0.145744	0.21824	0.667815	0.504252	NA	PRSSL1	0.165414	-0.12004	0.19662	-0.610516	0.54152	NA	PRSSL1
PSG11	0.160496	-0.085477	0.147956	-0.577719	0.563454	NA	PSG11	0.167674	-0.0659702	0.107343	-0.614576	0.538835	NA	PSG11	0.164209	-0.119508	0.196236	-0.609002	0.542523	NA	PSG11
PSG2	0	NA	NA	NA	NA	NA	PSG2	0	NA	NA	NA	NA	NA	PSG2	0.520013	0.434357	0.34284	1.26694	0.205178	NA	PSG2
PSG6	0	NA	NA	NA	NA	NA	PSG6	0	NA	NA	NA	NA	NA	PSG6	0.161609	0.120689	0.195941	0.615947	0.537929	NA	PSG6
PSG7	0.166939	0.091344	0.150595	0.606556	0.544146	NA	PSG7	0	NA	NA	NA	NA	NA	PSG7	0	NA	NA	NA	NA	NA	PSG7
PSMB11	0	NA	NA	NA	NA	NA	PSMB11	0.336122	0.18469	0.174918	1.05587	0.291029	NA	PSMB11	0	NA	NA	NA	NA	NA	PSMB11
PTCHD1	0.160968	0.0893077	0.14899	0.599419	0.548893	NA	PTCHD1	0.160611	0.0640414	0.106008	0.604118	0.545765	NA	PTCHD1	0.348137	0.194403	0.243261	0.799153	0.424201	NA	PTCHD1
PTGER2	1.16045	-0.28361	0.378965	-0.748382	0.45423	NA	PTGER2	1.66508	-0.00664646	0.322426	-0.0206139	0.983554	NA	PTGER2	0.820266	-0.732964	0.41624	-1.76092	0.0782525	NA	PTGER2
PTGFR	0	NA	NA	NA	NA	NA	PTGFR	0	NA	NA	NA	NA	NA	PTGFR	0.161609	0.120689	0.195941	0.615947	0.537929	NA	PTGFR
PTGIS	0.515963	-0.0536141	0.22435	-0.238975	0.811125	NA	PTGIS	0.670171	-0.00256937	0.161416	-0.0159177	0.9873	NA	PTGIS	0.666507	0.00524526	0.364065	0.0144075	0.988505	NA	PTGIS
PTH2	0.160496	-0.085477	0.147956	-0.577719	0.563454	NA	PTH2	0.339661	0.000788419	0.150429	0.00524114	0.995818	NA	PTH2	0.164209	-0.119508	0.196236	-0.609002	0.542523	NA	PTH2
PTH2R	4.70204	1.53205	0.437239	3.50391	0.000458476	0.0010749	PTH2R	0.341902	-0.101751	0.131828	-0.771852	0.440202	NA	PTH2R	0.492438	-0.0905842	0.288631	-0.31384	0.753642	NA	PTH2R
PTPLA	0.311999	-0.134111	0.182283	-0.735729	0.461896	NA	PTPLA	0.326148	-0.100002	0.130764	-0.764748	0.444422	NA	PTPLA	0.319629	-0.183864	0.238401	-0.771239	0.440565	NA	PTPLA
PTPN20A	2.51719	0.0549891	0.241192	0.227989	0.819655	NA	PTPN20A	1.02571	-0.1587	0.161454	-0.982944	0.325635	NA	PTPN20A	4.60188	0.0562589	0.179953	0.312631	NA	NA	PTPN20A
PTPN5	0.155999	-0.0839832	0.146722	-0.572395	0.567054	NA	PTPN5	0.163074	-0.0649519	0.106542	-0.609637	0.542102	NA	PTPN5	0.159814	-0.117673	0.194805	-0.604056	0.545806	NA	PTPN5
PTPN7	0.682901	0.0179808	0.287473	0.0625476	0.950127	NA	PTPN7	0.835112	0.0541044	0.217707	0.248519	0.803733	NA	PTPN7	0.504897	-0.0842613	0.288662	-0.291904	0.77036	NA	PTPN7
PTPRN	0.521295	0.128379	0.280355	0.457916	0.647013	NA	PTPRN	0.649507	0.0777928	0.16489	0.471785	0.63708	NA	PTPRN	0.659303	0.260284	0.376166	0.69194	0.488975	NA	PTPRN
PTPRR	2.20887	0.668904	0.4254	1.57241	0.115855	NA	PTPRR	0.670187	-0.15249	0.21852	-0.69783	0.485284	NA	PTPRR	0.818256	-0.100843	0.376973	-0.267508	0.789078	NA	PTPRR
PTPRT	0.494845	0.33217	0.269659	1.23182	0.218017	NA	PTPRT	0	NA	NA	NA	NA	NA	PTPRT	0.174069	0.125912	0.199844	0.630052	0.52866	NA	PTPRT
PTPRVP	1.03259	0.483082	0.366152	1.31935	0.187053	NA	PTPRVP	0.48782	0.0831627	0.204033	0.407595	0.683571	NA	PTPRVP	0.505759	0.15778	0.355566	0.443743	0.657228	NA	PTPRVP
PTPRZ1	0.160496	-0.085477	0.147956	-0.577719	0.563454	NA	PTPRZ1	0.167674	-0.0659702	0.107343	-0.614576	0.538835	NA	PTPRZ1	0.164209	-0.119508	0.196236	-0.609002	0.542523	NA	PTPRZ1
PTX3	0.317051	-0.235432	0.23705	-0.993176	0.320624	NA	PTX3	0.334025	-0.185862	0.17502	-1.06195	0.288258	NA	PTX3	0.499297	-0.134749	0.354729	-0.379864	0.704046	NA	PTX3
PURG	0.160968	0.0893077	0.14899	0.599419	0.548893	NA	PURG	0.343975	0.101353	0.131755	0.769254	0.441743	NA	PURG	0.171876	0.125027	0.199189	0.627679	0.530215	NA	PURG
PVALB	0.316496	-0.235295	0.236991	-0.992843	0.320786	NA	PVALB	0.491359	-0.086516	0.204227	-0.423627	0.671838	NA	PVALB	0.498092	-0.134337	0.354689	-0.378745	0.704877	NA	PVALB
PXDNL	0.160968	0.0893077	0.14899	0.599419	0.548893	NA	PXDNL	0	NA	NA	NA	NA	NA	PXDNL	0.497287	0.430973	0.341922	1.26044	0.207509	NA	PXDNL
PXT1	0.161051	-0.085659	0.148105	-0.578365	0.563017	NA	PXT1	0.342938	1.07036e-06	0.150595	7.10757e-06	0.999994	NA	PXT1	0.847037	0.45881	0.429417	1.06845	0.285319	NA	PXT1
PYCARD	0	NA	NA	NA	NA	NA	PYCARD	0.171987	0.0665179	0.10796	0.616133	0.537807	NA	PYCARD	0.161609	0.120689	0.195941	0.615947	0.537929	NA	PYCARD
PYDC1	0.155999	-0.0839832	0.146722	-0.572395	0.567054	NA	PYDC1	0.335062	0.00191702	0.150193	0.0127637	0.989816	NA	PYDC1	0.33169	0.00691873	0.271437	0.0254893	0.979665	NA	PYDC1
PYHIN1	0.160496	-0.085477	0.147956	-0.577719	0.563454	NA	PYHIN1	0.339661	0.000788419	0.150429	0.00524114	0.995818	NA	PYHIN1	0.336085	0.00492896	0.271873	0.0181297	0.985535	NA	PYHIN1
QRFP	0.93144	0.167441	0.244308	0.685366	0.493113	NA	QRFP	0.327209	1.62048e-05	0.149772	0.000108197	0.999914	NA	QRFP	0.159814	-0.117673	0.194805	-0.604056	0.545806	NA	QRFP
RAB38	0.649455	0.0129081	0.323477	0.0399041	0.96817	NA	RAB38	1.15658	0.243853	0.288532	0.84515	0.398027	NA	RAB38	0.988519	0.241365	0.425681	0.567008	0.570709	NA	RAB38
RAB3C	0	NA	NA	NA	NA	NA	RAB3C	0	NA	NA	NA	NA	NA	RAB3C	0.161609	0.120689	0.195941	0.615947	0.537929	NA	RAB3C
RAB40A	0.322103	-0.1361	0.183505	-0.74167	0.458287	NA	RAB40A	0.513889	-0.0494668	0.159679	-0.309788	0.756722	NA	RAB40A	0.330829	-0.186486	0.239891	-0.777379	0.436935	NA	RAB40A
RAB40AL	0.516798	0.130448	0.280203	0.465549	0.641539	NA	RAB40AL	0.499196	0.0852906	0.204234	0.417612	0.676231	NA	RAB40AL	0.665176	0.26554	0.376189	0.705868	0.48027	NA	RAB40AL
RAB42	1.16634	-0.0726899	0.381089	-0.190742	0.848727	NA	RAB42	1.00525	-0.183554	0.281823	-0.651309	0.514847	NA	RAB42	0.816461	-0.437578	0.427994	-1.02239	0.306595	NA	RAB42
RAB9B	0.161051	-0.085659	0.148105	-0.578365	0.563017	NA	RAB9B	0.656308	0.143899	0.218305	0.659165	0.50979	NA	RAB9B	0.165414	-0.12004	0.19662	-0.610516	0.54152	NA	RAB9B
RAMP1	0.360799	0.26063	0.243545	1.07015	0.284552	NA	RAMP1	0.171987	0.0665179	0.10796	0.616133	0.537807	NA	RAMP1	0.171876	0.125027	0.199189	0.627679	0.530215	NA	RAMP1
RANBP3L	0.166939	0.091344	0.150595	0.606556	0.544146	NA	RANBP3L	0.171987	0.0665179	0.10796	0.616133	0.537807	NA	RANBP3L	0.517821	0.434046	0.342757	1.26634	0.205392	NA	RANBP3L
RAPGEF4	0.321937	0.142634	0.185489	0.768963	0.441915	NA	RAPGEF4	0	NA	NA	NA	NA	NA	RAPGEF4	0	NA	NA	NA	NA	NA	RAPGEF4
RASGEF1C	0.639989	-0.181446	0.29575	-0.613513	0.539537	NA	RASGEF1C	1.15797	0.0807337	0.289826	0.278559	0.780583	NA	RASGEF1C	0.659112	-0.241601	0.374894	-0.644453	0.519282	NA	RASGEF1C
RASGRF2	0.311999	-0.134111	0.182283	-0.735729	0.461896	NA	RASGRF2	1.15548	0.225669	0.277611	0.812899	0.416276	NA	RASGRF2	0.642847	0.00237355	0.293881	0.00807658	0.993556	NA	RASGRF2
RASGRP4	0.155999	-0.0839832	0.146722	-0.572395	0.567054	NA	RASGRP4	0.163074	-0.0649519	0.106542	-0.609637	0.542102	NA	RASGRP4	0.321424	0.00238928	0.270359	0.00883743	0.992949	NA	RASGRP4
RASL12	0.316968	0.00441903	0.207421	0.0213047	0.983003	NA	RASL12	0.327209	1.62048e-05	0.149772	0.000108197	0.999914	NA	RASL12	0.159814	-0.117673	0.194805	-0.604056	0.545806	NA	RASL12
RASSF9	0.84276	0.126838	0.338001	0.375259	0.707468	NA	RASSF9	0.335347	-0.101006	0.131376	-0.76883	0.441994	NA	RASSF9	0.664095	0.00626297	0.36408	0.0172022	0.986275	NA	RASSF9
RBMS3	0.909487	0.607259	0.340746	1.78215	0.0747251	NA	RBMS3	0.164135	0.0648294	0.106634	0.607963	0.543212	NA	RBMS3	0.66697	0.531618	0.369523	1.43866	0.150247	NA	RBMS3
RBMXL2	0	NA	NA	NA	NA	NA	RBMXL2	0	NA	NA	NA	NA	NA	RBMXL2	0.161609	0.120689	0.195941	0.615947	0.537929	NA	RBMXL2
RBP1	1.50959	0.136354	0.401329	0.339756	0.73404	NA	RBP1	0.833483	-0.207461	0.233518	-0.888415	0.374318	NA	RBP1	0.809655	-0.350304	0.395273	-0.886234	0.375491	NA	RBP1
RBP3	0.483434	-0.0991014	0.277611	-0.35698	0.721107	NA	RBP3	1.17931	0.186652	0.256309	0.728231	0.466472	NA	RBP3	0.841844	0.150466	0.419329	0.358825	0.719726	NA	RBP3
RBPMS2	0.79854	-0.559887	0.335726	-1.66769	0.0953776	NA	RBPMS2	1.82699	0.0696325	0.326528	0.213251	0.831131	NA	RBPMS2	0.817855	-0.732918	0.416253	-1.76075	0.0782801	NA	RBPMS2
RCAN2	0.482905	0.178661	0.205399	0.869827	0.384395	NA	RCAN2	0.324746	0.183022	0.174219	1.05053	0.293474	NA	RCAN2	0.484828	0.233011	0.263121	0.885564	0.375852	NA	RCAN2
RD3	0.155999	-0.0839832	0.146722	-0.572395	0.567054	NA	RD3	0.163074	-0.0649519	0.106542	-0.609637	0.542102	NA	RD3	0.159814	-0.117673	0.194805	-0.604056	0.545806	NA	RD3
REG4	0.870625	0.468906	0.308457	1.52017	0.128468	NA	REG4	0.164135	0.0648294	0.106634	0.607963	0.543212	NA	REG4	0.520013	0.434357	0.34284	1.26694	0.205178	NA	REG4
RELN	0.804427	-0.242143	0.305047	-0.793789	0.427318	NA	RELN	1.01007	-0.0976501	0.220391	-0.443076	0.657711	NA	RELN	0.985926	-0.224862	0.424737	-0.529415	0.596518	NA	RELN
RERGL	0	NA	NA	NA	NA	NA	RERGL	0	NA	NA	NA	NA	NA	RERGL	0.171876	0.125027	0.199189	0.627679	0.530215	NA	RERGL
RFPL1	0.548689	0.339284	0.271912	1.24777	0.212115	NA	RFPL1	0	NA	NA	NA	NA	NA	RFPL1	0.174069	0.125912	0.199844	0.630052	0.52866	NA	RFPL1
RFPL3	0	NA	NA	NA	NA	NA	RFPL3	0.171987	0.0665179	0.10796	0.616133	0.537807	NA	RFPL3	0	NA	NA	NA	NA	NA	RFPL3
RFPL3S	1.74675	0.756235	0.394798	1.9155	0.0554289	NA	RFPL3S	0.649507	0.0777928	0.16489	0.471785	0.63708	NA	RFPL3S	0.843639	0.459125	0.429412	1.06919	0.284982	NA	RFPL3S
RFPL4A	0.160968	0.0893077	0.14899	0.599419	0.548893	NA	RFPL4A	0.336122	0.18469	0.174918	1.05587	0.291029	NA	RFPL4A	0	NA	NA	NA	NA	NA	RFPL4A
RFPL4B	0	NA	NA	NA	NA	NA	RFPL4B	0.336122	0.18469	0.174918	1.05587	0.291029	NA	RFPL4B	0.174069	0.125912	0.199844	0.630052	0.52866	NA	RFPL4B
RFX4	0.321937	0.142634	0.185489	0.768963	0.441915	NA	RFX4	0	NA	NA	NA	NA	NA	RFX4	0.171876	0.125027	0.199189	0.627679	0.530215	NA	RFX4
RGMA	0.320993	-0.13589	0.183376	-0.741042	0.458668	NA	RGMA	0.839933	0.0578825	0.217642	0.265953	0.790275	NA	RGMA	0.490027	-0.0898796	0.288539	-0.311499	0.755421	NA	RGMA
RGN	0.876678	0.37817	0.348918	1.08384	0.278437	NA	RGN	0.335086	-0.00189995	0.150195	-0.0126499	0.989907	NA	RGN	0.488633	0.0895372	0.288823	0.310007	0.756555	NA	RGN
RGPD3	12.3073	0.237925	0.410775	0.57921	0.562448	0.643233	RGPD3	25.7938	0.625952	0.336585	1.85971	NA	NA	RGPD3	56.5605	2.16149	0.475033	4.55019	NA	NA	RGPD3
RGS17	1.01661	0.716162	0.360535	1.98639	0.0469904	NA	RGS17	0.332599	0.184175	0.174703	1.05422	0.291782	NA	RGS17	0.333485	0.332595	0.308794	1.07708	0.281445	NA	RGS17
RGS18	1.01614	0.452277	0.358997	1.25984	0.207729	NA	RGS18	0.503796	0.0838505	0.204327	0.410374	0.681531	NA	RGS18	0.338277	0.00586521	0.272095	0.0215557	0.982802	NA	RGS18
RGS20	0.333877	0.144988	0.186887	0.775805	0.437864	NA	RGS20	0.160611	0.0640414	0.106008	0.604118	0.545765	NA	RGS20	0.161609	0.120689	0.195941	0.615947	0.537929	NA	RGS20
RGS6	0	NA	NA	NA	NA	NA	RGS6	0.664392	0.273943	0.207154	1.32241	0.186031	NA	RGS6	0.507554	0.549837	0.377411	1.45687	0.145153	NA	RGS6
RGS7BP	0.671407	-0.22281	0.32869	-0.677874	0.497852	NA	RGS7BP	1.15119	0.0776101	0.289985	0.267635	0.78898	NA	RGS7BP	0.822923	-0.143545	0.440163	-0.326119	0.744335	NA	RGS7BP
RGSL1	0.161051	-0.085659	0.148105	-0.578365	0.563017	NA	RGSL1	0.170951	-0.0666742	0.107892	-0.617971	0.536594	NA	RGSL1	0.165414	-0.12004	0.19662	-0.610516	0.54152	NA	RGSL1
RHAG	0.333877	0.144988	0.186887	0.775805	0.437864	NA	RHAG	0	NA	NA	NA	NA	NA	RHAG	0.171876	0.125027	0.199189	0.627679	0.530215	NA	RHAG
RHO	0.160968	0.0893077	0.14899	0.599419	0.548893	NA	RHO	0.171987	0.0665179	0.10796	0.616133	0.537807	NA	RHO	0	NA	NA	NA	NA	NA	RHO
RHOD	0.19386	0.0996539	0.156934	0.635006	0.525425	NA	RHOD	0.488881	0.238751	0.195713	1.2199	0.222503	NA	RHOD	0.335678	0.333208	0.309024	1.07826	0.280917	NA	RHOD
RIC3	0.477547	-0.400612	0.297556	-1.34634	0.178192	NA	RIC3	0.994909	-0.00346301	0.279238	-0.0124016	0.990105	NA	RIC3	0.822923	-0.143545	0.440163	-0.326119	0.744335	NA	RIC3
RIMBP2	0	NA	NA	NA	NA	NA	RIMBP2	0	NA	NA	NA	NA	NA	RIMBP2	0.174069	0.125912	0.199844	0.630052	0.52866	NA	RIMBP2
RIMBP3	0.155999	-0.0839832	0.146722	-0.572395	0.567054	NA	RIMBP3	0.163074	-0.0649519	0.106542	-0.609637	0.542102	NA	RIMBP3	0.159814	-0.117673	0.194805	-0.604056	0.545806	NA	RIMBP3
RIMBP3C	0	NA	NA	NA	NA	NA	RIMBP3C	0.485357	0.2385	0.195633	1.21912	0.222798	NA	RIMBP3C	0	NA	NA	NA	NA	NA	RIMBP3C
RIMS1	1.54212	0.133127	0.394231	0.337689	0.735598	NA	RIMS1	1.50551	0.0805851	0.318583	0.252949	0.800308	NA	RIMS1	0.826728	-0.432104	0.428173	-1.00918	0.312888	NA	RIMS1
RIMS4	0.321548	-0.236543	0.237523	-0.995873	0.319312	NA	RIMS4	0.992446	0.136836	0.255511	0.535539	0.592277	NA	RIMS4	0.491232	-0.142889	0.354371	-0.40322	0.686786	NA	RIMS4
RIPPLY1	0.354911	0.0132964	0.211022	0.0630096	0.949759	NA	RIPPLY1	0.170951	-0.0666742	0.107892	-0.617971	0.536594	NA	RIPPLY1	0.165414	-0.12004	0.19662	-0.610516	0.54152	NA	RIPPLY1
RIPPLY2	0	NA	NA	NA	NA	NA	RIPPLY2	0.164135	0.0648294	0.106634	0.607963	0.543212	NA	RIPPLY2	0	NA	NA	NA	NA	NA	RIPPLY2
RIT2	0.354828	0.259245	0.242991	1.06689	0.286021	NA	RIT2	0	NA	NA	NA	NA	NA	RIT2	0	NA	NA	NA	NA	NA	RIT2
RNASE10	0.655897	0.206853	0.298423	0.693151	0.488215	NA	RNASE10	0.81692	0.187304	0.224804	0.833185	0.40474	NA	RNASE10	0.498899	0.150514	0.355359	0.423555	0.67189	NA	RNASE10
RNASE6	0.521295	0.128379	0.280355	0.457916	0.647013	NA	RNASE6	0.339661	0.000788419	0.150429	0.00524114	0.995818	NA	RNASE6	0.820912	0.337039	0.386094	0.872943	0.382694	NA	RNASE6
RNF113B	0.321465	0.00281813	0.207863	0.0135576	0.989183	NA	RNF113B	0.167674	-0.0659702	0.107343	-0.614576	0.538835	NA	RNF113B	0.164209	-0.119508	0.196236	-0.609002	0.542523	NA	RNF113B
RNF133	0.638044	-0.493514	0.321688	-1.53414	0.124995	NA	RNF133	1.17748	-0.0828377	0.289542	-0.286099	0.774803	NA	RNF133	0.987131	-0.276118	0.45358	-0.608752	0.542689	NA	RNF133
RNF151	0.672798	0.0215244	0.287483	0.0748719	0.940317	NA	RNF151	0.822882	0.0812887	0.251157	0.323657	0.746198	NA	RNF151	0.653114	0.00915929	0.364143	0.025153	0.979933	NA	RNF151
RNF180	1.54452	0.293877	0.326243	0.900791	0.367699	NA	RNF180	0.666648	-0.00463173	0.20942	-0.0221169	0.982355	NA	RNF180	0.676773	0.00945397	0.364007	0.025972	0.97928	NA	RNF180
RNF183	1.2993	0.346291	0.364553	0.949908	0.342159	NA	RNF183	0.502759	-0.0868495	0.204436	-0.424826	0.670964	NA	RNF183	0.837177	0.167959	0.440585	0.381218	0.703041	NA	RNF183
RNU11	0.320993	-0.13589	0.183376	-0.741042	0.458668	NA	RNU11	0.660093	-0.00309949	0.209481	-0.014796	0.988195	NA	RNU11	0.490027	-0.0898796	0.288539	-0.311499	0.755421	NA	RNU11
RNU6ATAC	0.487931	-0.0629635	0.223764	-0.281384	0.778416	NA	RNU6ATAC	0.679322	0.001335	0.161352	0.00827384	0.993399	NA	RNU6ATAC	0.500293	-0.0846398	0.288567	-0.293311	0.769284	NA	RNU6ATAC
ROBO4	0.32202	0.00262326	0.207917	0.0126169	0.989933	NA	ROBO4	0.331562	-0.00277957	0.150012	-0.018529	0.985217	NA	ROBO4	0.33729	0.00439126	0.271992	0.0161449	0.987119	NA	ROBO4
ROPN1	0.166939	0.091344	0.150595	0.606556	0.544146	NA	ROPN1	0.160611	0.0640414	0.106008	0.604118	0.545765	NA	ROPN1	0.161609	0.120689	0.195941	0.615947	0.537929	NA	ROPN1
[truncated: 15,913 more rows]
