# Supplementary material for: FOXA1 and adaptive response determinants to HER2 targeted therapy in TBCRC 036
Source: NPJ Breast Cancer. 2021 May 12;7:51. doi: 10.1038/s41523-021-00258-0 (PMC8115531; doi:10.1038/s41523-021-00258-0)
Supplement: Supplementary file 6 — Supplementary Data 5 [file 41523_2021_258_MOESM6_ESM.xlsx]

## Sheet: sample key
Study ID	Institute	Arm	Treatment				Key
101-O	UNC	C	T+P				-O	Post-treatment
101-R	UNC	C					-R	Pre-treatment/baseline
103-O	UAB	A	T				T	Traztuzumab
103-R	UAB	A					P	Pertuzumab
107-O	UAB	D	T+L				L	Lapatinib
107-R	UAB	D
108-O	UAB	A	T				Arm
108-R	UAB	A					A	Trastuzumab
109-O	UNC	C	T+P				B	Pertuzumab
111-O	UAB	B	P				C	Trastuzumab + Pertuzumab
111-R	UAB	B					D	Trastuzumab + Lapatinib
112-O	DFCI	D	T+L
113-O	DFCI	A	T
113-R	DFCI	A
115-O	UNC	C	T+P
116-O	MDA	B	P
116-R	MDA	B
117-O	MDA	A	T
117-R	MDA	A
118-O	MDA	B	P
119-O	MDA	C	T+P
119-R	MDA	C
120-O	MDA	C	T+P
120-R	MDA	C
121-O	UNC	D	T+L
123-O	MDA	A	T
123-R	MDA	A
125-O	UNC	D	T+L
125-R	UNC	D
128-O	MDA	B	P
128-R	MDA	B
124-O	UNC	D	T+L
131-O	UNC	D	T+L
133-R	DFCI	A

## Sheet: norm-counts
Gene	Kinase Family	TF	101-O	101-R	103-O	103-R	107-O	107-R	108-O	108-R	109-O	111-O	111-R	112-O	113-O	113-R	115-O	116-O	116-R	117-O	117-R	118-O	119-O	119-R	120-O	120-R	121-O	123-O	123-R	125-O	125-R	128-O	128-R	124-O	131-O	133-R
Timepoint			Post	Pre	Post	Pre	Post	Pre	Post	Pre	Post	Post	Pre	Post	Post	Pre	Post	Post	Pre	Post	Pre	Post	Post	Pre	Post	Pre	Post	Post	Pre	Post	Pre	Post	Pre	Post	Post	Pre
Treatment			T+P		T		T+L		T		T+P	P		T+L	T		T+P	P		T		P	T+P		T+P		T+L	T		T+L		P		T+L	T+L
Kinome Response			Weak		Weak		Weak		Weak		Strong	Weak		Weak	Weak		Weak	Strong		Weak		Strong	Strong		Weak		Strong	Strong		Weak		Weak		Weak	Weak
STK38	AGC		7457.35	6607.51	15966.9	26767.8	3992.07	4751.67	6749.6	4992.02	5150.45	3415.61	3824.81	2000.52	6772.32	5776.75	3066.79	3819	4259.01	4957.89	4183.28	6573.18	6537.11	3017.87	3315.4	3037.87	6808.11	3715.66	2322.14	1539.33	1334.46	3119.44	3727.38	1887.67	2240.21	2142.81
AKT2	AGC		8836.42	10626.2	26042.9	15752.1	9492.87	9845.5	9785.8	8308.69	11480.2	9171.85	5483.87	7118.01	6537.84	4431.5	8896.67	8730	16574.9	17689	19547.6	9257	7409.75	5418.94	7625.77	6288.04	6021.77	4856.68	5017.73	4093.56	3840.1	3145.04	4033.47	11375.3	4284.08	5572.58
AKT1	AGC		12318.5	11877.8	4606.99	2981.74	25493	14909.1	7449.32	10911.2	9176.54	9674.05	5105.64	7070.36	8052.02	7119.92	18304.3	12029.6	6364.51	19104.5	12559.4	8262.05	9795.49	21494.8	12875.7	14712.1	9256.35	9040.76	14061.4	3623.37	4565.21	8758.79	9088.7	5388.34	5340.28	9360.02
MAST4	AGC		4004.91	3699.81	946.903	1921.54	2512.15	2353.97	3535.05	1799.02	5235.04	3793	4219.05	24166.1	1954.98	1833.41	1410.03	2975	1212.77	758.684	977.22	2108.28	1356.13	840.542	948.56	792.021	935.377	2024.73	1927.69	1918.17	2300.13	2755.87	2503.03	5238.74	1949.81	1924.97
RPS6KB1	AGC		18534.8	10521.6	3942.85	5356.42	3189.02	2196.37	4590.91	5137.67	1971.54	1998.09	3172.23	4968.94	1366.43	2267.68	2542.77	1149	2564.52	1652.16	4199.48	1380.63	1237.68	6412.23	1481.68	960.365	1067.43	1502.08	3798.85	3318.91	2831.24	1513.78	1291.57	2145.56	4531.48	8722.48
SGK3	AGC		1550.04	895.219	5511.58	3459.3	2565.87	5611.17	15601.6	5964.56	1201.55	1214.88	1585.07	3313.8	917.82	1666.84	827.111	1116.89	209.858	415.215	501.322	788.138	876.277	618.823	654.524	471.595	1648.23	1470.07	1113.03	3246.57	3900.08	905.637	861.785	1010.8	877.413	1966.32
PRKX	AGC		759.599	758.73	13661.2	8251.81	539.218	1009.68	2353.76	1659.14	2360.28	1138.43	957.186	696.465	1493.12	2638.83	2547.27	1976.61	1058.26	1324.73	1789.46	2851.75	3238.18	1249.57	1790.64	1405.12	3688.27	3973.64	1245.82	2799.07	4767.82	3263.13	2276.4	683.135	1058.66	1234.92
PKN1	AGC		3878.75	4647.01	2259.24	1440.64	4586.96	3671.87	3686.36	3237.94	9402.08	8004.86	2921.64	8337.54	4026.82	2090.38	2452.26	6595	14240.9	5054.89	2457.35	7805.62	7735.47	3191.52	1151.06	2472.58	6391.25	10343.1	3664.38	5882.84	5566.9	6818.2	8435.22	3949.11	4328.36	3359.21
SGK1	AGC		8690.43	1806.2	2374.44	6473.74	6693.27	1590.52	9189.88	2406.11	3988.49	5589.43	1834.06	1077.35	2509.54	2596.15	4607.09	11430	908.619	1101.01	1368.17	3102.61	5823.84	1513.77	3289.42	2063.2	5926.44	9927.9	1448.8	753.877	1505.56	3955.8	3290.96	1136.48	605.893	1096.55
MAST2	AGC		6454.39	6812.78	4198.24	4329.13	7813.34	7804.39	9380.92	5577.76	6673.01	7073.23	3489.21	4955.28	9927.22	4303.51	6768.84	7680	7921.25	12238	4307.36	3474.18	7126.71	8391.76	4254.11	8239.29	9753.98	2614.26	3769.94	4381.92	3847.97	2902.66	3046.09	1313.42	4646.1	3257.44
ROCK1	AGC		6095.73	3715.19	5761.1	3805.25	5283.63	3935.67	4364.26	6756.8	4191.79	3175.39	5659.17	7667.81	1830.92	3683.46	5096.19	2387	4555.46	1221.97	4760.94	4363.84	3232.91	2219.07	3233.93	1467.31	3023.23	7151.41	6674.42	7277.6	6296.57	7524.85	7945.48	5380.94	2877.01	3904.6
CDC42BPB	AGC		8678.43	7371.3	4022.82	2883	5322.14	7972.27	5455.02	7508.68	16427	5425.03	5680.7	6256.09	4741.38	4593.35	7529.35	7623.7	4842.06	5988.56	6180.71	6034.01	5435.12	6655.88	6072.24	5485.9	5075.12	8031.61	8371.12	4415.21	4808.04	5242.15	5839.2	8721	7154.82	5777.65
PRKCD	AGC		3930.33	4195.71	3417.5	2120.04	5725.58	4566.11	3267.95	5633.63	3013.5	4139.06	4702.56	8769.02	1519.52	2325.14	7844.39	4968	7363.97	3278.21	4409.19	4820.88	4028.05	3002.51	3456.51	4464.01	4499.41	6301.98	7218.87	5600.52	6702.7	2443.53	2347.02	3540.95	2550.15	6170.43
RPS6KA2	AGC		1484.02	3037.86	2217.6	2913.02	1943.68	3338.77	2003.44	1053.83	12953.3	1364.34	791.434	884.062	2787.44	2421.14	2911.7	5057	2194.49	1120.41	2059.37	4797.34	3932.25	1227.25	1530.09	1492.17	1810.55	6224.33	2714.37	1651.54	1706.17	3984.82	4801.65	3507.3	1823.49	738.79
DMPK	AGC		3256.51	4995.87	1107.24	1197.96	6370.99	3363.07	2093.95	1112.98	7600.19	5899.74	2536.86	1157.05	5008.61	2329.61	4071.46	3960.67	3202.95	6163.42	1687.08	3825.76	4620.01	5020.88	1290.72	2785.05	4703.02	941.393	1785.77	739.546	1415.79	2158.38	2744.47	839.994	660.733	981.76
PRKCH	AGC		1492.75	1943.46	1162.04	1892.89	2251.25	3414.78	3314.44	2989.33	7068.89	1000.88	991.491	1533.72	1221.77	2695.09	969.649	1544	1380.96	781.505	1725.81	5368.66	3426.41	1810.32	10803.8	3310.49	1904.1	3893.5	2030.24	766.61	755.17	1571.31	1294.47	1403.53	297.929	1745.3
PRKACA	AGC		4347.7	6280.76	3908.15	3497.26	3742.98	3996.03	3574.79	3255.52	7803.83	4971.13	3379.08	4183.3	3451.17	2813.61	3031.86	6813	8098.35	3447.1	1930.61	4244.35	4851.05	2832.2	4480.82	5392.76	5366.87	8165.65	5528.85	4719.75	5075.22	7726.25	8381.91	7025.54	5889.1	2378.14
RPS6KA1	AGC		4384.19	3332.32	1416.74	1994.19	3197.57	2976.6	2392.26	2532.29	2511.91	2616.97	1637.26	1988.89	2490.93	2944.22	1644.52	8622	4344.68	4348.55	2589.61	4723.19	4108.17	1564.54	6266.14	6162.73	3619.5	6468.38	2419.92	752.669	945.04	2428.16	2279.88	217.023	1001.77	726.069
CDC42BPA	AGC		6094.26	5074.06	4694.44	4191	5226.72	4689.08	3655.09	5083.97	7317.14	3925.14	5681.57	5300.33	3562.83	4409.78	5261.58	3480	987.543	3434.54	8097.31	2895.55	3037.83	7693.2	1142.61	1216.7	2967.56	3451.58	2981.13	2853.24	2972.76	4319.36	4912.47	5963.88	853.319	2950.57
ROCK2	AGC		3749.41	3446.87	7126.86	6433.84	2604.92	3072.72	3104.82	2146.2	5178.65	2075.95	2728.75	2735.2	1899.15	2541.3	2921.23	3116	2438.96	2402.99	5280.06	2798.21	2224.41	957.424	2553.22	1796.34	2764.46	3316.31	3018.81	5610.16	5009.33	3303.77	3287.01	6087.63	2171.19	3025.3
STK38L	AGC		5487.93	3042.47	2587.5	2889.48	3962.83	2184.08	2872.37	2570.59	2547.53	1383.83	3096.28	1882.62	1246.58	2399.91	2259.06	1793	10956.9	781.505	1508.05	1345.96	1426.66	2179.66	2284.6	2358.76	2075.23	1782.26	3804.38	1593.62	1599.97	4053.09	2686.69	1597.84	1479.05	1115.63
PDPK1	AGC		4260.2	3297.72	3399.27	2275.85	4050.84	5085.04	4627.01	7908.67	5510.43	3070.46	5654.34	2735.59	2332.13	4055.9	5947.96	3448.6	3044.77	2284.18	4392.3	4970.43	3901.76	3560.76	5605.68	3623.28	3829.55	3537.22	4424.72	6212.4	6297.08	3137.01	2717.94	2971.39	4117.64	4727.15
RPS6KA3	AGC		3134.46	2138.34	2134.32	2374.82	1136.81	2121.48	3501.25	2279.92	3341.46	1732.68	2163.13	978.302	1371.88	3315.78	2811.13	2396	1798.16	585.237	1236.49	4451.93	2743.46	4725.67	1051.29	984.277	2757.36	5054.38	1441.02	1126.69	1358.45	2108.97	1823.71	2734.02	957.496	1083.83
PRKCB	AGC		136.685	121.705	302.191	745.887	99.399	213.383	1555.45	1026.2	2721.15	408.973	135.889	29.8739	350.855	1861.49	147.091	664	190.609	99.1338	36.701	6698.78	2879.3	290.866	70.665	21.0864	1357.57	5328.94	122.113	118.034	304.864	465.266	585.53	167.087	63.2305	640.205
CDC42BPG	AGC		3055.91	2367.44	4761.06	4757.84	2108.43	2745.22	1568.12	1135.44	1188.19	1598.99	1530.39	1552.57	1684.52	2291.18	1939.35	303	2753.69	4274.38	3041.44	400.477	213.5	3798.64	2826.57	3462.55	2889.4	75.4834	2719.92	969.846	1018.79	2252.35	1880.98	79.159	1225.11	355.584
PKN2	AGC		5447.57	2857.94	3669.27	3995.16	4859.06	2486.67	3923.65	4105.67	1537.09	1608.12	2835.98	1824.81	1011.63	2339.46	3002.61	987.745	1956.78	837.474	2552.42	1326.64	1067	1268.71	1825.22	1133.36	1858.81	1110.8	2017.68	1354.8	1291.59	1182.15	844.152	4558.46	3165.8	2012.08
PRKACB	AGC		1633.19	1498.67	1413.96	1571.61	1444.94	1104.27	2803.06	3226.02	1274.27	992.52	811.637	1002.36	1152.3	2469.47	1426.97	1079	1450.5	353.597	1431.97	2774.66	2098.13	1017.53	5898.91	1455.83	1303.09	2317.91	3731.05	1020.52	1399.36	2204.56	1900.72	2420.67	981.59	2107.83
PRKCI	AGC		6410.75	3002.49	3790.17	3959.74	2108.99	2200.84	3601.84	4129.42	1479.06	1603.16	3030.46	2551.53	1350.8	2308.16	2740.21	909.001	4321.58	1018.85	2982.32	785.125	1095.72	1777.59	1884.32	992.885	1333.29	931.25	3018.81	2929.25	3113.38	1412.57	1164.14	911.77	2228.49	1597.42
RPS6KA4	AGC		1612.56	1906.15	1653.39	2053.53	1136.24	1412.79	1476.83	1215.79	3427.54	1472.96	824.672	934.591	1931.41	1235.88	1469.85	2934	2471.68	2510.26	1477.03	3674.79	3070.05	1748.2	1271.5	2038.33	7401.43	4831.32	2888.82	1189.43	1263.66	2298.44	2497.1	1019.24	1591.69	940.727
AKT3	AGC		1978.48	2750.71	487.562	1525.08	1362.41	2615.2	3175.05	1673.4	5963.07	1579.98	1799.39	626.23	2026.69	2550.61	1595.88	2382.84	1107.06	321.593	392.024	3602.01	2865.61	1019.84	712.712	657.558	2190.17	2661.75	1788.4	1121.42	886.701	1877.47	2465.2	3090.52	571.047	813.062
PKN3	AGC		2063.26	3571.42	493.038	532.039	2660.59	1428.44	813.3	349.43	4116.85	668.047	145.663	524.739	880.601	435.92	296.358	1291	193.496	1025.7	348.06	1408.77	611.502	246.784	1297.48	1791.56	431.478	577.851	241.003	291.775	165.224	564.264	449.272	598.048	105.18	121.845
RPS6KB2	AGC		3990.63	3517.6	2586.8	1800.8	3265.6	2939.7	2803.06	2345.84	2961.89	3059.11	1330.99	1409.81	2696.87	1493.51	5919.8	2666	2332.6	4396.27	2725.39	2824.37	3080.51	2916.35	3790.07	4559.66	2385.5	2179.7	2113.02	1317.95	1592.53	1719.24	1578.35	770.649	2197.24	721.298
SGK2	AGC		123.196	819.03	361.005	866.625	594.299	435.826	782.511	595.528	495.169	725.143	1403.73	58.7478	199.5	190.601	63.9885	718	36.6117	346.75	168.565	588.003	133.377	77.8076	17.5307	40.2164	31.7907	5.75426	35.4449	17.1856	12.8005	19.7755	22.7224	1159.27	22.487	77.1312
PRKCA	AGC		1617.33	888.994	189.071	515.668	261.336	367.64	621.425	367.008	1306.91	316.42	442.81	205.122	1092.75	972.06	428.157	895	745.96	2244.39	2093.9	1758.52	1007.77	321.588	463.269	535.68	917.022	2314.74	419.894	525.841	491.705	446.491	615.151	637.127	116.249	253.82
GRK6	AGC		1918.05	1821.58	1974.01	1205.3	1461.82	1372.55	1463.31	1385.93	2725.22	2494.42	938.706	1464.35	1509.6	1270.17	1660.47	1977	2321.54	3138.99	2463.2	4704.01	3862.57	2118.29	1420.87	1783.9	2248.13	4760.52	1712.13	2171.55	2332.74	1665.73	1730.89	733.74	873.504	1156.97
LATS1	AGC		3923.04	1830.4	1894.2	1676.99	3116.81	2325.86	3283.88	2831.73	1763.04	1214.44	2425.09	1915.45	947.595	1957.49	1650.96	901.365	1449.91	720.783	1459.31	1626.44	1376.37	1837.1	1203.31	903.623	1199.58	1476.68	2580.74	2536.89	3002.87	1284.08	1021.36	1787.7	3135.3	1619.27
GRK5	AGC		544.535	1761.61	951.763	1047.73	972.623	1710.13	1424.43	707.903	4867.01	898.517	702.813	309.79	1170.91	963.569	356.17	1877	360.005	268.015	297.143	2682.2	1492.85	313.574	444.377	333.86	902.815	2401.9	466.561	434.145	312.73	1050.72	1468.25	1609.77	1031.72	396.925
MASTL	AGC		924.729	749.998	2391.66	1873.8	660.146	568.608	805.652	1204.73	724.4	569.284	670.375	938.098	559.881	685.87	890.166	593.623	1524.86	3079.74	3956.66	500.394	275.749	754.175	668.18	440.532	1578.15	664.163	695.503	1246.04	1090.46	762.797	651.764	528.15	1254.8	950.744
MAST3	AGC		848.178	1257.21	513.065	848.102	1271.09	1089.99	1422.64	819.181	2525.71	792.721	504.245	788.195	877.361	915.146	631.413	1170.54	605.361	557.206	310.809	3100.52	2284.85	535.957	564.815	493.834	1529.14	1600.1	457.845	466.923	651.012	506.73	594.913	1011.64	1012.19	567.062
LATS2	AGC		1049.98	1264.95	1119.02	1714.85	1332.48	660.505	1325.53	1062.61	3878.67	1174.25	904.818	1431.46	1071.66	833.617	912.48	2172	854.72	750.696	1182.64	1321.54	1268.16	863.249	505.186	759.5	1486.65	2733.11	1562.13	1161.68	1462.3	2049.23	2499.07	2911.34	517.991	888.255
PRKG1	AGC		2543.2	1096.69	128.574	456.219	681.093	430.099	774.418	335.618	735.051	1041.88	1181.95	879.645	397.999	476.919	597.538	348	329.514	116.25	177.749	374.31	944.186	409.75	133.245	262.123	402.464	573.166	1406.57	532.814	401.229	1355.89	2141.64	432.867	401.94	277.671
CIT	AGC		1288.82	973.563	1333.45	1249.3	356.362	572.198	418.562	901.893	1122.9	672.921	481.908	2053.45	584.092	543.671	764.804	504.999	1058.77	1599.67	1295.02	676.97	219.596	761.061	427.256	313.774	1404.34	985.042	862.122	1692.49	1353.12	663.261	395.952	67.218	549.245	1529.05
PRKCE	AGC		525.492	477.671	529.819	436.882	770.2	573.316	423.633	360.73	1021.99	397.19	433.687	1245.38	360.78	507.428	738.336	517	276.269	717.604	865.434	668.248	357.199	121.889	330.433	220.037	308.315	596.868	182.113	1118.25	981.426	337.252	311.038	541.599	512.131	563.882
PRKCZ	AGC		1514.21	1203.49	591.9	398.196	962.436	1276.25	636.501	852.833	512.657	605.588	664.637	1541.41	679.572	725.883	781.776	114.093	1046.04	1760.89	1074.41	564.52	443.416	1334.64	869.735	1381.43	503.387	224.612	1260.42	890.006	809.066	1936.39	1224.86	41.6889	605.266	354.948
RPS6KA5	AGC		1689.19	719.55	671.087	849.593	1747.19	1307.44	1768.47	1233.13	583.906	486.753	770.939	233.455	223.043	908.168	646.228	172.442	249.228	159.91	582.756	574.478	388.146	610.761	478.427	244.691	315.135	331.937	764.925	186.409	329.888	570.388	296.25	401.864	1053.9	598.746
RPS6KA6	AGC		540.568	386.181	900.412	1311.72	529.544	431.355	394.894	486.29	115.267	380.479	766.672	892.078	192.056	218.133	246.073	65	349.418	119.673	416.536	39.3777	21.9016	204.707	34.6518	13.4344	74.4237	12.0933	404.339	467.928	436.635	30.0166	24.6971	85.6723	8.81347	10.5404
PRKCQ	AGC		40.6741	30.9842	349.382	273.17	53.8545	96.0134	484.492	282.254	339.351	109.621	30.9753	14.6349	159.8	449.307	93.6302	51	20.2496	37.5149	7.43788	1135.76	966.83	107.863	36.4229	26.8254	709.778	650.75	38.7784	16.6849	34.4348	88.0499	62.2177	23.7964	15.3247	117.075
PRKG2	AGC		101.773	57.1242	468.054	717.238	94.901	75.8929	151.458	39.2959	130.107	29.5479	51.8277	103.262	74.1967	78.7108	172.498	25	31.7994	95.7105	175.408	34.1444	333.684	94.5049	24.6153	145.431	376.41	88.1615	295.449	155.436	136.706	228.013	563.808	32.4807	43.3229	16.9006
GRK4	AGC		135.099	227.034	309.825	404.14	215.229	217.854	273.176	225.753	316.144	210.584	221.253	165.822	322.321	183.523	154.502	264	61.793	100.275	128.587	154.511	149.924	87.826	266.672	198.038	123.571	202.264	157.25	280.566	276.345	120.48	145.158	154.061	276.425	171.137
MAST1	AGC		151.762	173.216	18.3497	15.3247	40.3597	6.58903	11.1432	7.90581	29.1958	55.3107	19.2458	57.1438	25.8124	6.55078	27.4657	2	288.782	26.104	14.461	7.10554	16.6762	23.0405	26.9768	28.7384	9.88193	10.5085	9.889	23.9241	30.5013	84.6362	70.1168	6.42771	108.435	7.36025
PRKCG	AGC		11.3153	18.683	1	5.09279	7.74737	3.23561	8.60739	2.2556	20.2919	10.7481	3.60655	45.5139	3.48124	4.26516	4.17589	5	1	2.14109	2.75579	27.1666	68.9303	8.34682	3.36153	11.5214	6.92129	2.58475	2.11113	9.44573	6.90025	6.12058	4.94953	2.08554	1.65112	4.18013
GRK7	AGC		4.96741	7.91942	40.5573	54.2062	16.1816	21.1205	25.5127	17.3228	8.41996	7.96291	12.7295	5.81232	24.5718	15.6932	18.4674	9	4.84992	6.70545	3.92631	8.84998	18.418	23.0404	4.54229	5.78247	6.32916	7.33901	2.11113	5.82613	3.95013	4.41372	6.92429	1	2.30224	10.5404
GRK1	AGC		1.79348	3.30647	20.4317	20.4407	16.7439	1	5.22633	3.51121	1	5.17775	10.7746	5.01026	4.72187	2.9591	2.05863	1	3.88744	14.6931	16.8021	1	3.6127	5.00735	1	1.95649	1	1	4.33338	2.20653	2.96675	6.12058	4.94953	1	1	1
PDK4	Atypical		6229.84	1689.34	606.158	6361.19	10724.3	4282.19	12037.6	3102.97	15801.1	7921.98	399.15	6017.61	1388.02	1933.65	589.599	15561	524.589	353.596	345.719	2183.3	392.905	529.303	159.813	124.388	1644.16	8889.88	978.791	2087.1	1191.87	786.156	1626.23	43239.2	210.661	867.584
PRKDC	Atypical		11255.8	8019.84	28183.9	10401.8	4543.11	8494.08	9692.82	28548.4	7388.31	7456.19	15807.1	10066	4286.1	7053.43	13070.3	3938	20648.1	3954.87	11011.5	6465.02	5509.44	12522	12211.9	8407.63	8865.76	9059.46	10578.9	10853.8	15818.6	6166.19	5014.92	6987.54	14365.4	26442.2
BRD2	Atypical		15003.8	13948.2	26358.6	19376.3	17042.7	20809.3	18528.9	26467.1	23665.2	12208.4	18308.1	10401.5	12768.5	16263.8	11313.7	12954.1	10173.5	13261.6	12850.2	17682.4	16280.9	16670.7	13931	14689.9	18279.6	11723.4	10460.6	10005.6	10596.9	11672.5	11778.5	7563.96	8992.35	14378.3
SMG1	Atypical		14256.6	8003.82	12112.7	12680.2	11784.7	8521.65	15867.6	16729	8015.86	6644.61	11147.8	12157.5	4459.24	11400.1	10733	4725.73	3390.62	4535.22	12373.1	8351.86	6774.49	9137.03	8136.56	8118.81	8626.58	5864.14	7530.77	11973.1	11344.8	4074.8	3024.88	6864.18	9818.24	7924.99
TRIM28	Atypical		9003.84	11202	5768.05	2962.13	13156.1	13283.9	6221.32	8376.5	11890.7	17524.6	8983.82	9796.47	9651.8	5846.95	10821.3	9664	24500	10693	5824.95	8712.72	8952.99	9513.79	11407.2	14964.4	8888.85	10308.2	18059	20007.7	11724.8	9769.38	9708.95	4604.78	8593.21	8352.01
BRD4	Atypical		3414.56	3462.25	3448.73	5127.22	4343.5	3848.49	3858.79	3716.96	7253.9	4086.14	3035.03	4216.18	3724.1	2949.77	2874.12	4420.01	8557.45	9878.26	7453.73	5127.03	4340.69	3869.44	3718.64	4506.1	5278.64	9045.19	6824.43	5803.21	4923.78	7154.46	8780.8	4262.83	7615.22	2893.32
PI4KA	Atypical		4695.24	5086.02	5332.21	3638.46	5194.23	8139.73	9791.71	8822.86	12735.1	7339.21	8162.11	4821.74	5256.3	5361.74	8517.2	7049.47	4955.85	5091.62	4683.14	9037.38	7443.71	5126.4	5592.51	4318.62	6639.6	6753.88	3948.43	9809.41	9399.03	2547.64	2801.21	2824.49	3685.8	3654.96
ATM	Atypical		3393.93	2281.33	4205.18	7147	4021.87	3252.7	7687.85	5049.15	4223.2	2540.38	2196.37	1738.25	3030.6	4934.02	3099.61	2557	1582.6	2358.49	3336.97	10541.7	7575.23	3108.71	2434.54	2160.77	3806.61	3033.94	1353.07	1088.09	1365.82	2154.97	2413.51	2523.8	1451.7	2230.27
FASTK	Atypical		4116	5505.78	1947.64	1854.01	8675.31	4523.63	3005.08	2354.63	5473.96	7886.5	2439.43	2861.12	5464.7	2033.24	3932.22	4525	2271.49	8391.43	3216.43	5014.52	5673.18	5151.78	4419.41	7301.92	4119.85	2354.36	2265.47	2569.71	2086.74	3834.61	3628.64	1545.72	1303.24	1592.65
PIK3CD	Atypical		791.309	587.615	630.448	1653.46	873.098	1096.45	3331.35	1773.91	3851.67	1338.58	498.471	418.872	1618.79	2268.66	925.188	2612	277.635	791.794	356.254	9263.2	7671.94	867.928	483.949	565.348	7101.22	5318.51	575.725	272.7	532.09	871.153	1240.42	393.966	295.958	791.262
ATR	Atypical		3823.21	2801.82	5418.96	9641.55	3471.96	2938.59	5110.64	4066.01	2147.94	2370.48	2572.36	2108.79	2031.9	2673.21	1924.53	1639	2089.58	2207.86	2981.74	2417.92	2050.23	2709.3	2745.69	2169.37	3294.42	1603.18	1185.46	1679.31	2082.82	765.673	723.763	1217.89	1981.71	1750.08
RIOK3	Atypical		7951.69	3803.61	8064.45	7966.59	4264.21	3249.35	3623.81	4320.27	2796.84	2274.39	5391.34	1755.89	2010.81	3454.56	2190.24	2173	3072.28	1535.77	2790.36	2495.55	2042.39	1580.57	5154.45	3021.61	2124.37	3005.69	3029.93	2342.88	2426.99	2059.48	1584.76	3146.9	1389.19	1258.74
EEF2K	Atypical		5262.2	3625.1	1834.16	2557.51	7683.57	4769.02	7621.63	6680.98	5420.86	3325.49	5084.34	1912.54	3116.2	4412.25	3151.04	2476	2428.35	1076.11	2313.95	3867.18	2537.96	3195.76	2849.23	2414.05	1852.62	3649.39	2754.5	6274.96	6113.22	2583.75	1910.94	4501.62	2709.67	2206.42
ALPK3	Atypical		713.547	643.737	463.89	829.789	815.745	964.548	886.835	510.147	1866.37	632.536	475.392	370.345	1015.83	689.297	991.35	2246	289.744	574.968	461.016	806.931	637.629	1300.72	4520.97	3980.02	1956.21	1165.79	628.786	559.625	334.364	617.176	546.035	11051.8	314.19	298.341
TRPM7	Atypical		4552.41	2886.4	3818.63	4558.33	3985.32	3522.08	4638.12	3505.39	2764.2	2236.1	2939.88	3285.8	2200.62	3397.75	2917	1966	1461.09	1511.8	2289.37	2699.65	2497.87	1922.53	2159.44	1326.7	2339.32	2086.53	2802.4	3860.7	3512.64	2337.69	1776.31	2993.84	1908.14	2010.83
ALPK1	Atypical		2022.79	1920.75	2115.59	4220.66	5672.73	4771.79	5611.03	3338.39	2750.96	1822.5	1721.97	1375.32	2554.35	2334.3	1504.78	2362	797.898	3421.99	2235.53	2374.39	2136.45	878.61	1014.69	1223.4	2005.36	2255.07	831.267	822.648	710.998	884.57	961.964	794.53	382.557	576.603
BRD3	Atypical		4383.22	4115.36	1667.7	2259.21	2947.49	2881.03	2877.71	3253.92	3211.29	1908.48	1570.13	2659.27	1747.1	1827.45	3436.6	1366.36	4053.12	1655.9	2059.46	2240.07	2068.11	3381.23	1980.41	1648.17	5471.71	3186.21	8292.41	2821.21	2837.4	5184.52	4552.71	2869.9	3571.15	5909.48
MTOR	Atypical		4934.88	4965.98	7210.84	6027.63	4476.2	4908.16	4067.57	4272.56	5681.72	3261.73	4710.38	3888.95	3612.46	4627.74	3344.69	3478.89	2911.54	3592.01	3804.62	4440.6	3637	5489.71	6802.2	7146.01	4913.3	3915.3	4421.06	4275.47	4318.02	2677.35	2398.36	2825.58	2518.24	2161.9
PDK2	Atypical		4125.23	4808.65	1481.52	1064.36	1333.37	1941.88	1485.94	2282.65	2556.82	1066.65	773.376	1912.24	1803.49	1035.22	821.274	1540.51	867.033	887.899	717.253	1722.68	2002.84	726.032	994.873	944.13	919.969	1090.23	1255.91	2108.09	1736.23	1934.21	2329.87	6981.1	1830.67	478.373
STK19	Atypical		2279.38	2745.61	1762.65	1685.09	4486.99	2646.04	2124.34	2545.49	2228.75	1550.99	1470.51	965.181	3532.33	2499.19	1280.97	1518.18	709.015	6573.63	2314.01	1170.46	1454.04	1736.49	1487.77	2460.16	1416.64	787.855	633.345	452.133	448.914	1046.23	1024.54	392.88	499.959	439.469
PIK3C2A	Atypical		4538.93	2370.52	2851.91	3119.7	3721.62	2370.75	5749.65	5504.94	2890.34	1856.62	3048.05	3803.93	1275.11	3193.02	2292.94	1429	2859.56	1035.97	3535.4	1562.27	1280.35	2329.94	2092.72	1350.61	1522.18	2268.78	2959.86	3612.02	3894.16	3677.59	2232.99	4516.85	3143.97	3766.26
PIK3CA	Atypical		5203.33	2627.9	3653.29	4513.71	2379.36	1904.42	3254.82	3283.98	1716.8	1181.93	1497.91	3424.45	1273.43	1906.57	1691.46	993.028	1611.65	869.409	2895.5	1624.44	1167.06	1197.64	1208.65	696.953	1181.33	1620.49	1886.12	3374.71	2818.08	1373.29	1345.88	5159.03	2700.65	1892.8
BCKDK	Atypical		1452.28	1913.84	1080.85	745.888	2863.57	2433.35	1728.72	2347.1	3032.79	4166.91	2784.15	2956.96	2540.55	1370.08	1768.91	3035.01	1526.53	3084.22	2318.05	1856.22	2349.82	2052.1	1687.13	2382.67	1850.81	4644.33	3375.49	4859.7	5027.04	1965.6	2360.84	1518.74	2421.87	2464.3
TRIM24	Atypical		3092.41	2617.31	2737.4	3238.4	2406.44	2177.37	1884.25	1888.8	1213.49	1443.72	2217.22	5440.92	1164.7	1852.02	2029.34	1023	3515.01	1288.15	1949.34	942.997	831.839	1595.92	2818.3	1862.34	1082.82	1774.34	2459.92	2759.14	2189.99	2916.32	1971.82	1381.81	2517.59	1292.13
RIOK1	Atypical		952.385	1164.23	3757.56	3275.23	1151.42	1298.77	1382.16	1648.98	1535.45	979.286	1316.65	584.891	1306.14	1292.37	879.663	1279	2246.47	587.521	944.439	1047.66	1031.28	1315.42	998.741	886.708	2003.57	1199.07	1178.79	738.192	807.368	1629.34	1754.59	690.318	1235.53	762.641
PIK3CB	Atypical		2966.24	2027.62	2588.88	2000.32	1850.91	2564.13	1789.58	3222.88	1480.54	1369.21	2556.73	3463.06	1190.76	2026.71	1378.81	1042	2854.76	1377.15	3627.87	1544.83	1183.68	1657.37	2778.75	1166.97	1666.07	2481.14	1576.58	3392.56	2964.9	1468.9	1053.55	2516.2	2912.17	1870.91
PI4K2B	Atypical		1694.07	949.729	3062.54	1791.59	1229.58	1093.1	1792.12	2608.26	583.639	863.705	1731.75	1426.15	1117.56	1977.56	1087.32	539.236	1569.84	889.909	1776.66	554.302	651.639	618.534	1174.89	784.369	966.839	1053.58	1228.79	1158.11	1476.06	956.842	779.057	589.363	928.146	761.05
ALPK2	Atypical		175.184	59.4306	12.2499	162.61	106.97	122.841	204.149	209.623	487.905	494.632	345.35	24.2595	906.109	106.011	144.862	673.698	26.9869	626.013	342.846	592.955	761.148	726.938	288.427	593.537	1841.36	740.673	287.113	48.0548	69.6742	304.821	496.665	70.4747	58.2988	29.6211
PDK1	Atypical		1228.52	948.96	1316.11	1587.98	963.625	739.868	1511.49	822.164	1564.86	876.238	1479.56	344.392	871.625	1071.89	1009.63	585.673	1192.4	312.518	1204.81	1396.33	2999.31	1571.01	1421.24	662.651	860.179	1209.45	483.65	572.004	1260.79	1680.04	965.848	2977.26	766.563	746.739
ADCK2	Atypical		1372.64	1380	1498.26	1009.87	1645.76	1818.08	855.564	1128.46	1787.53	1325.44	1084.19	2437.23	1136.4	937.039	1747.21	1177.26	782.917	1111.28	1060.77	1490.75	2027.88	1125.73	1768.41	1562.63	1489.08	2299.74	1646.97	3259.74	2372.49	2079.99	1914.69	707.816	908.149	990.407
RIOK2	Atypical		2226.47	1916.91	1595.09	1588.54	1363.41	1625.22	1897.53	2761.87	922.706	1229.95	2033.44	1217.61	1117.81	1415.67	1139.95	828.743	1207.82	900.095	1127.04	806.576	979.859	1684.95	1710.73	1203.01	839.873	878.952	1031.01	1123.05	1349.21	1202.61	1185.86	1039.86	612.404	775.361
ADCK5	Atypical		569.928	784.432	232.792	236.335	893.902	657.152	519.993	564.765	818.681	896.431	156.741	268.485	886.804	218.133	650.469	618	883.595	2666.58	699.803	647.315	709.043	821.84	733.074	1477.83	591.353	332.214	511.007	406.395	321.581	596.695	474.943	214.852	254.287	438.267
PIK3CG	Atypical		201.751	54.0489	64.153	113.552	17.3062	65.8327	339.106	368.891	613.889	117.281	61.6023	41.1026	92.806	299.762	251.896	170	66.4486	31.8095	54.8441	1420.97	824.872	143.929	58.8574	36.3903	412.53	1489.08	143.224	110.794	268.478	180.22	218.224	104.126	145.549	368.304
ADCK1	Atypical		761.156	889.76	516.633	631.289	1115.44	803.584	1067.73	949.607	722.22	619.307	442.809	540.38	919.061	653.053	349.29	669	321.506	770.095	369.715	602.831	794.39	337.618	823.402	1144.97	563.523	365.493	278.782	347.275	287.162	277.512	354.484	151.89	238.66	172.727
TRPM6	Atypical		45.435	183.98	546.475	808.303	62.2889	299.454	197.101	16.0672	1502.27	40.6886	28.3688	3.40616	86.6029	201.481	8.41041	290	18.3246	3.28218	11.5347	260.049	36.7069	12.3542	11.6269	9.60845	22.3166	62.8054	14.3335	10.6523	4.9335	12.948	24.6972	57.4481	3.60449	5.77018
PDK3	Atypical		541.361	601.452	561.049	526.923	634.127	621.381	337.416	405.304	358.642	379.782	400.454	639.835	561.761	478.368	589.069	379	486.09	1201.43	1095.44	294.066	446.03	431.123	99.0031	162.648	313.644	619.054	996.569	1025.35	960.775	741.778	648.723	158.404	1046.05	702.217
TRIB1	CAMK		18255.1	29157.9	5785.39	4865.27	81015.7	1725.77	6814.69	11138.2	2060.78	1975.69	1774.76	4992.58	1885.51	2102.46	2735.44	3945	6175.31	2701.96	2820.79	1771.61	1971.84	2557.03	1801.07	2417.11	2884.08	2010.46	1888.8	4032.02	3950.24	4688.04	3358.1	2225.27	3619.94	1252.38
SIK2	CAMK		2265.23	5011.73	2755.35	2476.94	2087.06	3493.04	2937.15	2274.71	6528.61	1254.15	1346.63	594.415	1424.04	2029.69	1389.71	6301.9	2260.06	1285.64	1921.71	3547.11	2205.81	1553.28	2090.59	1870.42	1407.65	2193.38	1255.83	945.632	892.8	1758.16	1819.46	43858.7	1058.42	2521.08
MKNK2	CAMK		6906.68	9439.09	1793.57	3048.08	20084	9855.57	5129.23	5204.22	12509.6	6376.94	3700.35	2177.37	4193.06	3624.03	5305.26	6502.99	16561.4	12458.3	9200.76	9156.69	7128.46	7616.98	14053.9	11268.5	5239.57	6114.98	11705.6	3673.69	4422.26	5710.44	4408.66	15625.2	3427.21	3957.07
MYLK	CAMK		4167.27	8803.42	1572.88	4827.42	10310.4	9657.64	10916.7	2488.91	18763.9	3860.75	9901.12	1918.53	4180.65	7295.64	3899.56	7411.87	9746.73	549.864	1581.32	4063.51	9840.74	2856.43	1952.39	2295.92	5149.55	6664.38	8544.31	3641.63	2944.18	8841.74	13065.1	3671.84	2482.28	1644.15
TRIB3	CAMK		2904.35	2602.7	2504.22	2621.4	1552.34	2478.05	2340.69	3001.26	860.231	1588.54	2116.87	4680.57	740.41	1209.44	3240.94	687	3533.3	23541.6	13826	560.965	464.319	2532.98	2880.29	6100.57	544.574	652.334	4729.95	3388.94	2860.66	1917.81	1300.39	186.628	1009.59	3273.35
SIK1	CAMK		30.8952	25.4043	47.0478	42.0993	19153.1	246.629	39.5821	2.91513	223.313	31.8749	7.0097	5701.2	360.792	398.157	756.818	31.1549	34.2371	274.253	377.674	901.324	912.548	555.265	573.106	774.608	1226.87	88.4369	65.6328	649.245	1261.97	41.9333	42.6976	514.249	128.073	501.639
TRIO	CAMK		15170	7299.45	2801.24	3416.43	7161.65	8217.99	7239.01	6982.15	9810.19	8359.28	8431.88	2998.67	6670.59	5187.38	8727.82	9414	3234.94	5994	5499.54	6257.43	7291.3	15402.6	6603.24	6040.3	8437.06	6378.05	5743.29	3429.97	3615.88	4575.38	4702.9	6636.91	6817.6	3650.19
MAPKAPK2	CAMK		12173.9	9788.88	6644.55	4939.98	13008.3	7732.86	5156.28	6106.37	10383	11817.7	8383.67	7571.56	7634.55	7739.43	13043.3	9617	9289.9	9877.13	11167.2	7172.39	7885.26	11115.4	4860.43	5736.14	7181.17	10433.4	8688.89	8085.97	11534	9670.37	10864.2	3387.89	5251	12238.1
PIM3	CAMK		5758.51	7040.36	1307.78	4368	7551.31	3554.5	4289.03	2462.61	13382.2	3599.44	1177.86	5256.43	4350.62	1987.53	4161.42	7257	4096.35	8837.6	2922.05	5668.68	3525.54	3520.12	2865.53	4279.4	4975.48	5664.91	4196.61	4940.54	5312.21	3950.68	3101.39	1713.98	1066.89	2430.62
TRIB2	CAMK		6193.34	5849.45	2899.09	4555.24	3603.53	5421.24	4545.15	2915.25	7544.13	3457.39	4729.28	828.717	5094.99	7916.08	2145.78	3305	5439.02	3321.58	5930.87	5470.69	3420.16	5313.41	3657.24	4880.08	2590.98	2612.67	3797.71	974.672	1124.01	2778.07	2706.43	2977.56	504.968	1149.03
STK40	CAMK		2778.98	3000.95	2018.42	1426.31	2642.04	2488.11	1775.22	1913.28	4852.16	1821.8	1198.05	957.85	2755.18	2064.26	2223.06	5337	1917.3	14014.7	3606.8	4395.24	4435.63	3125.4	2949.37	3440.56	3762.2	3709.32	3468.83	1141.17	1690.44	2609.08	2747.9	3075.25	3394	2076.04
CASK	CAMK		3486.46	2019.17	4399.28	2675.63	3406.99	5726.23	2218.13	2791.57	2146.85	3488.72	7575.45	7863.34	2607.55	3783.04	2687.54	973	2685.36	2628.93	5818.95	1917.94	2224.41	3741.05	1918.29	2012.51	2726.43	2035.82	5800.38	6507.68	7035.09	4186.78	3731.33	1426.32	4501.56	2209.6
DAPK1	CAMK		8657.1	4428.66	2988.62	3848.22	845.545	918.717	2237.58	1293.64	2087.49	1383.13	558.15	762.55	3587.64	2014.3	4667.44	3828	1281.1	4079.26	2592.54	2827.86	4652.49	1284.69	1434.45	1012.97	4121.63	4580.94	583.229	1674.46	1534.08	2356.47	2285.8	738.083	372.791	535.261
NUAK1	CAMK		1839.5	3880.49	399.349	1658.58	1381.4	2092.41	2514.82	1517.14	12254.3	1480.62	2040.62	1028.43	1726.71	1803.04	1254.95	2242	953.856	522.477	898.207	2260.05	2805.3	1827.02	852.919	1662.43	2575.57	6574.56	2657.7	1894.04	2780.02	1842.7	3452.89	1577.2	855.921	904.156
DAPK2	CAMK		661.971	1327.22	4137.87	7679.07	1330.24	670.566	1351.74	679.653	1109.88	956.312	880.059	230.788	677.14	813.047	923.596	1227	791.995	1503.82	590.359	1051.15	737.782	769.076	168.078	171.256	1191.77	563.315	94.3346	1545.36	881.907	371.389	423.6	3521.41	593.521	237.919
CAMK2D	CAMK		7497.83	3399.97	657.513	1557.28	1690.65	1290.94	7272.82	4788.61	3215.33	1624.06	1112.69	576.873	2323.45	3211.96	1434.38	2447	1255.12	1101.01	2954.23	2116.13	1864.73	2361.33	991.661	780.543	1169.86	2520.76	4716.61	721.301	958.808	2103.85	2165.34	2449.98	294.656	1218.99
PRKAA1	CAMK		6178.26	3598.33	3552.14	3960.77	4688.74	5737.57	6723.4	7212.57	4526.8	2998.53	6761.76	2914.45	2409.05	4966	4241.34	2154	2498.51	1936.29	2902.14	3098.25	1997.11	3745.21	5956.77	4752.86	1875.68	2305.23	4299.95	1497.1	1204.66	2196.03	1740.34	3424.8	1983.67	2090.34
PHKG2	CAMK		2682.85	3370.61	1638.44	2126.78	6770.94	2960.55	3852.65	3159.78	1937.77	5669.28	3908.66	3127.76	2631.46	2322.16	2929.61	1914.74	873.049	8138.42	3153.15	2298.27	2583.88	2488.09	2289.07	3677.77	2217.02	1196.24	1618.28	1971.76	2262.31	1181.25	1234.44	468.116	1064.81	929.23
PIM2	CAMK		785.754	779.82	971.889	1692.34	748.273	1012.61	2404.09	878.036	7348.24	1424.91	963.467	572.865	817.329	1743.29	1082.39	628	657.412	580.673	476.818	6251.33	6920.31	2088.17	328.071	435.248	1846.07	1715.7	549.896	1185.82	1495.73	1602.04	1482.07	124.752	6482.93	940.727
MARK2	CAMK		4308.82	3069.38	4930.4	2090.36	3189.7	4491.22	2556.24	3820.54	3556.64	3435.81	2900.78	3760.22	2806.05	2475.67	4565.29	2088	5698.88	5440.57	7692.51	2874.09	2702.53	3794.63	3885.12	3604.11	3711.87	3393.96	4294.38	3906.54	4420.29	4414.95	3679.99	966.046	5614.97	2993.5
MARK3	CAMK		5807.7	5917.11	4207.96	6003.07	8201.87	5483.83	6577.17	5123.86	5937.3	4224.71	4581.36	2781.31	4635.96	4138.94	3897.81	4999	1726.73	4118.05	2683.84	3996.64	4257.09	4100.53	3062.72	3700.72	3520.61	3460.52	2836.59	1535.71	1709.12	3116.02	3142.85	2254.58	1731.03	1764.38
SPEG	CAMK		1111.88	1805.74	2092.68	3438.94	2899.03	2061.25	2031.67	499.474	3724.53	943.958	597.247	1463.18	4441.2	1550.64	1914.56	3240.18	4404.86	2960.91	1093.17	1373.94	2575.92	1491.88	730.712	1255.85	7419.63	177.384	206.941	372.202	236.124	5335.85	3849.54	66.1325	1097.07	157.208
OBSCN	CAMK		1333.86	1949.76	2590.18	2671.05	5608.19	5465.07	2465.98	1669.96	4946.76	2509.1	1088.83	673.587	4078.8	2113.04	2476.18	1283.11	588.916	2547.75	965.368	3069.94	1685.41	627.85	828.807	1290.88	1282.33	606.667	212.442	153.98	376.343	1308.98	945.12	468.975	3199.63	489.858
SIK3	CAMK		1706.99	2003.79	3572.96	3071.61	5036.79	6972.75	3387.98	2635.88	4726.03	1559.3	1744.78	3451.43	2451.23	2340.82	1298.35	2925	1764.26	1962.53	1786.05	3462.84	3863.44	1595.93	1802.85	1786.77	2497.42	2335.35	1233.24	1316.12	1026.66	1277.73	1428.75	1961.49	296.609	1742.12
DAPK3	CAMK		3566.91	2901.01	853.217	357.073	3743.54	1786.13	1115.91	1377.14	3212.37	2515.31	1051.44	3979.58	2993.39	934.837	1993.34	3043	5619	2369.9	1056.23	1907.67	2738.24	2929.04	2846.64	4951.82	2106.02	3462.1	3387.71	2397.17	2288.33	4805.81	5941.09	1087.71	730.959	1141.18
STK11	CAMK		1743.54	1767.25	932.726	647.049	2635.37	2485.76	1458.35	1653.59	4548.9	2377.7	1061.45	1299.76	1846.78	1212.11	1840.16	3061.16	5059.87	1939.4	1060.67	3152.04	3223.63	2265.17	2676.03	3626.15	2592.18	4198.4	4108.19	3291.4	3362.14	2759.8	3344.02	2290.31	1488.62	1431.25
SNRK	CAMK		2934.94	3614.15	3185.31	4673.84	3938.28	3131.43	4850.13	2474.32	7156.07	1782.17	1585.69	3229.7	1813.46	2871.41	2929.81	2787.78	1772.47	456.825	1223.74	3895.82	2046.96	1714.48	1270.87	849.366	2356.01	3946.51	2138.48	2120.42	1738.82	2255.64	2172.64	5129.88	1787.61	1783.28
PIM1	CAMK		1111.09	932.046	1909.47	3647.68	3089.05	615.793	2510.6	1306.2	3886.1	1915.8	736.044	412.854	2049.27	1396.53	1016.75	5891	623.725	884.203	538.271	2702.27	2633.73	783.104	443.196	605.505	3904.31	4395.52	622.119	403.982	510.389	1540.59	2108.07	1313.42	607.195	578.193
STK17B	CAMK		2107.7	1079.66	1930.29	3351.97	1153.11	1485.44	3538.44	2608.89	2362.03	2440.81	1861.43	547.598	1157.26	3272.04	1838.78	1620	1064.54	1386.28	2123.75	4692.67	3542.08	2052.77	1926.83	1562	3225.14	5352.71	2504.37	1188.23	1449.52	3162.1	3046.09	1235.27	1015.45	1947.24
PRKD2	CAMK		2690.91	3309.25	3386.97	2668.47	5145.87	3449.43	3983.89	2794.72	7023.24	2973.47	1445.03	2076.71	2961.12	2706.51	2226.77	2641	1988.52	4410.17	2275.33	5989.66	4750.89	3840.72	2358.99	2647.62	3347.12	4038.96	2647.7	1342.66	1617.67	2363.3	2587.94	1741.12	1292.17	2117.37
MKNK1	CAMK		3332.84	3312.32	2222.97	3978.17	3929.58	3386.78	3415.69	2447.61	3496.49	2286.31	1838.38	1351.72	4028.28	2747.99	2609.57	5014.37	937.253	2023.62	1235.83	3600.15	3776.21	2188.22	2335.64	2391.49	3495.55	3058.8	1227.97	774.703	687.898	1030.98	1276.26	1231.55	632.058	1103.65
TTN	CAMK		564.179	368.035	1005.63	1661.14	890.452	472.121	1865.18	822.967	1102.78	561.071	371.846	188.97	423.864	636.229	829.921	634.342	116.282	345.925	417.263	1919.24	1145.1	549.598	629.075	632.809	875.631	367.804	346.331	56.8833	64.5082	174.955	171.487	913.959	438.716	393.291
CAMK1D	CAMK		983.331	1001.24	2230.78	2703.26	883.783	1759.3	1601.93	1098.4	3721.37	1081.65	981.06	724.051	1097.71	1446.16	1211.01	1292	4371.63	1244.79	1462.98	2782.51	2882.81	962.099	290.287	324.295	2477.29	3382.87	1756.58	3568.71	2706.53	2474.24	2915.74	783.675	3257.26	1883.63
MELK	CAMK		462.013	426.929	4402.27	2608.11	23.4912	160.846	118.492	626.29	127.139	528.789	479.954	878.847	479.88	520.487	1605.88	489	917.281	2404.13	2827.23	212.949	151.666	1881.79	549.464	372.119	2182.41	626.979	1046.57	931.237	744.432	699.106	538.136	7.51325	335.026	997.97
CAMK2G	CAMK		3135.23	3034.24	2279.86	2811.7	3357.88	3568.66	4461.62	3482.16	4106.75	1707.24	1688.1	1335.46	2777.23	3183.21	1914	1751.46	4140.31	4591.1	3194.4	3507.7	3688.93	3209.89	3236.81	2823.69	2413	2006.39	1945.48	1473.98	1351.41	2501.43	2850.9	1170.13	1291.53	1093.37
MAPKAPK5	CAMK		4100.27	2687.03	3839.3	3758.17	3300.55	3267.33	4914.99	4157.32	2773.22	1994.97	3256.58	3386.45	2112.12	2990.31	2313.51	2177.1	1604.77	2567.71	2691.67	2203.15	1880.94	1567.69	2541.99	2255.48	2870.67	1824.65	1918.19	3335.6	3082.84	1083.14	1179.55	1231.76	2068.84	1943.93
PASK	CAMK		1585.79	1397.19	1421.59	1831.5	2989.52	1850.13	3137.79	3104.04	2036.07	1872.38	1276.25	1245.86	1051.81	1855.29	4369.52	774.074	373.48	2193.17	1626.73	2449.31	1964.29	2880.66	1585.49	1843.82	1400.43	1183.63	915.531	620.674	613.735	326.542	297.215	185.542	311.614	408.056
PRKD3	CAMK		1776.74	1744.85	4120.56	3413.33	1091.57	2335.15	2706.38	2317.81	3351.61	1244.18	1619.81	726.056	1867.39	2364.17	1988.89	1481.28	1524.79	1380.72	3992.52	3009.73	2390.3	755.744	1444.52	617.362	2113.44	2963.1	1551.01	1321.1	1265.16	1548.03	1488.93	2656.81	1145.02	1167.93
MAPKAPK3	CAMK		2026.76	2069.14	3224.57	2085.25	1748.01	1952.68	1296.79	1717.41	1603.01	2035.56	1649.64	2460.52	1520.76	1389.35	2873.72	3472.05	4107.9	2245.52	2074	2166.72	2514.42	975.452	2661.99	2485.97	2788.23	4633.04	1667.69	2253.59	2553.88	1528.64	1693.37	832.77	780.393	1454.32
DCLK1	CAMK		1203.92	2197.53	421.557	1406.87	2088.75	1194.82	1959.48	938.308	2885.88	759.958	1146.58	388.391	839.661	1746.55	1000.35	1572	752.698	257.746	708.582	2157.13	1454.53	521.288	140.33	155.952	466.413	896.385	687.676	418.46	340.264	724.708	858.048	2803.87	4119.35	1608.55
STK17A	CAMK		2514.75	1995.33	1683.23	2104.69	1116	1311.07	3584.93	2266.11	1807.02	1142.22	1034.49	1056.5	983.573	2085.48	1563.01	960	795.047	824.867	1326.62	2490.31	1859.5	1213.23	998.154	829.324	1830.68	2333.76	1516.57	776.8	1002.08	2481.06	2609.66	747.853	810.345	1406.62
PSKH1	CAMK		1913.29	2574.23	919.838	662.54	1011.11	2366.26	1134.38	1681	3518.54	1376.66	844.78	1401.78	1756.08	1596.27	2086.49	1697.94	1259.37	1665.22	2196.86	1685.19	1564.17	995.494	3518.49	2773.79	1331.51	1688.18	2372.19	2206.38	1647.6	1334.07	1601.38	1516.42	1259.62	1756.43
CAMK1	CAMK		462.47	1252.1	213.972	414.462	656.22	559.029	521.719	399.59	1572.52	650.338	206.205	387.238	985.977	511.307	564.454	2779.23	305.505	370.895	132.72	982.233	1328.96	335.618	177.588	294.742	1058.97	1944.6	274.815	399.846	331.924	761.533	890.072	2508.15	231.183	344.549
MYLK3	CAMK		4.17393	10.2259	121.754	92.0645	9.43424	4.35341	35.6559	25.4842	15.8399	9.3555	5.56146	55.9406	15.8875	17.9788	9.46906	13	5.8124	22.6807	17.3873	23.6777	9.70901	1581.9	1713.11	1012.97	38.3041	20.017	15.4446	5.82612	12.8005	60.7401	46.4195	16.1976	34.2073	2.59006
KALRN	CAMK		856.323	1230.94	1061.82	1444.17	631.816	952.506	1297.11	636.616	3079.3	425.56	293.458	787.233	1364.64	1262.7	662.778	2137.99	1349.43	1742.12	1428.85	1047.55	510.347	492.253	396.68	310.626	641.605	1198.88	447.372	1811.1	2440.46	936.837	783.155	1803.21	1065.97	584.792
CHEK1	CAMK		1341.19	1011.24	2924.77	1361.85	197.236	260.33	356.012	563.51	218.388	479.352	477.347	467.394	600.221	517.221	624.533	301	898.994	597.79	1141.63	213.821	207.404	1159.12	530.573	353.946	531.547	525.553	401.005	507.753	522.19	728.123	484.817	148.634	385.813	625.894
MARK4	CAMK		1477.67	1517.89	1073.91	998.616	1435.38	1296.53	1078.71	1059.47	2361.29	1372	909.382	1882.22	937.669	887.493	2017.69	1475	2607.39	2243.24	1561.31	1152.33	1311.71	1628.66	1651.12	1689.21	1301.91	1997.8	2243.25	2119.67	2567.61	2204.56	2212.74	1335.13	1547.42	1004.33
PRKAA2	CAMK		1398.33	411.552	770.633	770.444	1436.51	793.523	672.141	1109.7	67.7796	357.501	552.937	1301.53	182.131	623.014	1413.21	46	204.083	439.178	710.92	34.1443	13.1926	2554.35	55.9055	123.431	32.3828	5.75426	1216.57	533.081	883.088	714.468	455.196	400.479	15.3247	101.174
DCLK2	CAMK		387.426	386.95	1626.32	2015.68	693.73	286.04	722.857	249.609	1050.18	617.218	479.302	132.938	865.714	453.225	1470.38	547	377.331	657.127	399.564	483.338	1023.44	1219.24	162.174	402.727	340.882	555.664	603.23	201.284	168.174	557.437	1002.21	219.194	125.365	40.7516
CAMK2B	CAMK		69.2394	59.4307	189.765	219.964	71.2851	100.485	607.901	874.897	66.2956	1038.47	298.798	382.376	153.597	214.868	479.5	383	83.7733	37.5148	22.6547	43.7388	26.2562	175.32	75.9785	44.0423	11.0662	45.3731	188.78	23.9241	29.5179	1136.06	1786.19	12.941	40.7184	5.77019
PHKG1	CAMK		115.117	306.101	167.553	316.283	412.632	146.282	382.531	172.319	364.829	178.188	85.8963	71.2616	253.835	153.746	108.625	271.612	123.449	563.252	524.54	182.845	141.642	123.37	1486.99	1821.96	103.065	72.8895	52.5181	32.6702	30.5864	114.832	110.225	238.895	20.5985	39.318
MARK1	CAMK		1449.1	1403.34	204.339	469.624	1036.16	293.865	782.025	864.227	765.256	166.021	169.774	655.876	522.061	666.768	401.692	531.999	378.293	715.322	796.372	367.332	231.788	314.909	67.1228	96.6495	323.711	105.594	298.781	362.959	470.07	547.196	393.978	1045.29	99.3194	815.113
CAMK1G	CAMK		15.2827	5.61295	5.16393	10.2088	7.74737	17.7671	15.3695	11.0448	8.41996	19.7999	3.60655	24.2595	19.6093	11.775	25.8778	85	5.8124	8.98763	3.92631	21.0611	54.125	10.3505	11.0365	17.2604	48.3703	97.6699	11.0001	2251.18	1611.77	35.1372	40.4953	3.17108	10.1157	7.36025
CHEK2	CAMK		593.664	873.121	1198.43	1372.08	527.699	745.004	806.489	753.981	621.63	785.158	511.357	352.281	1003.72	649.67	998.256	659.059	1221.03	1943.36	1268.26	570.191	707.638	994.937	682.976	780.209	961.505	429.283	264.106	610.347	526.373	491.769	345.121	82.6954	776.377	190.217
CAMK4	CAMK		266.817	147.845	121.06	295.68	95.4632	134.019	895.29	690.954	271.087	337.309	232.983	68.7734	182.131	799.005	157.148	85	94.3606	27.245	27.3368	1601.53	749.104	164.634	45.2787	40.2163	491.283	560.418	318.782	57.707	132.773	185.341	153.057	38.9939	58.2988	239.51
PRKD1	CAMK		433.448	598.377	116.202	320.238	307.443	360.933	636.64	223.242	987.854	441.753	513.838	98.0482	1117.56	794.434	440.331	416	178.096	86.5817	129.173	379.544	1007.76	589.413	266.082	238.211	686.093	523.968	608.786	195.252	203.795	509.645	861.997	552.455	114.295	107.534
HUNK	CAMK		581.829	267.782	61.377	102.296	218.04	151.904	416.026	803.333	269.602	78.9846	232.331	737.283	477.399	250.458	619.238	364	404.279	276.002	584.506	131.833	473.028	175.987	1397.25	471.596	133.045	81.8225	175.447	303.839	424.835	274.098	283.392	137.778	278.378	274.491
BRSK1	CAMK		412.818	519.957	176.579	150.387	1064.27	192.145	208.936	106.471	381.866	748.817	403.712	213.143	509.655	208.011	967	142	32.6877	344.467	149.071	259.177	537.475	274.168	77.1593	136.822	219.495	213.033	94.1775	767.115	1055.79	351.412	442.737	8.63838	454.832	13.7205
CAMKV	CAMK		2.58696	2.53765	1011.45	504.413	2.68684	1	7.76213	2.25561	5.45198	3.78517	3.60655	5.41127	5.96249	6.22425	2.58795	1	49.124	5.56436	6.85262	4.48888	2.7418	2.33579	3.95191	5.78247	15.8032	1	1	2.20653	1.98338	1	1	2.08554	1	1
CAMK2A	CAMK		125.576	84.8019	20.4317	49.0902	98.2746	31.1807	123.563	60.6411	44.0358	195.265	341.155	6.21334	466.233	56.8343	145.503	312	26.987	63.7599	12.7052	51.5887	186.502	111.87	42.9171	124.388	199.955	34.2798	25.4448	15.4784	17.7174	50.499	103.688	3.17108	4.90673	12.1304
MYLK4	CAMK		140.653	187.824	257.082	321.261	98.8369	192.145	501.397	194.991	492.201	73.4143	70.7252	37.8944	138.709	240.01	133.329	156	8.69984	253.181	325.235	99.5608	235.272	146.601	206.453	147.344	196.995	70.7291	44.3339	34.7829	34.4348	50.499	42.47	53.106	51.7875	21.6708
TSSK4	CAMK		151.762	70.963	94.6884	59.3222	70.7229	205.559	328.964	354.452	333.414	51.133	209.524	82.8094	45.6624	255.03	181.496	79.0001	37.5743	8.98763	65.3788	244.349	142.957	135.914	121.438	61.2591	185.152	91.331	58.7786	63.7397	62.9527	30.0166	56.2934	50.9349	34.2072	50.2919
BRSK2	CAMK		276.338	275.47	28.7596	33.7423	302.383	8.82463	23.8222	12.9282	91.5235	38.5997	12.7295	343.076	43.1811	47.3653	363.581	33.9999	51.049	143.636	210.524	28.0388	16.6762	32.3909	6.31343	16.3039	4.55277	12.0933	27.667	84.2507	47.2187	101.705	48.3944	24.8819	90.2038	13.7205
TSSK3	CAMK		111.735	122.883	92.2081	48.4098	273.653	265.485	205.924	166.539	149.075	111.416	146.009	107.581	84.7781	134.857	47.8587	71.2138	10.6862	68.651	79.9644	153.957	100.867	95.4173	65.23	39.8066	54.7701	23.0225	16.0597	21.8211	16.7446	11.1094	4.50789	19.5389	11.6256	7.36025
PNCK	CAMK		20.8371	56.3554	102.322	42.951	324.874	81.4818	37.3464	14.8116	116.751	108.229	58.9957	4.60924	36.978	82.3025	271.48	14	57.7864	360.443	326.405	5.3611	7.96721	440.473	74.2073	124.388	54.2916	32.6951	64.3342	15.4784	25.5844	36.8441	40.4952	15.112	15.3247	5.77019
DCLK3	CAMK		77.1743	127.856	132.164	102.296	53.8544	31.1807	27.2032	15.4394	82.6195	49.7404	47.9179	98.4494	34.4968	53.5691	18.9967	90	23.1371	28.3861	15.6316	33.2721	17.5471	15.0257	36.4229	60.3027	47.7782	116.687	19.8891	45.6417	45.2519	98.2911	190.577	71.5601	19.2314	43.9317
STK33	CAMK		20.0436	27.14	23.9016	39.8815	37.5483	51.3012	84.6813	29.2511	121.203	23.9776	32.9302	15.838	33.2562	27.7743	11.5863	40	1.96248	10.1287	9.19367	80.372	63.7049	13.69	9.85573	7.69546	250.879	4.16951	7.66675	16.6849	14.7673	7.82744	28.6467	9.68433	2.95337	7.36025
TSSK6	CAMK		12.9022	17.1453	14.1858	6.11599	51.6054	46.83	29.739	31.7623	98.9434	57.3997	21.8524	65.1642	22.0906	8.18336	122.742	35	90.5107	21.5396	40.2126	108.283	84.6065	33.0589	80.1111	83.2585	39.4883	67.5596	89.89	128.892	111.138	62.447	50.3691	25.9675	84.3437	77.323
MYLK2	CAMK		17.6631	16.3765	76.6447	70.5774	3.24912	5.47122	7.76213	17.3229	6.93597	31.6368	10.7746	25.8636	61.7905	26.7948	102.628	14	12.5498	47.7847	12.7052	8.84998	7.09631	41.7414	59.4478	96.6495	63.7656	15.2628	13.2224	14.2719	10.8338	47.0853	151.082	3.17108	6.8601	5.7702
TSSK1B	CAMK		1	1	3.77595	1	1.19996	14.739	4.63596	1	1	3.08887	3.83856	1	1	3.31337	1	6	1	1	3.92631	1	1.32885	1	1.59038	1.95649	1	2.58475	1	3.22159	22.6343	1	1	1	8.00757	1
TSSK2	CAMK		1	1	1	1	1	1	1	1	1	1	1	1	1	1	1	1	1	1	1	1	1	1	1	1	1	1	2.6751	10.2856	1	1	1	1	1	1
CSNK1A1	CK1		24768.4	16445.9	26546.3	29127.6	16010.9	15554.4	15097.3	23976.7	7408.63	16587.1	31507.5	16662.3	8615.04	12660.5	8411.88	5474.99	9727.72	3918.08	8095.03	4546.57	4741.79	8716.24	12446.7	7157.23	5470.9	7990.98	14666.9	16585.7	15643.6	8939.85	7357.89	5996.91	6165.01	8735.31
CSNK1D	CK1		7135.24	7244.37	11687.8	8103.48	20780.6	14524	15193.7	17970.1	13176	12126.6	10437.1	8311.93	9985.2	8224.62	11201.8	11673.9	10258.9	12457.2	6925.68	10152.1	10790	7448.18	8069.82	9294.37	8589.76	7801.21	9137.4	9992.49	8421.52	5320.35	5698.55	4444.39	6335.97	5069.68
CSNK1E	CK1		10775.7	11315.8	4761.76	5703.28	8873.42	10871.7	9249.9	5213	11156.9	9568.04	5852.71	6280.06	9217.58	5690.29	8859.25	8562	7644.98	7772.96	5962.86	6392.09	6242.74	10102.2	8101.68	9235	5249.03	4761.59	6946.56	4108.29	5269.59	6850.63	7151.62	3672.24	2290.07	2593.03
CSNK1G2	CK1		1706.99	1739.31	667.229	577.06	3197.56	2575.31	1623.91	1461.9	6031.94	3174	741.26	1113.05	2740.29	971.733	3015.98	4055	5577.61	7873.38	3946.84	5142.74	4365.96	4459.85	5278.42	5781.1	4029.25	5785.35	4453.28	3911.37	4281.63	3942.14	4270.44	1826.89	2130.17	1591.06
CSNK1G3	CK1		3853.36	2072.98	1766.5	1867.31	2434.55	1332.3	2251.1	2795.34	971.53	2030.69	3532.88	2023.37	1034.44	1541.18	1718.63	669	1375.42	388.97	916.935	749.363	814.422	612.122	844.065	556.723	716.884	1031.09	1638.8	1797.53	1856.63	1069.5	1002.2	1360.1	1395.7	1198.32
TTBK2	CK1		1790.27	1445.65	1672.82	3238.72	2109.76	1662.05	2184.38	1109.56	2015.99	865.797	768.15	733.441	1170.53	1276.32	992.043	1031	366.482	617.222	742.34	1590.45	1653.42	1040.9	436.553	442.548	1029.47	1072.29	849.208	1939.73	1697.99	961.569	1031.83	1610.86	773.097	646.566
VRK2	CK1		1642.67	1130.04	2572.21	2483.64	1201.09	1292.52	1263.71	1190.28	848.183	899.162	852.998	1014.1	905.537	1181.19	910.626	620.048	2059.04	1387.65	1979.38	830.646	902.86	1312.45	1217.75	855.359	1415.14	1093	1668.76	1269.22	1333.03	1439.31	1071.71	763.962	528.261	545.023
VRK3	CK1		2056.91	1757.26	1212.22	853.387	1469.7	2385.37	1469.23	1725.05	2446.62	1294.01	1217.64	1478.07	1376.85	1422.12	1781.61	1254	969.353	802.045	1287.99	1734.97	1567.75	1609.96	2108.66	1771.47	1300.13	1224.43	1955.07	828.681	1032.56	804.932	819.012	753.279	635.844	940.727
VRK1	CK1		593.732	545.328	1228.66	873.787	684.172	709.688	667.07	892.478	422.454	548.981	653.289	661.491	345.893	640.646	932.556	301	956.743	422.062	543.538	491.474	406.84	656.87	719.426	442.9	936.565	620.639	666.565	465.515	544.807	647.9	482.842	362.678	504.318	309.473
TTBK1	CK1		19.2501	32.5218	3.08196	4.06959	9.9965	13.2959	21.2864	25.4842	21.7789	18.4073	6.2131	14.2339	30.7749	14.0607	22.1726	6	6.77488	19.2574	6.26736	10.5944	29.7397	49.7561	5.13267	18.2169	36.5278	21.6018	11.0001	4.6196	8.867	72.6882	28.6467	1	122.109	64.6025
CSNK1G1	CK1		1	1	2.26193	1	1.63992	3.08436	1	2.24651	1	1.8585	1	1.82247	1	2.00119	5.5132	3.26591	1	1	5.89578	1	2.59431	1	1	2.66415	5.53609	1	1	1	1	1	10.4755	1	1	1
CSNK1A1L	CK1		7.34786	6.38177	2.38798	4.06959	4.37369	2.1178	1	3.51121	8.49419	1.69629	5.56146	2.60411	4.72187	2.30607	1.52943	1	1.96248	1	2.17067	1	1	1	1.59048	1	2.18438	2.58475	4.33365	1	1.98338	1	2.97476	1	1.65112	1
CDK12	CMGC		2796.43	1871.55	5397.45	3515.68	3176.76	3743.41	5248.41	8068.24	3964.74	22177.2	41202.1	5356.31	18810.1	36682.2	27898	1852	23599.1	34078.5	37544.4	3391.31	2409.04	29918.6	3237.47	1929.3	2483.2	3064.33	18797.9	5703.08	4864.78	4024.07	2696.55	2237.21	3976.1	11266.6
CLK1	CMGC		9491.84	12180.7	12975.1	41288.1	20993.8	20569.7	31090.7	13344.9	10362.2	10567.9	11299.1	4601.57	12480.4	14995.6	7063.65	9195	1052.99	6443.59	4154.02	13305	11407.2	11554.9	7427.41	7684.52	7697.48	2798.09	1961.02	2324.78	1880.23	2981.18	2372.69	4247.63	1891.86	1589.47
HIPK2	CMGC		2160.07	3775.16	3228.74	2105.72	5060.97	5131.73	2663.59	2941	5220.2	1475.74	2919.68	1255.01	1410.34	3317.41	3774.49	4610	1848	1460.45	3284.32	3724.5	2097.26	1750.87	11168.7	4195.23	2238.66	4872.52	4054.39	4455.52	6623.06	5461.24	4325.73	19684	13634.8	6256.3
CDK16	CMGC		4836.49	5720.29	9520.43	5192.7	6036.52	6037.16	4366.8	4641.08	5896.9	5916	4269.23	5444.94	5276.13	3517.58	7653.31	5539	19168.8	25342.3	14800.5	3909.41	4122.1	4777.1	4290.12	4848.51	4982.59	3988.24	5932.18	8274.2	7582.83	6823.32	5415.8	3800.39	5139.01	4609
PRPF4B	CMGC		6461.53	4552.44	12965.4	16766.1	7508	5909.71	10181.4	11769.2	4310.51	4443.34	6787.8	4715.46	3200.57	7353.48	5289.92	2302.01	4635.34	1979.65	5912.15	4353.38	3657.91	5725.5	6021.12	3636.63	6401.32	4435.14	4929.95	4524.29	4497.98	5363.95	5068.24	3418.28	4877.26	3883.94
CLK2	CMGC		5504.59	6622.12	8169.25	11845.5	14518.5	9358.14	7394.54	6594.79	6514.25	5115.26	4742.96	3871.71	9259.76	7738.46	9934.13	5034.01	1760.42	11516.9	5910.98	5386.09	4804.88	7883.46	2991.87	4634.26	5198.71	1958.17	1988.8	1831.31	1686.5	2335.99	2023.16	1303.65	1940.04	1149.03
SRPK1	CMGC		3046.07	2842.35	15059	10078.6	3045.34	3056.71	2978.03	4711.47	2329.27	3352.25	5896.67	2572.11	2128.06	3769.39	3593.37	1303.86	6056.96	2504.37	5984.63	1891.95	1386.6	5929.71	4667.3	2870.14	5569.08	1598.09	2878.64	3110.12	3290.85	3573.54	2400.52	771.735	2526.09	1581.77
CDK10	CMGC		7335.95	8040.6	3253.03	3552.52	8977.82	8215.75	5475.79	2990.59	6171.43	5377.76	2081.68	3608.63	9737.4	4694.02	3806.77	4498	577.526	5192.97	1892.57	5576.23	4424.3	3324.43	3797.74	7048.45	5298.78	1292.57	1524.35	820.236	780.818	1093.39	1247.08	950.848	483.481	589.324
CLK4	CMGC		2315.1	2701.02	4096.89	9436.14	4186.72	3506.27	7159.59	3716.99	2787.33	3015.19	3457.45	1099.24	3022.67	3301.71	1652.01	2019.05	245.47	1782.9	1266.72	3148.15	2490.14	2987.06	2021.96	2272.16	1778.61	1077.07	608.786	994.139	896.236	672.945	561.833	1195.68	346.095	425.546
HIPK3	CMGC		6063.21	3699.82	4731.92	6467.61	7282.54	3127.5	6340.5	6524.48	3912.8	3467.84	5680.01	8226.45	1268.92	4676.05	3184.3	2422	3060.73	597.79	2683.84	2423.16	1785.48	2141.6	1487.58	977.582	1753.11	4305.2	2939.93	5239.77	5685.9	4276.69	2874.29	11042	3907.36	5157.33
DYRK1A	CMGC		7040.1	4776.94	7788.22	9904.52	6864.75	4652.19	6177.36	4884.05	5457.64	3164.38	3864.59	4435.95	3102.55	5072.79	5456.71	2872.25	2944.26	4727.48	6307.78	4231.5	3458.47	4017.26	4023.27	3075.77	5791.58	2980.34	4874.4	3503.57	3615.83	3684.41	2921.67	2848.37	4895.48	2724.77
MAPK13	CMGC		4288.98	3108.59	5267.67	4603.34	4541.98	8214.63	4576.43	8650.82	2903.69	2761.1	3386.26	4330.88	2913.98	3127.72	3601.4	5145	5774.92	4035.89	4148.75	2647.31	2737.37	5051.6	7611.61	6591.25	3906.09	3023.12	4027.72	5888.87	4745.79	4037.73	3073.73	528.574	3846.53	4373.68
CDK19	CMGC		2181.5	1516.36	6492.56	7111.19	2584.68	2288.03	1744.78	1326.29	1591.76	1110.89	1207.83	1243.38	1780.05	1672.11	1844.08	966	1771.96	590.943	983.655	1216.87	1203.71	1179.83	1244.94	778.63	1437.5	1541.38	2984.29	1358.29	1721.91	1540.59	1290.52	1439.34	8273.51	1128.35
MAPK1	CMGC		6524.22	6073.95	6606.38	5411.67	3184.64	6740.25	6161.3	8989.24	8113.98	4715.59	8071.54	4646.87	4478.41	6854.58	7779.79	5066	10012.7	2588.99	6212.38	6055.08	5830.81	5800.31	5935.52	3576.37	5280.42	8379.58	5855.52	8897.98	9824.92	5283.74	4849.04	4649.28	4543.88	4664.66
CDK11B	CMGC		2261.33	2908.3	1979.67	2056.1	3392.33	2779.18	2379.04	1777.67	4507.5	2663.8	1439.69	2557.2	2497.59	1912.8	2031	3320.9	2710.55	4213.5	2129.58	4247.13	3502.74	2605.13	2106	3886.3	3880.99	3848.94	2703.32	2515.79	2293.31	7525.37	7529.41	2247.14	1324.89	1079.99
CLK3	CMGC		3483.02	4213.54	4017.36	4220.85	7749.82	5695.49	7203.83	4534.36	5539.28	4409.23	3133	2323.87	4502.95	3950.27	3564.9	4503.1	1116.77	5686.55	2738.18	5555.47	5018.29	2408.37	2698.57	3538.61	4261.92	2355.21	1572.14	1831.65	1529.91	2757.49	2690.07	1842.74	1435.16	1064.75
CDK9	CMGC		5764.86	7390.17	2895.62	4725.1	7993.84	5051.24	4486.83	2601.98	6417.77	4063.86	1901.17	2747.23	4421.34	2739.17	3122.9	4529	2586.23	3788.28	2035.96	4961.32	4489.62	3717.15	1966.38	2770.05	2990.66	3397.13	3748.83	2006.26	2071.99	3075.06	3048.06	1887.67	1549.37	1703.96
MAPK15	CMGC		263.643	740.609	2041.33	1653.45	5676.62	2473.58	3718.48	3475.74	314.847	1182.79	452.775	940.204	745.374	570.961	2445.14	75	378.565	1307.55	716.742	13.2111	11.4508	659.495	94.2803	193.849	230.008	4.16951	25.4448	191.632	311.444	138.866	108.56	8.59879	197.639	138.082
CDK13	CMGC		4787.28	3668.29	4314.13	5438.27	8112.47	4388.38	7422.43	6422.15	3906.86	3045.19	4018.99	3471.08	3215.45	4192.82	4255.1	2529	3043.4	4638.38	5728.37	3584.08	3378.36	3931.55	3062.13	2631.36	3514.1	2856.73	3374.37	3086.1	4054.47	3165.52	2621.51	2080.9	3136.81	2654.82
CDK4	CMGC		6042.47	6859.03	5300.06	4032.89	4914.21	5766.06	5588.97	6704.7	6350.41	5501.59	4913.04	3861.19	6878.5	4343.39	3407.22	5860.23	9283.07	5209.95	4018	3705.58	5926.45	3947.85	5914.94	6735.26	6174.31	5115.92	5797.13	4904.75	4743.47	4649.25	5007.49	1746.4	1744.27	3143.48
CDK11A	CMGC		1708.54	2323.25	1489.85	2235.94	4264.62	2466.24	2493.24	1428.05	3816.39	1258.72	523.437	1730.93	765.173	485.491	1069.42	2771.79	1131.59	3987.81	1206.92	4136.04	2562.56	1775.86	1278.19	2557.76	2279.79	2166.19	1064.79	1058.3	968.804	5117.97	5319.09	772.168	422.106	465.824
GSK3B	CMGC		6156.04	4158.8	6169.17	4563.43	3098.61	3991.56	3579.01	4875.25	3283.59	2607.91	4534.44	5343.88	1974.83	3365.09	2679.86	1905	7336.06	3016.9	6146.84	2366.46	2012.78	4196.03	4235.81	2514.67	2815.39	3111.87	4012.57	4675.11	4432.09	3836.32	2826.88	2960.19	8309.32	5566.21
MAPK9	CMGC		6442.49	4315.64	4000.45	3036.83	3006.96	3447.2	3062.55	4448.35	2201.76	4321.49	5949.14	3286.21	2144.79	3716.75	3211.29	1692	1516.91	2851.44	5086.93	1840.51	1879.54	4554.69	3454.14	2474.49	1595.01	1871.01	4577.73	6430.61	4523.55	2040.7	2068.58	1954.97	1360.54	1425.7
MAPK3	CMGC		3293.95	4174.18	1401.47	1091.73	3384.24	4442.04	4183.37	4826.28	8103.59	4243.5	3284.6	3881.73	3141.01	2484.16	3525.71	4619	2130.97	2915.34	3256.81	3949.54	2736.5	2779.43	2170.06	2794.92	2308.53	4844.01	5233.29	4646.15	5993.69	2984.59	3249.49	3627.79	2383.46	3643.83
MAPK14	CMGC		5425.25	4648.54	6375.97	5110.85	3150.33	4767.32	4242.54	6250.13	4703.77	2662.22	4408.68	2049.85	2871.79	3480.68	3260.52	2327.01	2727.71	2207.87	4171.58	3861.44	3387.06	2547.01	4154.92	2742.32	3633.12	3631.67	2328.81	2325.98	2278.5	2581.78	2240.38	3216.38	2123.01	2640.5
MAPK11	CMGC		1595.11	3272.35	274.431	660.962	2122.49	2390.86	2062.6	1116.6	6975.76	1406.11	302.708	443.733	3792.34	1155.23	1054.34	3131	1568.88	1129.54	420.047	2817.39	1549.47	1392.89	1439.76	2525.19	1602.71	1115.08	461.006	335.21	206.526	1079.74	1051.58	741.339	56.9965	123.435
SRPK2	CMGC		4461.37	3174.7	6210.97	3859.48	3401.16	3810.47	2386.52	2581.34	2408.19	1677.06	3630.02	4245.46	1512.08	2780.65	1954.26	1051	1916.75	1024.6	2906.88	1761.23	1793.32	2330.64	2482.98	1290.35	1543.51	1810.9	3053.92	3032.55	3736.16	4495.47	3828.99	2098.48	3567.85	1715.09
CDK17	CMGC		5367.32	2391.28	2199.56	1666.77	2384.51	1819.67	3717.63	3632.2	2164.66	1371.3	2400.33	5382.79	783.833	1948.02	1075.51	1388	895.145	544.159	1314.33	1326.77	1030.4	774.419	709.458	454.379	1124.27	1779.09	2258.8	2053.31	2091.65	1385.26	946.912	1354.67	1158.69	1710.32
HIPK1	CMGC		4193.76	3372.3	4071.94	3451.22	3597.35	3567.92	4804.64	6055.52	4276.03	2192.92	3914.73	3059.23	1689.48	3755.93	3465.53	2318	1996.23	1132.96	3524.28	4433.62	2958.58	2547.68	3639.53	2232.5	3345.01	3748.95	4006.61	4226.28	4002.36	2419.63	2102.15	4132.57	5197.61	2991.92
SRPK3	CMGC		579.491	471.03	211.294	308.667	1002.28	351.039	315.619	556.713	127.221	234.494	135.394	92.8447	294.585	524.086	809.333	93.9978	23.1275	5854.73	4085.3	177.987	110.394	4159.68	461.612	1017.64	112.39	27.7245	465.308	21.6913	12.1326	324.52	387.757	42.7426	63.3144	246.374
DYRK1B	CMGC		1243.59	1414.1	2345.29	1917.45	1388.15	1252.94	825.979	852.299	1453.83	1538.41	581.608	1416.62	952.557	453.225	1112.03	875.001	1547.7	5115.36	3000.47	1068.6	1148.85	1167.81	1004.06	1219.57	738.201	1005.73	1477.69	1610.52	1278.4	1291.39	1209.56	1012.72	1100.09	1791.41
NLK	CMGC		1385.63	1449.46	2187.76	2510.9	2884.94	3353.3	2573.15	3062.16	1560.68	1635.89	2619.93	1660.05	1148.58	1669.17	6407.82	1303	2363.89	881.921	1667.24	1128.78	841.419	1179.16	972.768	657.155	1069.79	861.522	1299.91	1758.92	1312.82	861.258	686.242	705.517	1142.42	1196.73
GSK3A	CMGC		3804.96	4011.71	3165.74	1572.63	2775.75	3185.11	2676.26	3057.82	3743.43	3938.53	2992.37	4166.85	2230.4	2331.59	2722.74	2945.99	4431.3	3739.21	2302.83	2657.78	2594.55	3417.94	3670.22	3340.12	2463.66	3127.77	3088.16	3093.71	3675.84	3546.14	3557.55	1696.66	2040.95	2499.7
CDK6	CMGC		1843.47	1515.58	687.354	1144.93	1249.82	680.625	1825.93	1691.67	1525.05	897.821	1051.44	243.22	1788.73	1973.16	3182.18	916	1010.64	260.027	412.439	1413.12	1766.32	1076.31	3574.58	1717.91	1253.35	2731.53	774.344	387.09	558.574	1096.81	1363.59	1326.45	413.811	721.298
MAPK6	CMGC		5506.18	2461.24	5348.87	3753.06	2162.41	1799.55	2356.76	2259.83	1382.6	1627.53	2550.86	2086.34	2029.41	2684.31	1967.41	1545	2570.82	1198.01	3054.31	1325.03	1937.88	1644.02	2389.68	879.062	1725.87	1863.08	3164.38	2380.28	1914.65	2230.16	1738.79	1187.5	2027.29	972.528
ICK	CMGC		2473.49	1613.22	4459.18	4249.31	2581.87	2187.43	2700.78	2887.63	1508.74	1727.8	3073.47	2213.06	950.076	1606.81	1393.63	725	2460.14	1035.97	2755.24	1019.76	979.022	1570.55	1871.92	1057.92	1143.22	970.343	1801.02	2512.97	2219.47	2086.78	1454.43	1832.31	1748.61	3557.97
DYRK2	CMGC		3293.16	1981.49	1994.83	2385.05	1160.42	1183.64	4115.75	3982.52	2170.81	1657.47	1839.67	1585.45	1462.13	2437.33	2532.19	1478	2294.01	856.818	1750.35	3237.18	2753.92	1660.04	812.183	612.2	2016.02	3123.45	3056.21	3801.19	3420.11	2584.29	2833.47	894.401	1881.44	2196.87
CDK1	CMGC		1687.15	1262.64	2702	2074	224.788	303.925	442.229	2217.77	189.467	1608.74	1600.77	1911.89	584.093	1072.63	2080.15	489	4108.87	1208.27	1869.16	250.455	153.408	2698.62	871.814	425.683	1697.45	813.978	2675.48	2981.14	2273.58	2054.35	1041.7	105.212	917.129	1777.1
MAPK8	CMGC		2844.84	2375.13	2697.15	3217.93	3533.25	3444.96	3819.91	3256.78	1658.62	1940.87	2460.93	3549.68	2371.83	2784.55	1929.82	1266	1991.41	1009.72	1244.1	1443.65	1367.44	1775.59	1710.75	1019.67	1791	1142.02	1565.46	1234.08	1409.19	1530.35	1290.52	849.893	1651.6	1284.18
CDK3	CMGC		592.295	851.892	1033.66	2002.96	2295.19	1220.06	1352.03	729.799	961.143	701.902	329.218	417.881	2029.22	719.258	556.65	900.91	141.575	4895.65	1578.19	847.931	758.298	2010.5	556.052	1048.21	1439.61	160.644	459.597	71.4181	80.2172	11.2265	207.623	197.694	131.366	47.8528
MAPK10	CMGC		2041.04	2000.71	608.24	855.369	719.595	521.897	1188.6	891.85	1136.25	231.472	200.401	107.272	1809.83	1605.17	604.419	1118	100.135	185.857	110.444	690.054	141.215	2178.33	3081.62	1931.21	35.9356	89.7461	676.565	542.734	732.631	514.765	295.24	1819.05	289.497	287.44
MAPK12	CMGC		484.903	1035.47	120.69	226.207	669.456	1114.46	1099.09	540.426	4043.82	497.252	120.532	378.95	2267.6	474.877	703.884	1595.18	499.394	577.774	195.321	1465.71	1427.88	816.333	468.872	846.981	1670.43	757.663	333.164	357.389	520.334	480.417	531.055	256.522	40.4788	48.6568
CDK2	CMGC		2098.97	2157.56	2460.49	2323.66	2433.99	2823.45	2758.81	2792.96	2887.11	1613.61	1913.85	2377.08	2051.75	1939.19	2004.31	1940.99	1858.59	1672.13	1863.3	1800.34	1490.89	2144.27	2587.38	2483.11	2551.19	1202.24	1756.8	2397.17	1923.72	1071.2	860.023	456.927	1148.28	1094.96
CDK18	CMGC		923.026	1067.36	1682.53	1241.11	2529.01	1506.68	1448.94	1109.07	977.467	634.625	292.282	1977.66	987.294	650.767	878.604	1326	1062.62	2299.15	1081.98	746.748	1187.17	288.861	211.176	246.819	2490.9	975.623	138.78	2313.92	2544.99	717.883	561.833	214.851	933.406	470.069
CDK14	CMGC		1738.1	1385.86	742.533	1530.89	1027.06	883.486	1588.46	2009.34	1544.35	1675.28	1724.06	862.003	1059.56	1199.05	2087.28	762	1341.73	166.458	174.763	1652.11	1485.89	2005.72	331.023	335.773	803.335	1330.61	2350.96	939.682	1201.09	1750.53	2070.55	1137.56	832.777	352.404
DYRK4	CMGC		1203.64	1193.78	1767.94	2628.29	1191.1	1101.06	1929.84	1452.56	1191.52	1517.03	1112.8	879.683	1679.13	980.019	982.457	1713.87	1038.13	1461.71	585.238	1065.89	1532.38	1636.57	633.892	743.946	2637.74	1051.74	1524.82	917.781	839.928	846.018	911.667	231.872	336.632	626.303
CDK7	CMGC		2805.96	2331.3	1670.04	2178.36	1627.11	1508.91	1685.61	2080.91	759.32	1550.94	1825.59	1299.52	1409.11	1289.11	1127.38	910.001	1712.29	1785.66	1254.63	649.059	763.039	1867.09	1114.46	1244.44	947.812	674.52	1089.9	749.05	864.404	1340.89	1146.36	437.387	749.14	654.516
CDKL5	CMGC		1413.4	667.571	1300.84	870.717	1132.87	1488.8	1652.65	2040.1	1038.31	745.333	1905.74	1190.45	669.695	992.957	1669.4	432	380.218	709.617	2925.56	632.487	1049.56	1247.29	2153.53	988.102	966.17	527.138	1156.57	1188.23	667.728	1130.94	1339.89	815.156	1148.93	570.243
CDK20	CMGC		1119.81	1236.5	1489.61	1405.85	1926.81	1845.38	1403.3	1201.36	775.644	836.55	936.75	932.985	992.257	926.346	955.355	801	424.491	715.322	790.519	437.982	750.845	1286.69	378.845	550.028	1448.16	199.094	569.896	782.834	717.882	260.443	328.81	118.238	320.049	282.441
MAPK7	CMGC		1296.49	1268.93	845.322	775.618	868.451	1025.16	1133.01	1002.06	2057.93	794.52	427.869	527.754	1545.38	607.802	1069.73	1882.89	1476.39	1371.46	654.706	1285.11	1633.2	1066.53	891.334	1184.87	1325.64	1492.94	743.459	706.592	747.091	1046.72	1234.26	539.529	477.679	539.888
CDK8	CMGC		1114.26	931.278	1400.77	1559.33	1550.08	650.444	845.421	587.367	606.469	618.611	906.124	568.452	594.017	776.148	699.166	542.999	590.038	460.859	1134.07	539.159	533.121	857.906	1015.87	627.504	671.882	600.037	494.34	586.168	552.674	902.223	623.051	558.969	547.943	544.802
CDK5	CMGC		1284.85	1246.5	799.671	354.003	851.152	542.018	380.506	380.82	472.909	920.086	596.538	1024.81	660.989	342.854	538.208	531.973	552.502	814.597	453.148	398.732	429.467	523.938	979.208	995.659	493.651	684.027	512.079	1143.53	758.159	990.98	913.34	158.404	391.022	608.405
MAPK4	CMGC		9.72834	19.4518	741.485	508.506	111.77	22.2383	51.7159	1.6278	63.3277	12.1407	10.7745	3.40616	8.44373	46.7123	3.11726	44	327.281	63.7599	104.006	9.7222	4.4836	3.00368	27.5672	41.1728	64.9499	1	5.4445	11.8588	13.7839	50.499	68.142	20.5397	2.30224	8.95031
MAK	CMGC		62.0981	81.7266	113.426	132.992	554.847	246.917	614.663	313.017	105.388	51.133	70.7252	11.0257	46.903	69.5684	29.0537	25	18.3246	20.3985	34.9452	13.2111	16.6762	53.0956	175.753	119.605	61.9893	27.9408	53.2229	70.9789	36.4251	94.8773	93.814	27.053	30.9516	45.5218
DYRK3	CMGC		288.24	388.488	304.967	468.601	715.095	408.999	427.014	324.945	610.921	276.731	379.601	160.609	446.383	407.185	419.688	470	243.545	302.248	315.871	260.049	358.941	282.183	131.474	186.56	293.512	357.569	251.003	153.023	322.564	376.51	405.826	337.517	393.627	142.516
CDKL2	CMGC		221.588	81.7266	489.568	306.936	22.929	87.071	28.0485	4.76681	60.3597	7.96292	14.0328	311.796	18.3687	44.7533	20.0554	5.99999	4.84991	3.28218	10.9495	8.84998	8.83811	17.0294	7.49418	3.86948	5.73703	5.75426	6.55564	61.3267	29.5179	2.70686	4.94953	4.25662	51.7876	2.59006
CDKL3	CMGC		141.983	188.803	260.532	543.075	181.652	106.449	125.827	132.325	78.627	173.64	295.324	128.47	148.831	90.9982	80.483	65.1127	29.5209	184.935	75.7576	60.954	64.8717	57.9992	44.0392	42.7415	68.5639	22.31	31.842	101.455	101.17	54.3816	81.5648	96.2685	63.3303	50.9124
CDK15	CMGC		171.599	138.62	5.16393	31.6959	34.7369	36.7697	260.497	115.26	133.075	170.895	168.47	11.8277	282.621	78.0577	59.2246	86	16.3997	63.7599	57.1852	80.372	230.918	91.1652	30.5191	47.8683	182.191	27.9408	94.3346	35.9894	82.6202	64.1539	87.8895	56.3626	14.6736	21.6709
CDKL1	CMGC		58.484	56.4688	196.537	111.789	42.2231	64.9082	142.905	105.072	303.929	57.1116	34.0103	53.8425	68.0717	72.3871	74.07	123.862	52.0646	32.9929	31.2552	180.786	126.483	107.343	25.1291	51.6224	96.7442	211.664	163.16	67.3993	50.9701	90.3047	115.843	126.521	36.3242	56.6944
HIPK4	CMGC		16.0762	17.9141	10.0218	8.16238	26.3026	18.8849	13.679	11.6726	12.8719	14.2295	2.30327	18.6452	15.8875	3.61213	12.1156	26	31.7994	159.611	29.0926	14.9555	9.70901	7.01103	3.95191	13.4344	11.0662	20.017	9.889	40.8156	43.2852	12.948	10.8738	5.34216	7.51122	8.95031
CDKL4	CMGC		8.93482	6.38177	12.7978	40.9047	7.74737	7.70683	9.45266	3.51121	8.41996	5.87404	3.60655	3.40616	8.44373	6.55078	3.11726	5	2.92496	7.84654	2.17052	8.84998	3.6127	5.67524	3.36153	2.91299	5.73703	1	3.22225	1	4.9335	1	1	8.59879	1	1
NME2	Metabolic		63852.7	70630.4	24012.8	26721.5	12369	13661.7	13946.1	12949.2	9953.25	24470.1	14246.8	35667.9	25124.2	11955	16074.4	14317.7	12858	21415.8	8877.71	7095.21	11232.3	8306.53	8410.43	14737.4	12119.6	11258.1	50116.5	13285.1	9207.08	33302.1	26170.5	4095.74	3939.99	7910.5
PIP4K2B	Metabolic		5072.94	5543.46	7072.02	7391.55	9606.45	10190.9	9541.51	11887.8	11243.7	44074.1	70009.7	7578.79	6959.65	7085.1	31846.7	4939	18064.8	23833.9	26372.3	7043.3	6407.34	46305.3	3430.53	3848.98	5587.74	4167.32	14504.5	7709.53	6360.49	2755.87	3239.61	4854.45	3726.72	13546.7
PGK1	Metabolic		24701.3	23111.1	20990	9104.37	7249.36	13827.1	10062.2	21229.5	13720.2	11656.2	36690.8	18275.4	15882.2	13879.6	19021.4	12050	30803.2	9482.3	48287.4	10604.6	10690.4	19210.9	24268.7	19311.6	23716.4	24358.6	19622.4	10614.9	10481.8	15181.8	15305.4	6873.53	14407.7	10110.6
PDXK	Metabolic		9837.8	11456.5	15728.9	10243.2	4991.81	5328.46	5348.15	6201.17	6738.67	6482.78	4628.93	3962.34	7030.37	4546.11	10086.5	11926	10966.5	26605.5	20901.9	6883.69	8397.36	6768.09	5436.05	6945.15	19371.9	9053.11	7616.66	3922.24	5749.81	7439.5	7394.51	17296.9	4130.42	4632.85
NME1	Metabolic		19101.2	21979.1	10233.1	7906.44	3215.61	3272.35	5236.69	8271.42	2273.53	8574.4	5493.22	11611.6	4612.38	3320.29	7580.07	2959.29	3518.04	10585.5	4154.47	1271.06	1617.77	2794.76	3462.69	5869.9	3880.1	2540.31	17874.4	7538.5	5281.44	12012.9	7707.57	668.83	2300.83	3494.36
CHKA	Metabolic		2299.02	3887.73	13169.6	22597.8	6391.58	4701.48	5315.13	4474.2	1764.3	2823.01	2466.99	702.144	4795.02	3549.37	5036.25	2809.42	778.562	5617.62	3275	1998.74	2157.82	3992.73	4353.84	3606.64	4002.55	887.013	979.777	701.034	620.357	805.074	744.704	707.432	1398.89	422.023
AK2	Metabolic		8101.65	9677.42	21051	18779.7	11748.7	10319.5	7482.45	7904.4	6991.76	7619.13	8847.63	12441.2	6576.25	7119.37	5149.12	5762.01	8758.54	7827.71	6187.81	5044.17	4860.63	7122.05	8300.58	8556.83	12146.7	5230.64	4131.05	5416.99	5847.15	4884.34	4736.39	4333.39	4194.88	1883.63
HK2	Metabolic		6740.84	9722.04	2970.57	2449.51	2025.21	3096.2	3753.98	3899.65	1437.5	4219.83	7314.98	14650.1	1265.19	1534.97	2947.7	5130	6765.31	3694.71	6876.66	3278.8	1027.79	5135.09	2860.81	2184.67	3912.61	5923.23	3418.82	11589.7	9566.29	2173.84	1681.52	11808.4	3308.05	9754.45
PFKL	Metabolic		9423.61	7163.37	4137.86	1960.42	8877.73	8793.66	4371.87	4543.77	11267.5	8945.56	3141.89	7008.95	7356.64	3012.13	10684.7	9765	10106.1	12385.2	11646.6	8533.06	9211.64	13908.5	12135.1	12080.6	14337	11523.7	18270.1	6271.34	7570.05	8475.56	8897.3	4906.56	5660.55	4217.85
HK1	Metabolic		11124	9471.35	5459.91	3875.85	6166.97	8466.13	4720.96	8153.03	8603.71	8218.65	10822.1	13891.3	4923.79	6298.51	7808.95	8294	21984.1	5361.83	4866.29	5654.73	5210.72	6494.25	8764.64	8109.2	5960.78	10420.8	10558.9	8104.07	8606.52	9014.92	9106.63	4682.94	7182.23	7326.42
IP6K2	Metabolic		4573.84	6477.58	12383.8	12851.3	7158.28	8528.73	7485.83	4719.55	5200.9	7061.39	6364.24	4857.83	7835.52	5425.09	7784.58	4255	4105.98	4789.02	3363.92	4168.47	5117.54	3844.05	6995.25	9734.28	5697.87	2197.46	3364.38	3117.48	3427.08	2981.18	2552.39	1590.23	1663.97	2126.91
PIP5K1A	Metabolic		5783.11	4693.9	9877.84	11228.5	11151	6919.1	4263.68	5554.53	4840.31	2518.79	3781.15	4321.66	4246.41	5215.46	4889.22	3496	1643.95	6376.27	7905.55	3157.57	3147.57	6115.55	2350.72	2313.8	10712	2509.66	3508.82	3641.11	4147.89	2540.81	2268.03	1330.79	3278.75	6311.97
NME4	Metabolic		3826.38	6571.86	1901.84	2116.23	10831	3775.83	4980.66	4276.33	4329.8	10195.7	4343.07	1968.52	6084.12	4370.82	2452.39	5929.23	4346.6	12657.1	5207.21	3360.75	3101.97	7948.66	6606.04	9932.5	2778.6	3269	6172.43	4877.51	6543.22	6004.04	5540.21	3742.52	5163.25	3250.71
PCK2	Metabolic		2832.15	3348.46	1084.32	875.833	1903.76	2588.72	1857.2	3212.2	1287.62	1982.64	1191.54	4202.15	1296.21	1543.79	2142.61	2809	6414.96	3294.19	1958.12	1539.6	1452.79	2477.54	6581.39	5759.1	1957.39	2316.32	3339.93	2665.02	2762.31	2001.44	1606.48	3477.99	1014.15	2623.01
CHKB	Metabolic		4226.77	5207.38	4338.89	8148.33	5569.73	7049	7729.32	3574.35	6229.87	4764.19	3339.66	1988.73	7687.91	4720.05	3076.5	5874.27	330.268	3916.06	1492.65	6513.51	6672.2	2908.1	2818.96	4721.11	3889.61	1720.25	691.46	824.509	976.614	1165.17	1283.45	1256.11	246.589	262.547
PIP5K1C	Metabolic		2626.63	3097.06	1492.38	1534.77	4245.1	3124.14	2175.87	1724.94	5858.32	3891.18	1402.67	3043.18	3074.02	1621.83	2772.49	4715	4950.07	2942.73	1361.15	3246.53	4282.35	3004.51	5747.77	5654.84	3100.2	5996.12	7907.77	3375.68	3432	4380.8	4971.48	2260.01	2373.04	1681.7
NME3	Metabolic		711.96	1841.57	89.1365	141.178	6263.13	1958.28	1386.39	896.245	2627.67	8719.26	503.412	1129.49	3144.73	447.348	4669.56	1759	2509.23	4006.23	1016.43	2029.78	2235.73	2537.66	1818.19	3855.67	1513.89	977.208	2989.93	3415.49	3502.8	2233.57	2214.71	754.366	727.652	1924.97
PFKP	Metabolic		1932.31	1973.78	3851.24	3769.36	1166.05	1469.8	1055.03	443.6	4474.7	2172.04	2339.71	2553.53	2069.12	1461.82	2072.71	3690	8020.86	5829.68	6674.73	2462.41	1905.59	2601.77	3057.39	2619.88	6645.27	6655.08	3184.37	815.409	429.752	3148.44	3405.18	611.973	643.007	390.565
GALK1	Metabolic		262.849	433.079	450.011	217.918	696.541	659.387	312.058	479.385	1125.87	744.638	128.069	1250.6	833.457	163.279	553.076	958	684.361	6437.88	4065.06	857.519	913.703	4860.58	789.159	1159.31	886.233	1522.36	5839.97	1500.72	886.039	702.519	828.427	349.459	448.321	373.075
PIP4K2C	Metabolic		6924.93	4293.35	4704.85	3149.38	2665.09	4173.76	3442.92	6326.1	2461.45	2396.24	4177.99	7698.29	1874.34	3315.79	3344.68	1274	3509.24	2250.08	3586.32	1814.34	2272.31	4109.2	5593.1	3825.07	2560.77	1232.35	3418.82	6399.24	5255.17	1847.82	2019.21	685.976	2742.23	3370.34
PPIP5K2	Metabolic		5107.06	1839.26	3139.91	3242.49	4012.88	2367.4	4601.78	4627.27	1259.43	1998.66	3610.42	9723.48	1543.09	2791.08	2275.46	905	1347.51	636.587	1718.74	1547.45	1714.93	2267.83	2755.72	1306.62	1204.21	1574.66	1832.13	2570.91	2733.81	1200.92	909.393	1029.01	2543.63	1476.58
KHK	Metabolic		152.161	241.346	473.594	174.393	139.595	226.191	135.169	131.775	284.898	180.7	124.352	86.2474	255.375	197.714	162.493	201.491	28.7196	82.0388	144.536	270.796	228.544	203.841	198.63	157.524	189.014	234.107	89.1539	375.755	265.528	259.013	230.862	196.035	112.765	105.944
PPIP5K1	Metabolic		2453.51	1960.13	5077.75	5537.46	2467.32	3132.63	3209.23	1906.36	2979.83	3354.19	4443.45	1812.58	1895.24	2699.45	2030.84	2013.65	1113.17	475.068	457.208	1999.36	1542.66	3114.47	1976.55	1595.19	1374.2	748.521	855.456	4786.76	3999.04	572.709	593.431	749.967	419.33	664.711
AGK	Metabolic		4009.22	2875.71	3861.32	5576.11	4355.09	3781.56	3633.95	2162.25	2149.51	2012.26	2428.35	1329.6	2078.44	2678.02	1728.27	1379	1307.62	1784.52	1403.07	1974.52	1625.76	2690.91	1783.54	1966.16	1665.47	1150.4	1166.6	1184.44	1106.92	1821.52	1282.92	858.771	832.02	710.167
PFKM	Metabolic		2081.51	3348.46	3753.4	2571.26	1546.71	1945.98	3345.71	3966.75	4166.56	2680.33	4059.18	3411.44	2842.02	2378.63	1720.22	1804	1734.43	880.781	1198.45	1933.95	2228.76	660.623	633.433	954.086	2033.84	1115.08	1024.98	1763.74	2228.56	965.377	1424.8	829.268	2282.53	1570.39
PIP4K2A	Metabolic		1840.3	1983.03	1334.15	2450.53	3714.3	2883.81	3570.56	3348.44	4688.94	1837.12	1213.7	2022.97	1600.16	2435.83	1646.64	2882	1628.56	2193.03	2381.26	4994.45	3389.67	1487.06	589.611	576.809	2478.46	5111.83	2208.81	4823.51	3632.61	2054.35	2307.53	1276.51	3317.17	2050.59
NME7	Metabolic		716.562	853.597	1011.96	3699.67	1890.64	1020.33	785.996	1170.58	398.961	530.505	697.484	618.688	631.741	800.849	488.155	228.315	784.715	139.168	314.88	249.774	299.803	650.531	275.151	174.639	648.145	334.884	1031.24	518.342	430.828	901.037	773.872	220.383	360.747	142.957
AK1	Metabolic		2218.11	3759.08	744.986	791.067	1405.07	1168.18	1227.29	791.505	2625.66	1470.43	564.741	988.931	2836.81	747.988	742.886	3019.08	1502.46	3540.22	1452.86	1973.2	2827.97	922.96	1080.13	1724.41	2322.04	1062.84	1649.3	984.74	798.219	2785.88	2949.17	1218.8	635.864	828.402
PIK3C3	Metabolic		3347.12	2398.2	3631.95	4694.4	2565.56	3190.09	2687.26	3371.66	2373.44	2236.79	3846.31	2134.46	2054.23	2561.21	1916.06	1743	1080.9	972.068	1265.17	1851.85	1784.61	1274	1969.33	1422.35	2367.15	1658.65	1752.13	1492.27	1787.79	1033.65	1243.13	1603.26	1439.33	948.677
TK2	Metabolic		2115.95	3634.36	988.789	1429.37	1948.66	2667.62	2684.79	1952.86	4381.1	2038.16	1411.26	2814.8	3058.99	2271.47	2183.85	3453.34	1035.62	1529.98	1358.58	3262.23	3949.04	1047.16	3582.11	3259.76	1947.32	2511.5	2029.27	2068.32	2154.95	1885.49	2528.84	4057.3	827.104	1064.75
PIKFYVE	Metabolic		3070.98	1881.55	2827.61	3012.27	2210.76	1819.66	4183.37	3436.33	2620.24	1323.95	2002.18	1886.63	1278.84	2702.92	2354.33	1415	845.096	763.247	2058.78	3165.41	2006.69	3331.11	1982.32	1231.06	2302.02	1891.62	1435.46	1803.56	1885.15	1250.42	751.41	2911.33	1401.56	1514.74
IP6K1	Metabolic		2310.04	2442.79	5717.38	3254.76	2349.08	3947.97	2344.08	2552.38	4869.99	2112.85	2715.07	3256.13	2717.96	2251.35	2782.02	2645	2609.33	1540.33	1870.33	2980.51	3266.88	1678.75	1897.9	1815.47	2962.83	3289.37	2622.14	4094.77	4175.43	2412.8	2909.83	1985.37	2092.4	2413.13
FN3KRP	Metabolic		1873.03	2128.89	4381.27	3040.01	3427.15	2900.47	2704.1	3199.62	2280.38	2214.73	2062.66	2043.04	2197.99	2400.67	2179.01	1426.69	1679.56	1946.05	1322.38	1629.52	1673.61	1241.27	1168.58	1227.95	2203.75	1614.28	1904.36	2323.58	1802.55	1192.39	1160.19	1166.87	1139.16	627.484
DCK	Metabolic		1245.98	729.076	3670.11	1534.77	630.755	1467.56	1127.74	2468.89	705.897	686.151	1170.04	2368.66	494.768	1255.15	1034.75	331	842.208	192.703	951.468	1293.63	706.429	688.929	606.141	249.688	1059.13	2072.88	1989.91	2159.49	1780.91	787.862	800.78	786.932	3906.43	2459.24
DGKQ	Metabolic		1074.58	1194.98	374.366	635.382	1887.45	1467.56	1459.93	1170.6	2376.87	1470.87	419.351	1463.54	1745.31	833.615	1437.03	1652	221.409	4080.4	1948.17	2141.43	3111.86	1205.88	1879	2466.84	1966.86	1370.23	971.013	2457.5	2319.8	571.091	743.511	301.694	806.438	908.926
FUK	Metabolic		2067.23	2277.49	1250.18	1687.23	1944.81	2155.01	1960.33	1242.79	2029.62	1552.34	921.762	2395.53	2074.08	2016.26	1383.04	1115	585.226	3359.22	1539.65	1729.74	1437.12	1392.22	2480.61	2634.23	1554.15	842.505	826.566	1158.06	973.559	620.59	467.044	367.913	473.064	571.833
GK	Metabolic		523.905	258.556	946.906	1095.82	850.607	428.001	645.938	630.685	170.028	633.232	958.255	465.389	323.562	545.956	516.553	1119	226.221	385.547	555.243	417.921	377.23	318.917	201.73	176.995	714.515	2208.56	556.563	703.202	1012.89	501.111	366.331	172.515	1065.59	1098.14
ADK	Metabolic		1446.73	1488.14	1989.04	1337.21	1100.18	1343.48	890.219	1572.39	719.252	1232.74	1722.86	800.646	751.576	953.775	812.336	807	2322.77	774.659	972.537	699.648	652.483	811.822	1497.03	792.978	753.595	858.751	1542.98	735.203	582.45	1492.8	1298.42	1246.12	932.105	888.256
FN3K	Metabolic		338.23	599.915	1712.37	1420.17	1404.45	1050.62	1028	1394.72	633.538	711.217	563.363	1305.54	612.627	651.747	1184.55	353	1650.69	838.56	425.901	332.444	497.413	412.422	307.408	363.512	446.281	140.458	727.676	2035.21	1676.68	929.532	751.411	716.371	590.917	592.504
NME5	Metabolic		165.25	215.502	647.797	909.598	872.534	520.779	408.418	927.004	93.0075	723.75	1214.35	469.397	154.837	291.599	60.2833	19	12.5498	8.98763	4.51157	31.5277	20.1599	14.3578	13.9884	7.69546	40.6726	16.8475	398.783	461.896	491.705	94.8773	99.7383	52.0204	26.3938	5.77019
NME6	Metabolic		1034.11	1004.32	1723.48	1098.89	1045.16	1364.72	1032.22	1542.25	1092.05	744.64	1204.57	953.439	576.649	577.627	1231.13	799	1160.79	937.834	976.047	775.531	736.04	768.408	1146.93	946.973	784.338	731.571	1036.57	1260.62	801.468	700.812	680.318	431.959	496.504	740.38
IPMK	Metabolic		1239.63	516.112	372.284	515.668	580.15	292.747	793.014	1303.06	219.147	434.789	714.543	445.337	215.628	470.857	374.167	214	756.547	207.537	489.109	217.31	221.338	476.539	508.138	256.384	238.444	680.859	711.009	577.723	595.942	417.474	500.615	426.532	674.26	541.621
CKMT2	Metabolic		50.1959	456.913	124.53	161.642	78.0326	43.4765	144.695	52.4797	213.211	37.9034	14.6844	58.7479	56.828	96.9958	25.8778	570.999	158.847	7.84653	11.5347	183.294	126.41	25.0441	19.8922	26.8254	25.2773	10.5085	35.4449	14.2718	17.7174	30.0167	50.3691	415.677	25.7426	47.1118
PIP5K1B	Metabolic		61.3047	172.448	36.3934	61.3686	236.596	136.254	509.85	674.63	231.018	41.3849	25.1106	14.6349	63.0311	178.951	198.964	114	270.495	51.2079	315.871	266.155	156.891	97.8444	601.418	345.338	41.8569	50.1273	129.891	39.6091	79.6701	146.083	127.385	121.495	15.3247	74.1429
IP6K3	Metabolic		1	2.53765	13.4918	18.3943	8.87194	3.23561	8.60739	1	2.48399	4.48146	3.60655	3.40616	1	4.26516	6.29315	5	3.88744	6.70545	1	4.75939	2.7418	2.33578	59.4478	33.9278	115.275	2.58475	4.33338	2.20653	1	2.70686	2.97476	4.25662	84.651	2.59006
CKM	Metabolic		8.14134	4.0753	1	4.06959	5.49825	2.1178	1	2.2556	2.48399	11.4444	2.95491	3.80718	4.72187	4.9182	6.82247	11	2.92496	2.14109	1.58526	5.3611	9.70901	5.67525	1.59038	10.5649	17.5796	5.75426	3.22225	4.6196	5.91688	2.70686	6.92429	21.6253	6.20898	4.18013
NEK9	NEK		6932.71	7974.35	3719.77	6279.1	8575.77	9045.56	12291.4	11337.1	9420.04	5990.8	8532.33	5293.33	5999.97	6563.73	4861.25	5269.45	1644.58	3417.68	2825.76	7530.83	6954.69	3451.12	3646.89	3812.14	5368.32	4077.61	3397.98	4269.11	4799.66	2676.53	3170.63	5372.26	3698.18	1963.14
NEK6	NEK		6167.95	4551.67	2868.56	2064.79	918.641	2052.17	1541.92	2308.17	4890.75	2417.82	2280.43	1281.88	2153.48	2483.5	2825.96	3323	1679.57	1776.53	2113.8	3368.64	3353.97	3122.07	5581.29	5570.66	3059.94	8197.35	5524.41	623.57	1089.6	2928.27	3198.14	1732.44	2430.99	1446.37
NEK7	NEK		4659.54	2298.25	2224.54	2653.13	3931.91	2095.77	2778.55	5742.87	1790.7	1736.16	4150.62	3483.91	1981.03	3360.19	1994.4	1177	1821.05	568.121	1676.61	1717.53	1348.28	2082.15	1214.23	732.719	1307.24	2587.31	2342.14	4847.64	5333.85	1661.78	1758.54	8090.45	2630.23	3114.35
NEK3	NEK		961.907	1293.39	1216.17	2128.23	3599.6	2462.41	2096.41	1053.2	1900.5	751.602	502.11	899.7	2332.13	1185.6	875.428	1137	363.855	950.386	641.278	1577.1	1471.95	1007.51	765.545	787.239	831.165	520.799	261.004	358.134	319.613	391.871	437.422	396.137	153.363	163.186
NEK10	NEK		201.751	474.596	55.825	93.0876	3424.73	2416.58	511.54	868.622	263.667	75.5032	158.045	1006.77	388.074	256.989	215.902	94.0001	26.0245	26.1039	22.6547	44.611	54.9958	93.837	789.16	598.809	27.6458	31.1103	67.6675	91.49	75.7365	30.0166	60.243	130.179	52.4387	55.0621
NEK2	NEK		665.938	434.617	2533.36	868.671	80.2819	108.309	129.481	969.696	20.2919	803.825	1268.43	1464.75	183.372	555.099	984.47	103	1370.61	440.32	1503.37	90.8386	49.7705	1424.28	186.97	101.432	983.932	254.56	968.79	1562.25	1789.76	659.848	407.801	3.17108	458.088	1015.46
NEK5	NEK		483.437	322.368	183.519	313.075	3168.33	391.114	899.518	1429.25	82.6195	215.458	206.917	402.026	242.921	328.822	1126.33	64	350.381	99.1336	153.168	35.8888	44.545	1294.04	215.309	212.386	26.4615	35.8646	466.562	232.654	288.146	364.561	222.174	90.0144	128.62	250.64
NEK4	NEK		1178.06	883.735	2955.41	1301.01	1523.78	1761.49	1269.43	1734.88	1378.96	699.615	1867.12	1852.25	510.863	1089.11	1587.8	768.243	1046.09	367.91	1423.64	808.148	845.078	893.727	1254.64	899.294	1094.59	1087.1	1727.31	2619.55	2702.65	885.743	719.857	997.847	1145.19	1716.38
NEK11	NEK		749.255	731.383	1432	1912.33	2291.74	1734.72	1156.48	1971.04	769.708	624.181	1097.71	1402.99	842.142	1004.71	593.833	458	380.217	976.631	1138.75	328.083	340.437	1835.7	714.181	603.592	329.616	165.814	448.784	605.473	781.8	239.313	291.29	247.418	680.772	479.609
NEK8	NEK		366.795	423.853	339.518	502.117	1411.76	1083.04	1195.71	1153.02	762.562	1203.49	769.281	675.926	895.488	668.725	2242.16	426	426.762	1061.64	492.07	1101.74	684.657	707.63	357.591	543.931	511.415	299.016	2280.58	342.51	333.153	354.599	384.426	92.1855	178.106	307.882
NEK1	NEK		1399.91	961.261	902.491	759.188	1077.21	995.846	1050.82	1356.42	934.431	775.276	1117.25	560.432	791.276	869.86	664.232	412	409.091	234.924	502.57	611.554	857.966	590.081	568.357	304.209	552.272	703.046	959.902	762.322	841.786	1168.49	1691.4	1188.58	556.407	630.665
NRBP2	Other		5414.87	8220.43	33596.1	52754.1	12069.1	9581.69	14883.5	9797.19	9814.63	7552.23	6010.37	2016.16	7190.24	6217.82	4843.17	5779.93	2510.18	7093.44	4141.72	4367.33	3207.63	6674.57	9942.4	9203.19	3798.9	698.292	398.784	1681.7	1037.48	1851.25	1373.12	1510.38	830.013	409.646
EIF2AK2	Other		4889.64	4913.02	31124.3	29241.9	3594.54	2982.18	5389.57	9112.94	2895.62	2661.53	3556.98	4741.13	2236.6	8869.17	4688.09	1929	5843.25	7225.23	16881.7	2878.45	2231.37	6312.58	1396.07	1162.18	9290.89	3330.57	5912.19	16804.4	12015.8	6796.02	7412.29	4243.3	7106.05	12384.4
WNK1	Other		10060	8777.11	10807.8	8278.66	9406.86	9305.61	10641.2	13051.8	17408.2	11052.5	18224	15263.7	5640.87	9887.27	14855.7	9096	9621.96	13017.4	32801.4	12607.2	9206.42	9588.59	3128.84	4553.92	14828.5	12094.3	30562.6	19821.9	17949.6	8531.89	9304.11	21163.7	20813.5	10395.2
PLK2	Other		20676	22080.9	6456.48	7511.27	14126.6	17108.9	11339.4	10936	7478.83	3325.1	8874.32	4985.76	6924.91	10351.6	1363.46	1764	1931.73	4201.35	4876.23	3061.62	4356.38	7704.47	1755.03	1848.95	1949.1	2676.06	6064.41	2455.09	4308.18	3856.8	3129.03	892.229	1454.96	635.435
EIF2AK1	Other		14751.7	14543.4	14780.2	13189.2	13929.1	10752.4	10829.8	16352.4	5646.18	11408	13113.5	14483.4	7615.37	8388.61	10076.8	4987.99	15890	29359.6	23822.6	4950.81	6335.26	12793.2	11432.1	10587.1	5189.66	6011.54	11656.2	8505.11	12951.9	10186.4	8365.57	3754.33	9527.19	7987.99
IKBKB	Other		7659.69	6386.87	6223.3	8016.72	18898.7	20141.6	9015.75	5025.92	8885.66	13172	16879.1	6141.91	6831.86	7968.32	4098.96	5293	591.963	8481.59	4530.93	8144.05	6294.13	5810.99	4796.67	5262.67	4730.92	2745.79	1806.58	7189.52	10255.6	2365	2031.06	1388.32	2414.06	2211.19
WEE1	Other		5731.53	2561.95	4691.67	3568.88	25863.7	6175.76	2923.08	4301.44	808.548	1536.32	2830.41	5878.04	2407.81	3024.54	2168.55	442	3574.69	5795.45	7279.91	736.281	674.206	2364.67	2549.09	2846.57	2371.29	668.181	3009.83	2630.04	2003.49	1520.11	925.189	463.441	930.244	2938.08
UHMK1	Other		15950	6604.43	11931.4	11648.1	11625.6	5253.57	5321.95	10913.4	1844.12	4242.81	7585.37	9791.65	1890.47	7219.3	7672.89	1217	4331.19	1250.49	6828.66	2734.53	1725.39	6849.57	2828.34	1518	4549.74	3137.22	8031.1	13809.8	14221.6	4573.69	3053.98	6627.14	12333.9	11424
BMP2K	Other		4244.95	1690.53	4873.59	5678.64	4464.92	17830.8	4135.81	3226.92	2016.24	2174.75	2029.78	1128.51	2216.51	2694.14	3165.64	1710.02	1119.76	854.989	1902.94	2905.21	3629.73	2012.07	2519.13	1468.22	2666.2	5458.06	3098.73	2109.06	2348.16	2515.6	2493.09	1244.99	7137.08	2586.4
PAN3	Other		3394.72	2665.75	4161.46	7830.5	15580.7	5743.16	8630.33	6928.82	2719.67	3728.24	5201.06	5135.34	3674.48	4978.41	2983.69	1646	1216.61	1450.18	2281.18	3358.18	2151.26	2878.95	3343.15	2156.94	2500.97	1834.56	2378.81	2342.88	2496.81	1682.26	1061.45	1961.48	1657.46	1909.08
CSNK2A1	Other		6879.95	6236.25	9933.47	7538.8	3802.84	6127.62	6794.41	11047.3	3940.87	2747.33	3339.65	6728.52	3624.9	4214.34	9903.27	2896.7	3102.34	5149.27	6260.33	3301.58	3213.87	2520.15	4757.21	3675.99	3378.73	3045.51	3421.78	6934.14	6798.47	3889.14	3407.77	3248.08	3984.97	6171.02
GAK	Other		4215.18	4796.93	2607.62	2683.83	8405.98	6174.63	5737.81	5281.43	8694.22	4263	1955.91	6633.98	5320.79	3227.96	5347.08	6158	1920.19	10617.7	5167.69	8767.68	6821.02	3954.26	5750.73	6895.41	5885.58	6649.04	3198.82	10442.3	10868.3	2945.34	3944.6	2544.42	5598.05	5528.06
WNK4	Other		1532.92	2158.61	49.2213	138.578	1703.44	1810.07	7838.77	5669.3	227.986	1566.83	1153.48	407.903	67.0283	150.217	650.909	41.9544	47.8415	32.7578	16.9097	11.0374	11.761	33.7177	44.5659	103.664	6.63987	4.1728	8.74684	245.563	713.421	20.8654	2.97476	48.9834	1980.78	323.784
STK36	Other		2549.46	3130.38	3796.52	5207.02	6696.28	5360.42	5688.41	5318.11	3122.4	4786.11	4412.65	1767	4972.05	3402.86	4086.46	2430.07	680.511	4343.38	2383.6	2146.56	2384.16	6686.37	2432.21	2932.86	3095.73	679.274	1529.13	1086.88	1249.89	1533.89	1278.67	563.31	992.66	648.155
ULK3	Other		5283.78	6350.77	4167.12	5295.71	7511.76	5208.65	4784.74	3417.98	5335.37	6894.44	2767.18	3404.01	6175.87	4013.69	4364.87	4485.27	1029.89	6267.35	2538.28	4594.92	5260.06	3878.39	4049.58	4664.54	3488.02	1612.33	1128.24	1644.11	1273.92	1897.32	1482.07	519.888	1121.59	896.507
NRBP1	Other		6859.86	6612.13	6327.4	4179.74	4870.35	6793.9	6014.22	5952.56	9730.05	5469.67	5243.42	3888.95	7398.83	5550.16	6102.41	8871	3772.96	10295.9	10744.6	6269.64	8682.14	7085.34	4997.4	6627.6	7699.29	7097.52	5771.08	4333.66	3949.25	7874.75	8332.54	2779.99	2296.86	3465.74
SCYL1	Other		4098.72	4552.77	3526.61	1829.07	4076.07	3609.37	2632	3258.39	5549.41	4297.31	1814.5	3716.01	4135.57	1894.92	3258.73	4852.76	7083.12	8362.26	4394.06	3655.62	4910.63	4295.63	6829.8	6604.02	4516.45	5002.02	5050.07	4378.99	4272.28	5082.24	5402.18	2712.88	5542.47	1745.1
TLK2	Other		9583.99	6603.95	5690.5	4026.91	2153.31	2577.73	2799.31	4116.23	2393.91	1666.35	2274.07	4769.41	1781.29	2133.13	2006.93	1685.45	2006.32	4326.83	5937.85	1778.43	1841.27	5472.61	1294.23	1195.9	2828.96	2077.18	3647.92	3132.94	2243.04	1550.98	1742.32	1478.57	3167.34	5804.55
ULK1	Other		6891.6	6032.43	1695.72	3578.1	6173.72	4352.62	3114.96	1978.58	5591.19	5414.67	2212.66	3874.11	5777.34	2009.08	4846.35	2837	3049.18	10201.2	4156.95	3988.79	3565.6	2923.7	5549.41	6624.73	4845.8	2149.92	6365.52	4208.17	3692.59	2969.23	2761.73	2749.59	3060.62	5423.11
ERN1	Other		3662.13	2566.57	1706.13	1962.47	3084.55	3519.85	3175.82	2585.66	2379.57	1408.2	1068.38	2000.52	1080.34	2591.58	1840.9	1213	1671.87	2139.4	3550.61	3269.2	2647.67	3682.42	1994.72	1956.08	1656.59	1796.53	3716.61	1413.85	1544.9	1052.43	792.88	842.294	4045.12	3842.58
TLK1	Other		4348.49	3143.19	3888.72	4524.55	6476.23	4129.05	4933.13	6707.17	1945.03	2044.61	2885.8	3326.31	1394.22	3646.55	2788.9	859	2440.89	958.374	2695.55	1910.29	1506.79	2925.03	2253.9	1305.66	1357.57	1815.54	4748.84	2325.99	2907.85	3404.48	2230.51	2141.69	3504.68	2012.43
CAMKK2	Other		7841.41	6484.5	4762.45	4647.34	4260.84	5587.79	5635.54	5535.07	7360.11	3409.35	3637.14	4196.54	4637.2	4565.05	3192.77	4480	2362.93	4490.05	3737.9	4144.04	4215.29	3220.91	1315.78	1787.73	3578.64	4275.08	3344.38	4255.24	3959.09	2834.39	3099.41	2706.17	2775.43	2600.75
STK35	Other		4152.5	3137.8	5167.74	5031.03	3148.65	3171.09	4245.08	5309.69	3213.84	1582.98	1843.18	2069.49	1427.72	2662.76	4365.2	1851	3770.07	4766.19	5157.16	2278.37	1716.67	2404.75	3849.7	3147.86	2194.84	1530.29	2513.25	3172.97	3189.11	1892.2	1472.2	1910.47	3788.58	5620.28
EIF2AK4	Other		4272.32	3331.55	4153.83	3130.95	2124.17	2683.73	2021.19	2438.75	3938.03	1821.8	2641.43	3142.24	2808.53	2636.31	2495.66	2645	1627.6	2592.42	3201.21	2447.58	2923.74	4757.74	4539.26	3450.12	2503.33	4655.42	4898.85	3851.04	6217.9	5037.95	4835.22	3123.02	2386.71	3276.52
SCYL2	Other		7591.01	3213.65	4419.62	3514.66	3051.82	1773.52	3642.29	4642.56	1204.52	1668.87	3543.95	5589.06	1154.78	2972.58	2009.62	924	4241.29	828.29	3347.12	1176.75	1280.94	1590.31	3692.92	1558.17	1800.82	1971.74	4586.62	4206.48	3863.7	2028.75	1598.58	1761.07	3510	2421.12
AAK1	Other		4053.32	3376.91	2807.49	3640.51	2426.12	6039.38	4384.55	3340.28	4224.44	2156.02	2977.03	1319.98	3133.57	4065.79	2226.24	2901	2650.71	2819.49	3149.71	4608.93	4170.01	2102.86	4337.35	2244.93	2291.95	5996.12	2543.26	2660.2	2313.9	3423.26	4319.81	3474.73	4126.37	1913.85
PINK1	Other		4095.3	5737.33	3515.06	3829.41	2234.25	4356.81	2681.73	2220.83	6145.2	3086.15	2962.88	6161.61	4249.36	2590.05	1500.63	4662.4	2122.45	2693.66	1807.29	3091.15	3817.15	2056.44	3120.7	4645.99	2285.34	3435.57	2810.49	4409.45	3211.82	3757.97	4795.03	4539.75	2190.93	1385.76
SBK1	Other		1043.64	1127.33	821.988	375.49	838.799	836	719.476	1245.93	244.375	1966.63	900.259	236.803	539.43	979.243	3443.66	77	2344.64	3717.53	3801.11	469.382	399.873	1179.83	518.174	446.726	804.519	235.543	3298.82	2981.14	3138.95	3380.58	2455.63	35.7373	2252.58	2958.52
PLK3	Other		1207.09	1075.82	660.983	972.014	6317.66	672.8	1266.36	701.626	2337.65	1446.5	706.723	406.437	1053.05	860.717	1357.64	2570.97	1119.89	1137.53	442.288	1611.12	1725.38	968.776	978.081	2367.32	1311.38	2130.3	563.229	353.307	463.081	1074.36	1290.32	231.135	269.913	220.429
PKMYT1	Other		699.962	1408.63	1017.31	1079.57	471.46	156.574	363.626	711.449	133.432	2293.15	557.979	667.531	581.92	497.682	2605.8	600.069	2900.65	4164.17	1708.05	239.647	137.404	2274.77	1114.29	2438.96	1262.68	810.341	2339.15	2521.86	1577.7	2317.01	1879.31	4.25662	379.449	589.033
SCYL3	Other		3523	3013.25	2648.32	3211.12	5011.96	3371.77	3223.17	4244.13	1401.52	827.789	1194.72	1565.36	1874.49	2437.15	1691.76	672.641	794.777	1578.81	1628.54	1308.48	1027.23	3670.67	1618.36	1460.21	1422.47	750.173	1960.46	1780.75	1364.84	2245.52	1434.28	857.07	983.826	1305.68
ULK2	Other		2783.74	2935.61	3196.82	3729.53	3281.35	2776.51	3447.14	5145.83	1927.22	2011.2	2592.56	3821.58	2090.21	1661.66	2113.49	1617.01	481.278	3327.28	1678.36	1236.94	1265.55	1521.12	1339.4	1005.32	1383.62	1254.35	1324.35	2364.59	2828.21	1043.89	935.063	1718.32	1308.45	1335.06
PKDCC	Other		616.742	2844.88	308.437	670.17	655.495	453.71	1178.46	756.873	3252.43	860.223	552.937	457.769	1761.44	773.864	458.328	6811.01	435.079	1449.04	625.474	2185.91	2538.81	720.32	172.211	321.425	2155.76	1077.05	253.225	683.898	808.351	289.46	577.631	3005.78	706.165	253.82
MLKL	Other		1326.11	1384.88	2606.23	4298.42	977.12	1204.88	2244.33	997.951	2823.54	1089.3	520.355	712.021	2038.1	1902.3	721.927	3153	218.52	3417.42	1858.62	2861.01	2735.63	1148.44	397.146	640.895	2311.49	1558.81	334.338	321.937	254.711	810.052	1130.57	431.959	148.805	414.416
DSTYK	Other		2383.83	2077.59	4540.37	4276.94	2601.55	3292.94	2258.71	2885.12	3026.83	1972.2	3996.84	2592.43	1641.1	2446.93	1946.23	1147	1595.83	1155.78	2093.9	1639.03	1504.18	1698.12	1205.38	848.454	1412.04	2091.29	1858.8	4523.08	4155.77	3006.78	3018.43	1435	2510.42	2820.18
EIF2AK3	Other		5447.22	2263.18	2718.14	1658.01	1758.57	1929.86	1740.41	3182.29	1703.32	716.026	1395.92	2538.52	1186.96	2454.31	1128.2	939.239	1288.04	594.463	3630.13	1340.6	1749.5	1960.71	2521.55	1188.82	1299.21	1105.32	1665.77	2129.05	2135.12	1985.54	1361.63	834.695	1880.1	1735.67
WNK2	Other		791.76	699.861	2456.33	1740.43	2060.16	1849.18	2313.96	1297.69	642.084	233.777	156.741	322.032	979.008	936.389	952.708	170	3820.12	1113.56	918.739	53.3332	69.8011	274.168	194.645	162.648	175.851	7.33902	1943.25	594.614	492.688	1200.92	1102.92	188.799	1290.35	94.8136
BUB1B	Other		1218.46	850.452	3099.76	1850.5	120.887	194.381	212.645	691.817	97.4662	860.399	873.902	839.232	497.685	628.584	1319.17	344.599	1258.05	860.418	1195.65	288.49	167.107	3616.67	631.226	342.265	1421.07	693.924	721.149	1029.4	1404.95	757.51	367.073	3.33922	422.876	622.082
PIK3R4	Other		2493.33	2087.59	3052.47	2793.3	2082.57	2339.45	2238.42	3226.02	2265.57	1252.93	2356.67	2524.26	828.495	1666.56	1189.31	991.999	1686.31	813.457	2016.06	1388.71	1289.06	2038.07	1624.55	1189.92	1465.93	1298.91	1485.46	1781.84	2086.74	852.724	881.746	1381.81	2651.72	1778.69
TBCK	Other		1714.53	2116.56	1242.05	1976.79	2158.2	2409.79	2605.93	3493.37	1940.16	1573.95	1884.98	3228.87	1828.88	1558.29	1881.15	1179.43	553.572	1455.85	1900.29	1216.73	1066.62	1314.25	1217.73	1027.68	1033.72	576.266	634.82	1659.61	1605.78	1001.22	1106.87	1217.89	1110.51	1654.67
CSNK2A2	Other		3582.78	4042.71	4051.81	3982.26	1966.73	3535.5	3833.44	2853.73	4316.45	2234.7	2306.49	2847.48	3072.78	3715.13	2295.58	3799	2557.35	4120.33	3715.07	3209.02	3178.92	1899.81	3654.28	3411.85	3992.54	3671.29	2647.7	2936.5	2542.04	2962.4	3002.64	3999.04	1909.44	1917.03
AURKA	Other		819.822	984.281	2853.56	1782.05	134.823	262.566	446.257	1246.44	178.396	796.117	684.467	757.237	391.052	430.883	2052.8	488	1786.5	1487.73	2140.37	264.41	174.309	997.203	790.821	509.773	2567.95	694.581	842.37	1700.07	1501.88	848.596	539.785	42.6327	542.993	849.222
BUB1	Other		792.896	596.07	3149.62	1502.03	66.7869	155.257	157.374	825.302	85.5877	489.101	603.113	1022.82	343.411	548.893	970.174	259	1534.23	1202.57	2204.51	339.421	241.369	1354.82	577.803	222.907	1093.48	718.893	705.454	1515.2	1171.22	676.917	411.752	15.112	360.42	834.194
RPS6KC1	Other		3151.91	2328.23	3136.44	3334.57	1887.45	2386.4	1771.83	2552.38	1625.97	1452.07	2387.95	2258.77	1680.8	2395.02	1428.03	1253	1145.39	2042.41	3050.22	1178.5	1472.82	2178.33	1253.2	862.802	1507.38	1340.12	1158.79	1177.37	1523.27	1327.23	1296.45	1019.24	1683.5	1268.28
PLK1	Other		630.593	482.786	1165.41	365.303	212.601	261.449	391.354	802.77	242.891	938.289	625.343	464.875	742.892	483.62	1170.55	737	1716.14	1168.21	1758.55	553.931	407.71	1247.22	601.692	495.001	1518.25	1297.33	1154.48	3927.06	2687.58	1059.25	838.3	42.2505	496.504	1252.38
PDIK1L	Other		1641.92	1194.22	2178.04	1837.64	1258.26	1469.8	1379.63	2890.14	462.521	805.913	1569.49	2509.82	520.821	1277.03	748.922	177	615.062	386.689	1232.98	452.81	345.005	1507.76	1161.1	523.246	553.456	425.714	1468.8	2160.69	1878.27	745.191	512.464	354.887	720.49	792.852
TTK	Other		508.035	390.794	2951.84	1974.75	79.1568	126.194	146.386	351.313	29.1959	464.73	482.56	349.091	237.959	284.416	559.956	96	1241.64	327.352	953.808	83.8609	50.6414	992.817	238.924	81.3455	869.65	276.747	562.118	402.776	364.849	581.332	313.012	6.4277	413.16	468.478
STK32B	Other		273.164	517.65	44.7213	121.737	2599.3	1788.37	333.19	137.233	925.527	849.084	1100.31	66.3672	544.393	315.435	247.661	271	51.049	62.6188	24.4105	406.582	204.791	79.1434	227.706	104.301	124.163	685.614	212.114	96.3161	2061.17	111.946	220.199	173.601	905.408	234.739
RPS6KL1	Other		499.307	610.678	152.289	181.083	1795.24	1014.85	768.501	699.743	533.753	1154.06	693.69	112.084	144.912	215.521	470.502	380	175.209	40.9382	68.3052	282.727	152.537	220.069	2424.52	2329.11	411.938	99.2547	186.558	201.284	226.193	233.133	158.981	119.324	166.385	32.8012
TP53RK	Other		2022	1743.16	2080.19	1808.99	820.808	1305.47	1527.55	3025.75	1143.31	1525.18	2663.59	1105.83	1025.75	1324.02	1643.99	1010	2383.14	1842.69	1152.79	1061.58	1223.7	1483.72	1513.43	1583.04	807.479	1113.5	1554.35	1430.74	1817.25	1489.38	1594.28	378.769	1305.85	1346.19
CAMKK1	Other		719.895	1009.7	1529.16	1714.86	2320.41	1135.57	1354.27	1009.25	1851.54	627.662	386.117	384.782	1357	840.146	1230.07	1455	544.801	2343.65	1181.48	902.875	743.879	1629.99	1231.35	1388.87	501.941	731.572	947.679	313.492	320.597	593.282	376.205	299.524	327.863	187.037
TBK1	Other		1807.76	1571.7	2192.6	2294.99	2375.51	1923.62	2563	3188.96	1523.58	1462.51	2001.53	1968.43	1179.59	1692.03	1893.3	1100	1312.86	1433.04	1786.04	1364.66	1532.91	1728.84	1310.47	1053.14	1855.54	1458.39	1738.6	2444.38	2425.3	1485.35	1426.78	846.637	1509	1381.17
FASTKD5	Other		1726.82	1394.88	2171.8	1818.2	1432.57	1068.5	1498.81	2249.78	1048.19	714.002	970.636	1409.18	575.408	1032.14	1835.34	883.432	1259.92	2236.15	2073.71	1048.28	998.826	888.629	1538.61	1517.04	1037.09	872.042	1100.78	1304.94	1014.5	765.674	826.451	532.915	1361.85	1630.81
IKBKE	Other		891.285	799.782	632.53	731.513	1363.97	970.137	1260.25	1170.59	975.54	1000.88	576.396	892.882	838.419	969.772	1054.2	1004.94	380.213	1320.11	1324.28	2766.75	1617.3	417.066	504.596	535.553	2045	2342.37	419.822	859.369	918.413	1260.56	926.68	69.389	402.743	500.279
CHUK	Other		2031.52	1248.81	2406.37	1692.35	1261.07	1138.93	1614.62	2662.25	980.147	1041.96	2139.02	1187.64	830.977	1463.47	1289.88	847	1773.89	483.681	1051.54	969.164	828.356	1168.48	1644.62	638.982	1091.11	1232.35	1331.02	1018.11	1212.42	880.033	933.088	982.33	1411.33	1114.04
STK16	Other		2253.43	2056.86	1201.26	1140.39	1742.43	2309.36	1722.6	2345.32	1830.36	1914.66	1824.33	1570.89	1833.57	1623.16	1899.87	1127.88	911.006	1455.72	1319.2	1287.34	1408.41	2140.67	2019.83	1906.53	1140.91	1110.45	1117.94	1375.54	1345.21	1677.84	1403.82	768.567	517.445	862.58
RNASEL	Other		1874.41	1262.64	576.316	715.191	1590.01	1484.33	1591.79	1793.37	1645.27	578.225	661.76	1881.81	1100.19	1546.4	674.288	764	192.534	464.282	1256.97	1700.95	1495.47	1068.29	681.708	623.678	873.206	894.802	1344.36	642.875	532.023	695.693	925.19	467.783	488.04	920.056
AURKB	Other		333.469	430.004	1921.96	1157.21	90.9649	132.901	153.993	414.093	52.9396	664.565	242.757	424.885	682.101	335.026	660.526	496	1253.19	1243.65	542.953	311.51	186.502	1326.1	320.396	286.992	1362.9	522.384	354.338	682.691	504.489	709.347	405.828	3.17108	188.523	468.478
CDC7	Other		691.33	780.588	1595.09	1318.88	321.5	526.368	859.79	1098.4	420.97	782.238	795.344	638.633	620.07	649.462	806.617	438	491.865	1207.13	1790.73	526.076	328.459	348.972	867.088	511.768	1403.75	433.638	481.007	1415.06	783.767	277.511	253.769	28.1385	415.114	244.279
PXK	Other		732.591	1015.85	1527.08	1272.83	1009.17	1100.92	1275.66	908.801	1605.2	776.668	1107.48	1048.88	945.113	948.551	1124.21	822	475.503	238.347	440.532	1673.92	1290.81	417.765	646.288	437.162	861.955	1065.95	734.343	1780.63	1699.29	755.433	931.114	1144.07	372.14	524.13
WNK3	Other		92.2505	91.7213	996.871	908.575	125.827	216.737	191.185	65.0357	79.6516	142.347	252.532	31.077	96.5279	103.199	84.1027	37	22.1746	14.6931	82.3514	41.9943	48.0287	34.3946	25.796	45.9552	89.8193	29.5255	62.1119	33.5764	43.2852	62.447	76.0411	61.7903	517.34	26.441
PLK4	Other		600.079	380.799	1012.84	637.428	184.303	290.511	249.508	778.218	152.367	480.745	500.154	528.752	250.365	333.067	608.654	162	351.343	484.821	854.897	211.205	121.184	905.327	294.42	134.909	533.324	365.493	621.008	516.189	493.671	356.027	172.804	71.5602	177.454	388.975
STK32C	Other		253.327	375.418	214.055	175.967	385.6	259.213	293.462	200.013	542.656	892.949	249.925	362.726	576.649	251.765	690.697	700	616.988	505.362	383.762	540.031	666.368	284.854	506.367	577.767	353.317	581.019	364.338	198.871	238.977	622.298	619.101	221.365	728.304	303.113
STK32A	Other		75.5873	137.85	687.355	739.748	86.4669	75.8929	113.42	37.4125	288.59	75.5032	132.631	153.39	142.431	108.424	225.429	121	26.0245	4.42327	6.85262	80.372	57.6086	51.0919	18.1211	14.3909	30.6064	16.8475	114.335	11.8588	71.803	16.3617	24.6972	63.9614	6.20898	26.441
TEX14	Other		301.278	546.405	79.4829	124.321	68.335	51.6142	207.258	88.7769	59.4271	21.8136	31.2785	139.26	27.053	46.2568	26.1686	40.4285	8.42936	101.64	105.186	31.2237	21.9016	12.5253	28.9522	31.0027	20.4013	15.6528	100.468	124.387	217.165	16.8372	24.103	23.7964	373.831	1
ULK4	Other		147.001	152.459	320.235	248.614	558.221	393.349	414.335	460.55	231.54	217.547	205.614	372.751	183.372	168.503	511.789	200	270.494	125.379	98.7387	192.016	180.405	125.228	287.335	241.08	158.506	148.382	167.669	311.079	410.085	226.305	243.896	130.179	126.016	94.8137
STK31	Other		197.784	99.4095	80.1147	209.732	354.113	111.663	155.684	95.1703	15.8399	20.4962	17.9426	43.9098	63.0311	94.3836	90.4541	6	6.77488	13.552	20.8989	21.0611	26.2561	71.1287	53.544	47.8682	6.92129	5.75426	13.2224	8.23919	1.98338	127.308	125.41	11.8554	137.085	48.7019
AURKC	Other		58.1307	108.635	64.1529	101.273	119.641	60.2437	94.8245	41.1793	162.755	92.9105	58.9957	33.0821	224.312	80.6701	47.5797	132	71.261	43.2203	9.19367	82.1165	99.4118	50.4241	60.0382	75.6066	67.3184	31.1102	24.3336	22.7176	16.734	47.0853	76.041	14.0265	8.81347	24.8509
ERN2	Other		1.28312	5.61295	1.69399	4.06959	2.68685	23.356	4.38107	4.139	17.3239	1.69629	1.65164	1	2.68151	1.32652	1.52932	6.87242	2.92496	88.1534	2.17052	5.3611	4.4836	1.66789	2.18076	1.95649	4.55277	4.16951	1	1	1	4.41372	1	6.42771	2.30224	2.59006
WEE2	Other		17.7198	14.07	12.8883	17.4125	15.1208	23.4438	16.2515	7.27801	10.1096	6.57033	8.84916	1.40103	3.48124	10.1582	2.58795	4	4.07441	3.28218	3.36257	3.61666	3.6127	3.00368	9.4218	1	7.54391	2.58475	5.50725	4.73153	2.01214	8.09829	1	3.17108	3.60449	5.77019
SBK2	Other		1	1	1	1	2.12456	1	1	2.2556	1	5.17775	1	1	1	1	1.52932	1	8.69984	1	1	1	1.8709	2.33578	1	1	1	1	5.4445	1	1.98338	1	1	1	31.6027	1
NPR1	RGC		509.622	3681.37	223.076	868.671	668.428	1316.65	1191.13	559.115	8884.18	771.098	176.29	302.973	775.148	830.35	428.687	5951.01	464.916	295.401	155.509	3663.45	921.542	173.316	390.652	271.688	593.129	2815.53	347.671	267.644	138.672	589.867	988.382	10391.8	116.249	773.771
NPR2	RGC		587.305	1101.26	982.673	1101.18	865.906	889.017	1088.08	473.366	2395.31	560.909	560.378	827.75	1062.35	801.614	607.804	1099.18	176.171	275.97	109.022	1240.23	1538.35	702.391	164.483	393.698	752.428	447.901	433.478	149.923	160.229	388.458	865.947	1185.33	177.332	115.484
GUCY2D	RGC		16.9169	19.3635	5.0012	15.0032	31.1106	29.2283	55.4582	11.0076	33.2303	18.8091	4.25819	1.80205	26.6771	25.2375	29.9202	27	2.92496	10.1287	8.31132	134.642	45.5594	62.7823	75.6405	81.9809	60.3734	111.567	9.75768	7.03266	8.86701	94.3779	73.0942	3.17108	17.2781	180.538
GUCY2C	RGC		7.34786	6.38177	10.7158	36.8119	13.9325	22.2383	15.3695	19.2062	60.8865	5.17775	6.86473	6.21334	7.20311	14.3872	2.58795	4	25.2414	10.1287	12.12	22.8055	13.1926	9.01468	2.77115	4.82598	9.2898	30.0444	22.7022	91.3675	120.078	21.4823	12.8486	38.9939	40.0673	8.95031
PAK4	STE		2609.97	2887.93	3808.92	3411.32	3899.86	3271.69	1876.65	1746.29	1526.54	3834.78	1254.75	2489.37	2420.21	1279.96	3098.02	762	13160	20768.8	17105.9	758.959	877.997	6093.51	5460.85	5281.81	1621.66	1498.59	11803.4	6135.01	5152.91	4669.26	3636.54	682.72	3543.1	4136.75
MAP4K4	STE		5968.79	7081.88	7546.03	8754.45	4019.06	6297.59	8517.05	4980.73	18742.3	5391.69	4863.52	5203.11	9558.77	6381.78	7669.19	9719.01	6241.73	8183.75	7187.44	10226.9	13743.8	4747.71	6711.28	6206.73	7637.69	14845.4	7184.42	5660.85	4606.15	12307.5	16853.7	9166.22	4718.38	3351.26
MAP3K1	STE		5156.99	3127.81	3865.81	3347.78	6392.45	5052.36	4147.87	5572.11	2024.86	12456.9	18010.3	3317.85	1070.42	4258.12	4411.23	630	1390.43	742.708	3110.5	3349.45	1600.85	2201.04	2358.37	1195.66	1266.93	1740.45	4584.17	812.996	1206.5	1835.88	1112.79	1310.16	2779.99	2491.04
TAOK1	STE		5064.21	3460.71	7668.21	7962.49	3862.18	3914.44	6776.65	9688.6	2925.94	8304.28	13592.8	6787.59	2412.76	4595.07	15516.8	2963	7686.41	2620.95	5544.59	3173.25	3170.21	4618.12	2451.67	1760.95	3001.3	5024.66	16901.7	7048.13	5425.17	5012.32	3934.73	7899.39	5444.38	7452.03
MINK1	STE		5106.78	4899.59	4782.01	4128.46	8227.58	9112.93	8700.12	4865.51	16598.3	4879.21	2703.64	3642.59	7276.43	6018.59	7109.12	7645.62	2631.16	6262.4	3957.76	9613.07	8861.01	7558.92	4615.46	5048.65	7250.21	7553.32	2994.59	3629.21	3333.78	3310.91	3456.97	2788.55	2928.45	3239.95
PAK2	STE		13977.4	9339.93	7403.76	6147.35	5181.86	5721.93	5207.84	10081	6008.2	4959.29	7289.59	9612.8	3307.26	5013.36	4079.37	4390	6142.58	3399.16	6700.5	5144.48	4240.54	2399.4	3568.68	2250.68	4717.31	8270.24	7885.55	8856.95	8425.58	5143.77	4805.6	5581.77	8143.93	5815.86
MAP2K2	STE		3611.35	3793.61	1935.84	1964.51	3717.11	3952.44	2267.16	2429.34	6702.71	4205.21	1774.76	4991.77	4263.78	1865.74	2581.94	5761.99	10029.1	4453.53	1839.9	4997.94	5624.41	4491.9	4322.59	6087.17	4092.61	6755.22	5361.07	4428.98	4094.79	4812.65	5463.2	2761.53	2238.26	2133.27
STK25	STE		5454.17	7118.84	4608.12	4156.68	10409.6	8504.84	5658.12	4242.44	9024.59	6954.94	2978.35	3193.82	8199.43	3797.78	6100.04	6711.13	3974.17	5530.21	3375.07	7002.33	6444.81	5607.66	5337.79	6873.9	4934.88	4239.24	4633.41	2009.96	2239.27	2985.31	3514.68	2926.72	1902.88	1475.26
STK10	STE		2875.79	2530.43	1214.79	1536.82	1130.06	1761.54	3572.24	2691.13	6402.95	2345.41	1615.11	2067.89	2677.03	2848.88	1760.44	7265	1414.88	2437.22	1873.26	8510.38	8420	1689.43	1351.79	1650	4067.74	9644.23	1478.79	2351.33	2274.57	2141.4	2503.03	1605.42	738.722	1131.54
MAP3K11	STE		2856.74	3831.28	1683.23	1440.64	3393.8	3288.47	2481.85	2129.25	10255.4	2969.99	1041.01	2337.78	4020.62	1623.79	3286.46	6459.01	5035.74	5377.81	3712.15	6173.7	4905.91	3297.05	3397.47	3782.98	3734.38	7810.66	4197.72	3671.27	3508.7	4164.04	3865.61	3281.51	5280.95	1764.38
MAP3K12	STE		1870.63	2994.39	462.742	1045.05	4150.63	3126.9	5285.96	2993.43	7016.58	5953.76	4941.98	1573.17	2560.52	1853.43	2508.7	3333.17	503.001	1278.93	525.195	3699.7	3440.7	890.643	803.205	1114.45	1850.66	996.05	293.339	626.909	830.944	526.633	700.513	381.676	357.058	296.359
TAOK2	STE		4354.84	4783.86	2171.1	2304.22	5021.61	5336.27	5206.14	4837.57	14539.7	5395.86	4297.9	3716.51	3875.47	3794.46	4322.85	7044.99	2915.39	4528.84	4669.64	6908.98	5399.71	4764.4	4212.19	4748.08	3154.68	4336.88	4837.73	6761.21	5969.11	3467.64	3551.62	3778.69	3203.22	3324.24
STRADA	STE		8459.52	7091.1	2350.15	3499.31	3631.65	3730	4951.72	3760.27	3278.05	2102.41	1939.62	2132.06	3377.97	2716.31	2117.73	2797	1276.24	4743.37	2812.01	3262.23	2998.64	5292.71	1484.63	1797.29	1909.43	1808.67	2666.59	1256.32	1066	812.324	1181.64	614.78	801.115	2098.98
MAP3K3	STE		7054.01	5690.4	1564.05	2027.78	2476.8	3747.22	4186.69	3032.35	9974.07	2187.72	1106.23	1716.95	3024.34	2002.51	2334.78	5180.63	2043.6	2894.26	2270.51	5666.8	4398.98	3484.76	1762.17	1885.15	3376.85	6419.12	1725.44	2320.23	1790.39	2547.5	3601.34	2784.33	1299.32	3266.67
TAOK3	STE		3275.7	2636.54	5397.45	5548.77	3723.3	2709.44	3436.16	3906.55	2952.66	2036.96	2885.15	5074.38	1845.81	2554.36	2189.72	2022	3606.45	2335.67	3903.53	3050.28	3145.82	1739.53	1823.51	1634.69	2602.22	5206.92	3517.72	4400.02	3432.98	4677.8	5289.42	1940.86	2321.6	2281.14
MAP3K6	STE		3665.3	4949.92	1327.21	1955.31	3753.66	3871.95	1861.43	1270.41	8683.83	3550	1314.05	980.705	4034.27	2088.42	1488.9	3828	991.392	4185.37	1752.69	2496.42	2016.27	4081.82	3379.16	5043.64	3181.32	2321.08	1782.13	344.862	361.899	2189.2	2064.63	1957.15	345.443	366.715
STK4	STE		3128.91	2083.75	4473.06	4618.68	2056.7	2522.77	6189.19	6197.4	3800.02	2158.8	2618.63	1526.91	1794.94	4374.68	3372.73	1973	1700.74	1013.15	2415.2	7932.97	4826.66	2645.85	2208.44	1376.44	3393.9	4739.4	2544.36	2459.92	2833.12	2194.32	1999.46	1850.77	2598.33	2913.99
MAP3K13	STE		5362.76	3251.8	2029.05	2977.65	3752.41	2299.39	2482.28	2071.59	1191	1163.3	1669.61	1004.24	1434.9	1869.34	957.158	782.773	2690.19	3149.79	5014.55	807.859	743.489	2226.28	1429.55	1043.39	1624.94	1088.95	2038.31	791.539	1018.28	2067.84	1625.46	778.915	2427.41	954.985
SLK	STE		6452.01	3750.56	4155.21	4004.77	5030.04	3884.25	6173.13	6889.24	4454.46	2976.25	5087.68	4612	1806.1	3511.7	3874.53	2340	7457.34	1479.85	3017.44	2698.77	2145.15	3436.64	3043.24	1892.95	2180.04	3490.63	4768.84	4426.56	4177.39	3680.99	2874.28	4890.28	4678.67	3114.35
STK24	STE		4683.92	4698.26	6115.77	5223.73	6047.63	4971.24	4036.7	4392.86	5405.43	4799.25	4605.6	7468.01	3638.53	4526.31	4888.31	4435.7	5026.12	3831.21	7049.79	4721.07	3884.07	4321.61	2053.39	2180.42	5841.37	6069.17	5953.5	6956.96	6431.74	5352.04	5397.08	6533.74	3412.32	4797.59
NRK	STE		315.219	359.272	7.2459	77.7397	454.199	278.216	846.266	1813.47	214.694	477.263	609.629	38.6965	401.721	477.388	512.318	204	21.2121	188.139	123.905	173.7	614.114	7110.68	44.0979	107.171	265.682	8.92377	3822.16	150.611	82.6202	349.199	800.779	154.062	76.5304	28.031
MAP3K2	STE		5781.52	2828.74	5251.71	5686.91	3891.99	2503.76	4692.22	5351.13	2077.1	2688.68	3588.26	3274.18	2153.48	3343.23	3420.38	1683	1866.29	1357.76	3600.95	2272.26	2674.67	2650.53	2278.1	1880.51	2891.18	3788.56	3334.38	4289.01	4485.19	3303.78	3186.29	3708.12	3158.94	3585
MAP4K5	STE		4990.41	3213.14	3733.96	5163.02	5324.12	2911.76	5048.93	4524.93	3030.7	2444.98	3894.53	2766.88	2064.16	3138.17	2961.46	1746	1511.13	1024.56	2155.93	1721.89	1982.19	2824.18	1921.51	1362.09	1521.97	1611.11	2933.15	1997.39	2068.06	2692.66	2631.38	1579.38	1990.18	1209.45
MAP2K3	STE		3221.75	4005.81	1438.25	1297.39	2706.7	1621.81	2202.08	2506.55	2905.17	2071.77	967.376	1186.84	2317.24	1414.82	2424.21	7996	6016.51	2611.81	1601.69	2700.52	2319.33	2336.62	1485.22	2239.19	2250.5	4013.59	2013.25	1515.2	1377.73	2544.22	2522.77	1036.61	810.345	1153.8
PAK1	STE		4341.35	3173.01	4489.75	5178.91	3345.65	4371.62	3999.94	3969.33	2108.12	1872.34	2098.62	1612.32	3611.21	3204.24	2593.99	2989.01	5386.08	3134.18	2671.77	2545.25	3263.39	2978	493.376	693.502	3496.07	3246.57	2990.91	2235.5	1832.81	3035.79	2974.99	1024.66	3881.69	1239.66
MAP3K7	STE		4579.39	3110.12	4744.41	6237.38	3984.19	2998.95	3581.54	2768.35	2080.07	2697.04	3500.29	2353.82	2345.78	3356.93	1976.93	1791	2495.75	1314.39	2278.26	2083.86	2156.48	2926.37	1778.05	1376.44	2733.09	2167.36	2603.25	2663.81	4316.05	1801.74	1756.56	1646.68	2357.41	1516.33
OXSR1	STE		2762.32	3068.61	6034.54	6271.15	3196.45	4145.82	3032.97	2691.13	3731.76	2195.02	3246.8	4329.28	2384.24	2523.99	3140.9	2900	3300.38	1245.92	2618.29	2598.47	2305.4	2455.5	2859.63	2504.15	3235.21	3194.28	2556.59	2823.07	3118.3	2100.44	2084.38	2363.14	1772.7	1901.13
TNIK	STE		5749.78	2304.4	146.738	300.797	1944.24	1971.68	1848.75	3307.63	885.459	358.198	464.966	1115.05	839.661	1077.2	503.32	395	199.271	541.877	1604.62	1054.64	1075.69	404.407	305.046	492.638	638.131	920.156	4109.94	122.86	211.443	927.826	763.26	211.595	732.862	301.522
MAP3K8	STE		1925.99	1666.28	869.181	1646.3	5686.23	1096.45	2051.62	839.741	1925.74	1300.28	1260.61	1661.25	1249.07	1152.62	670.583	2938	816.221	2756.74	2530.5	1445.4	885.835	362.998	535.886	410.38	1864.43	2313.16	295.448	430.525	328.464	808.346	581.581	613.245	845.506	271.311
MAP4K1	STE		180.327	206.276	697.07	801.139	335.557	318.456	1825.93	773.823	2149.13	696.596	152.18	78.7991	487.324	935.485	277.832	468.306	48.1615	1442.41	427.614	6087.17	4385.94	475.871	271.395	251.602	1280.59	2136.35	144.335	179.224	249.678	258.07	342.337	38.9939	71.9723	268.131
MAP3K10	STE		462.807	614.522	1974.7	1414.04	644.811	554.314	582.543	485.034	1421.18	1266.86	357.446	847.167	689.545	262.54	606.537	876.999	1489.96	5175.84	2624.14	1050.28	982.506	943.397	900.151	1103.84	623.327	787.038	408.784	1060.34	888.005	647.9	781.032	513.375	494.551	609.993
STK3	STE		2000.57	1727.01	3383.5	4065.14	1703.03	1346.83	2599.34	4244.94	1122.9	1048.22	1443.07	3060.83	1048.08	1348.21	852.141	709	1591.98	814.598	1730.45	515.609	443.418	1293.37	1458.06	979.495	1088.74	631.407	1199.83	2762.75	1872.36	1514.99	1288.48	1073.51	1164.55	2305
STK39	STE		2379.86	2805.67	905.961	843.091	2145.54	1940.39	3457.29	4080.46	1057.6	1702.04	2575.62	1299.52	1229.22	2121.72	2836.54	1069	209.859	964.08	667.615	1113.95	963.345	1044.25	150.367	165.517	649.381	910.648	2545.47	1558.63	1769.11	1381.85	1304.34	2409.81	1815.02	727.659
MAP3K4	STE		2548.08	2142.95	1919.88	1935.87	3408.01	3182.13	3006.77	1812.83	2980.91	2269.28	3326.95	1344.84	3506.44	2827	1925.65	2007.01	822.949	951.218	897.356	2295.84	2972.68	2330.62	847.945	962.739	1483.61	1483.64	1241.24	1172.46	1384.79	1279.75	1400.85	1298.63	1100.64	654.587
MAP2K7	STE		1662.07	1581.7	1569.2	1741.46	2958.63	2807.4	1992.93	1756.66	3485.02	2059.93	936.099	1531.81	2264.48	1227.59	1855.31	2264	3800.07	1667.95	1014.49	2825.25	2805.91	2446.66	2462.63	2678.23	3640.13	2335.17	1749.08	1782.47	1717.41	2375.97	2789.88	2276.12	1747.28	1010.54
MAP3K14	STE		750.381	939.064	702.633	832.534	3029.54	1722.07	2428.86	1847.62	3933.93	1229.94	641.069	763.008	1816.8	1425.8	1252.58	1699.6	862.434	1124	555.065	4000.28	2866.22	676.27	517.637	587.454	2298.97	2301.83	547.461	995.174	700.37	583.44	701.232	260.388	456.697	452.578
STRADB	STE		2042.68	2985.59	1071.14	1561.37	2339.53	2222.08	3256.97	1869.97	943.975	1067.02	1215.02	1430.03	946.353	1084.39	1745.21	1137	511.115	938.976	1173.3	772.964	642.951	825.874	1954.63	1062.79	692.627	655.503	518.784	1304.06	1066	1424.52	947.25	2872.25	680.771	438.266
MAP3K5	STE		961.907	940.504	3386.27	3029.66	1132.31	1608.4	1484.44	1394.72	1769.92	935.423	1452.85	746.107	649.845	1579.05	676.406	1844	1683.41	415.215	793.445	1853.59	1815.95	1316.75	616.178	722.197	1448.16	2696.66	1785.47	615.125	504.489	1561.07	1616.36	3876.38	198.941	463.708
MAP4K3	STE		3934.3	1692.42	2241.19	2128.22	3527.63	1672.12	2762.49	3010.68	1314.33	1067.72	2348.2	1843.71	1030.72	2349.31	1586.3	1051	2300.37	722.169	2231.43	805.187	675.077	1237.93	1169.95	593.069	789.716	959.776	1487.69	2256	2443.71	1192.39	798.805	1567.44	1550.02	1896.35
MAP2K1	STE		2467.2	3096.12	2699.35	2290.25	1648.2	1997.09	1914.34	1872.19	3413.59	1190.26	1467.44	2023.62	1723.79	2047.03	2132.91	3142.92	2010.42	1326.79	1733.55	2926.18	2276.27	1803.71	2376	1637.41	2455.51	4119.47	1516.82	4335.75	3511.33	2427.14	2629.41	2888.36	1075.49	1225.11
MAP2K4	STE		2404.46	2202.14	3223.88	2866.98	3307.21	3081.67	2101.48	1989.88	1630.43	689.632	646.121	2302.49	1648.55	2250.37	1556.66	1250	773.872	1064.5	1460.06	1456.74	1482.4	1337.45	2575.07	1367.83	1302.5	1806.04	1574.35	3045.08	2722.98	1528.64	1274.72	1235.26	1840.42	1697.59
MAP4K2	STE		1944.24	1914.61	1339.01	1425.29	1969.55	1929.21	2051.61	1341.99	2408.04	1510.56	1050.79	897.696	1622.49	1509.5	1062.28	1274	792.159	1969.38	1582.97	3432.31	2494.39	1506.43	865.319	762.37	1726.46	1146.78	906.568	841.954	787.701	990.978	1183.88	758.708	1102.05	285.621
MAP3K9	STE		820.667	1155.01	1755.41	1048.75	813.494	2096.88	922.34	1788.97	523.365	360.983	1022.12	206.726	331.006	1150.01	1169.73	138	1073.2	665.114	1310.23	665.632	300.59	1127.74	1099.11	609.33	573.588	127.78	623.23	799.725	727.715	1060.96	804.728	82.4156	1348.17	853.274
MAP2K6	STE		135.892	178.598	1781.08	1997.26	247.279	258.095	196.256	177.412	297.799	101.962	45.3113	608.154	218.109	244.908	193.671	107	157.884	93.4283	248.566	314.127	226.563	292.869	1156.97	159.778	301.801	287.84	185.447	271.263	162.274	164.859	149.107	412.42	418.369	67.7826
PAK6	STE		37.4683	36.8524	89.7674	67.8042	90.7702	205.129	74.6886	9.21804	183.381	76.8632	150.823	7.61105	91.709	169.991	29.1718	35.2458	105.602	12.2214	76.8162	13.7073	32.1319	231.598	15.6745	13.2918	139.848	22.4255	110.506	24.1917	2232.65	135.978	30.6644	18.6878	262.647	10.4228
PBK	STE		511.209	437.692	871.263	398	20.6798	113.898	43.2633	329.968	15.8399	903.392	1192.85	618.982	219.35	369.637	264.07	55	328.244	206.396	588.603	58.5665	39.3197	356.987	469.763	192.299	532.732	246.637	289.893	905.9	973.559	533.54	309.063	3.17108	163.13	385.795
MAP2K5	STE		641.341	650.657	623.507	413.348	653.809	952.252	459.134	510.147	1223.81	551.766	612.236	529.953	726.764	604.728	467.856	586	415.83	412.933	451.066	844.436	675.948	257.471	560.682	572.984	754.188	763.266	514.34	2140.19	1361.99	583.039	704.016	910.684	404.045	419.187
PAK3	STE		155.729	237.798	103.71	264.985	142.133	248.035	573.245	90.7759	237.374	150.007	197.794	17.4421	125.062	464.327	48.1091	124	195.421	18.1164	11.5347	103.05	76.7684	55.7672	35.8325	27.7996	394.173	81.8225	95.5483	81.8377	63.936	134.285	263.643	93.8673	27.0449	29.6211
MYO3A	STE		10.5218	12.5324	2.38798	1	21.2421	13.2959	37.3464	6.02241	2.48399	9.3555	23.8073	39.8995	30.7749	37.2432	6.82247	15	22.1746	1	1	16.6999	6.2254	9.01471	8.08458	2.91298	522.073	1	8.77788	2.20653	3.95013	9.53431	4.94954	12.941	4.90673	1
MYO3B	STE		20.0436	13.3012	48.1912	42.951	143.819	14.4137	31.4296	28.6233	49.9778	4.48146	5.56146	2.20308	28.2937	103.2	38.0521	8	71.2611	7.84654	21.4842	14.9555	27.998	93.8371	13.398	5.78247	16.3954	16.8475	33.2226	14.2719	7.88363	258.736	277.466	6.4277	5.55786	7.36025
MAP3K15	STE		12.6089	7.13672	10.6986	1	4.01321	2.09775	21.6986	5.05161	33.2641	5.78387	3.46644	3.81191	15.3289	9.15047	1.51501	2.32303	3.61917	4.74163	4.69194	7.77879	3.11348	1	3.20411	1	3.07158	1	2.65605	23.5813	21.9356	4.8488	1	1.38408	1	1
ERBB2	TK		245383	203717	20916.5	15987.1	29542.5	34429.5	21552.9	29849.6	7102.29	310960	259847	35681.3	275472	289954	183455	3203.67	501566	778153	373851	3393.41	2544.8	433377	17813	23347.8	31869.3	1785.83	258850	20043.5	18402.9	55376.5	44845.5	2558.53	11300.2	76162.4
ERBB3	TK		23119.1	18807.2	7881.23	12020.5	32048.2	38224.2	36147.9	42463.6	1790.69	14147.6	22942.6	27982.2	10597.2	13232.7	14916.6	335	14781.8	13695.2	12765.6	145.788	61.0922	20695.6	25470.7	20147.6	2877.56	65.9748	23190.2	12921.8	17040	8333.9	5350.64	687.063	16335.1	20417.4
IGF1R	TK		4851.56	5168.27	2693.68	3325.37	11107.7	20522.7	10628.5	15009.2	4699.32	6863.64	11112.7	22535.9	3736.52	4438.03	11296.6	2453	1845.11	579.532	588.603	2465.02	2173.02	1146.43	4794.9	3445.34	1828.9	1918.55	2943.26	50740.5	44486	2767.83	2734.08	2698.57	12522.8	23691.4
DDR1	TK		16112.7	17933.8	11911.2	12487	28635.7	21870.9	18582.5	27837	6940.14	10164.1	9658.91	18916.6	16612.9	16052.9	18538.7	3261	22202.5	28702.8	19214.6	1329.39	1373.54	21417.6	24211.3	22699.6	13027.2	612.715	23990.2	32057.4	45363.2	13908.5	11259.1	2709.43	16450.9	16661.7
PDGFRB	TK		15801.6	18312.9	3172.52	6362.21	7890.92	9218.42	16351.8	7000.39	45612.9	17294.1	10785	7402.72	15091.9	8393.12	16180.1	29285.9	5155.08	3890.98	3132.15	23380	30133.3	7849.39	5462.62	8288.07	13615.2	23315.9	17034.5	5295.26	5264.03	16712.9	33514.7	8333.61	3492.97	4276.68
KIT	TK		1111.88	886.685	25763.9	19492.9	1303.81	385.524	7760.54	1217.68	3069.9	1073.29	1528.44	79.1999	2777.52	6117.97	211.667	581	383.105	40.9381	185.358	1270.95	1348.28	150.608	506.957	153.083	549.311	766.436	233.226	393.123	1047.32	1332.35	775.107	913.94	114.947	142.516
FGFR1	TK		5215.21	10746.4	7045.48	6244.9	4255.39	5813.06	8057.57	3394.79	14117.8	5492.66	3458.45	3220.11	14256.3	10648	8831.05	13836.7	1925	3477.55	1488.29	8851.96	14171.6	14723.1	2474.29	5547.74	4163.67	10284	6613.23	38833.7	16904.7	4333.01	10220.4	8574.6	3967.64	3359.21
CSF1R	TK		4954.71	1681.65	730.381	2203.95	802.25	1155.69	2676.27	3005.03	5932.52	2517.39	1153.09	670.315	2822.18	2439.75	7750.18	14743	664.148	1550.6	516.031	9547.44	9803.86	1523.12	1515.33	1634.69	13777.5	35003.5	1123.24	779.213	1606.85	3897.77	5374.34	1293.88	1448.45	1339.83
EGFR	TK		1824.26	3002.37	5649.31	5698.11	1493.85	1778.31	3448.81	987.904	4305.72	1151.95	1566.23	816.035	2124.79	3053.27	690.167	3529.99	2962.2	3051.11	9185.14	2389.98	1322.15	616.655	16909.9	9324.11	1079.86	885.293	715.051	1043.05	1754.46	2753.48	1634.13	10908.5	218.48	795.659
YES1	TK		3031.05	2992.43	13083.1	10559.3	4026.85	3231.41	2686.94	4734.45	2601.96	1497.99	2318.77	5282.32	1622.5	3431.64	2319.76	1922.98	9143.96	4306.3	19234.2	1151.46	912.796	3547.97	2215.38	1200.43	1648.23	2074.5	4433.82	6812.28	5514.68	3760.99	2535.86	4219.42	3037.19	2661.17
PTK7	TK		7455.77	5230.54	12959.9	15168.9	6421.68	7747.38	7544.15	9096.59	4868.49	11389.6	10927.7	781.797	11886.2	6427.83	5058.07	2808	15697.1	9623.81	6454.1	2730.18	9362.31	10111.5	8037.28	12008.8	13936.8	4343.22	11271.1	1351.11	1976.6	12580.6	14521.4	528.573	11111.1	1214.22
EPHB3	TK		3551.83	2658.82	18248.7	9369.39	1094.64	1363.61	2129.38	1672.83	1769.92	1904.66	1720.67	1618.74	3596.32	3625.01	915.658	956	13185	6936.54	8005.65	914.216	3775.49	3910.17	429.617	1246.35	958.472	600.037	2863.26	1257	1095.5	2522.03	2953.28	181.2	2470.06	342.863
DDR2	TK		3993.81	8560.3	11152	9091.08	2330.53	3276.17	4058.28	3558.75	10044.7	2909.41	3580.44	1194.86	4220.36	3590.73	3252.05	6631	1956.76	707.335	961.417	6898.51	5058.32	4141.93	1337.62	3089.52	4477.5	3359.1	4267.72	1445.22	1467.21	4991.87	8535.94	19857.7	1134.61	3344.9
PTK2	TK		7033.64	8128.24	14386	13198.2	7636.21	8082.73	9750.29	13235	8483.97	4698.88	7518.94	4044.95	4657.06	5223.63	3470.13	3335	9196.54	4227.6	6187.22	3580.59	2322.82	6041.42	5114.3	4002.97	3495.75	3734.68	5649.97	10804.3	7886.68	8106.88	6326.17	3614.77	7744.8	8906.94
JAK1	TK		18003.5	14870	7837.49	9535.14	7189.2	13518.7	10271	8878.72	18933.8	7233.41	9370.26	9541.03	9123.29	11413.7	9252.88	10583	8522.8	5537.57	9667.76	14933.4	12011.6	5515.12	5058.8	4225.84	10220.5	14786.7	7473.32	9152.54	10195.6	8368.03	9515.42	14494.1	5647.53	5978.05
TNK2	TK		3025.72	3882.07	2571.73	2212.49	13164.2	11755.3	7035	3947.98	10392.4	10018.1	2830.26	6138.22	6589.54	3067.32	6351.01	4240.11	2440.82	7641.94	2896.85	9522.43	7447.31	7955.3	2264.33	4126.35	8389.1	4287.89	3091.55	6147.96	5919.76	2774.63	3308.45	1658.55	3772.15	2079.07
INSR	TK		6060.82	6374.55	4439.05	8795.38	9130.78	6074.04	8389.42	5965.11	4421.81	5195.33	5232.99	3731.75	5960.95	4705.13	3609.87	3308	2609.33	2869.7	1955.77	1881.51	1813.34	2941.07	2885.6	3375.51	2980.59	2389.22	5091.06	3912.58	4071.19	5705.32	5838.41	6833.4	3287.87	3260.62
EPHB4	TK		5595.84	5153.65	5609.81	4353.68	5276.33	8660.62	3108.2	1880.64	12819.6	3848.01	4916.3	2868.74	5939.87	5472.44	4531.41	4646	10616.2	5386.93	10135.4	3693.11	3880.86	8283.53	6574.31	7989.64	3900.76	4715.65	14392.3	5976.95	6962.32	7842.33	8271.33	2434.78	4650.67	3643.84
FGR	TK		1097.59	537.64	329.95	1268.74	516.612	534.193	1225.79	857.322	1937.61	1842	266.216	112.886	1108.88	934.184	1215.78	15464	149.222	849.971	108.688	3823.94	2690.34	543.329	359.952	494.551	1960.94	7552.35	167.668	166.295	311.747	1103.63	838.301	245.247	118.853	217.249
CSK	TK		3223.33	2787.99	1815.78	1019.08	1954.37	2374.1	2637.39	2449.43	5362.67	2990.18	897.001	1551.37	3208	1860.18	3742.19	4785.01	2353.3	4383.93	1979.19	8746.75	9027.02	2743.36	2362.53	3118.22	5549.84	11154.5	3515.49	3215.2	3106.51	5635.34	6266.92	1002.95	2737.67	2707.29
FGFR4	TK		1588.76	1835.42	309.131	146.294	338.369	273.744	868.243	1186.91	205.791	3293.76	1186.98	51.1283	474.917	420.574	470.502	53	2395.65	1226.53	1069.1	172.827	44.545	11840	6694.75	5486.49	170.941	43.7883	3032.15	46.8482	667.728	3069.93	1671.65	18.3687	250.38	818.292
TYK2	TK		5048.47	5614.28	3274.04	4676.51	7265.93	5798.95	6695.89	4027.34	9581.01	5450.68	2188.04	3301.49	6593.7	3519.44	3870.8	6449.63	2887.95	4759.77	2332.13	9179.32	8988.96	6509.16	5119.84	5408.98	8421.5	4667.88	2514.4	2380.12	2204.14	2412.28	2788.75	1939.56	1367.67	931.739
TIE1	TK		1483.23	3644.46	494.425	1357.75	1521.41	2983.3	3245.13	703.51	13708.6	1798.83	423.912	813.478	2863.12	1499.06	819.851	6086	793.122	881.921	460.431	4823.5	1710.58	650.192	1205.97	1241.57	1168.68	5427.2	1116.57	1328.19	836.87	2696.14	2659.02	2303.43	333.724	582.964
KDR	TK		2755.18	4846.9	1564.56	3642.55	1767.69	3879.78	3589.15	1564.22	12659.5	1039.87	917.854	1527.71	2554.2	3317.75	1684.22	7282	1260.89	1047.38	2543.38	3645.13	2038.04	1328.77	3252.83	2803.53	2679.2	6905.77	3386.6	1734.78	1392.48	5589.27	3561.49	5701.18	1336.45	948.677
NTRK2	TK		1610.18	3367.68	232.792	1356.73	5600.19	1801.78	3459.83	675.887	6472.69	908.267	1075.55	776.985	1926.44	4335.49	338.173	3393	1213.72	56.9133	168.97	2294.94	554.892	184.671	333.975	295.6	1695.67	26.356	757.676	292.98	498.588	992.686	1685.47	10401.6	301.819	926.417
JAK3	TK		727.036	1103.49	673.474	1942.01	607.139	1351.31	3457.29	1574.27	6808.07	2154.63	541.207	1042.06	2786.2	3191.39	690.168	2732	208.907	1096.45	482.671	9800.38	5826.45	992.153	1043.02	1260.71	3426.47	7084.84	287.67	151.826	249.795	692.279	773.197	129.094	131.876	589.324
SYK	TK		1437.2	566.086	3436.94	3160.63	1105.32	2065.59	2377.04	2210.86	3467.6	1415.86	1002.57	2130.85	1987.24	1840.92	2178.6	4024	1074.17	871.652	1558.97	7696.6	5257.76	2154.28	1401.38	936.452	4167.81	10230.6	2062.14	1561.05	1951.03	2223.33	2580.04	414.592	425.532	734.019
RYK	TK		4769.04	4469.4	6948.52	7695.44	6781.56	5680.56	5176.56	6415.25	4138.37	2333.58	4214.49	2969.8	3270.04	4538.26	2182.83	2011	4122.34	3627.38	6896.56	2509.5	2427.33	3196.87	2422.74	2051.73	2588.6	1569.91	2267.7	2474.4	2875.41	2339.4	2297.65	3012.29	3944.85	2214.37
FYN	TK		1332.46	2513.52	1584.68	2758.51	1000.74	1630.76	3893.45	2422.43	8119.92	1770.28	931.538	588.102	2412.77	3176.37	1315.29	3992	2967.37	872.793	629.572	8063.8	6871.53	1448.99	609.684	941.235	3281.99	6989.77	1613.24	749.05	740.499	2779.77	3808.34	2676.86	497.806	1152.21
ABL1	TK		5898.95	6020.9	3643.74	2629.59	4157.38	4388.39	3726.93	3608.97	10308.8	4506	2319.52	3500.75	5800.91	3136.86	4324.97	8784	5408.21	4842.64	5659.9	5631.18	7461.13	4954.76	3953.02	3880.54	7545.92	6886.75	8622.22	4734.23	4852.97	5737.75	6306.42	5696.83	3901.22	4550.18
LMTK3	TK		454.872	732.152	30.8415	13.2784	764.015	340.813	369.536	463.062	152.367	774.58	276.643	708.41	215.628	82.6291	250.307	76	1323.45	1083.89	407.172	191.144	138.602	223.408	1369.5	1925.47	69.0949	143.628	805.455	541.527	1078.78	1661.78	1416.91	55.2771	1177.58	250.64
PDGFRA	TK		3670.85	3032.47	1234.91	2678.71	1285.81	1628.53	3821.6	3155.7	5121.51	3509.61	2162.48	698.386	6173.09	3779.78	2779.9	5181	1437.03	399.241	520.713	2373.44	3365.29	1413.59	574.261	1065.58	3369.62	6408.1	3526.6	606.679	1194.19	2731.98	4373.12	4232.44	419.02	1257.15
FLT1	TK		3009.09	5056.79	1937.92	4263.63	2013.97	2874.88	3546.9	1295.53	9632.11	1699.95	1452.2	2084.74	1476.1	2459.34	1247.53	5087	2438	1363.46	3061.33	3596.29	1315.19	1749.54	1167.59	1500.78	2296.09	5302.01	3286.6	2149.83	1191.87	6301.01	6367.63	5840.12	1744.7	986.84
RET	TK		102.566	296.229	321.623	253.729	58.3527	184.32	5620.33	5137.04	501.105	1389.4	1842.53	49.1231	151.115	211.93	4055.02	161	539.027	2921.05	1594.08	142.3	64.5758	1364.17	439.653	730.804	716.292	186.416	1523.24	1252.18	936.191	4452.51	2435.88	244.161	5795.34	1737.35
MET	TK		730.21	1374.12	1218.95	1542.95	1005.8	2327.15	2130.23	418.488	7251.79	608.166	849.433	391.199	1136.17	1724.68	441.39	1590	964.443	1017.71	2254.26	1808.24	329.33	515.277	1031.22	1038.8	175.086	428.883	1113.24	317.111	131.789	4169.15	2526.72	2927.62	126.667	1218.99
FGFR2	TK		581.036	649.119	664.453	1050.8	6575.76	1679.95	5511.29	2526.65	998.244	1252.93	1967.64	4194.93	1683.29	1470.32	4112.19	246	1694.97	320.505	205.256	272.261	1016.47	517.949	162.765	181.777	1184.67	1422.52	1056.57	105.968	566.442	156.324	235.997	526.402	1044.75	1238.07
AXL	TK		3562.15	3087.83	1194.66	2770.79	1685.59	1755.96	3236.68	2618.93	3649.96	3400.99	3030.46	923.761	2997.1	2302.61	3144.6	3877	1466.86	848.829	942.688	2369.95	5944.03	2536.32	828.124	1410.87	4253.67	1940.74	4241.05	1634.65	1971.69	3853.38	6729.02	3139.3	1793.54	1312.8
ZAP70	TK		120.816	144.001	234.874	280.333	322.062	341.931	2328.01	1342.61	2676.64	1370.61	87.0161	49.5242	832.216	1623.79	249.249	673	51.049	370.713	64.2083	8888.92	6669.49	703.623	209.405	132.996	2370.11	2097.63	87.6677	52.8809	98.3542	176.807	180.704	24.8819	39.4162	268.131
HCK	TK		859.548	375.417	377.835	507.483	237.72	326.281	869.933	881.808	1113.99	971.63	332.683	316.608	1139.89	607.342	1705.92	2890.99	305.143	560.134	182.431	2605.45	2894.13	598.764	434.34	472.552	3358.96	9397	436.561	282.122	694.279	1566.19	2615.6	161.66	310.934	517.77
PTK2B	TK		1349.46	1501.28	841.008	1519.69	2078.3	2283.75	2921.69	1723.35	5340.83	1787.21	679.729	616.184	2051.63	2936.62	1388.91	3090.32	332.561	3982.95	1882.65	7671.88	7100.47	2644.27	1476.22	2981.8	4073.49	3560.73	850.01	485.492	966.055	1042.81	1245.74	710.905	457.554	719.405
SRC	TK		3459	2919.45	4687.5	3845.15	1584.38	2943.07	2881.67	5571.48	2056.34	2942.83	2234.81	5402.82	2428.89	1863.12	6398.83	3188	5654.61	4438.69	3307.14	1916.39	2778.3	2452.17	5465.57	7254.1	2820.13	4107.1	3848.82	4439.83	4030.88	3093.83	3314.65	697.917	4393.47	2958.52
LYN	TK		1729.21	1051.98	2540.3	3303.88	593.644	910.893	2080.35	1500.82	3325.14	1109.49	626.572	441.728	1457.49	1841.9	1731.86	3083	760.397	1255.06	1145.77	3947.79	2858.43	893.973	3180.8	2144.5	3395.08	8737.75	1002.12	708.028	1114.18	2568.11	2704.46	592.62	591.568	1037.72
ABL2	TK		4537.34	2685.73	6933.94	6018.42	5066.59	2907.3	2859.69	3231.67	4345.66	2453.34	2272.61	1964.42	2160.93	2616.07	2391.39	4408	2104.02	1902.06	3089.43	1949.54	1729.74	3169.48	1053.65	1232.01	1981.67	4210.1	2614.37	3442.03	2684.52	4940.53	4264.51	1610.86	2848.35	2780.43
FRK	TK		2974.18	1247.26	1348.73	784.769	866.351	1135.57	567.328	788.891	325.994	709.128	1897.92	2022.17	426.533	894.675	906.658	83	1051.07	196.126	1247.61	128.344	265.754	697.612	1965.2	722.197	392.397	91.3309	1767.69	1744.44	1063.05	1177.03	972.584	276.727	1805.26	609.994
LCK	TK		141.446	165.528	360.486	771.468	191.051	291.629	2206.3	1374.63	1634.88	663.173	98.0939	65.5652	718.08	1946.06	246.602	420	99.173	210.961	103.421	6600.21	5712.37	529.303	175.163	100.475	2404.45	2969.25	196.558	72.1854	187.841	291.166	313.013	23.7964	66.7634	544.801
TEK	TK		808.765	1375.66	319.541	941.318	587.459	1742.54	1865.65	690.953	8940.58	413.901	212.13	379.569	505.933	960.957	377.343	2749	393.692	95.7104	321.724	2406.58	789.165	240.773	287.335	342.469	432.07	1882.1	802.122	781.627	436.636	1286.27	680.318	2860.31	193.732	484.379
FGFR3	TK		848.439	1475.6	393.103	743.841	1478.11	4533.7	1970.47	1607.54	648.022	928.459	470.178	1259.82	164.762	123.444	3577.59	169	209.859	258.887	183.016	115.261	44.545	1354.15	52.3632	122.475	284.63	40.6188	717.677	507.743	933.24	279.218	125.41	93.2711	2795.61	792.852
PTK6	TK		1217.41	894.374	264.022	379.583	2206.26	1592.75	2546.94	2198.94	81.1356	600.507	606.371	541.584	668.455	960.96	2794.2	55	1286.87	2125.71	2340.29	103.05	139.473	1776.26	4051.02	3708.38	101.07	99.2547	584.341	1563.46	1636.35	2042.41	1243.13	20.5397	771.275	43.9317
FLT4	TK		734.178	1436.39	236.956	488.042	1426.95	1551.39	1803.11	438.577	8118.43	1209.76	232.983	496.668	2954.93	966.182	744.16	2174	380.217	660.55	270.806	2260.92	971.184	529.971	1108.56	842.715	856.034	2653.88	778.787	541.527	304.863	1346.01	1478.12	1167.96	294.005	284.031
ERBB4	TK		1237.84	382.478	26.8201	1	749.216	107.036	839.94	1726.84	59.227	184.456	94.2864	233.762	250.298	475.578	616.814	32.4331	1	1	86.6493	33.959	1	415.903	1	14.3909	2.15055	15.2628	1237.74	6926.47	5550.19	314.348	74.3038	212.661	51.1364	1267.69
TYRO3	TK		984.918	2033.77	1249.54	969.968	305.756	229.032	330.653	444.86	1335.11	458.463	239.499	553.213	338.449	459.102	419.688	1493	341.718	1170.62	618.452	951.719	331.942	867.256	4738.82	2712.66	437.399	382.926	558.785	669.419	468.104	786.157	757.335	4528.8	195.094	503.459
MST1R	TK		1674.45	1309.83	1713.76	1577.75	2858.95	995.847	1198.68	1296.78	616.03	578.72	424.564	1328.4	525.783	797.912	2000.75	171.067	794.479	5320.08	2807.69	277.494	121.184	345.902	2811.22	4456.62	3397.33	31.1103	1499.27	288.8	130.806	685.807	534.203	97.6131	385.162	48.7019
EPHA1	TK		1461.8	1208.82	1862.27	1157.21	5237.52	1565.93	1154.79	1010.5	669.395	929.853	815.546	549.203	885.564	1476.53	1037.95	241.034	1018.34	1775.4	1443.09	1162.8	1323.9	1355.48	620.9	879.103	783.22	397.188	1754.35	835.92	537.923	1407.45	1065.4	34.6517	704.863	540.031
MATK	TK		222.381	29.4465	59.989	56.2526	71.2851	73.6573	230.912	161.089	382.386	315.028	12.0778	71.5805	318.599	142.708	478.442	4770	37.5743	249.758	25.581	1023.24	1154.07	338.285	65.3516	88.9975	309.499	3942.28	67.6675	56.5005	243.894	420.887	182.678	21.6253	31.6028	131.385
LMTK2	TK		1988.67	1484.06	2033	1841.73	2408.69	2013.05	1623.91	1554.18	2054.84	1082.34	1645.73	1790.38	1024.51	1381.19	1600.06	912	1645.88	1065.64	1473.52	1454.12	1066.98	1468.36	1370.1	1169.84	1235	1004.15	2014.36	4775.25	6770.56	1559.36	1251.03	1238.52	2719.43	1597.42
EPHB2	TK		607.22	396.945	683.19	566.828	145.506	112.78	313.748	458.667	1243.61	404.153	234.286	390.397	422.811	273.967	1127.38	1344	2331.17	690.218	448.725	942.126	2533.58	487.226	3175.48	1449.13	2238.65	1145.73	572.118	967.433	1184.98	994.394	1770.39	422.19	824.67	875.535
ITK	TK		86.6961	81.7266	372.284	680.403	121.89	132.901	1829.31	1389.07	1062.05	926.372	103.959	43.9098	205.703	1774.31	176.204	316	52.0114	63.76	30.8484	4769.42	2685.12	395.057	90.738	35.4338	1489.02	2470.05	125.446	61.3266	114.088	202.41	194.527	19.4542	45.9275	358.764
FES	TK		601.666	1051.99	424.333	395.954	1317.3	1804.02	814.145	397.771	3228.68	1091.39	174.987	181.863	1752.76	514.284	769.565	3840	257.02	1037.11	533.589	2490.32	1974.46	710.302	380.616	702.11	2146.88	2733.11	472.118	289.361	265.528	588.16	790.906	830.353	378	123.435
ROR2	TK		946.037	906.677	130.082	385.722	605.452	436.944	1408.37	1201.35	1438.99	1821.1	979.106	129.328	1791.22	494.365	1250.18	1398	466.84	380.983	222.229	726.687	2623.28	963.433	230.068	765.239	1566.59	2585.73	1645.47	262.818	405.168	1636.17	2856.5	85.6722	1104.65	225.199
BTK	TK		700.058	200.894	504.835	1233.95	262.461	270.391	1415.97	827.189	2010.33	667.351	365.917	81.6063	801.201	831.331	1077.63	2324	107.836	471.129	146.145	3419.23	3751.97	530.639	255.455	252.558	1505.6	2062.77	188.78	262.818	576.275	586.454	674.395	111.725	193.081	291.981
EPHA2	TK		515.97	1069.67	933.719	795.001	982.745	698.51	980.666	338.129	5565.46	382.568	180.2	125.719	974.888	477.06	500.144	2270	1386.01	2067.51	1503.95	1874.53	1050.44	950.745	678.169	1147.84	1203.61	1656.53	726.565	344.862	225.21	1078.03	1393.21	847.723	480.877	271.31
TNK1	TK		711.96	884.38	870.567	1122.42	2782.04	4035.16	962.913	651.402	1525.06	521.826	518.4	848.367	1457.49	1162.75	495.909	527	503.415	1081.61	621.963	702.264	362.424	871.931	954.469	1153.58	815.177	105.594	454.34	895.041	761.15	1021.7	838.299	81.33	707.468	751.509
MERTK	TK		1511.79	506.118	1051.7	936.202	284.39	344.166	810.765	539.026	1504.28	918.711	493.638	162.213	1069.18	745.787	1954.7	1779	381.181	892.191	404.245	1528.25	2282.76	534.646	960.373	576.809	1190	1257.71	211.003	236.274	366.816	577.919	838.299	210.51	297.261	223.609
JAK2	TK		799.243	533.796	1334.15	1715.87	871.975	799.113	1670.4	1190.05	912.171	696.595	586.17	620.986	433.977	1331.55	1621.23	797	495.556	960.656	2150.56	1687.87	1316.61	808.479	419.581	317.6	1604.48	2355.28	910.685	526.471	541.857	699.107	765.234	1994.76	474.546	664.676
EPHB6	TK		254.121	373.111	982.993	1012.94	408.654	293.865	553.804	188.085	1332.14	301.101	70.7251	41.5037	637.439	461.062	209.55	863	2878.82	1012	1581.21	2030.66	1135.78	610.118	865.319	938.366	1705.15	547.741	159.891	78.2181	82.6201	999.513	660.57	513.375	50.4853	99.5839
BLK	TK		10.5218	24.0648	46.8032	85.9253	13.9325	21.1205	476.039	94.5424	1859.6	94.9993	7.51637	8.6195	14.6468	157.075	12.1156	25	6.77488	14.6931	1.58526	2984.86	1276.87	41.7415	13.398	2.91299	30.0143	137.289	15.4446	5.82613	19.6842	14.6549	10.8738	6.42771	6.20898	31.2112
EPHA4	TK		675.46	837.481	471.524	686.542	528.145	686.215	1199.59	455.192	2876.67	256.538	392.634	174.701	541.334	904.47	255.6	736.54	441.507	207.537	263.197	1183.11	662.013	535.314	538.248	293.687	455.465	725.232	761.538	194.972	240.667	1631.05	1027.88	526.402	435.299	158.416
NTRK3	TK		220.795	427.698	80.1147	299.773	751.646	766.696	1190.29	131.583	732.608	207.102	85.0612	47.519	1180.83	931.246	399.575	545	208.896	19.2575	26.1662	383.905	69.8011	12.3542	45.2786	42.1293	280.485	92.9157	28.7782	90.2834	214.393	57.3264	311.038	1916.98	549.245	66.1927
STYK1	TK		695.297	255.481	295.945	456.323	431.145	632.56	164.982	164.228	645.052	65.7551	74.6351	950.229	133.747	215.195	82.5143	47	15.4372	725.592	379.079	123.111	178.664	1230.59	1605.07	1312.35	908.14	84.992	406.561	280.915	121.956	69.2744	64.1924	5.34216	24.4404	77.323
EPHA10	TK		469.948	320.831	397.267	325.353	869.163	1342.36	358.548	655.797	106.363	548.285	529.478	833.931	731.726	620.726	1105.68	29	23.1371	318.223	337.526	64.672	23.6435	736.351	67.123	31.6078	8.69767	21.6018	203.225	330.383	531.039	88.0499	58.2681	6.4277	25.7426	449.398
FLT3	TK		49.4024	60.1995	25.9836	78.7629	412.027	195.498	343.333	276.605	131.591	199.443	238.196	7.81743	38.2187	223.031	11.5863	66	11.5873	19.2574	3.92631	755.47	319.75	48.4204	1602.11	645.678	100.477	333.798	258.781	19.098	28.5345	35.1372	26.6719	10.7699	7.51122	56.6522
FER	TK		1138.06	970.49	1463.23	1619.7	739.836	1305.47	1351.73	988.531	1524.3	873.451	1188.93	1330.4	778.871	830.024	892.368	1085	644.899	279.426	559.925	941.256	930.249	771.078	767.909	529.942	702.673	980.377	884.345	1187.02	1006.99	844.19	1055.52	1484.94	741.329	861.225
ROR1	TK		200.164	133.238	202.951	136.062	125.264	71.4217	261.342	155.439	444.713	72.7181	102.656	66.3675	266.494	218.786	98.9232	292	282.045	22.6807	31.4336	316.743	545.313	97.8443	43.5075	65.0851	673.064	1270.39	405.449	213.35	200.626	676.916	1067.37	428.703	88.9014	179.087
EPHA8	TK		257.356	140.926	9.42155	26.5799	10.9483	11.578	1	1.74748	1	13.5946	10.6954	1567.52	21.5942	19.7765	4.38966	1	1	15.1764	5.00553	1	2.31338	11.448	1	1	2.18426	1	1	35.8117	20.4843	1	1	1	2.5357	1
ROS1	TK		20.0436	3.30647	16.7483	24.5335	13.3702	3.23561	6.0716	26.7399	1	6.57033	4.25818	1.40103	77.9186	2.30606	6.61482	25.7475	1989.49	10.3845	2.75578	4.48888	13.4849	25.5446	50.592	54.5637	20.5403	18.4323	17.2432	28.7295	10.8338	40.2578	16.7981	1	2.95337	2.59006
EPHA7	TK		526.286	350.816	1159.96	368.328	15.057	18.8849	24.6674	4.13901	122.687	23.2814	28.3687	13.0308	79.1592	97.3225	8.41041	15	17.3622	3.28218	10.9495	41.1221	1.8709	13.0221	24.0249	12.4779	31.7907	10.5085	42.1116	73.392	233.077	31.7235	38.5205	7.51325	101.273	13.7205
BMX	TK		98.5983	652.194	35.6994	132.992	67.3492	339.695	343.333	45.5739	1305.43	47.6515	19.8975	23.8585	125.062	126.056	13.7036	271	52.9739	19.2574	10.3642	430.132	82.8647	13.69	37.0133	21.0864	17.5796	124.611	37.6671	67.3592	11.8171	132.428	129.36	135.607	10.1157	42.3417
EPHA3	TK		160.49	270.088	85.6664	271.124	239.407	126.194	339.952	115.26	567.885	115.192	70.0735	229.184	92.806	172.421	286.301	202	71.261	45.5025	57.7704	203.355	331.942	103.855	50.0017	61.2591	207.653	78.6529	263.226	270.057	129.822	424.302	279.442	275.642	73.9255	66.1926
LTK	TK		565.959	440.768	255	165.735	72.972	70.3039	158.219	55.6187	412.066	83.1624	21.8524	11.4267	85.3623	108.097	23.2312	119	5.8124	59.1955	17.3873	558.348	650.692	93.1691	19.3018	26.8253	85.6745	69.1444	57.6674	13.0653	21.6509	14.6549	22.7224	23.7964	1	2.59006
AATK	TK		82.2981	118.935	28.3426	72.9066	334.14	122.291	81.4618	40.1119	509.513	270.043	69.1533	124.726	199.499	90.0968	153.302	563	76.0252	137.931	82.6981	256.56	191.727	81.1471	55.9055	96.6495	208.837	140.458	70.6741	37.6025	44.2686	185.254	179.971	120.41	771.97	28.031
INSRR	TK		31.1523	79.4201	3.08196	19.4175	77.4702	50.1834	97.3603	53.7353	290.378	35.1183	10.1229	4.60924	208.184	34.9577	156.619	131	3.88744	40.9381	10.9495	138.811	758.684	112.538	8.67496	43.0858	421.411	45.3731	14.3335	13.0653	20.6675	11.2412	38.5205	20.5397	75.2279	2.59006
TXK	TK		44.6416	42.5166	183.519	257.822	29.6763	53.5368	305.296	193.735	207.275	190.391	36.84	36.6913	75.4373	274.294	52.8729	80	10.6248	36.3738	24.9957	594.109	196.953	46.4167	94.8708	57.4332	155.546	216.526	9.889	10.6523	18.7008	21.4823	14.8233	10.7699	4.90673	43.9317
SRMS	TK		76.3808	27.9089	1	3.04639	72.4097	68.0683	74.5381	189.34	26.2279	60.1848	50.5244	48.7221	34.4968	41.488	161.713	2	16.3997	10.1287	51.3325	15.8277	7.09631	65.7856	270.214	270.731	8.10554	2.58475	233.225	406.395	508.422	134.135	117.511	3.17108	152.06	8.95031
EPHB1	TK		122.403	157.84	130.082	181.083	122.453	214.501	206.4	34.2735	385.354	91.5181	45.963	50.7273	158.559	270.702	56.5782	231	128.047	29.5272	37.8715	369.949	116.83	27.0478	74.2073	34.4773	86.8587	375.002	56.5563	74.5985	60.0025	132.428	160.956	25.9675	31.6027	23.2608
TEC	TK		124.783	140.157	148.125	254.753	291.137	210.03	334.88	171.134	171.659	129.814	115.036	68.3726	154.837	140.749	142.327	240	98.2105	134.507	116.882	270.516	278.817	83.8186	198.187	170.3	344.434	259.315	36.556	33.5764	60.0026	88.0498	133.309	75.9024	20.5337	80.5032
NTRK1	TK		19.2501	73.2695	12.1038	17.3711	48.7939	41.2409	104.968	41.8071	358.642	88.7327	19.8975	7.41643	92.8061	22.8766	110.039	59.0001	5.8124	46.6435	14.461	71.6497	365.907	65.7856	11.0365	40.2163	129.492	29.5256	24.3336	32.3698	62.9526	33.4303	40.4954	15.112	22.487	12.1304
ALK	TK		26.3914	16.3765	37.7813	42.9511	9.43421	5.47122	12.8337	10.417	32.1639	17.711	11.4262	1.80205	58.0686	39.5289	23.7606	25	6.77488	20.3986	16.8021	11.4666	7.09631	8.34682	5.72305	10.5649	65.5423	12.0933	6.55563	9.44574	29.5179	18.0686	26.6719	69.3891	4.25561	10.5404
EPHA6	TK		20.8371	16.3765	10.7158	8.16238	3.24912	9.94244	6.91687	2.8834	12.8719	20.4961	29.0204	63.1591	3.48124	4.26517	2.58795	4	5.8124	2.14109	10.3642	1.87222	4.4836	3.67157	3.95191	2.91299	2.77639	2.58475	16.5558	99.9358	60.986	1	2.97476	6.42771	1.65112	1
EPHA5	TK		5.76089	2.53765	5.85792	2.0232	3.81141	1	8.60739	1.6278	14.3559	3.78517	6.2131	1.80205	2.24062	3.93865	4.70521	2	1	1	1	1.87222	3.6127	3.67157	14.2321	34.4773	1	1	9.889	3.41306	1.98338	1	6.92429	3.17109	2.95337	4.18013
MUSK	TK		2.58696	2.53765	3.08196	1	1.56228	1	1	2.8834	6.93597	2.39258	3.60655	1	3.48124	5.14806	1	1	1	3.28218	3.15333	1	2.98517	1	1	1	1.59213	4.16951	4.33338	1	1	1	1	1	2.30224	2.59006
TGFBR2	TKL		5677.57	17427.9	3822.1	7474.43	3003.58	13153.1	11647.9	6467.98	57921.2	4405.74	3072.82	1771.13	4731.49	9674.37	4054.49	18555	3646.88	797.48	3899.43	24795.6	10005.9	2778.1	3205	3189.95	9097.29	20756.5	6511.08	3230.89	2571.54	5686.55	8853.87	20528.6	1466.68	3852.13
BMPR1B	TKL		2263.55	726.001	2441.75	1289.21	391.223	962.312	10542.1	25871.4	61.8436	496.759	1404.63	1213.7	164.762	125.403	116.391	55	116.498	75.1708	34.36	12.59	184.76	116.545	30.5191	106.214	130.676	21.6018	445.45	276.089	475.97	222.892	376.205	259.359	26.8389	20.6606
IRAK1	TKL		4249.31	3769.01	8901.4	7259.55	3072.18	4210.65	2910.41	4597.14	7655.41	4274.84	2945.09	4705.04	4298.51	3090.17	6480.87	7322.99	9587.31	11712	15466	5643.38	7315.69	5263.33	7064.92	6587.43	14684	7733.02	5866.63	5164.96	4976.88	4474.68	5370.38	1427.4	4289.94	3290.84
ACVR1C	TKL		223.969	1335.68	48.1912	150.387	230.411	65.8327	222.46	284.766	265.151	47.6515	43.3564	106.871	17.1281	138.79	50.2263	529	147.297	16.9753	58.941	304.533	70.6721	52.4277	238.924	111.953	16.3954	18.4323	56.5563	56.5005	36.4015	24.8961	32.5962	18864.5	30.9516	470.069
ILK	TKL		7786.78	10620.9	3580.67	4447.01	6518.4	6783.06	7656.31	6383.54	11023.2	7605.41	8333.44	3673.1	8109.99	5518.87	5497.13	9239.69	4791.04	4613.94	2938.83	6472.63	9007.49	4940.34	4803.56	5893.43	5856.11	7656.03	4687.27	2681.29	2768.36	6877	9553.15	4792.56	2368.74	3164.63
LIMK1	TKL		2318.76	1712.4	1275.86	1568.53	1614.19	1393.78	1729.57	1517.14	3265.79	2240.27	847.476	919.351	2271.34	1523.87	2827.01	6774	3796.06	8788.53	5081.66	2900.26	4983.43	3127.41	3311.86	4715.56	2995.99	5851.92	4784.4	1834.94	1847.78	7900.36	6652	518.803	1606.02	1333.47
TGFBR1	TKL		14012.3	6913.51	2859.54	2857.77	3167.77	1701.18	3290.77	3738.3	2020.71	4485.12	8130.83	1105.02	1755.24	3204.45	5436	1453	4673.85	601.213	1592.91	2025.42	2928.97	1874.44	3907.56	4655.31	2400.31	4230.71	6724.41	2052.11	2720.04	5734.36	5429.62	2331.65	3627.75	4583.57
LIMK2	TKL		3036.07	4014.27	9378.87	8877.23	3176.78	6603.87	6015.92	5113.19	6732.51	4157.18	5821.48	1411.41	5171.91	5149.19	2969.08	4281.43	4318.36	3738.39	3167.35	3269.32	3368.8	7720.91	6369.76	7355.02	3784.54	4312.17	3282.43	2274.21	2248.13	3030.97	2576.84	889.065	2683.21	781.829
BMPR2	TKL		7831.88	5383.54	6198.32	6807.31	4633.07	3789.24	5600.04	5841.43	4789.84	3199.06	4560.5	5240.01	1771.37	5848.25	3325.63	2666	4689.25	1368.02	3800.52	1783.81	1929.18	3769.25	2181.87	1890.07	2654.92	4652.24	7833.32	4961.05	4826.43	7569.22	5998.36	8017.73	5715.9	4664.65
ACVRL1	TKL		1568.12	4018.1	769.248	2133.34	725.781	1622.93	1880.03	834.722	10647.2	1947.83	731.487	684.347	1832.16	1482.08	1087.15	4837	725.748	1023.42	901.13	4430.13	1977.95	748.37	948.564	1258.79	2682.75	7119.71	1096.57	977.085	578.241	2214.8	2299.63	2535.74	341.537	662.467
RAF1	TKL		4660.07	5170.58	10374.9	8746.96	6927.58	7257.45	6363.35	4616.6	7674.05	4043.67	5561.89	4853.17	6702.84	7419.41	5461.41	5998	4194.71	4262.97	4931.25	5839.64	5844.74	5719.49	5107.21	4827.47	5170.28	5683.03	4050.44	5250.26	5166.69	3910.63	3920.23	2816.69	2297.48	2661.7
KSR1	TKL		1141.57	1743.97	1346.87	1738.06	1579.55	2308.37	3548.18	1549.6	9014.45	1541.98	1067.05	667.018	3143.05	2523.85	2379.35	3693.18	337.427	1359.3	799.732	3958.38	2789.18	720.197	411.109	491.237	2620.01	2068.77	372.19	252.821	242.349	477.308	486.945	883.626	199.315	362.204
BRAF	TKL		2513.24	2173.72	3519.2	4084.79	3911.75	4628.13	4010.15	2390.99	2107.46	1839.66	3487.98	6528.4	1448.36	2366.09	1865.45	1221.06	932.639	578.458	1115.17	1777.14	1335.08	1519.59	1298.63	922.366	1540.78	1069.77	872.248	2505.7	2651.72	936.61	843.487	2280.46	1978.4	1754.84
TESK1	TKL		1482.34	2862.44	2316.31	1980.03	2693.11	2726.48	2124.86	1666.39	4162.65	2404.17	1095.87	1834.54	2271.93	1303.6	2995.2	5458.58	2413.16	6797.18	2888.24	3024.16	2987.95	3464.1	1951.25	3176.73	2327.16	2539.97	3403.27	2848.52	2359.13	2644.95	2871.42	4435.42	1267.43	1963.14
IRAK4	TKL		1867.27	1804.66	2903.95	3636.41	3393.24	3835.08	4494.43	4152.65	2839.88	1371.3	1800.17	2012.15	2473.57	2748.96	1142.73	1922	711.311	1510.66	1129.39	3388.71	2745.2	1151.78	2246.22	2637.1	1754.89	1552.47	1396.57	1158.06	900.789	934.652	1075.27	709.859	771.929	870.764
LRRK1	TKL		911.918	1007.34	1776.22	2167.08	1888.89	2279.94	2949.2	2093.27	5225.26	1253.57	736.009	1024.02	1589	1634.51	1416.74	2725	600.767	1444.43	804.565	5071.85	3694.48	2518.96	1277.4	1417.57	1975.64	4464.73	723.393	1258.08	1032.16	1424.09	1864.65	579.594	297.261	576.602
ACVR1B	TKL		3240	2614.24	1797.73	2135.39	3685.63	3649.51	4208.73	4854.54	3252.43	2598.16	3594.78	4348.94	1517.04	2429.3	2079.62	2450	2220.48	3685.57	3556.47	1538.72	1111.4	2685.26	1831.18	2647.62	1672.58	2460.54	2507.7	2135.35	1986.44	1600.33	1324.09	1481.68	2647.16	2370.19
ARAF	TKL		2877.38	3095.52	3013.61	2919.15	5192.55	4816.5	3512.23	3863.86	5120.77	2184.57	1599.46	2808.99	3887.87	2168.41	2523.72	3149	2892.29	4511.73	4381.69	4123.11	3785.06	2431.46	2485.33	2964.22	3361.92	3482.7	3828.82	3110.24	2541.06	2045.82	2785.42	2325.14	2989.65	2592.81
RIPK1	TKL		3255.87	3220.07	3721.47	4202.24	4021.31	3882.02	3853.73	5057.94	4579.51	2156.02	2855.82	1464.75	3696.28	4333.55	2332.8	3869.65	1706.88	3575.41	3222.28	4386.39	3898.54	3015.08	4609.76	4086.31	3192.19	3431.97	3244.29	1592.04	1707.02	2666.08	2461.64	2162.31	2092.44	2195.51
RIPK2	TKL		1825.22	1524.04	2872.72	3168.82	1131.18	815.88	1304.4	1635.17	642.084	889.468	822.063	1077.76	917.82	833.617	727.22	1076	3356.2	2037.85	1551.95	701.392	910.22	1267.99	870.042	594.983	763.662	1512.85	796.566	2354.95	1952.02	1772.72	1533.42	431.96	540.13	1115.63
IRAK3	TKL		836.537	1102.7	305.661	1114.24	1029.41	1494.39	2009.35	871.133	2997.79	778.757	324.212	318.613	937.67	1102.34	971.765	1578	146.334	372.995	929.224	2021.06	1104.43	353.647	1018.23	372.12	1111.83	2940.71	302.116	185.599	187.841	311.649	362.382	4192.28	130.574	261.77
BMPR1A	TKL		2723.44	2214.45	2597.21	2136.41	1988.67	1194.82	2944.21	3939.2	1531.85	1412.39	2430.3	2071.1	1389.25	2277.47	1853.6	800	3432.24	937.834	2217.39	813.909	1143.62	1298.71	2134.64	1397.49	1443.42	712.555	1803.24	2181.2	1932.35	2149.94	1961.94	2635.61	2954.49	1659.43
RIPK3	TKL		1827.7	1440.02	199.465	439.222	1545.57	2812.95	1047.43	524.044	2229.04	487.889	197.906	1377.18	821.657	903.979	438.315	1643.75	56.8239	244.857	75.3283	1858.17	1462.6	755.168	292.308	288.255	977.61	742.512	95.4457	118.034	151.456	207.531	277.468	121.495	49.5491	99.584
LRRK2	TKL		3276.49	1304.16	240.426	516.691	279.329	199.97	1493.74	1126.65	536.721	394.405	186.065	141.359	486.083	842.758	599.126	296	121.31	67.1832	81.1809	1014.52	811.808	806.478	64.1708	70.8241	738.793	723.648	222.114	511.363	415.001	714.469	571.707	974.73	104.528	341.273
ACVR2B	TKL		808.765	1012	2052.43	1949.17	1253.76	1562.57	1317.08	969.698	961.143	1047.53	1595.55	776.984	488.565	801.945	1905.48	359	696.873	304.529	553.487	558.348	479.124	632.826	630.348	520.376	743.53	289.425	817.677	1703.42	1455.41	1071.2	621.075	823.84	810.995	1804.13
TESK2	TKL		654.518	639.125	488.874	510.551	1706.4	2697.14	801.467	812.119	677.506	419.471	732.788	1606.31	1041.88	977.937	382.107	461	334.424	1395.41	527.736	497.293	598.438	425.78	759.641	443.858	574.181	258.902	185.966	1589.25	1748.29	198.171	171.927	179.029	1215.06	84.4904
ACVR1	TKL		3205.09	2309.78	1506.96	1535.79	2022.4	1605.05	1825.09	1734.36	2396.17	1303.76	1991.1	1765.11	1464.94	2214.13	2004.46	1528	1812.39	587.52	2352	1310.2	2255.76	1537.15	2004.76	2000.08	1363.49	1918.55	2263.25	985.531	1092.55	2779.77	2803.19	2956.93	844.205	823.062
RIPK4	TKL		1232.46	991.574	1291.47	1198.47	752.567	692.124	678.497	522.703	385.829	398.066	470.399	267.65	663.745	735.75	306.944	275	1394.84	1852.1	2048.83	6.68368	12.3217	436.901	1314.01	1087.58	547.968	5.75426	834.324	171.035	242.253	386.687	224.113	50.9349	626.077	225.199
ACVR2A	TKL		2039.72	1508.01	812.178	1531.71	1327.21	1276.72	1695.81	1219.27	908.183	727.422	627.922	215.867	1173.99	1260.32	714.794	809.207	829.749	214.774	659.567	911.862	1016.97	680.864	1133.63	1087.11	1002.9	1216.34	730.077	328.421	395.231	1095.96	1192.92	1004.25	314.893	358.651
IRAK2	TKL		159.696	213.964	284.147	294.657	162.375	261.448	398.275	250.865	1005.66	119.37	73.3317	100.053	272.696	354.291	158.736	540	47.1991	905.884	1451.28	588.004	406.84	188.01	153.318	144.474	239.036	736.325	75.4454	115.621	154.407	173.393	145.158	477.553	352.606	128.205
TNNI3K	TKL		19.878	50.8056	234.504	744.823	285.865	46.274	59.5969	17.2095	35.2578	117.516	155.572	21.2483	102.41	87.2448	13.8621	67.7174	13.3187	28.6675	31.2103	34.4316	47.4289	35.1875	13.8879	11.4081	20.458	9.56664	25.5118	4.51259	4.41317	13.3933	24.4733	30.6571	3.04295	37.2966
KSR2	TKL		41.6016	55.1478	94.6949	62.7818	180.427	281.108	103.877	285.177	54.0339	200.307	187.786	151.461	27.6907	92.515	133.011	5	23.5541	2.16885	31.5407	50.9776	4.55281	43.3887	24.555	17.645	22.8002	4.23919	96.3007	317.611	420.748	23.4889	29.2545	56.3626	107.784	495.51
ANKK1	TKL		37.5002	76.3448	16.9617	44.9974	176.994	207.794	177.661	84.4978	84.1035	143.043	97.4426	12.2287	69.2342	56.1814	13.7035	48	15.4372	45.5025	25.581	117.005	54.9959	299.548	39.9652	127.257	22.3167	8.92377	12.1113	3.41307	5.91688	11.2412	6.92429	7.51325	6.20898	12.1304
AMHR2	TKL		1	2.53765	1.69399	4.06958	4.93597	3.23561	29.7391	6.65021	24.7438	10.0518	11.4262	2.20308	1	1.97955	2.05863	1	1.96248	6.70545	3.34105	14.0833	25.3852	3.00368	2.18077	5.78247	1.59213	1	5.4445	11.8588	18.7008	2.70686	1	2.08554	8.16235	2.59006
ALB			127.957	217.04	520.103	2321.61	329.935	139.608	428.705	210.058	622.792	283.694	464.314	33.8841	308.674	153.157	27.995	753	6.77488	74.0297	23.8252	21.0611	28.8688	45.7488	13.398	16.3039	11.6583	1	5.4445	20.3045	12.8005	7.82744	4.94952	201.825	6989.49	239824
RN7SL1			2621.11	2515.82	714.92	717.52	2653.39	2976.73	1680.2	2630.65	429.336	2281.79	2904.23	1961.18	3477.99	3437	974.733	617.297	432.934	3440.62	817.101	478.738	600.23	841.523	787.27	1676.73	915.851	479.958	958.811	849.175	813.086	599.036	1873.3	720.146	1438.96	1515.76
COL1A1			269884	291907	10674.6	35188.7	122300	55111	155047	110838	315312	417865	171461	54809.2	1.38606e+06	90435.8	316116	746396	231190	222675	50211.2	453402	1.83494e+06	374557	197357	421849	744678	1.78178e+06	1.02396e+06	168762	238546	898568	1.83664e+06	30657.8	85134.3	116879
RN7SL2			3660.41	2105.38	784.638	1305.82	7094.12	6602.21	3372.99	4358	685.193	2685.52	4843.56	4687.15	3569.5	5446.93	1121.33	403.58	1565.67	3054.35	638.76	490.487	722.796	612.437	453.805	842.638	959.064	579.074	1406.46	1293.05	927.612	567.311	1506.08	1974.11	3908.46	3495.72
APOD			4341.35	20967.6	3811.69	12978.2	3903.8	9294.43	25125.7	4156.42	39746.7	8117.66	2018.47	901.304	2505.82	6160.72	3802.01	11622	1277.25	5218.06	1144.02	6958.7	2588.45	5308.74	1.55613e+06	944104	921.167	1615.86	1999.92	315.905	457.286	5273.5	5269.67	21977.8	11691.9	5494.66
COL3A1			375891	315646	21223.2	70893.2	115704	86922.6	163106	160064	232093	217618	278275	59411.5	1.27233e+06	158164	240356	581651	110314	68209.6	31627.4	321507	1.17905e+06	231012	76764.5	179927	450774	984273	476905	86418.9	139531	326596	619859	43463.6	49401.3	66172.3
COL1A2			350810	250037	19720.7	69090.3	124086	56950.9	153164	151778	217188	259085	307576	63099.8	1.02415e+06	131730	215130	415267	121405	68032.8	48158.1	242178	1.18859e+06	241244	101384	221820	498808	713989	614172	100310	157103	383033	748815	35590.4	56106.2	67639
MALAT1			144759	161997	112464	316151	145468	39330.9	229178	114896	27833.4	116539	138809	111519	25437.5	60679.8	64760.1	23856	90898.6	69258.3	52711.4	26440.6	24442.8	53920.6	42172.6	40756.3	34511.4	194502	169524	156037	74424.8	295681	404332	198097	360548	204656
CD24			81974.5	70613.7	794700	534998	21575.2	30712.7	16481.2	39840	5753.76	61565.7	159102	14662.1	23726.7	48687.8	25980.9	1184	2.10324e+06	28807.8	77565	2511.25	616.727	62595.9	91497.2	25981.3	48215.1	218.112	79561	60099.6	60110.8	108255	80711.5	1938.69	91044.7	45147.7
IGHG1			6816.91	6273.24	4336.35	18650.5	3118.17	1984.1	22583.6	3466.65	87715.4	193146	66542.8	1072.93	19792.3	22456	71276.7	1389.76	1259.35	1835.69	2564.43	507990	1.70809e+06	250562	8037.72	2069.52	4691.03	10161.7	34470	58356.2	448575	594408	622567	194.875	11269.1	40364.1
RPL19			35313.4	51649.9	53980.8	52507.4	63217.7	64361.9	73567	51873.7	76658.1	902126	530343	76210.5	187822	160894	251313	63002	1.61877e+06	55234.4	16103.9	60219.9	52804.6	332800	27183.9	43558.8	38992.7	60533.9	268495	47287.4	39545.5	36360.6	41178.7	34214	20079	98753.5
FTL			161045	127501	29809.2	94379.6	52600.7	55118.8	102663	66732.5	134644	195589	41179.9	42129.2	342301	76469.8	191657	1036081	69247.6	154350	33013.9	192274	575700	89714.3	244417	193031	306291	360477	60985.1	54392.7	88763.4	165049	175879	84203.2	34739	52665.5
IGKC			10911.5	7246.12	4634.99	24678.3	5979.45	4089.16	82632.5	4452.37	751551	124390	18652.9	681.766	12444.9	40835.1	44464	2489.5	2058.99	3565.39	811.611	501396	933624	170237	5816.1	1395	7845.94	6580.51	20498.5	32869.7	232329	348243	351649	2035.01	4990.39	42639
EEF1A1			602961	690717	864128	561576	429354	908935	550551	382695	801907	511726	583486	261163	780635	636961	245033	462444	573108	192908	160216	590615	540201	403950	315879	281166	318401	533189	437454	309427	294056	338184	361066	399654	215210	187221
NEAT1			88886.9	97168.9	178066	450629	486291	129427	478697	262634	60386.3	76472.6	100764	36750.3	69895.2	96569.5	93906.3	104952	6738.37	72463.6	67973.3	100135	67042.9	72377.8	103686	107942	49541.5	24581.9	16607.9	23516.8	16711.5	24238.4	26180.4	21408.9	12961	8340.58
FN1			384584	198207	25910.4	51232.4	53288.4	31164.3	85765.9	184799	106759	182844	397985	109612	444740	96415.8	279421	98219	336859	76740.5	220269	55093	321034	225298	135772	214459	247784	934661	547595	101881	149900	414463	596231	11736.8	82101	59375.5
MUCL1			149.382	112.48	572.153	472.694	1802.55	4543.75	657.772	197.502	456.586	1184.7	1533.65	795.432	60.5498	3088.21	441.919	150	6004.95	164064	115953	24.55	41.9323	1269.99	820688	637093	145.479	96.0852	1623.24	249.545	186.858	136627	80437	494.922	15.3247	982.069
ACTB			210825	281873	156170	196315	470463	91089.8	148806	113074	173023	246923	123561	152699	196890	129460	181329	285833	537262	382116	159896	174002	206936	229713	182378	306093	187298	577851	293884	144852	167685	561888	555640	89097.5	106140	120359
SPARC			189257	199899	20745	56309.6	72680.9	73223.9	95024.9	91695.2	192081	153785	190525	56621.5	548285	98771.6	114800	255429	84500.1	45128.8	43966.5	150301	486611	154655	70836.7	136104	255600	391770	290655	70703.8	78856.9	258999	461326	87125.5	44813.8	41789.4
RPL23			27321.4	46934.7	67006.3	66503.7	45084.1	53621	60946.3	42053.6	53963.5	458582	471646	28010.7	56052.3	40759.6	101245	42649	339423	26872.6	10545.1	38156.3	36866.3	268250	18455.7	30588.8	19617	36485.2	198299	21840.4	19647.9	21294.1	24908.7	29181.9	11993.7	61229.2
CD74			50225.3	41089.3	13286	35688	22286.4	30422.1	111038	76979.5	180333	106599	19032.7	12697.1	43096.4	60934.3	121051	115557	29524.1	109903	50610.4	248805	301144	69580.1	23524.8	22386.8	214851	515299	36196	27742.8	40833.7	148935	228112	13090.5	25220.9	42829.4
CTSB			94602.4	48771.4	13104.9	25674	17482.3	28468.2	24304.1	31897	38155.8	66469	43499.7	22937.3	50057.5	30858.1	83774.1	522940	31929.3	22620.8	17726.8	80697.1	150655	45010.2	28719	53538.8	109180	338931	39526	29301.6	39400.9	96339.7	119095	16857.3	16128	16342.1
C3			10245.7	19449.2	3960.9	19262.7	6801.8	13301.8	40739.4	36785.8	160110	15189.9	2571.71	3037.97	6175.58	35598.1	5321.15	53542	6022.28	15015.4	15004.8	61604.1	58353.1	12824.5	3382.71	4941.29	59184.3	15171.8	15844.5	4818.69	8786.48	22936.1	53499.4	50625.3	14504.1	9751.26
APOB			1	207.814	1	21.4639	1	1	1.15505	1	82.6195	1	1	1	1	1	1	212	1	1	1	94.6249	1	1	1	1	1	1	1	1	1	1	1	1159.37	1	1.00012
FTH1			164670	169737	87849.1	144488	113579	128726	100743	100400	114882	134208	142131	83842.5	190960	112104	112082	283277	171220	300199	261385	81838.6	182664	89537.3	127809	171928	137822	312631	153918	129805	119170	210004	198715	93467.9	98234.3	47674.3
IGHG3			168.518	90.455	148.853	839.475	317.236	143.302	6875.06	1016.86	705243	9676.8	1464.97	187.2	474.859	522.737	17313.7	142.902	314.989	237.629	140.983	38083.1	71433.4	14590.2	950.505	170.322	1045.25	946.372	1338.16	592.1	2102.98	22441.3	18804.3	34.5642	1353.43	9017.01
MGP			48660.5	102751	86772.5	76980.2	44963.8	481947	86930.7	20508.1	109498	61169.5	158029	25771.7	60945.2	83420	7830.1	21165	38777.3	18304.1	13831.3	10662.1	9897.04	3094.68	19830.1	9126.91	3586.34	2845.63	5529.96	22543.6	45661.9	20095.9	28099.9	13132.8	99781.6	96110.8
FOS		Yes	13760	31747.3	810.884	17155.9	462239	711.924	41503.6	972.206	64893	20547.1	665.67	8163.09	1379.33	862.023	23775.2	15778	1253.18	715.322	573.971	802.57	2415.14	590.749	1604.48	3320.99	24688	14610.8	429.895	601.853	724.765	1042.18	917.291	111.725	267.309	363.534
RPL31			41362.1	51325.4	58289.1	68225.7	50813.2	56974.4	48066.2	25392.4	51157.2	373173	341187	17173.8	52329.2	41100.9	18402.6	33526	46499.4	26363.3	12853.8	31839.6	30931.9	29076.4	15859.3	23568.1	17322.6	29784.7	20831.3	12499.5	11662.8	32139.5	30961.4	19653.6	6231.59	8431.51
HP			30.7403	318.019	12.1038	82.8558	95.2865	134.616	239.694	438.185	371.998	39.1662	4.90982	163.977	7.20311	57.4483	65.0489	607.015	34.6868	13.2737	20.8989	6.35871	6.75715	11.0184	8.08458	16.3915	11.5572	11.1126	23.0461	3.94971	1.98338	8.04346	11.3228	5541.24	7.51122	36.0522
B2M			98840.8	108583	287221	216143	43918.7	62921	163059	193470	127604	80488.8	71387.2	52861.9	86391.6	286014	114256	103130	45678.9	84285.1	153628	202970	208631	128906	31344.5	31837.1	241483	212584	61390.6	82871	54367	136774	194931	45289.9	28990.7	99463.1
APOE			18094.8	5920.18	1062.8	1233.95	3303.28	3314.18	4959.33	6525.73	10616	20866.1	1059.91	2929.7	10450.8	2297.72	36225.2	88797	12328.4	24098.5	2268.89	37537	105111	13860.5	4949.58	6524.29	40213.7	60411.8	13375.6	15149	34264.8	92393.4	135262	46508.9	22286.9	9859.39
AZGP1			46073.7	35646.7	103240	91880.9	83337.5	226653	53229.1	31211.5	8357.36	24268.8	30180.3	4540.62	38273	65561.4	19386.7	4673	53578.4	64199.8	45446.6	840.948	129.023	22770.1	249772	303232	7366.49	24.7714	27256.9	83.0442	672.646	29519.5	32622	9663.4	25000.9	870.764
IGHG2			601.046	207.803	787.108	876.619	1850.16	1721.31	5587.44	745.158	85932.7	12144.3	1949.65	220.521	227.368	1282.87	14146.4	267.712	390.806	576.526	153.381	42466.3	427395	82177.8	1902.32	605.819	3841.72	2139.45	9530.04	1444.51	15329.2	73804.3	26479	274.588	1621.62	5774.28
TF			389.806	1962.27	445.846	1097.87	882.657	1010.38	777.799	600.55	1384.64	223.117	80.4997	355.507	1283.8	906.756	165.617	2072	305.144	75.1708	75.9136	2082.11	233.531	43.7451	185.789	180.821	212.982	15.2628	81.001	16.6849	24.601	59.0333	62.2176	15828.2	23.1382	320.603
KRT19			51586.1	51939.7	56245.3	62975.7	49318.6	49613.6	74322.7	188814	3242.03	73128.3	56157.8	227828	22271.4	22830.4	52297.3	1909.1	286241	121496	56884.9	259.177	205.661	44179.4	116595	138871	22139.5	511.29	70354.1	134119	108379	140214	119988	1761.74	4884.42	32493.9
VIM			63117	93578.1	13260.2	50212.9	46815.1	56730.4	77465.2	36001	174429	69370.9	44214.1	16117.5	124950	54960.8	65858.6	224061	234740	36533.3	11098.7	98826.4	105123	36595.1	28100.3	37930.8	86350.9	254699	69302.6	38813.5	33672.1	131697	193079	146957	16225.4	26190.3
DDX5			338922	264828	76797.3	74333.2	64728.4	74757.3	90926	122151	77929.1	45133.4	61069.3	56220.4	55920.9	77259.8	54650.8	53140.1	24553.4	143996	151343	76780.3	58246.9	219657	43001.5	45190.8	58970.6	20774.5	28024	25371.4	22771.2	19164.8	20045.1	14404.6	31875.7	23590.8
FGA			1	1	1	9.18557	8.87194	3.23561	1	1	2.48399	1	7.51637	3.80718	1	10.7955	1	269	1	28.3861	2.17052	1	1	1	1	3.86948	1	1	1	1	1.98338	1	1	1	1	1
GSTM5			55.1107	77.2982	26.0542	282.998	181.216	244.572	806.56	186.106	1007.3	125.201	67.8687	169.832	752.054	395.279	175.485	522.5	59.2153	76.489	12.3495	836.436	963.883	253.262	202670	102432	32.4789	183.16	82.7029	63.8269	46.458	53.4326	151.603	91.4572	32.8694	89.0028
FOSB		Yes	4109.65	10942.9	266.104	4047.75	330759	94.8956	6714.1	131.583	43087.2	2754.14	49.8728	526.745	692.026	165.891	7476.52	3048	112.648	157.329	87.6189	212.077	746.491	129.903	496.92	908.713	9340.06	947.098	93.2234	145.784	143.589	257.029	228.098	31.3951	29.6494	40.7516
UBC			198185	152740	146530	130916	356617	85999.3	146932	150915	115817	137758	167524	167981	61454	106889	74270.5	106871	102536	141492	89529.4	68988.3	89811.8	52588.8	101659	149260	100225	80545.7	72855.2	72909.4	50720	93760.7	97961.2	54776.4	43201.6	44409.6
SERPINA1			2052.95	1176.54	563.13	1224.74	927.638	10155.1	1683.08	1973.55	1634.88	2032.08	2058.22	1534.13	1349.56	2371.51	4236.58	1798	1883.62	3010.05	1648.51	2351.63	7481.17	1614.63	19738.6	26544.6	8865.17	21534.6	473.229	556.004	1403.29	5495.38	5672.53	552.455	7294.23	3125.47
HLA-B			34895.2	54114.6	158210	157305	37477.1	30400.6	73845.9	101238	127264	53233.3	15154.6	25071.8	81445.1	164261	54363.2	71960.7	26049.8	122220	137622	147246	171104	59694.7	18131.7	25970.4	196713	241828	42344.7	41977.4	29130.1	106004	169850	20483.4	20617.8	75296.9
RPS12			59245.6	63414.4	316795	192209	42446.5	58977.5	46001.2	25105.5	56468.4	42885.6	41242.4	16495.6	72926	49760.7	16179	37496.9	108226	24558.4	11648.9	42706.6	39366.6	39763.3	14166	21281.1	28789.7	42808.3	27471.3	17551.3	17764.7	32595.3	34239.5	22924.3	12993.5	12241.3
COL6A2			25702.6	26447.8	5324.58	3884.04	14913.3	11610.5	10245.6	8920.8	92308.3	62327.4	13134.7	8348.36	112519	7008.69	46087.9	146377	31731.1	32195.7	15897.9	58486.8	121924	32931.5	18945.1	52759.3	120406	255324	110978	28470.4	34325.7	114782	237574	29244.3	11386.5	17952.8
ACTG1			132847	150990	241981	200600	191954	122648	85840.3	85203.1	127542	187633	157984	252581	156205	115924	140705	137546	382349	171397	125206	87510	89825.1	112397	81207.7	103056	135527	187966	203991	218086	152735	177472	181575	33610	105783	109285
COL6A3			106824	81599.4	9678.67	29169.3	32281.5	24315.5	71397.2	55990.8	73687.1	108071	81537.1	25002.2	187629	46868.2	106339	114551	29961.1	19339	11674.1	69323.3	189956	65564	33394.8	52624.5	87848.4	209678	113354	30783.3	43634.4	93902.3	184801	37113.5	16368.9	32700.7
PPP1R1B			3032.11	7775.36	10115.2	5835.26	9883.09	6210.41	4796.19	2180.73	978.951	3524.23	2714.42	114.089	1859.45	2590.93	1052.22	2349	451401	26030.4	41357.4	758.959	99.4118	2239.11	14905.2	15840.5	38.3041	7.33901	81.001	43.2286	1059.11	26742.4	19256.9	8851.42	792.765	579.783
KRT7			2971.06	6257.34	53014.7	27476.1	22796.9	16989.5	10667.9	11142.1	2590.4	4331.97	3266.29	82.0074	17428.9	16603.7	431.131	3953.06	130563	136732	54881.8	218.283	231.667	36155.8	117178	144354	17919.3	63.4716	58612.5	99.3005	393.163	52962.7	43476	457.941	1095.5	120.255
PGGHG			48369.3	96644.6	2308.51	4264.66	196037	22790.8	23949.1	100086	7975.97	5579.69	1415.05	2969.4	15218.5	7981.71	10524.3	5806.01	152.109	303029	84610	15038.9	15665	6470.87	2354.85	7007.32	6409.61	1042.18	675.453	424.493	466.137	504.524	439.398	401.564	617.613	282.441
IGHG4			335.823	234.214	47.0356	245.329	211.501	82.4927	305.678	239.496	115305	4577.3	1099.18	329.161	533.336	615.628	1930.08	38.6177	86.365	97.7637	88.1953	11318.6	179181	33090.1	863.471	248.496	83.9318	889.081	2659.78	3452.93	29836.7	42141.7	41983.1	122.347	2581.66	947.296
PERP			40600.3	26283.3	259073	176466	21190.6	26660.6	9283.71	8634.52	2428.48	5084.56	10923.1	6561.79	6984.46	12071	5406.89	1083	24149.1	5147.31	11688.6	685.692	1097.87	10193.6	16322.1	11675	1820.02	249.044	18979.1	4201	3115.28	19238	12955	980.332	3757.11	7348.09
IGLC2			2911.59	1566.63	1808.3	12361.9	1501.96	1008.4	17453.6	949.482	28460.5	108242	39274.3	261.42	4423.06	20449.1	10576.6	543.88	733.228	1600.48	2384.33	47809.3	272448	44873.3	1532.39	413.592	3443.77	4207.06	8272.59	3576.93	23294.3	110096	78655.4	368.968	1372.71	18853.6
SNORD3A			382.959	547.713	239.471	13532.9	412.686	101.4	821.761	100.535	123.471	1530.6	161.113	382.782	230.526	195.908	187.146	51.5089	95.2675	240.065	41.6526	50.1254	31.384	50.9228	36.6219	250.398	59.1188	4.69138	5.37689	12.5593	12.5908	22.9093	19.5062	4.71405	7.63292	6.24878
HLA-A			28188.6	44633.9	106548	112282	19781.9	22544.2	52371	56632.3	99626.4	50856.1	13047.9	30453.5	80033.8	139974	54498.8	75461.9	21769.5	179315	113835	116411	165506	44949.7	16118.6	22781	129622	196610	39489.1	39157.4	26349.1	73171.9	118020	15528.9	16446.6	53437
ALDOB			16.8696	24.0647	12.1038	22.4871	13.3702	9.94244	30.5843	22.3452	8.41996	29.5479	32.9302	1.80205	17.1281	25.8152	23.2312	13	13.5122	3.28218	3.34105	14.9555	6.2254	36.3983	5.13267	1	7.51342	2.58475	5.4445	7.03266	2.96675	12.948	8.89905	7.51325	4.25561	7.36025
TMSB4X			85011	108144	102945	171798	50957.7	68479.5	100872	64968.3	103955	99956.7	61932.4	25130.9	104545	94774.6	80304	188047	55009.2	189161	66750.8	130848	157193	72074.5	27476	42451.9	100726	165296	47962.8	27955.9	42208.4	161245	155611	33604.5	27317	40642.1
MMP2			32785.6	29845.8	1744.99	8312.43	13508.1	11194.6	40267.5	23448.2	93659.9	34558.5	17291.5	3886.78	50173.2	19477.2	37071.3	58100.9	19838.9	12441.1	4897.12	36651.1	268055	29262.7	8219.95	30479	60694.3	51877.6	46466.6	16280.8	17019.1	55300.1	103499	12762.7	7424.47	6078.77
COL6A1			32537.7	36974.5	8965.94	16542	26789.8	14519	17524.2	10673	67251.1	74970.7	25660.5	8283.81	137462	13210.6	46957.6	152402	20339.2	41895	26845.2	56731.9	111875	34562.4	19897.5	54991.8	125086	237892	100051	21371.1	30050.1	82865.7	186050	27223.2	9088.71	18552.3
SCD			43780.6	228978	17814.3	10905.2	12593.8	25013	8193.32	22530.3	3763.94	76075.7	106479	41849.3	3387.9	5892.33	32709	57056	105926	8372.03	11679.3	11490.8	8000.22	16228.1	45106.2	40986.8	12795.1	7531.75	34724.8	54469.8	49567.9	41424.6	27092.8	122641	13563.9	65799.4
SCGB2A2			104332	149005	159.923	911.645	1613.06	28866.1	104820	118209	3430.51	74867.6	101461	1029.63	2221.71	6788.28	17499.1	80	906.694	21436.4	98776.8	2.74444	15.8053	212.054	346.373	294.644	14.619	78.6529	81.0011	126.479	7314.36	144610	158899	417.848	188.523	61.4224
CORO6			239.044	441.536	81.5026	175.966	1676.04	765.577	1108.3	827.814	561.948	261483	111847	258.86	3139.77	574.036	7207.1	812.999	116.498	818.02	221.058	448.449	881.48	200.032	3278.8	6728.98	329.632	59.6359	79.8898	45.6417	47.2187	99.9979	97.7636	163.831	32.9049	8.95031
TPT1			107374	161097	88807.7	142195	219099	195101	172697	102267	193221	127430	83439.6	137281	240026	139293	88398.9	152199	103357	109651	85172	141759	148233	122595	105254	106010	86381.6	163438	121175	41859.2	39933.9	122600	135523	138738	40883.7	53799.5
SPP1			65279.2	6416.84	1699.88	5625.51	2031.96	2677.02	2336.47	13634.3	1314.33	8839.03	16035.2	1761.1	6890.17	7738.79	82347.6	39684	3434.16	2372.19	4382.86	6767.68	6746.12	7093.35	6823.46	6596.99	72539.8	245999	2266.59	4739.05	4496.01	43165.8	22805.6	123.666	10286.8	2359.07
XBP1		Yes	161622	124390	7863.77	7405.03	41159.7	136097	59668.4	137957	20622.9	78745.7	169874	102563	44639.1	75895.9	95286.6	7199.58	46627.9	36032.1	71234.3	10499	19581.3	91327.8	78867.1	56297.3	4256.45	6263.04	70449.9	143924	109829	44764.8	29191.8	9107.82	162595	50108
COX6C			37904.9	47224.5	24677.9	33491.3	13684.1	8141.97	22037	29395.9	3982.55	28237	36835.4	251925	5619.78	7502.06	14872.7	4526	11241.8	9425.25	4434.95	3046.79	3679.69	6413.43	8303.57	8057.55	5525.56	3378.12	6361.08	168867	81746.1	8782.8	6973.89	3741.78	14444.9	9310.82
TMSB10			56120	78421.1	66637.1	68928.6	28778	41520.7	37262.9	22168	59520.9	55283.7	23291.2	56874.1	82293.9	48854.7	37046.2	75584	63020.4	219393	68914.4	49580.6	53965.5	61759	77028.1	107778	63166.3	99189.1	38160.4	21388	18994.9	134746	121062	17279.6	21702.9	38979.8
H3F3B			26122	30780.8	64901	59136.6	87497.9	45546.7	34435.5	44157.1	25712.1	28452	31043.2	50169.8	21499.6	24973.3	23486.8	18118.1	36748.8	133166	143243	16208.6	13775.2	183403	21773.5	20696.7	25736.7	18809.9	184948	59630.7	39853.8	23494.5	20293.9	12341.8	20265.5	25699.4
EEF2			72046.8	77350.9	29417.8	31739.6	48307.1	96368	35524.1	44142.3	154096	86362.1	41540.3	89103.6	99196.2	37121.7	45784.1	102889	302957	38525.3	19837.3	92684.9	98385.2	79233.4	87333.3	85497.3	48068.9	135567	149537	74115.9	84416	94158.3	104156	132766	52176.7	52568.4
IFI6			7237.56	12271.4	87680.9	201602	791.005	667.212	2370.28	17692.4	2495.59	5365.93	1595.56	14234.6	5464.7	48358.8	8893.51	10981	5476.55	110073	48183.9	3368.64	3475.9	13885.8	1272.68	8321.55	40944.3	5530.21	10741.2	27033.4	18244.6	12611.3	32981.6	903.085	11519.4	15155.9
SPINT2			32397.7	33271.1	85519.1	54513	20928.3	24586.8	13857.6	21358.2	3262.69	19726.3	20145	24496	14764.8	24074.4	17832.2	3194.61	56316.8	207626	182370	1978.28	2299.48	21485.6	27949.1	37528.5	9797.5	3294.05	33446.5	12895.2	13903.6	17253.2	13404.9	654.962	11558.6	15518.6
GAPDH			88933.9	100950	68822.8	46087.8	41850.4	51747.2	50645.9	58841.6	62935.9	146582	131037	79094.7	126944	60464.8	77180.7	83284.9	294000	176149	116614	39734.3	47174.2	117243	48036.9	81935	181599	126283	128005	84177	70783.4	94503.1	97126.2	19461.8	50106.5	48582.2
HSP90AA1			66516	62906.9	109017	84798.5	36296.5	47479.6	45406.8	67218.6	34634.4	44155.5	78146.3	93775.7	30241.2	59102.8	69096.4	33608.3	97869.2	26571.9	58044.5	23653.7	25378	88879.2	67534.6	57439.5	57494	39832.2	162583	37124.8	33808.1	125648	125821	30879.2	68806.2	63189.3
CEACAM6			292840	129936	80.115	175.967	758.954	3845.13	2334.76	2849.75	312.306	94.9993	371.782	2365.78	156.078	1868.67	166.146	12	3803.44	4404.46	16662.3	4.50859	2.7418	202.476	249.179	193.256	3.36851	4.16951	59.4143	45.2101	45.2519	5414.06	8831.71	57.1484	696.115	800.804
RPPH1			94.9737	206.634	53.7431	80.8093	176.375	21.1205	113.42	34.9013	23.948	225.853	36.1884	153.39	198.259	35.6107	23.2312	50.4247	70.2986	287.262	24.4105	9.23891	11.7132	18.2955	15.3738	97.6059	36.2105	54.8816	47.6673	55.294	33.4514	356.027	336.71	47.6783	82.2106	355.584
XIST			34124.3	40446.3	47875.9	155047	129419	62968.2	188583	85540	37195.4	53763.7	53986.8	64547.3	49596.1	68028.6	63444.2	26274.1	7051.2	41074.6	41809	39905.4	38427.4	78328.3	25230.7	42291.7	28765.4	11115.2	12476.2	6989.74	3309.75	6638.9	8625.15	17544.9	13431.2	8182.75
IFI44L			3439.16	2904.08	122930	187005	398.533	823.704	6103.82	13920	2833.94	1686.02	953.045	807.061	2103.85	20745.9	5502.7	2298	1184.85	19363	35607.8	6354.25	3387.93	7684.44	587.249	925.93	47956.3	1588.92	2948.82	3929.47	2801.65	3392.53	9671.42	1124.54	2697.3	3998.41
ZFP36			8297.65	8184.37	5188.56	9571.98	240954	1994.05	12556.6	1679.12	20790.2	12189.6	1241.71	2138.87	3354.4	2030.3	8360.47	24643	2551.57	19476	10556.2	5757.65	4629.84	3291.71	3829.03	4717.47	8810.1	9254.37	3106.6	826.268	1030.59	3302.07	3737.25	1667.31	638.448	1273.05
CLTC			235371	147319	26527	17178.1	13588.6	18519.5	15926.2	50998.5	14455.6	17021.1	34242.2	70068.8	14783	19108.6	25164.2	11004	27933.9	15050.8	54168.5	11977.3	14524.1	27620.8	17848	10932.7	15006.1	23672.1	40912.3	46125.1	34490.1	18255.8	18387.3	14703.6	54260.3	169447
SRRM2			50092.8	48439.5	54353.5	51271.7	124561	90771.4	196398	128468	109911	101555	96213.1	32070.7	55602.5	71401.6	103422	64571.2	16979.9	53038	46884.1	86052.5	71849.6	103288	106175	117547	39940.3	24090.9	22842.7	35286.4	34675.1	17044.5	16743.4	30394	28748	20665.5
FKBP5			1411.81	1494.06	3978.25	3596.51	1435.38	3368.95	1155.64	4054.08	4435.17	11533	8090.39	6352.44	871.917	2293.8	2165.37	2663	990.433	1218.55	2472.56	8181.55	3679.68	8672.26	232429	134996	5148.38	11316.1	10212.3	2312.72	1041.41	1375.02	1331.99	16965.8	840.948	1164.93
AEBP1		Yes	38952.3	27903.9	3391.13	7974.77	17487.4	7821.16	23251.8	18189.6	47665.4	73051.7	28527.1	10391.2	26162	14276	62247.9	32272	19761.7	20638.7	10992.2	20015.8	164724	52492	10754.8	57667.1	64992.5	37715	113534	23249.7	29207.3	63622.6	169702	9957.58	18952.5	9104.12
S100A8			365.208	363.885	678.333	855.37	82.5307	32.2985	69.4665	209.43	272.57	245.398	100.701	11.0257	354.577	189.726	502.791	1013	663.187	185647	136349	91.7108	177.792	112.538	923.177	5670.15	2730.12	3230.72	87.6678	78.2181	30.5013	18056.3	8711.69	62.8758	15.9758	118.665
RPS18			102236	119284	183243	153543	100086	119841	109195	62456	116575	135638	100668	40319.8	121918	85911.4	43464.1	85677	170821	100520	34181.5	65085.2	57775.7	82222.2	38343.9	69477.9	44958.4	62266	58042.8	26237.1	28402.9	68729.4	56846.5	36563.2	20433.9	27661.7
MLLT6		Yes	8653.89	10653	19218.6	23808.3	30385.3	27519	28790.6	26025.9	32817	126459	138567	10034.3	16013.3	17432.8	154701	12174.8	62588.4	46581.1	44636.4	27563.1	18841.2	204488	8526.39	10193.9	17677.6	10721.3	15534.7	8162.58	8109.52	3738.65	3824.14	6538.07	4109.58	23998.2
SLC39A6			22627.9	16450.8	9743.91	5597.88	48153.6	41346.4	8647.25	21917.5	5429.45	16189.8	62783.6	126707	3727.82	11612.6	41013.4	1802	3946.21	897.897	6855.57	1680.9	2034.55	2444.15	7670.03	3377.43	2225.04	2576.23	22008	124360	247606	6237.88	4985.31	4080.47	76143.5	57545.3
EGR1		Yes	10599.5	14228.1	6906.18	16401.8	210136	1762.66	25853.5	938.935	23072.6	7908.08	1258.66	1557.38	3075.26	3350.4	14460.3	9142	1862.44	353.597	735.504	1344.22	2416.88	983.47	1234.31	1622.26	9477.43	7544.42	1482.13	1254.59	822.119	2474.24	2822.94	872.69	582.452	899.385
C4A			33465.2	49340.9	1659.93	1574.5	45521	47781.5	12243.1	188702	29040	4247.01	4717.81	880.209	13751.8	15414.3	4776.65	2063.39	1245.46	20728.2	11983.2	2723.92	8710.6	2999.63	16042.2	48751.6	3779.71	579.222	2750.02	662.798	3440.5	17411.9	19144.9	3871.51	20762.4	18245.3
RPL3			129817	154157	84112.4	78027.9	87307	216320	123272	76458.4	177412	153031	97377	117216	153472	94851.7	58223	110250	144050	83049.4	38630	103718	104807	93504.6	76641.5	99812.1	53511.1	99334.9	103693	64130.7	64052.2	71451.9	74512.8	46604.9	21240.6	32682.1
ATP1A1			20652	23692.2	64045.5	22397.5	21670	35182.4	23160	21295.7	28126.8	15559.5	26814.3	18397	105694	185865	14500.2	24258.7	49268.7	21284.4	35719	14551.8	13310.3	15683.5	43132.4	51086	24939.2	22183.9	26476.8	10551.6	12565.1	28698.4	24743.2	6809.28	11540.8	10414.2
VMP1			202893	104843	15349	37121.5	165370	20148.3	39220.4	28489.8	8804	41656	39377.9	55330.7	25444.9	17328.8	24301.3	23257.9	8647.91	26487.2	30398.3	5275.33	8710.81	29475.8	13705.5	18975	12413.7	7371.68	11592.2	7995.84	4839.13	6696.02	6332.09	2382.68	8409.59	24746.5
IGFBP5			34589.7	31505.9	14603.2	13024.3	7740.8	12871.4	141023	162863	83419.2	13496.5	14234	14410.3	8928.52	26587.6	20366.4	26908.9	82595.3	5054.89	14886.6	28167.6	25169.2	33073	45270.3	20734.9	5013.37	5477.91	25856.9	10913.9	13657.2	57145	87007.1	52110.2	5185.24	24017.2
S100A9			963.494	696.017	1174.53	611.848	119.079	250.27	195.411	451.134	633.181	503.026	289.024	47.519	1973.59	582.199	1185.08	2352	5633.44	75715.7	259351	529.565	1115.75	352.311	2893.28	12320.6	7791.64	13015	276.559	84.2507	117.038	52736.2	46889.8	189.884	61.5544	339.683
DHRS2			138.272	142.463	686.66	610.825	204.546	447.005	6330.34	625.035	66.2956	26453.1	36273	66012.8	84.1217	106.138	1554.01	66	1006.79	23003.1	39304.9	17.5722	19.2889	200.032	193442	151162	6.92129	12.0933	61197.3	708.028	1366.91	2429.86	1965.89	7.51325	97.3661	4844.33
FABP4			8657.1	74473.2	804.639	31095.9	16421.8	9013.85	9896.52	10233.5	52612.9	9687.11	225.164	2673.84	3100.07	11721	1223.19	201109	3911.56	1748.01	613.769	27844	2932.45	570.045	174.572	79.4325	226.009	3414.55	2217.69	110.795	323.547	994.393	1098.97	215221	299.214	6424.85
AHNAK			116638	100309	60872.8	93615.3	56473.7	123514	131789	103547	196307	58772.2	109267	141256	38916.8	81695.6	59544.7	93527	39080.6	18152.3	32286.4	124577	115908	58377.5	65280.6	57696.8	42790	112764	51550.5	73342.5	61054.9	36391.2	43157.4	174390	58595.5	58384.9
RPS16			20023.8	33010.4	132222	137439	39927.5	25131.2	26394.6	11262.4	36195.9	42298.7	17265.9	14283.3	31427.8	15115	15601.4	33103.8	127441	143035	58441.5	30532.5	28401.7	20559.4	17395.5	33071.7	20981.3	29720.1	25439.8	13578.8	11795.6	23122.6	23008.2	17896.9	6434.93	10796.4
APOA1			1.79348	9.45707	3.08196	4.06959	4.93597	9.94244	16.5992	2.8834	11.388	17.0147	6.2131	37.3999	3.48124	4.59168	4.70521	11	11.5873	16.9753	2.17052	10.5944	12.3217	4.33946	5.13267	4.82598	8.69768	7.33901	5.4445	29.5964	23.309	11.2412	14.8233	2.08554	2.95337	4.18013
HLA-DRA			40117.1	23773	6269.8	21110.6	10564.6	17292.3	60080.8	45684.9	65557.8	40369.2	15552.3	13106.1	33254.7	43790.4	69723.5	50974	11579.6	21325.7	23937.1	98392.3	130316	35615	11622.1	7274.18	99212.2	204222	13098.9	9214.08	16628.9	57180.8	78087.1	4251.97	8755.96	16561.5
EVL			23819	27963.4	5761.46	5888.91	161738	76303.5	70360	115766	19612.3	17413.7	10010.2	34953.2	11258	11576.9	25310.2	19531	2296.15	3822.33	1272.76	25532.9	22101.1	6536.62	4772.81	7881.72	15084.3	10572.5	6667.95	3907.53	3847.84	5291.27	5589.45	2265.87	8206.45	8601.54
C8orf4			2029.93	1422.56	401.431	1444.73	210296	2220.96	2131.07	1374.63	1424.15	4540.12	5060.31	621.388	3672	7852.74	421.805	2658	374.442	2869.7	2380.68	849.67	838.807	291.533	4972.6	7788.78	499.572	1493.84	375.449	1388.51	5184.37	1800.03	680.319	816.241	402.742	223.609
DDX17			69003.1	62113.1	51487	73570.8	55594	149720	159392	88091.5	67828.4	54132.3	73699	44908.7	68052	77452.5	69322.4	35413.3	17684.4	27584.2	46195.9	77657.6	55168.2	72801.6	50202.9	43744.1	40047.6	11826.7	20018.8	24890.9	25327.5	14595.3	13384.5	16775.6	10033.1	13547.5
POSTN			174668	56381.2	5532.08	10846.9	24551.3	19342.4	38352.4	70131.4	24436.4	45876.9	123744	30197.5	89583.9	42837.6	76734.2	16343	35519.4	4098.65	13787.4	13374.7	44746.2	59148.2	31411.7	37684.1	40345.1	122388	114175	16389.3	28340.9	82253	107075	4943.47	11195.1	22149
KIAA1324			25527	27657.3	7025.55	3869.7	18409	23179.8	10922.7	26502	3251.72	6809.34	12939.9	8097.49	91941	159371	10390.9	433	14515.2	5422.32	10006.1	506.887	346.747	7518.8	43047.5	30929	286.998	299.123	23903.5	9139.59	10884.7	12776.9	6841.58	1044.21	17709.6	21229.9
RPS6			55375.6	78786	156450	160249	92863.6	123567	104416	48937.1	109428	88734	70160.4	27921.5	104842	89599.2	39534.3	67589.1	87285.3	73926.4	36738.5	74285.3	64379.7	72874	33701.8	53401.2	44202.2	67078.9	96033	31522.1	30812.2	43962.1	47981.2	50331.4	21805.4	32023.5
COL5A1			31433.2	26352.4	1367.46	6006.14	8933.38	5724.16	10051.2	10700.6	22762.5	35042.6	25107.3	7785.31	122945	9066.08	26718.7	47146	17752	20682.1	8118.59	22656	71020.3	28377.1	18241.4	32168.9	45146.1	150283	75413.1	12094.1	21703.1	65370.4	114853	6427.41	8025.45	11325.4
CYP2E1			211.363	459.2	172.004	641.093	420.973	647.886	1362.24	943.941	381.126	1621.66	1287.76	120.487	604.085	393.47	198.529	191.097	4.84992	317.818	69.5186	300.39	400.075	963.969	363.988	310.709	67.7339	59.7612	44.3721	14.2718	6.35219	40.2578	48.9177	25.9675	116.956	12.1304
IFI44			3342.36	3394.59	86628.8	152485	704.976	1079.68	4362.57	6938.83	2283.38	1848.26	1017.55	832.328	2407.81	13366	4119.6	2136	447.591	31699.3	24057.6	3832.66	3606.53	5686.1	844.065	1293.22	18924.2	1432.03	1301.02	1331.81	989.293	1429.64	2670.88	427.618	1709.54	1632.4
TGFBI			17290.2	19623.7	3218.33	8250.01	2961.97	5057.95	7539.93	6215.6	9890.31	13304.3	26716.8	1882.62	165014	5741.48	11786.7	22685	7003.04	20757.4	10386.5	9150.58	12394.8	7059.96	17998.8	16377.2	23812.9	48366	5022.18	2426.13	3075.04	13623.5	25232.6	4073.95	2539.07	1769.15
PTMA			66988.4	59947	109136	134626	67400.5	49631.6	55379.3	45118.6	50296.7	43366.7	40372.5	48074.4	32209.4	48106	64713.5	41319	132061	49088.4	39563.5	36405.7	33286.8	75901.5	60636.8	52179.7	70797.7	63758	73005.7	35166.7	34596.9	86581.2	75612.8	23857.7	38108	46443.9
GABRP			2577.44	4048.86	143126	113358	3092.42	1797.31	12188.1	149.789	1463.67	1614.31	3059.79	9.42157	10093.5	16327.8	78.8092	1091	514.965	465.424	268.465	42.8665	152.537	7.01103	3603.51	1097.14	8251.11	40.6189	7.66674	9.44573	15.7506	448.198	311.038	373.341	12.7202	37.5714
HLA-C			30727.4	41831.2	123436	83945.5	23762.6	19707.8	31195.8	55336.2	71002	17203.9	8063.66	23939.3	40107.5	75092.5	39229.5	40437.1	31100.9	77493.8	73111.4	50973.2	86660.1	33275.8	30526.9	40172.3	72769.5	116657	38542.7	35519.7	25754.1	64845.9	104535	12080.1	20440.7	40141.8
SFRP2			41574.7	29220.2	844.89	10024.2	21391.3	5879.53	17679.7	17431.3	51774.5	32518.5	22539.2	5122.91	39356	12869	17039.6	28795	10042.6	3612.55	814.514	21503	113856	40000.4	2047.85	15585.2	16191.6	23724.8	49813.9	11070.9	15240.4	82703.5	158553	2897.22	6089.64	7242.15
HSP90AB1			83313	77596.2	186053	59992	37231.3	49611.4	52605.3	110447	52886.1	30360	43609.8	97703.3	41594.1	60038.6	56712.8	40397	140680	50124.5	67557.7	29034.6	30221.3	78784.3	85307.9	92890	80999.4	33412.4	84619.9	85433.1	74132.8	77060.7	64907.6	25910.7	51030.7	77300.3
DCN			31039.7	48244	3355.05	19710.8	18364.5	21967	42817.9	37573.6	103475	34583	25946.6	6558.99	55742.1	22856.8	41547.5	70124	10924.2	4784.44	5749.44	57871	143632	33222.7	4094.11	25841.7	71846.4	66080.4	71074.1	12257	16843.3	51988.6	114363	64325.9	10029.6	11172.8
CHI3L1			6423.45	6069.33	129442	101706	1350.48	4383.91	3519	1456.24	2430.3	5579.69	1708.29	36.2903	6040.34	5771.54	1269.77	19900	3612.23	3584.02	1269.85	4141.42	1628.71	771.08	704.146	821.672	6194.67	107346	183.225	104.762	63.9361	1781.26	305.113	841.232	1646.39	401.695
GNAS			50504.5	84030.4	63729.3	101655	42463.6	45049.7	65901.7	48635.5	48934.2	51891	34294.4	53120.1	48647.1	50298.8	69351.9	66816.6	123181	130327	65599.1	36827.5	41011.9	57691.9	77027	71198.1	48679.4	50519.7	83301	61861.1	46226.6	88406.3	83997.5	33610.4	26753	20420.6
ATF3		Yes	2602.83	1287.24	1645.75	2881.3	182632	634.795	1800.57	836.602	1194.13	2424.79	300.753	827.115	1468.66	1167.32	1292.53	6349	667.036	1297.28	1518	597.598	334.555	674.235	963.913	1105.75	1437.5	1891.61	591.008	921.585	506.455	1207.75	856.073	192.055	129.922	198.168
SERHL2			15204.7	10432.9	229.915	314.019	562.854	971.519	3221.09	1382.7	765.517	1018.69	1506.72	157.654	1976.9	4096.57	546.31	298.965	332.688	14485.1	5802.9	333.756	176.643	11800.3	137724	131000	212.722	97.7966	2346.87	385.438	231.85	2888.54	2834.65	88.1285	148.461	23.0256
RPL13A			66645.6	102052	62428.7	71467.2	100857	129467	87952.6	47496.1	137586	118742	56443.2	59904.3	140153	70348.2	60753.6	101898	154712	68670.7	29508.2	110426	114061	85288.9	75920.5	100135	60886.7	100850	97966.3	36244.3	41145.4	73088.8	77042.9	45934.6	19064.6	34104.6
PABPC1			47105.4	40420.9	111949	62337.9	30314.6	51660.1	55193.2	66063.8	55773.4	33077.5	38226.6	36954	47238.7	46065.9	59053.3	42724.9	197666	35989.7	38965.9	44737	37601.1	72105.1	70262.1	90476.5	44788.8	62846.6	79422.2	84940.2	77918.8	122488	82902.5	41346.7	36789.2	130293
RPLP0			124244	125529	61707	45998.8	61501.6	112542	72223	42993.4	118390	98515.1	65708.2	115792	144187	76371.4	38751.6	96466	140856	70919.8	30407.7	65639.9	67763.1	38747.4	72224.7	93203.7	58559	73470.1	69215.2	50409.8	46194.2	52493.9	51718.1	36871.4	26619.5	35456.2
A2M			39671.5	79832.5	13053.7	37746.8	18227.6	72344.8	54410.9	19605.5	197417	28446.2	23582.9	14293.1	30637.8	47157.9	26100.1	94122.7	23149.6	7415.75	7842.97	75598.8	54638.8	12134.3	11485.8	13594.6	25941.6	120831	18869.8	14611.6	10508.6	47871.1	47009.7	47227.1	8059.56	13287
RPS4X			75116.2	104702	97068	101139	109535	141972	115481	58255.7	107907	107435	97308.8	68223.7	125542	94521.7	45381.4	81211	101266	74987.8	32672.1	72947.2	81367.9	83002.7	35668.3	53128.4	39879.4	65663.7	75313.2	25973.8	23665.6	46622.2	49429.3	39729.8	29945.4	20837.3
MYH9			37516	57141.6	21530.6	23221.4	22906.1	42968.3	31824.4	26737.2	135072	46895.5	33150.4	29655.3	30221.3	26166.2	41118.2	64701.5	124317	27536.6	29786.8	59435.8	53841.8	49248.7	33123.7	47235.6	62724.7	141372	103087	46977.8	65304.3	120624	145938	42630.6	105943	32948.8
FGB			7.34786	1.76882	4.46994	10.2088	6.06053	71.4217	1.84527	2.2556	1	37.9034	373.737	1	2.24062	486.857	18.9967	364	8.69984	876.216	85.2777	1	1	2.33578	11.6269	9.60845	2.77639	1	1	1	1	257.029	216.249	6.4277	19.2314	1
GLUL			51187.8	27082.1	21824.1	27612	85485.1	74447.9	32258	31215.3	16110.7	36497.1	31155.8	150286	23522	25814.7	51328.7	64511	14154.2	21252.6	19194.4	17197	25547.1	30048.1	39515	33693.5	44680.1	64066.9	25383.5	39844.3	65431.8	26146.5	23388.1	148783	36136.3	89608.6
RPL8			54533.1	86043.3	90072.3	55921.8	51476.7	49706.4	55884.1	46755.9	59329.5	114725	39577.6	24382.2	76307.9	32276.8	19923.9	52785	215302	63612.2	19785.8	42629	42707.3	62890.4	38627.9	71496.1	28029.4	50632.3	56609.5	63072.5	45710.2	83033	68327.8	27933	25959.3	44845.5
RRBP1			20253	16439.2	15349.3	8803.57	5620.43	8429.24	15873.4	16866.9	22579.9	8114.18	3968.82	15162.2	18949	8371.58	16013.3	20319	19958	39510.1	26798.4	14327.2	35349.1	16303.6	54450.7	64676.3	16199.8	32276	27370.3	14911.3	14831.3	38514.6	52751	7398.97	19109.5	19876.7
RPL7			66382.2	80996.6	167452	81893.6	52695.7	95238	83106.7	99682.5	59092	71302.6	93702.1	53939.8	93455.8	68843.1	24413.5	42709	117876	26919.4	24608.3	45476.7	40178.3	79051.4	45762.1	45094	33149.6	40402.8	52480.6	81761.7	63908.6	36382.7	33852.3	42686.6	22335.8	37672.8
HSPA8			63220.9	46557.9	179066	27526	10887.3	45658.8	23894.2	59090.3	47328.4	22973.7	90463.2	55757.7	39396.9	52206	55193.2	31648	46881.5	9081.79	75622.7	41285.8	51528.7	60327	73872.5	31651.4	50840	44415.3	66849.6	72222.8	67189.2	28782.1	37039.7	17159.1	41392.2	56785.3
RPS2			64521.5	84374.1	30920.9	40598.4	57575.2	55475.4	48765.2	30468.8	91524.7	132707	48181.7	28933.9	92666.8	38262.5	49948.7	79033	164666	74910.1	27589.1	61588.4	55300.6	81334.3	49374	85788	43259	92032.4	92462	57441.6	60880.9	65133.2	63298	33957.8	30808.6	34490.7
FLNA			39686.2	49135	19415.4	8593.81	21127	28643.6	25571.1	16807.8	122322	27938.3	16325.2	10253.6	37854.9	22567.5	39987.6	72831	135117	36015	32062.2	56964	61453.5	22617.1	19399.8	46287.7	72256.7	157914	70418.6	38151.6	42448.5	66474.7	100852	29530.9	18479.9	13945.8
RPL41			94272.5	86008.5	65214.8	40618.5	58522.4	94743.3	71011.1	74931.1	102790	53891.6	77153.4	59434	111294	73142.7	20981.6	40268.1	100504	26025.4	15607	39549.3	38695.5	30720.5	29736.5	37977.7	23132.5	67565.7	83382.9	52070.5	45394.7	48008.2	51327.1	50287.7	28851	31760.6
RPS3A			85174.2	101093	67234.8	57530.5	82595.9	140953	90404.2	61008.2	78408.1	81166.7	92965.5	44587.8	128419	87838	37792.7	64342.6	70127.1	35100.3	19918.4	58739	68674.5	75224.8	35863.4	45236.7	31920.6	63717	53090.4	27610	27092.9	35999.5	38449.2	43674.2	21400	28275.3
S100A11			42496	51938.1	29777.3	56278.9	26606.5	16712.2	18636.6	21638.8	14878	32208.6	17524.2	23570.9	36126.7	33356.7	37508.3	44245	26953.3	172219	50879	10244.3	18333.5	64108.7	26643.7	50696.2	70920.4	27933.9	26982.5	16105.8	16406.7	71801.8	63882.6	4863.14	9869.43	10039.1
TXNIP			45907.9	47942.6	27919.4	40610.7	80669	93376.8	113363	29411.6	125677	25183.7	10338.6	38082.5	18461.5	38582.8	16536.3	59998	6487.16	17787.2	42995	79547.4	45302.6	22490.9	21569.4	13377.6	44490	68240.4	18986.8	15969.4	14870.6	19309.1	23184.7	129825	13636.8	21237.9
IGHM			735.594	448.896	815.874	1689.52	501.603	511.331	13750.6	1829.25	19411.6	4106.99	469.891	120.834	520.653	1289.41	16117.7	443	452.668	694.115	800.474	147997	123188	21117.4	1220.7	954.871	871.565	2658.33	1351.34	294.207	920.047	6229.51	4004.52	284.948	86.8505	7497.84
BTG2			21663.1	21676.5	1658.94	3623.12	161505	13219	10645.4	7605.58	16029.6	10192.6	8948.66	11396.1	5887.76	7103.37	7294.97	7837	2386.99	570.403	588.018	12187.6	9585.22	8344.32	1527.14	1499.83	5326.02	2807.6	3661.04	6899.95	9593.83	3046.04	2842.69	4435.44	7139.93	15235.4
CPS1			600.873	510.73	234.18	512.619	166.873	330.752	274.874	178.668	567.885	445.937	670.883	62.758	349.635	276.253	87.8077	463	97.248	64.9011	48.4089	281.855	151.666	73.1324	65.3516	78.476	226.601	123.026	59.8897	97.5286	65.9028	122.221	241.92	634.956	25.0915	167.957
LASP1			20267.3	19972.4	8870.17	9921.74	8628.93	19143.4	22849.2	40140.1	19247.6	75135.3	91014.4	18016.3	13524.1	12016.2	59554.8	21443	64592	10682.8	10998.7	17561.4	19677.2	143864	15787.8	14459.7	13926.1	23185.4	75823.7	15598	15376.9	10954.1	13108.8	11236.4	11372.2	68901.5
FGG			2.58696	17.9141	3.77595	6.11598	8.87194	4.35342	1	1	41.0677	17.0147	114.385	1	1	23.2031	3.64658	46	1.96248	2816.07	120.979	1	1	1	8.08461	2.91299	1	1	1	1	1	1598.62	968.635	1	4.90673	1
MMP11			17778.2	10070.1	2999.58	4231.92	6766.34	1783.09	5081.04	11502	1426.19	135072	39432.2	7082.28	11901.7	6153.52	60867.1	1025.18	20253.8	13750.4	16592.8	1460.66	32082.9	22834.7	5213.39	28804.2	9919.53	1105.67	54711.1	7678.85	16676.2	40204.5	117457	110.64	10176.1	8719.31
ADIPOQ			5371.89	32894.1	119.895	2453.16	5003.22	1848.04	2006.76	6703.53	18829.6	1852.06	21.2008	2774.41	121.34	2421.02	1279.74	33274.3	2764.64	161.362	686.377	17536.7	1390.35	78.4755	51.7728	11.5214	24.093	50.1273	1954.36	10.4055	52.1355	7.82744	370.281	216892	398.167	9614.47
TIMP3			22899.6	43272.2	8002.27	16639.9	19096.7	17546.2	25225.7	31276.6	69263.5	42280	38386.5	29456.7	10409.2	18590.3	28069	56057.4	12263	2565.05	1451.94	31790	18402.6	40820.5	14134.4	66506	24372	80651.3	110410	36837.6	58351.6	91644.3	169949	66499.5	22348.4	17610.6
C4B			24387	41846.2	1275.34	1552.35	60821.2	57692.2	9687.62	98941	34307.9	4350.78	3107.27	1085.08	14629.6	14936.1	7769.33	3771.31	2248.32	29345.9	14802.9	3445.97	8161.8	2935.31	17852.8	58520.6	3554.4	991.801	5022.35	492.385	2127.62	23602	26098.2	3825.89	22606.7	23672.2
CTSD			4010.87	835.046	4250.28	1314.35	1233.35	1415.11	954.527	26088	18042.1	1600.51	2251.45	2062.77	655.568	3052.58	30058.3	75356.5	34540.9	42097.6	23736.1	14841.4	41972.4	9741.68	15261.6	21185.7	20956.7	42284.7	20997.7	24753	36807.7	36559.6	49292.6	14084	18277.3	59568.2
IGLC1			2020.49	744.363	471.371	2583.2	516.068	588.3	13373.2	293.388	19658.8	4281.18	863.39	51.4856	1108.59	4788.77	10931.1	589.227	492.268	628.526	76.9904	16068.3	100239	15663.1	626.368	151.834	267.363	804.372	4160.73	3146.1	17750.2	58879.3	91071.4	356.29	5479.32	3488.52
CFB			8335.99	20036.5	3705.51	6115.62	19674.1	19960.5	29825	117424	7935.49	11265.6	21636.3	696.379	4887.81	24443.9	6517.35	3730.2	4230.56	58494.4	47762.4	2732.21	5608.49	3127.75	755.635	849.298	14020.2	3052.09	970.146	1021.72	3235.33	15804.8	17329.5	1630.76	3870.51	38457
CD36			47729.8	64789.8	1210.62	18102.4	13360.8	10906.3	11223.6	11242.4	36501	6392.95	548.376	4268.32	1791.22	14309.9	3580.23	88064	4053.04	837.419	1158.65	16326.3	3246.85	497.912	478.029	183.69	2834.93	6758.4	4058.83	457.068	1789.76	1100.22	771.158	175466	781.696	8692.28
ALOX15B			201.751	300.842	25.2896	51.1366	331.621	1179.16	1960.33	226.381	84.1035	465.426	85.7128	27.8688	91.5654	82.3027	572.131	701	64.5237	61.4778	75.9136	317.616	324.975	27506.8	104952	68911.7	415.491	910.648	20064.6	67.3593	58.0359	277.511	538.135	16.1976	214.568	50.2919
TMEM64			707.199	795.196	2912.28	2727.82	431.707	564.374	948.543	672.12	900.299	915.23	1906.39	77582.5	663.492	991.65	411.749	459	1888.42	121.955	407.757	751.109	972.93	303.555	342.831	309.948	335.553	972.454	914.345	180264	80047.8	1451.83	958.76	1698.78	247.775	2217.56
RPL13			58567.2	77686.9	34348.5	47395.5	50660.8	56689.3	60541.4	23574.3	91155.2	73832.3	24735.2	38254.5	95253.4	45933.7	27702.7	72599	80740.6	61130.3	12452.4	58838.4	63600.2	32227.5	35405	72929.9	28790.3	81807.6	80756.5	34043.3	33017.9	61478.8	66327.4	36946.3	19163.5	38137
RPL23A			25003.1	34303.4	56290.2	33745.9	32035.8	50599.7	42329.9	43834.6	43516.5	46702.4	51844.4	31627.3	53746.5	38458.7	75841.8	28898.6	104201	19990.1	16450.2	36582.5	33280.3	23545.8	14011.5	18301.9	24973.9	45208.9	210840	27066.8	21462.8	27962.2	30201	23821.9	10577	26431.6
CCDC80			13164.1	21219	1820.64	14960.1	3957.21	8728.81	20575.6	15383.4	65777.2	10331.9	8515.29	2582.4	51475.7	13339.8	6571.92	48691.1	7996.33	2843.45	2160.62	36327.2	99126.1	11727.2	3368.53	6493.68	17975.7	37434.4	17952.3	4771.63	4044.64	17926.5	43029.1	25466.7	2660.18	11358.8
NR4A1		Yes	4377.57	3497.15	498.658	1159.58	164069	264.727	5983.57	540.884	1873.35	7788.99	345.527	2706.95	859.427	452.881	5143.25	4581.1	1429.15	724.868	601.942	447.466	485.64	1021.82	550.544	755.761	757.174	363.569	1024.08	840.807	763.194	784.391	713.914	273.471	211.964	245.87
IGHA1			6949.91	2584.17	513.59	1723.43	3455.47	2903.35	55339	1400.59	91840.8	15201.1	1148.64	158.821	15622.2	26613.1	8545.04	1069.13	1575.28	1831.96	111.332	88898.5	111765	12156.2	2055.13	1128.93	5189.35	3515.44	4681.03	494.601	1461.58	16883.6	15195	2062.92	1802	27438.8
RPL12			63876.2	93431.9	77048	128483	64258.6	72590.3	64176.7	24080.3	74234.5	53941	28206.1	24405.3	71416.2	44635.7	25902.6	52746.3	58715.7	51222.7	15384.7	37945.9	44206.9	65009.7	28466.3	51160.6	36078.4	52644.9	60434.1	16125	17481.1	41718.2	41648.5	24648.3	10912.6	14598.2
RMRP			85.9026	86.371	23.9016	169.827	66.2403	17.7671	49.1801	22.3452	35.1318	118.656	18.5942	181.817	36.978	29.0804	35.9348	14	76.0735	100.225	16.2168	17.5722	14.9344	36.3983	21.6634	91.867	17.5796	48.5426	31.0004	21.5111	32.5731	69.2744	40.4953	80.2445	232.8	153.646
CRABP2			31277.7	38068.5	23979.7	27532.2	14700.1	9969.58	12408.7	29032.4	2874.01	18914.4	19516.9	15639.4	23659.6	19259.9	60546.8	6631	44593.7	124400	54540.4	2014.08	6040.69	20871.9	829.894	1262.62	1550.6	1457.39	6243.31	65311.9	75013.9	23741.7	16800.3	712.029	20581.6	14170
RPL10			105832	110924	68211.4	58660.9	73608.8	119334	99601.9	62530	135845	83691.1	60787.7	68492.7	115033	83925.8	44183.4	76764.5	110516	93462.1	45364.8	76559.6	83220.4	62811.9	59049.6	64402.3	54488.4	65951	63344.8	24159.4	22612.6	41834.1	45627	37107.4	21487.3	19059.5
EEF1G			102935	99825	106280	59285.5	63312.7	105960	80169.9	56485	116750	91593.1	74329.5	60110.7	119825	80823.9	43195.2	72703.9	160704	59514.7	45789.1	75651.5	78872.8	77282.9	56690.5	69227.4	42184.9	74829.8	68958.7	34551.6	32832	56710.8	58588.3	40631.2	42502.8	20394.1
OGT			21918.6	17970.7	45091.5	127189	41924.6	27044.1	55535.8	29715.5	25730.5	20219.9	22087	9061	23059.2	28556.5	24392.9	16590	3419.73	10028.9	15813	40120.4	29320.8	29641.4	13576.9	15119.4	22898.6	4796.47	6219.97	3509.6	3987.61	3039.22	2270.01	6882.24	5051.11	3798.07
RPS27			63568.5	55652.4	129548	110515	62188.7	80927.8	67913.8	52610.1	87606.9	42540.9	52488.4	38543.2	80982.6	77529.6	27226.3	40995	59961.6	37546.3	32500	71495.9	61895.1	48642.9	19232.7	29521.3	33969.7	49269.4	38031.5	24837.4	20338.2	34177.5	35270.2	29398.6	13633.5	22802.5
RPL30			96521.9	86468.7	109282	107820	33529.5	48817.4	59511.9	58060.6	48790.4	48278.1	42654.4	37869.6	45857.2	44153.1	15207.3	32935.5	80372.2	33605	21607.8	41382.4	36306.5	38903.6	26609	33875.5	36147.6	28211.3	27948.3	42733.3	31824.7	26219.9	23726.4	22875	11292.7	29359.2
PCK1			254.914	2365.13	30.1475	131.969	345.116	58.0081	153.993	287.277	935.915	152.095	116.34	47.519	4.72186	110.71	89.9251	2162	167.509	15.8342	42.5536	272.26	100.283	1.66789	2.18076	8.65196	3.36851	1	78.7787	4.6196	47.2187	1	26.672	9195.53	10.7669	363.535
SERPINA3			3905.56	5256.87	5215.59	4658.64	5737.22	18036.8	5408.52	6719.34	17738.2	22326.8	24535.9	44164.5	4520.66	4691.27	519.934	4204.55	4769.59	1848.78	1016.12	55.1656	158.466	45.0963	1528.3	15845	135.984	176.908	2564.17	2409.74	1919.13	3532.85	2554.47	1198.54	41804.6	30017
GATA3		Yes	11552.5	16822.1	1025.33	2022.84	125684	35090	14379	18981.3	2695.93	10077	12733.3	44442.3	9215.1	12849.4	15135.7	403.001	7704.69	4140.88	2802.65	1062.49	853.612	25833.1	1630.45	1645.21	1479.55	1890.03	32302.5	66984.1	70435.3	8173.46	5026.77	1499.05	37197.7	13039.5
BGN			28469.6	27516.4	3401.54	3563.77	12347.6	7204.13	14465.2	11352.9	48848	46665.1	14036	12255.6	55404.7	7815.83	27541.3	33893	28982.2	22932.3	6754.95	13441.9	47581.8	30279.2	16027.5	44783.1	42280.2	87817	55213.9	17512.6	15574.7	86646.4	149921	2324.05	8472.72	9716.29
JUN		Yes	15666.7	14516.4	3161.42	6525.93	154110	2462.41	12133.9	3381.08	22298	7592.66	1658.11	2991.85	3556.62	2395.34	14167.6	11920	12746.2	5488.5	3705.12	2717.96	4932.91	4629.49	5642.69	4580.7	13930.8	15374.7	5237.73	2511.79	2650.21	20749.6	16750.9	4662.31	3639.47	2856.75
RPS8			59090.1	82426.7	53365.9	53560.2	69958.9	82195.4	61244.7	31450.7	87072.6	68083	43998.9	39532.2	86811	46943.2	33183.7	62859.9	197231	46148.9	17143.3	50554.8	49163.3	50689.9	33752.5	52363.2	34166.2	58753.7	46864.8	27951	26235.2	48320.4	45100.1	35104.1	23242.1	28471.1
MMP9			11767.3	9718.63	356.322	1831.48	598.103	553.161	2256.95	2042.57	1099.97	9522.64	2991.96	715.621	1585.09	2955.9	42932.7	25589.2	1416.42	2706.36	60.6751	16429.4	10308.2	1673.27	706.902	699.009	13837.5	170281	3462.97	1508.44	1367.78	10796	44429.6	141.023	2426.4	1085.41
IGFBP4			26233.5	48506.1	6229.54	32036.3	13850	25068.9	32109.3	20069.3	112177	41323.8	14853.1	96193.6	22038.2	18275.8	117112	65133	9519.93	7310.82	4049.84	36588	34311	13927.9	5058.8	16028	32377.4	30910	33075.9	15439.8	14479.2	36159.1	73950	13831.9	20373.3	18048.2
MX1			4277.02	5182.84	110732	72080.8	999.611	1792.83	4250.85	12937.4	3672.59	1981.24	1043.6	9263.98	2342.02	19479.7	6051.95	7116.77	4495.61	57708	61478	7027.43	5010.16	8054.95	867.68	1895.79	54651.6	3378.32	6084.06	13361.8	13808.4	5894.79	12548.6	1744.38	22008.3	2735.9
RPL7A			93515.8	134156	92584.2	63573.2	70467.6	83171.2	71459.7	36294.2	81356.6	75548.3	52414.1	40252.8	78276.8	55183.4	35889.1	69435	107249	48941.1	22276.7	55067.7	58981	51571.6	30137	49249	41263.5	52410.4	75361.9	25045	27014.4	52432.3	48761.9	31712.9	19621.3	31850
RPL4			68319	92165.4	99955.5	98300.5	66747.7	100086	77028.4	38878.2	100676	84523.8	63060.6	29549.4	100779	67970.9	42735.3	83057	100505	61915.4	22912.3	72501.6	66328.8	98583.2	39639.8	52733.5	66555.7	81194.3	58199.5	57399.3	57294.4	59290.5	52375.7	59475.6	18209	23262
TFF3			27485.6	24600.4	256.388	194.384	272.582	781.227	3422.64	3784.76	193.919	2011.19	370.478	139129	823.532	3285.43	13402.7	109	1392.75	903.601	477.403	65.5443	54.125	3174.82	19844.3	11140.3	38.3041	50.1273	2967.7	15706.4	7571.03	4565.14	3071.75	50.9349	4903.3	403.286
VTN			20.0436	51.7424	16.9617	37.8351	125.583	41.241	93.1343	61.2689	137.527	33.0294	13.3811	569.4	35.7374	28.7539	156.089	125	9.89011	22.6807	8.02315	95.1999	41.9323	13.69	13.8421	19.1734	32.975	58.051	8.76662	1281.14	380.583	47.0852	62.2177	7.51325	6.8601	10.5404
SLC9A3R1			7104.09	7455.42	3279.4	2348.21	6325.45	5832.04	11330.9	16857	2736	10441.9	10008.8	22405.6	5158.62	5392.07	29241.5	1137.53	14692.9	69922	83690.6	4067.83	4405.38	19529.3	6057.06	4366.08	2296.08	2820.28	116201	43856.7	34964.5	5843.17	5246.82	1103.91	32882.5	16015.6
LUM			50414.9	28017.7	4951.91	16263.7	20757.6	8670.69	32189.5	43920.7	24869.7	39459.8	48047.5	15020.6	50953.4	25356.3	51227.5	43086	13590.3	3129.87	7683.74	26165.8	78412.6	45113.8	3954.19	20583.8	82977.2	46879.6	98084.5	17851.7	24316	65957.4	118394	10588.3	12374.9	9808.52
RNU1-2			30.7754	153.213	9.12202	66.8671	1.00004	6.03526	43.699	4.39367	1	55.5194	8.3637	83.5216	25.704	1	11.8086	6.56045	1	29.5725	19.4379	4.38166	3.96321	3.53975	3.99802	28.5689	3.66538	1.70434	1.11111	1	1.09834	1.7586	1.19748	1	1	1.15901
RNU1-27P			30.7747	153.085	9.11744	66.8118	1.00004	6.0197	43.6353	4.38546	1	55.4273	8.36545	83.6483	25.6223	1	11.7774	6.54889	1	29.5326	19.4289	4.37297	3.95905	3.53515	3.99955	28.5138	3.66327	1.70434	1.11111	1	1.09834	1.7586	1.19748	1	1	1.15901
MUC1			60145.4	55536.3	3817.24	2872.09	86290.3	52123.2	17983.2	35020.4	2286.33	29565.5	31677.8	2555.14	12574.7	13492	67576.8	916.898	2684.32	37743.8	39071	587.922	384.217	69481.1	51793.9	81393.3	2733.45	769.361	58491.9	11041.9	28098.6	20653.3	15964.9	1183.94	8906.27	18385.3
SLC30A8			123029	95153.7	32.2295	99.2269	81.4062	77.0107	256.271	162.972	12.8719	7.26662	3.60655	519.929	63.031	161.646	94.6888	5	100.136	1	4.51157	1.87222	2.7418	1.66789	1.59038	1.95649	2.77639	8.92377	145.446	6288.24	484.82	6.12058	1	6.42771	1348.17	616.354
RNU1-4			30.6858	153.233	9.12313	66.8868	1.00004	6.03815	43.7232	4.39376	1	55.5324	8.36474	83.528	25.7245	1	11.8175	6.56305	1	29.4825	19.4414	4.38477	3.96336	3.54082	4.00039	28.5803	3.66578	1.70434	1.11111	1	1.09834	1.7586	1.19748	1	1	1.15901
RPS24			77149.7	88365.8	69289.5	76910.6	68374.4	81523.6	67958.7	41392	56391.2	61875.5	54872.1	28787.5	82757.9	57614.8	32669.2	50610	112122	46537	15900.8	38079.5	48170.6	61112.5	32989.8	41677.3	31464.9	43673.7	46043.9	13128.1	11803.5	45483.7	42091	23138.2	16454.9	18110.2
AMBP			9.72831	19.4518	5.85792	8.16237	39.7974	33.4162	81.3002	60.0133	9.90395	92.9105	36.1884	49.9252	32.0156	87.2003	86.749	2	14.4747	20.3986	12.12	3.61666	4.4836	18.3652	24.6153	35.4338	25.8694	7.33901	48.7784	11616.3	5490.2	407.233	346.583	5.34216	202.197	478.019
RBP4			456.459	8993.16	331.338	860.485	1460.68	332.988	528.446	906.917	2615.8	509.989	17.9426	553.213	353.337	491.428	263.54	6369.01	468.765	403.805	146.627	3810.85	387.68	55.0993	6.31344	11.5214	118.22	39.034	381.005	96.316	79.6701	304.822	208.35	28699.4	67.4145	1552.9
DHCR24			24522.2	27350.7	11421.5	5806.62	16251.3	36940.1	5722.32	20889.8	5028.82	20258.2	37850.8	20251.7	7943.34	20468.1	16422.6	8066.22	26578.7	22219.8	28762.4	1253.31	482.608	22043.1	87523.7	72959.2	9501.63	3688.87	33931.9	10100	11789.2	106027	87340.4	4183.55	27934	5981.03
G6PC			1	2.53765	1.69399	1	1.56228	1	1	1	3.96798	1.69629	1	1	1	1	1.52932	1	1	2.14109	1	1	1	1	359.362	264.992	1	1	1	2.20653	1	1	1	1	1	1
COL4A2			18127.3	42444.7	6227.46	10757.9	8832.18	19805.2	8277	8462.52	82682	21158.5	7086.27	20416.5	14191.2	8872.45	19217.3	61491	15424.7	11481.5	10021.9	28736.3	21963.4	13862.4	19951.2	18981.7	41650.2	151749	30620.3	23266.6	16690.9	58420.1	68148.2	54464.8	12151.6	11268.2
STEAP4			2713.02	9067.93	2078.69	6435.21	6861.18	10122	4258.34	1591.85	24640	1575.07	443.461	143753	1053.05	3984.4	905.467	12778.1	463.586	5443.54	19051.9	6835.48	1491.98	448.119	7054.92	9318.69	1265.48	7527.53	465.083	1276.05	1385.4	4329.11	4627.74	7441.3	88.9015	635.436
HTRA1			26484.3	20839.2	1927.51	5819.92	7906.66	9491.16	29025.8	11617.2	27575	22649.3	18994.9	3714.5	36002.7	15366.9	26953.7	27129	8302.39	7480.84	2810.26	17073.8	110259	15048.6	5047.58	12990.2	16864.2	15698	21851.3	6807.05	7157.03	25716.6	45043.3	5380.94	4056.84	4216.25
VWF			6876.99	34634.2	3019.11	8326.63	4311.45	20730.6	10059.6	5039.09	173900	6276.6	2285.55	3659.55	6857.87	9084.49	4251.7	39521.7	3894.15	2231.83	3173.12	39573.3	9631.2	2008.38	5425.39	2442.67	11784.9	60513.4	5278.69	9621.44	4392.67	8275.48	13784.7	38395.5	2604.19	7372.53
APOC3			1	1	1.69399	1	2.68684	1	1.84527	1	1	3.78517	1	21.4523	2.24062	1.32652	1	1	1	2.14109	1	1	1	1	1	1.95649	1	1	1	3.41306	1.98338	2.70686	1	1	1	1
MCL1			40922.4	30925.4	64635.6	72258.1	127774	18708.6	34021.2	23452.5	20873.3	23457.7	18331.6	16461.9	14563.4	27396	24524.2	21801	14476.7	19124.5	31122.9	16392.6	15105.1	28590.1	16597.2	18354.2	48640.8	22290.6	18470.1	10702.9	12424	16661.7	15210.6	8946.94	9706.01	30167.7
RPS20			37390.7	53624.2	71878.7	124662	50833.4	53670.1	70530	44090.9	55567.3	57440.2	32784.2	20914.9	58330.1	38053.8	16944.9	51006	84208.4	55192.1	15526.2	45130.5	46492.3	37705.5	29037.1	41199.1	25450.7	42540.5	27188	18724	16632.8	36872.6	35673	49198.9	9349.16	24352.8
HLA-E			18976.7	36230	41951.1	44469.9	19771.8	29632.3	51148.8	33181.1	119087	25072.7	7534.87	14944.9	28920.5	45361.8	22390.3	65512	12956	52006	42212.4	108498	80783.7	21569.9	19016.1	25739.8	60523.4	95889.3	19515.9	19152.7	15672.4	42322.4	63103.6	29190.5	6120.24	26056.4
PPIA			76366	91286.8	75915	76779.6	67891.9	54497.3	51640	61050.3	33275.2	73131.8	63119.2	77730.7	56287.9	51543.2	52822.3	53863	90877.3	152349	67600.9	31230.3	34260.4	71633.6	58258.4	72784.2	51715.4	43571.3	50633.9	34717.4	41997.1	76099.7	64377	14347.4	21565.4	26702.6
C1S			17437	22943.5	8215.93	25639.9	8809.12	14685.9	40188.7	23261.2	94839.3	22624.3	12439.8	2667.47	25750.1	26249.9	21049.7	48052.9	9847.48	15519.9	13465.2	42958.7	89371.2	23506.3	3051.51	13425.4	83463.3	39913	21129.6	4693.2	6375.25	25378.6	47174.1	16698.3	9213.73	5665.07
TFPI			1126.11	2644.92	583.256	2412.67	856.227	2301.44	2376.17	880.549	4553.75	931.941	477.347	310.993	1354.52	1997.97	563.098	1766	514.653	1535.77	1168.6	1941.69	441.675	246.09	455.594	269.775	783.794	2660.09	523.229	106257	152873	4497.96	4708.49	2240.81	164.937	525.186
PLIN1			2541.73	30583.3	125.224	2100.6	6256.94	2347.27	2830.1	5449.06	21843.9	1376.18	173.684	1995.3	478.639	2739.49	947.945	31086.9	2858.6	590.943	554.658	16641.2	2157.35	388.378	111.992	158.821	34.1592	48.5427	1867.69	46.8482	115.072	120.48	411.751	177038	441.81	8943.52
STC2			1737.94	1946.12	4647.95	4208.39	16618.7	51737.4	4208.73	4333.46	5040.64	58912.8	84535.1	81307.5	994.739	4810.91	2917.53	1914	3120.4	2973.54	4191.48	302.788	156.02	688.262	527.03	418.988	1062.69	712.554	1025.46	33607.7	39354.7	2269.42	891.62	1654.28	3600.41	935.958
STAC2			1088.07	2089.9	9382.3	14177.4	488.498	2261.2	1450.63	23.6008	3307.34	895.734	291.63	3.80718	2462.39	5179.21	24.8192	1528	175730	11287.5	11834.4	23.6777	21.0307	232.759	20267	16129.4	517.336	218.111	537.674	11.8588	6.90025	664.969	249.82	236.562	10.1157	29.6211
COL4A1			27599.1	51153.9	10637.7	20480.3	10135.6	19909.1	10915.1	12453.4	67392	23463.2	11859.5	28023.5	12190.1	14443.5	21862.8	51558	14860.8	7860.83	13751.8	23332.9	17297.1	15029.2	20930	14540.7	36606.4	150828	33513.7	30053.3	20973.4	72785	75052	61972.4	14949.5	11722.9
IGKV1-33			586.594	99.4095	47.4972	129.567	57.7904	81.4819	1236.26	135.349	175465	437.575	322.909	4.20821	311.156	1052.57	3016.99	43.5922	30.6373	30.6683	6.32968	1689.53	30855.4	5613.39	220.445	49.5893	979.535	13.678	104.833	192.515	1257.13	13526.9	3068.12	36.4521	51.9435	458.859
RPL38			12523.4	18862.3	35214	48341.6	18266.9	17364.2	23068.1	14212.8	17908.5	22056.3	13930.1	21422.2	21904.8	13924.6	9657.92	16456.2	36861.7	108579	53298.5	14494.9	13234.1	33490	6574.98	13176.3	8352.57	19557.4	25226.7	16900.5	12045.3	19309.1	19111	11751.2	13998.5	7528.66
ALDOA			35862.4	61973.7	12028.3	6295.72	43134	52640.7	16955.4	31054.4	25472.9	80864.6	61717.9	43152	29802	14787.8	36449.7	37143	42592.4	88954.9	66059.9	17457.2	19982.8	50048.6	45821.5	57686.3	28928.4	54123.1	74056.6	58892.7	55279.9	46269.9	43554.1	22382.7	40828.5	36844.3
HLA-DRB1			19900.1	14577.1	3578.62	8015.89	3620.53	6152.39	22900.1	16157.9	40366.8	22698.7	6075.78	4194.68	11703.2	15103.7	30325.9	22386	6074.24	8221.33	8385.56	46054.8	67996.3	18152	5961.9	5017.88	35976	122251	8314.72	5859.7	9510.32	39210.6	60701.1	3606.77	4287.27	4098.31
AQP1			6743.22	32409.5	3409.87	10628.3	6960.56	35929	19547	4960.26	171046	6918.65	3141.24	4211.09	5341.54	12272.1	2273.88	39567.6	3785.32	2321.97	1652.61	39267	8732.65	3006.02	2646.6	3926.46	3819.64	11294.5	8446.66	4089.94	2204.74	11503.5	14634	8944.77	1360.54	3936.4
RPL9			50158.3	78561.8	45318.4	71434.4	75542.5	98149.9	83534.4	39598.3	66557.7	69568.8	57015.3	37858.9	82429.2	57572.6	26569.8	51776	47549.4	43644.3	22157.5	54179.9	43619.4	24464.5	27973.4	35974	19973.1	42012	29023.3	21218.8	19740.4	28805.6	36602.6	44972.5	18317.4	25050.6
MIEN1			23078	27301.8	3373.68	4738.74	2929.5	1907.47	4249.11	3323.62	1628.74	32830.4	21398.1	4048.93	24966.8	25492.2	13429.3	2043.37	29167.6	154240	27564	1221.85	1224.79	15261.7	1691.65	2542.76	2769.19	1033.91	14116.6	4118.24	2588.88	10082	7059.14	681.634	1360.58	9073.96
IFI27			8976.08	12275.3	46114.4	35019.9	1900.39	3501.96	4756.47	25494.8	11427.7	7296.74	2066.69	50017.4	6097.42	11755.6	10674.1	7685.99	2821.07	122797	45797.2	8919.45	9421.54	13141.8	1572.01	7116.36	44890.9	6189.47	8975.56	10162.4	8935.96	20607.9	43329.2	2776.73	16271.9	29227.9
GABRE			1211.06	5521.16	13390.8	26260.3	2296.79	1160.16	3734.54	1471.94	5151.94	967.453	721.71	118.1	5371.65	5044.37	2242.65	8122.01	976.956	146466	97868.9	3215.99	1249.87	409.083	8259.26	8966.22	3038.62	137.289	68.7787	26.3372	10.932	140.963	155.031	7459.99	89.5526	158.416
LRP1			20159.4	27781.7	1159.96	3297.74	8891.22	7921.76	12255.7	14468.7	58492.6	19498.5	5775.81	7033.01	20051.9	7521.01	24903.1	67086	10471.8	9113.74	7405.74	33660	47941.5	12734.4	4702.21	13348.9	28965.6	66185.1	28395.8	7267.94	12148.6	23733.2	44685.9	121249	10791.4	11869.2
YWHAZ			55840.7	42827.2	89971.6	77931	40992.2	27703.5	39312.9	83512.6	19390.1	36205.6	56047.9	51365.4	22127	42315.1	64436.1	19432	80008.1	16422.4	40113.7	20004.3	16043.8	43938.9	35648.2	19947.7	31241.6	24601.1	46988.9	112477	80461	58544.8	40286.7	26661.9	37501.1	79297.4
MAGED2			33844.4	36501	13840.5	8670.54	20114.9	68451.9	46377.3	85590.3	13726.7	40761.1	51093.7	92606.7	16304.4	15800.7	33423.3	8832.82	23723.2	19436	28834.5	6649.05	11840.5	25082.1	13005.9	13781.7	8454.18	8476.26	54951.7	30839.9	47166.6	26238.9	23030.5	3897	36340.8	34111
CDH1			47962	34209.1	18443.7	10133.7	11830.2	27212.8	13985.9	22868.7	2778.43	7097.6	15406.3	96467.5	11526.4	36150.5	35017.3	1215	19625.7	16138.3	33591.9	513.865	235.272	11884.7	68080.2	36111.5	5504.83	119.856	50942.1	47407.7	41673.9	23653.8	14771.6	925.881	19321.1	60991
APP			91745	67990.5	53436.7	28673	28808.9	37430.7	37380.3	47627.9	63596	35807.8	76746.2	31995.6	27477.1	62396	55956.5	23000	104356	13318.7	57277.6	18685.7	21851	26410.1	33443.2	24674.7	32901.4	31748.4	35713.7	35082.1	28388.1	97602.6	98626.6	17537.9	34582.7	11832.7
HSPB1			40613.8	52828.5	1062.8	1393.57	43592.4	5595.61	8609.19	5766.73	15057.6	22679.9	2167.04	39606.3	7439.76	1241.76	31861	17283	31419.3	35112.3	8696.83	6711.86	7866.97	7431.97	13375.5	27842.7	5395.89	16349.3	27950.2	45904.7	24222.5	45410.3	40578.4	8818.85	11324	46448.4
COL5A2			51327.4	35054	4201.02	10509.2	15147.7	8038.01	22160.5	23575	21517.4	37840.2	42526.8	12355.8	71111	16417.6	31059.1	28712	14280.4	5733.83	8986.54	17871	70058.9	28709.7	9049.8	19651.3	36526.5	52435.7	68678.6	10023.7	17087.2	44323	73098.8	6372.04	7616.55	8261.37
HSPG2			10275.6	18896.2	1275.65	1643.94	9738.7	15854.4	10866	6491.96	129509	17424.3	3121.1	7137.3	23383.4	5499.01	15514.6	41640.4	11800	6783.32	3720	40179.2	32584.7	12211.2	12330.9	16051	19917.8	103004	31117.7	15981.3	11518.6	32122.2	35075.3	62406.1	8943.04	10582.7
HNRNPA2B1			71182.3	62984.4	79359.3	69470	101960	63204.7	79284.1	86291.8	39948.5	50079.5	70525.4	51907.4	37319.1	57954.7	56173.5	30091.7	39800.8	58292	65262	33220.5	29848.1	69579.8	41977.1	37694.3	40095.9	24064.5	33906.5	32540	29448.4	37569.4	29936.8	13509	24704.4	21375.5
ITGB4			5196.09	4776.22	2755.5	2257.72	4334.15	8034.29	2856.73	1604.21	14824	2575.9	1213.38	237.155	3428.39	2170.14	2825.35	2209.27	15432.7	35563.9	26655.5	3726.04	1014.74	108418	1393.16	2031.84	1614.07	264.069	84903.4	634.522	308.187	6629.5	5484.2	1031	1037.84	3054.02
HNRNPH1			43118.8	34366.4	76379.9	74648.9	65222	35033.2	56441.6	48512.9	32410.5	31517.9	61557.6	20943	25787.6	43130.5	26465.8	19618.1	5860.52	14748.4	20528.8	30226.1	25818.6	33408.7	21345.4	20410.2	21238.6	10334.8	8444.88	12769.7	10186.3	8697.46	6950.45	8650.72	6642.4	6482.42
CLU			13809.2	42877.5	5915.86	7700.55	13681.9	22477.8	23046.3	16351.5	74708.1	8720.65	10228.4	16087	14516.3	29092.9	1286.18	25765	9245.62	27120.1	25414.3	27756.8	20349.6	12598.8	20667.9	84028	4376.24	1200.66	16711.2	14936.7	28800.2	89302.2	64166.9	16218.7	9183.13	20733.8
SUMO2			7013	6648.26	26701.5	18899.4	10624.2	9011.62	10080	14424.7	7403.15	7486.13	9778.16	13129	6511.78	8797.34	7621.02	5504	16733.7	22787.4	64909.5	5523.9	6452.63	70283.2	5192.23	4935.56	9389.21	7279.77	103857	11525.8	9222.12	9515.03	8865.71	6160.36	13606.2	6343.76
XAF1			5051.97	6007.79	50895.7	98113.2	3479.08	4650.93	12421.4	12816.4	12840.4	5136.34	3265.23	1631.31	6064.26	17019.1	5485.9	7897.43	1041.6	21156.3	13992.3	11630.8	5456.54	8677.85	1587.98	2204.83	26746	3442.81	1847.56	1723.4	1336.32	3502.62	6822.42	1210.28	1572.75	3976.14
RPL17			31375.5	42165.5	79754.8	96949.9	49157.3	66536.3	47219.3	33334.2	63765.5	70331.9	72793.6	13573.4	68501.6	48520.5	20279.2	40540.3	49087.8	36305.2	12994.1	40040.6	39438.8	18848.6	19919.3	32377.3	22046.4	39709	38934	25050.3	25252.4	26264.6	31208.7	21666.2	9723.88	11100.7
AQP3			2256.07	1205.75	3804.06	3973.05	896.714	3596.97	4368.49	2787.18	1517.64	336.612	162.606	116.095	339.69	831.004	737.275	1814	3739.27	3781.43	8065.33	2024.55	1358.74	26249.8	78119.8	109618	578.326	1172.13	6176.63	80.6311	130.805	2484.48	1849.38	150.805	1163.26	5383.36
HERC6			1230.1	1284.94	87465.3	70927	295.635	1416.14	1874.95	12014.6	1114.69	514.166	362.007	1327.19	693.266	4616.97	1489.43	781	542.877	7354.17	10021.8	1253.51	997.31	2478.21	545.37	526.115	10034	957.375	2058.8	1837.34	1058.13	714.469	1576.35	368.999	315.804	6444.5
P4HB			45833.6	44168.5	36031.2	15440.9	27048.7	28189.2	23079.5	53762.7	24473.8	31191.4	19615.2	68258.6	72143.4	30840.8	35195.5	45514.9	56927	125930	68320.7	21138.7	38549.3	29890	54949.6	81413.4	38761.6	51236.7	55470.1	38631.3	27607.7	43440.8	58068.9	16143	23059.2	29476
ANXA2			81996.3	80114	62233	43663.8	26693	52038.2	21751.4	20446	54844.8	41747.1	47083.8	57309.7	66589	50103.7	31828.7	83179	38144.1	45860.2	35278.8	32564.4	43479.8	65790.5	48380.4	81796.5	49620.8	70291.2	45572.7	11802.1	10827	73720.3	78395.2	22697.5	14495	7017.95
KRT18			34491.3	41972.3	7833.53	9806.38	56969.3	28550.9	43755.5	57906.9	2795.34	35358.7	37699.5	30096	8495.52	15107.1	42000	2365.75	59861.5	57009.2	19287.1	427.589	258.727	36902.5	25988.6	65656.2	5396.97	663.897	49735.8	41976	40812.7	20269.5	14010.5	616.501	11174.6	21779.7
MLPH			49188.3	38804.3	418.087	767.375	68375.5	40154.8	69018.7	53288.8	3565.55	16840.1	12898.2	25744.1	19736.8	16634.7	27220	1374	5224.38	19437.2	8109.23	1232.57	783.068	22560.4	35347.7	55079.8	637.538	214.942	8697.78	12171.3	12667.9	4365.44	3579.27	537.257	3082.76	9517.52
ADAR			24739.4	16433.9	107574	63666.3	16193.6	21821.6	17804.9	40975.7	24544.7	10224	18446.2	26744.2	15322.7	39629.3	34625.1	12927	12826.1	22384.6	59069.7	21049.4	18188.9	30445.5	11064.2	10164.7	39981	16718.6	20524.6	35718	28701.8	11838.1	14004.1	8007.95	22705.6	29479.2
CPB1			6692.44	1750.08	120.366	171.874	128.638	317.339	1915.53	2089.69	48.4877	14.2295	17.2909	3920.23	25.8125	1546.07	4.17589	42	988.509	1	3.92631	16.7	33.2234	2.33578	2.77115	2.91299	5.73703	226.035	54.334	137500	89872.7	45.3784	24.6973	789.103	57.6477	622.715
MYOM2			50.9894	306.223	53.0492	98.2037	81.9683	140.726	121.873	47.4573	358.642	30.9405	10.7746	71.5808	252.846	119.199	19.526	202	54.8989	13.552	6.85262	151.894	36.7069	61.1103	98313.8	36528.6	23.5009	72.314	92.1123	26.3372	12.8005	122.187	155.032	154.061	39.4163	12.1304
RPS3			46731.5	57785.1	97961	63908.9	41470.3	67397.9	56998.2	32006.3	74703.4	49600.6	31153.8	18133.8	62961.3	44334.4	22019.4	45376	111932	38537.9	19875.3	51402.6	49066.6	49037.6	28422	43863.9	34230.2	41977.9	41491.5	20401	20166.1	40617.5	36277.4	20673	23716.8	11770.6
IFITM3			12944.5	33652.7	26275.8	27776.3	21558.7	21825	12888.9	9918.21	52339.1	31394.9	10486.9	15916.1	34331.2	25332.2	13078.1	35678.7	12706.4	119100	31374.2	18591.1	14385.8	16886.4	17888.8	42814.9	53171.8	44722.5	15876.3	21448	23044.8	58049.5	92446.9	10542.8	10691.2	20098.1
RPLP1			39896.5	54400.7	28068	35676.8	89054.5	57964.7	44068.1	28665.1	73165.8	80387.9	20599.9	32052.2	74801.8	26463.8	20727.4	61252	64001.2	63216.2	14869.6	49505.6	54226	28622.2	34233.1	59559	51663.1	53044.3	49771.7	47900.3	37040.8	55262.4	54743.3	22228.5	14925.4	16464.5
APOH			1	2.53765	1	1	3.24912	2.1178	1.84527	1	1	1	1	1	1	1	1	1	1	4.42327	8.60843	1	1	1	1.59038	3.86948	1.59213	1	1	1	1	1	1	1	1	1
CYP4Z1			785.754	1214.2	338.278	272.147	104053	8823.84	5813.89	29717.3	1299.49	2254.2	9128.49	42.3057	2634.84	903.164	817.732	15	146.334	2570.73	3135.08	16.7	6.22541	612.122	1994.72	725.066	5.73703	1	1885.47	61.3266	62.9527	1117.29	960.735	250.675	64.1589	128.205
RPL32			29930	50197	90704.8	79039	54738.1	61527.7	52108.2	18991.2	66024.8	54898	37575.5	24082.2	73935.1	53239.7	25348.7	47245.4	70942.7	36586.2	14256.6	46217.1	38816.7	39191.5	23462.1	41515.4	21892.9	41759.9	34852	22932.1	22791.3	39072.6	37052.5	27033.1	9689.24	15326.7
TMBIM6			62424.2	59637.2	33942.6	24297.9	35933	65302.1	41167.1	80574.9	34827.3	31380.1	50884.1	103409	24330.9	44233.2	35400.5	30167	44159.6	15662.5	30493.1	28672.6	25276.3	24079.3	62122.7	52535.5	33055.4	34493.2	41279.3	48731.6	41737.4	31915.8	31253.6	25623.1	37378	45626.4
SPARCL1			12438.8	38861.9	8643.24	18139.2	10712.5	36394.5	41480.7	13904.9	145646	9529.75	11153.8	6586.27	11234.8	26678.7	6666.67	35608	6609.39	1152.36	5100.98	43149.7	26349.2	9332.79	3711.55	4766.26	6291.78	24578.9	15559	8065.47	4686.78	17018.4	24525.6	27968.8	3288.52	5394.5
SELENOP			26687	26534.1	1325.29	7847.18	12123.9	24322.5	13483.6	20950.3	26389.1	6213.08	10153.1	12350.3	8930.57	13751.7	6042.36	15168.5	3113.5	5382.19	40616.3	22364.3	11506.8	2990.34	57924	18279.3	20234.1	13301.6	10428.5	3502.67	5791.53	7527.06	6987	43077.1	6844.66	24493.5
MYL6			80783.9	99520.4	50587.3	35226.9	65453.9	59999.1	44009.5	55756.3	67079.5	55715.3	59532.7	50964.5	78577.7	58870.2	36024.2	79666.5	43308	36879	28818.5	36702.2	44229	51225.5	39795.8	53327.2	49035.1	49553.7	38981.2	26189.4	21035.4	57901.3	77212.4	27847.7	15287.9	15507.9
STARD3			26690.6	20816.1	2631.91	2383	3739.61	4207.3	5024.42	4688.16	6055.68	37136.3	23182.3	3278.18	39338.6	28521.6	23972.1	5704	19330.5	133487	49013.8	5004.92	4896.33	39149.5	1978.78	3100.04	5406.55	3002.52	13810.1	2535.92	1936.28	6879.65	6361.72	953.02	1338.41	7161.05
RPL27A			51361.6	59337.4	43627.2	83747.6	47915.2	49546.6	56148.6	26260.7	61773.5	65434.3	32784.2	26949.1	70833.1	34581.7	25510.8	54995	116848	73861.4	19501.4	47187.2	58605.6	43178.3	23253.2	41626.7	30416.3	48109.4	27343.6	19313.9	17526.7	34607.5	39127.1	20609	10876	19807.3
IGSF3			5125.31	4752.34	5300.98	4817.19	7626.63	8276.11	4029.54	11550.6	973.015	1662.35	4083.51	10906.9	53848.9	85235.9	10187.7	292	4097.32	3076.23	4337.21	189.399	365.036	2803.48	4120.68	3288.47	3755.69	183.247	8962.23	3036.62	2004.14	6492.19	4234.9	380.939	5833.1	5084.43
HBB			343.785	19372.3	1129.42	511.575	92.0895	192.145	171.744	490.057	707.371	352.627	552.285	1804.82	1090.27	8184.46	960.12	155097	3727.72	480.257	326.406	844.435	12910.3	633.494	2049.62	153.082	1066.83	351.231	1996.58	108.381	602.826	279.219	4047.29	8400.91	1492.72	4658.29
APLP2			29621.7	28898	34624.1	26185.5	24095.3	95092.6	16859.8	19410.1	29646.7	13909.4	15717.8	51668.8	12537.5	18613.4	19694.1	44400	19631.8	11830.7	20568.9	16533.1	13643.7	12357.7	86042	48626.4	19948.6	44112.6	18811.2	15533.9	18343.9	23874.9	24754.7	21464.3	16408	30651
GC			1	1	1	1	4.37369	2.1178	1.84527	1.6278	1	1	1	1	1	1	1	1	1	1	1	1	1	1	1	1	1	1	1	1	1	1	1	3.17108	1	1
TNS1			8529.32	26026.5	3910.23	7534.8	7660.4	10849.3	15626.6	8843.57	58064.1	6409.67	6627.5	4220.99	8720.09	11022.6	7660.7	28365	6954.92	2582.14	3702.2	26441.5	12811	4705.64	3296.51	4357.83	10530.2	16530	8684.44	5002.08	3884.35	8470.45	13611.1	150099	4065.31	11700.7
LPL			5396.68	28369.9	327.869	3249.65	3876.24	1578.22	2748.11	4507.99	13546.9	3185.14	414.79	2214.26	1080.34	3609.97	2945.58	34858	2933.68	517.914	1492.83	14021	4187.42	584.07	271.395	197.081	587.8	9880.36	1351.02	283.329	339.282	1550.83	1537.37	149251	586.359	7337.55
RPL11			59117.8	70047.9	82153	72085.2	60188.1	77576.7	61564.3	32913.5	73877	46137.3	41144	29867.4	68554	58321.7	21022.2	53754	38913.1	40609	20182.6	51152.3	50485.4	40250.8	27211.1	39597	31379.7	42524.6	29979.2	16516	15702.6	28502.2	30368.9	32768.1	9012.55	10735.5
H19			6667.05	23703.1	504.142	4878.57	6041.58	9331.32	7761.39	3789.78	46188.7	15915.4	4098.5	4363.36	20313.7	1909.48	7219.27	110248	75191	9097.77	3330.56	26075.1	17219.6	3119.39	5593.68	7883.48	10604.8	62091.6	11980	6725.01	3398.56	14804.6	25098.3	24873.9	2002.26	4497.46
GLYATL2			4464.34	2921	7579.35	6095.16	192.176	92.66	124.409	643.869	146.431	212.673	262.958	40.3006	4416.38	4176.18	625.06	547	4873.07	38168.2	85579.1	9.7222	23.6434	1488.4	187.56	65.0851	249.102	39.0341	623.23	14.2719	9.85038	41848.1	22663.4	25.9674	42.6718	2.59006
MMP14			38325.4	16989.7	6189.29	4318.89	9036.85	10933.1	11210.1	14376.4	28115.3	27296.3	24342.9	13814	22308.6	10196.5	45477.1	23641	17397.8	6330.63	6678.85	14973.5	53142.5	22010	14164.2	31854.2	31709.5	40822.6	50778.3	12659.9	16646.6	56047.4	104847	5301.7	11240	5553.49
LGALS1			20159.4	35698.3	1937.23	4850.95	11274.7	9626.41	9827.18	7112.73	22928.7	45870.6	15134	49718.6	70015.5	6696.23	21426.1	51998	29946.6	30024.2	8613.14	17443.6	40246.2	13893.2	7479.37	16706.2	28343.9	33604.1	16956.8	14630.2	13258.9	39784.6	58760.2	18391.2	12615.8	4421.37
COL12A1			32083.9	14920.1	4634.76	6684.52	10595.5	3999.4	9892.31	19376.2	11476.7	35631.6	33176.5	35411.6	25684.3	9578.72	27501.6	18081	14775.1	9020.18	14277.9	10984	70560.5	38310.7	5319.16	24542.8	48040.4	35691.2	80246.5	13769.9	33248.9	41342.9	74751.7	4805.61	9416.23	5772.94
LGALS3BP			15198.7	24711.3	34358.1	13046.8	11080.3	11421.7	13793.2	40199.2	20428.6	12880.8	2926.85	53272.9	13354.2	8448.42	12740.2	23781.2	6788.42	100943	37574	14030.5	34423.9	17219.1	2651.08	5849.27	44633.9	24971.4	12046.5	40578.1	27095.5	19648.3	43372.3	13234.6	25706	32876.5
LRRC75A-AS1			10827.2	18230.4	37087.5	20662.3	12377.7	19759.5	14380.9	8860.67	16726.5	12069.1	11941.8	8511.75	19792.4	15705.6	6210.81	12978.4	35753.4	6235.58	4430.21	9515.59	8997.1	100759	4007	6814.9	10200.3	9839.78	11986.4	9310.22	7555.8	7192.08	6961.63	20323.3	5605.09	5965.31
RPL26			36664.7	42421.8	94035	55549.7	46806.2	76142.9	48697.1	27086.3	67192	32611.1	33819.1	24105.7	61009.5	48171.4	19259	40999.2	46311.1	15424.8	9410.65	41729.9	42379.3	33911.6	15517.1	23969.6	22881.3	41664.3	25199.2	19216.9	20124.7	28641.5	30336.6	25677.3	11111.7	18218
SDC1			22385.1	12152.3	12117.4	5066.84	10275	9825.39	5935.61	8854.86	4522.72	16822.7	12641.5	3034.36	13812.8	11927.7	21045	2311	16650.9	57434.3	70816.5	2889.79	19675.5	24419.8	10531.7	25421.7	10526.7	937.589	56904	13814.6	13464.4	62639.4	82172.9	295.182	10092.7	6986.14
RNF213			11167.4	9747.89	75070.1	68635.7	14510.1	12314.5	30635.3	48101.3	19616.1	20774.3	25957	19270.4	12674.3	29984.4	16942.4	14246	5692.67	75094.4	54392.5	30191.7	24773.3	22023.4	8689.73	9399.46	58325.2	24933.8	15364.9	29352.6	21940	9579.1	11274.5	9514.94	16663.4	32384
GPNMB			26309.7	15472	26024.1	12694.8	5110.45	4999.82	14337.6	10622.1	21078.1	13821.7	10027.7	2015.76	11433.3	10152.1	28951.4	55975	14406.4	10903	10433.3	31442.8	72801.3	8102.53	3651.92	4287.05	25499.3	48478.6	11018.9	5941.96	11390.5	18855	27906.4	7737.65	5066.08	5136.91
PGAP3			24283.2	20626.3	2936.58	2797.4	5567.02	5226.72	5709.08	6551.48	2554.76	44392.2	27247.9	5877.23	58264.2	51930.8	28172.2	1928.97	26563.4	88187.7	31641.6	1999.17	2169.48	26364.5	3891.02	4597.88	4608.34	1305.2	10408	2088.22	1604.76	6818.21	6063.52	618.673	844.854	5484.84
RPS27A			50660	50604.2	73742.1	55997.5	36610	73854.3	52228.3	37618.9	70340.9	29904.6	42202.3	23301.4	68683.1	60522.1	23343.2	38329	98678.4	29257.4	24256	50141.4	46868.5	38792.9	23446.2	29231.5	29327.4	42299.7	33313.7	22926.3	22009.9	34489.8	33941.3	21696.6	7290.96	13149.2
C1R			11161.7	20197.1	9764.06	16601.7	6399.9	15975.6	21328.9	14091.1	83416.9	17274.1	8478.6	1823.95	22166.6	17705.4	13240.9	40349.1	8777.86	11919.4	9838.28	30191.4	54602.7	13826.9	2918.77	11469.4	75093.7	48876.4	15652.3	3331.03	3573.2	18653.6	49990.3	14987.9	4022.98	4844.33
ITGB2			5502.97	1229.58	891.387	1944.05	1159.3	1233.47	3887.53	3600.81	6474.61	5514.65	922.647	562.437	3440	4186.29	9104.12	67525.7	2361	3573.75	1424.56	16864.8	25704.8	3181.17	2662.29	2990.76	13403.9	104519	2942.36	1480.21	3327.77	10972.7	10562	751.109	1828.7	3483.23
AGR2			58237.9	31147.6	69.0108	215.871	1737.33	26081.7	29926.8	62438.3	774.159	4741.35	8137.35	5138.14	1095.23	8656.95	58986.8	132	3990.48	9587.3	19562.8	161.488	14.9344	43233.7	2600.45	22043.4	31.7907	94.5005	28155.8	37923.5	61616.4	2417.92	2911.8	560.054	29542.4	13171.5
RPL6			65760.9	92922.2	48938.3	59092.7	49283.8	76664.5	62822.8	37303.1	65906.5	60548.4	52725	27146.4	75371.3	53482.8	24835.9	50507	85878.3	49977.3	23224.8	47741.1	45730.3	30481.6	35601	47828.6	25748	48195	56732.8	28464.3	27432.3	41389	37835.4	28830.8	22060.3	22047.2
IFITM1			6377.82	20615.7	47137.9	20318.1	7874.74	8338.08	7986.81	16611.9	16653.9	8547.49	4195.84	6876.07	4663.37	21383.8	4646.27	11054	2428.66	122609	52087.5	12521.9	5446.72	8342.95	3362.12	7145.13	32071	7578.38	5457.34	6433.15	7723.43	7379.56	13519.3	1787.13	3710.99	10038.6
RACK1			56739.5	67000	82905.7	70237.7	44848.5	65781.9	55719.6	36765.2	76049.3	95151	62621.5	38529.9	65645.6	44485.2	31750.9	62267.5	51739.5	49225.8	18603.4	49207.4	46776	56504.9	29753.6	42302.9	28937.4	49864.4	42950.8	34862	30826.2	38825.8	41296.7	25954.1	14051.5	19286.9
IGLC7			16.8696	4.0753	194.635	8.16238	11.1211	28.9451	567.501	34.9449	180.32	67.1817	7.5165	2.60411	5.96435	73.1702	140.308	31	19.6734	3.28218	9.19367	505.731	61580.3	7564.95	295.383	59.3462	1.59339	5.80453	51.8707	4.63533	2.97976	23.4739	102.855	9.81877	19.2905	812.927
PSMD3			7781.1	7649.27	7683.45	4228.85	4953.57	5424.59	6107.2	9654.72	5472.48	4953.72	4927.38	15394.8	3047.97	3146.33	45059.5	5321	65094.6	7533.34	4635.1	4007.1	4047.21	92149.7	4002.61	5465.46	5333.12	5829.72	68105.2	8324.87	7347.8	21959.8	16012.4	3416.12	6400.23	3880.75
LAPTM5			22100.2	6337.65	4198.93	11885.5	3251.55	3157.68	12320.8	13474.9	10497.3	17724.4	5151.54	2930.1	11346.5	12087.7	25081.5	65859	3505.39	9962.71	2804.99	30144.1	37009	9292.04	4247.61	6259.34	31222.8	73137.4	5787.74	3783.48	7015.42	21898.3	22730.5	2198.13	4278.87	6370.79
ORMDL3			71264.4	60729.7	4743.03	3357.08	4512.74	7112.47	8878.82	14493.8	5079.21	4432.89	4953.44	12008.5	3159.63	3856.83	35666.2	5105	55289.7	3756.33	3710.4	5878.89	5742.84	70227.9	4945.45	5044.6	2902.43	3178.43	31089.2	7987.04	7450.07	18032.3	14853.2	13787.4	3841.97	3212.92
RPL39			45250.9	56273.6	79728	81919.1	40173.8	48313.6	45013.1	27159.1	32972.2	39278.8	33526.4	26320.8	64203.2	39611.1	18618.6	32628	56751.7	40096.5	18345.5	25794.2	26923.1	34450.9	16747.8	25129.1	24803.5	23168.6	32148	11603	9887.83	22063.8	22375	21030	11680.1	11300
PLG			4.96741	15.738	4.47925	8.1707	11.1289	5.47122	17.9665	6.70781	47.2388	5.17775	2.30327	2.60411	4.72187	17.6856	8.42293	11.0161	1.96248	3.40161	6.36546	40.2768	13.434	10.5287	1.59038	1	7.5546	24.7713	5.84347	3.51111	1	2.75686	10.9002	22.7108	3.06638	8.11067
TPD52			35970	20230.7	24237.7	16420.5	8297.4	4974	15274	31633.6	1016.05	11763.3	24311.4	106033	2785.08	7197.42	3544.4	244.304	24905.7	1790.59	6674.73	785.125	794.573	8206.3	9805.9	5494.08	495.096	415.324	11528.6	33376.8	37461.2	8099.8	3715.31	473.625	8100.94	19904.5
IFI30			14356.7	5056.02	5931.13	10836.6	5316.24	4784.08	5131.76	8842.44	3153.8	11251.1	2702.03	3305.86	7464.59	7255.86	14414	74837.9	4577	16967.8	3602.7	11997.5	22643.5	8009.61	4438.31	6860.02	35135.8	41081	5915.14	3265.88	6134.29	20536.3	24293	672.95	1907.83	4300.54
RPL37A			53013.1	72012.1	69065.1	58165.4	43154.8	57858.4	46579.3	24343	54682.5	55712.6	37875.3	16270.4	64259	41526.2	26283.6	46164	78218.8	43064.7	18608.4	36696.1	35966.5	65658.8	22181.4	40718.7	25890.3	36274.4	47127.1	19529.9	15470.4	66529.3	49343.8	27437	9758.08	13104.7
GPRC5A			71958	34852.6	1113.46	1346.51	25447.6	7014.11	9194.98	22382.1	1038.31	5977.97	13073.5	32264.4	3874.22	8019.26	18646.6	3212	17134.1	16890.2	19887	197.25	187.373	16648.9	3517.91	10160.9	64.3576	50.1273	39660.4	15285.3	15116.4	4879.2	5362.49	504.691	5689.21	110477
ENO1		Yes	41063.7	42913.7	65401.1	26404.6	16140.7	28660	16041.6	19928.2	30405.5	27055.3	33163.1	22457.1	51417.3	24572	18000	42956.9	51968.4	63087.4	95909.3	21509	24548.9	28456.2	25271.2	58035.4	54171.8	67070.5	31465	14248.1	16036.5	36123.5	36581.9	10098.6	10196	8403.57
CES1			223.175	4801.54	93.9944	621.058	510.427	168.671	8898.27	1352.66	5454.67	821.231	799.907	106.47	591.537	1056.63	186.79	7479	885.52	422.062	1074.96	3891.1	2324.56	316.913	445.557	125.344	406.017	394.019	697.675	143.371	311.747	1001.22	1671.65	5173.61	142.294	1840.7
CP			255.94	586.768	1442.04	2694.05	387.607	339.679	598.44	253.184	3157.69	125.407	354.075	27.675	107.902	536.095	120.96	384.628	24712.1	13223.7	24542.6	429.3	44.8175	32.718	1235	1135.46	508.929	570.559	12.3458	7.24698	8.54706	2223.78	2352.54	342.773	33727.6	132.975
SRSF5			22521.6	23102.6	22343.2	30922	57908	68846.6	68164.9	43931.4	37039.9	15860.4	23931.7	8619.86	18741.8	28072.9	16885.6	21038	4478.46	8584.28	7262.92	26042.9	20997.6	23722.5	14336.7	15516.3	14506.4	8723.48	5471.07	4414.5	5685.89	4304	4379.05	5818.41	4064	3333.77
FLNB			15886.7	23203.1	38016.3	26281.3	23821.6	51145.7	17516.6	16091.8	35689.2	34017.6	46261.5	75468.9	12510.2	15176.4	39095.7	17291.6	44235.5	8609.98	10681.6	12168.5	8184.32	11345.2	31987.9	30939	22942.8	15858	22565.3	69710.1	68874.1	11011	11501.7	9947.75	17236.1	48913
TTR			1	1.76882	1	1	7.18509	2.1178	3.5358	3.51121	1	2.39258	1	7.01539	2.24062	1.97955	2.05863	3	6.77488	3.28218	1.58526	1	1.8709	1.66789	2.18076	1	2.18426	1	1	3.41306	3.95013	2.70686	2.97476	1	1	1
ACSL1			5247.51	26622.3	10487.2	12142.3	3235.8	1840.91	3970.37	6772.46	5347.82	5939.67	5743.88	1856.55	3717.91	7461.26	7908.97	17527	4351.41	5175.85	10329.1	10412.7	5251.66	12194.7	48722.8	26017.6	3125.67	7745.69	4548.84	2180	2019.87	3880.7	3186.29	89849.1	620.217	4782.32
LYZ			13967.1	3143.41	1696.53	2541.56	917.846	1427.64	7656.28	9725.54	2820.51	4979.65	2107.7	2530.27	3577.72	4799.07	16591.8	18596	4832.16	1741.66	554.305	29072.4	20245.5	6729.48	70234.5	7124.85	37754.7	107893	1655.11	1913.14	5163.38	17798.2	15770.7	1614.11	2367.71	7467.87
RPL37			60096.2	61783.8	47865.4	71435.5	56194.9	59970.1	65240.3	32620.3	61034.6	70505.3	48076.9	26077.7	66947.5	45259.1	25702.4	47879	61123.4	71695.6	18974.6	41162.9	39995.4	42082.2	26745.3	46016.9	24975.2	38932	49099.4	14145.2	13497.5	40820.6	37039.9	22042.9	14706.6	14944.4
LONRF2			391.393	1704.72	4121.21	3409.27	4254.09	3235.93	2689.79	4845.11	811.26	50342.9	92637.7	1289.1	195.778	662.196	2051.04	600	112.648	38.656	85.2779	147.533	168.213	936.717	61.2189	30.6513	28.83	13.678	439.894	3236.92	3081.92	125.601	133.309	538.343	475.017	527.311
HEBP2			9290.29	11544.9	43707.4	82402.1	8097.29	7955.29	7399.61	4514.27	5012.29	4856.94	5391.93	4243.46	4307.21	5397.95	3584.46	3272	10779.3	7608.52	5864.16	1837.02	2050.23	6931.72	5345.14	3896.8	2866.91	1836.12	6759.29	3513.77	3167.09	6356.24	5580.9	10423	3114.1	2328.85
RPL14			20075.3	31390.6	66288.7	83777.2	33031.1	40552.8	30276.7	13989.1	31315	33802.5	26138.8	30146.1	26349.4	20646.6	21002.1	28581	53129	20909.2	8400.12	23320.7	23129.5	28414.5	18077.9	27603.5	22798.5	24821.4	23352.4	23563.4	24453.6	23308.1	21914.9	18765.7	7050.05	13929.9
PSAP			20720.1	27389.9	3425.83	13701.7	18856.2	8772.2	21948.9	13219.1	37913.7	31576.2	6067.63	20248.7	32046.2	10555.3	12355.9	63315.5	17278.3	29907.5	9258.07	11025	43956.9	19406.4	2939.44	23003	9845.29	4687.69	14534.8	16144.6	2652.78	34946	49873.7	13490.2	4381.81	3338.8
KRT81			1050.2	2606.85	63187.3	39175.1	549.302	483.387	702.997	306.491	154.078	1934.71	1287.81	10.113	823.495	184.889	64.6364	280.021	69786.2	28699.1	10166.4	7.35482	49.2092	71.5314	485.873	292.614	182.464	20.017	64.7127	3.65057	123.292	26664.6	34534.1	23.6978	70.2833	2.93728
ABCC11			14001.4	8550.22	2259.28	1144.87	106.154	1162.6	29129.4	30506.6	103.758	184.135	153.494	33.1726	1399.29	4890.61	3451.17	34.0965	73.0331	3917.22	3186.44	309.191	29.7722	65282.6	66910.2	53695.8	28.3019	13.678	25415.2	252.684	1235.97	1805.01	1435.34	54.1915	139.689	12.1415
RPS11			47936.1	60999.6	55266	49454.2	56333.1	71122.5	61570.2	30621.4	85145	74870.4	41182.5	42183.4	73237.4	45313.3	34286.3	66463	78366.1	50490.8	21524	62733.7	64412.9	46879.7	36181.9	47293.9	37737.9	53213.8	48553.9	17440.3	18832.7	44152.4	44601	28980.6	9974.24	17598.2
S100A6			28072.8	44024.6	25072	74104	13274.8	15249	21262.8	7912.52	28471.4	28994.6	18319.2	26700.5	47361.7	13034.2	11707.3	42327	63990.5	39279.6	12604.6	15657.3	28506.5	16739.1	6354.07	12559.8	19923.2	21444.3	8605.56	2995.61	2711.18	21831.7	28905.7	7793.02	5954.21	5200.5
ACTN4			15859.1	19480.7	46716	21441.8	11784.7	15528.4	11618.2	11110.8	38796.6	17262.5	9588.81	15425.3	10440.5	7807.44	15828.1	24092.6	73231.6	57146.2	48137.6	15332.5	14639.3	13541.9	13081.5	17260.3	19230.3	25860.8	30274.7	25292.4	20533.6	28707.6	32061.8	12529.2	11082.6	15777.6
RBM39			20386.1	21008.5	33980.6	76675	36580.5	27629.7	52991.5	49261.6	14052	32736.5	39459.3	14434.7	21727.3	21870.2	23504.2	12162.4	4953.79	14400.1	12792.1	15102.1	12542.6	16202.2	13231.4	13588.4	11317.8	5391.29	8386.78	7918.41	7619.85	7925.33	6256.31	5280.98	6977.04	6527
SLC38A1			18083.7	21179.8	20334.9	16544	17626.8	14731.4	26790.8	43122.8	5542.23	14018.1	25588.2	4384.22	3212.97	10704.9	15949.8	1148	17610.6	3515.56	8559.86	7746.31	3886.96	13249.3	76017.1	44473.2	7813.52	3664.95	22601.3	6289.45	6111.7	9760.84	5313.11	824.926	1852.14	4831.62
PCMTD1			7583.52	5833.31	46185.2	77353.6	7176.81	4597.42	15935.1	15524	2632.11	4618.11	6102.93	4100.69	4175.7	5052.85	2129.9	1746	2265.72	2955.28	2398.23	2178.06	2585.83	3458.68	5980.38	4241.14	1852	1617.45	2148.81	2739.83	2916.7	3090.43	2364.8	5476.47	3131.6	5720.45
CTSZ			17840.1	13134.1	13405.4	21955.8	8838.39	10867.2	12263.3	14359.4	14481.8	18396.3	13487.3	10551.6	17823.8	15109.6	28114.5	76183	24577.9	18290.3	11428.8	29105.3	53785.3	13075.6	11038.8	18532.1	37337.1	66381.5	10633.4	10284.3	11820.2	27351.8	33046.7	5557.88	7666.65	5831.77
RPL5			42101.6	55061.4	58876.2	73149	51892.9	73732.1	53168.5	32788.4	57286.7	40157.4	40640.2	18944.4	56854.4	44913.4	27242.4	44722.4	75010.7	30883.9	14661	40636.7	39582.2	22339.3	29190.2	36580.5	27014.6	37467.1	27602.3	15741.9	17446.6	28339.9	28011	29421.2	18677.1	11106
TIMP2			27967.3	24286.6	12051.4	14483.2	10553.9	10558.7	22641.5	17204	46789.7	26742.7	27002.9	8368.41	21773.8	15960.8	29647.9	41477.5	34655.4	7017.36	6096.51	24809.6	60766.1	18602.4	4525.1	14231.7	25498.1	40261.1	42556.8	12409.6	13012.5	45373.6	77002.1	30136.4	18902.9	8644.59
SH3BGRL			30391.3	17475.6	5854.79	7573.68	11725.1	14687.8	37744.6	93327.7	5451.71	10178.7	17262.9	6671.28	5592.49	15458.6	5448.2	4033.99	7996.33	945.822	4324.33	3582.33	3771.13	8186.69	1090.25	1119.14	3311.59	6647.46	52013.9	3162.12	4482.24	9583.32	8050.13	4217.24	3757.97	4461.12
CALR			43760.4	45253.3	57645	29754.8	22602.3	24082	26666.2	48538.7	31149.8	29980.1	23986.5	64585.4	29006.5	30292.2	30197.5	49428	57903.3	45153.8	34965.6	21344	28296.1	39616.7	60670	71392.1	56972.1	48431.6	35275.7	25566.8	24379.2	47663.7	61745.6	12323	37798.6	18797.5
APOA2			1.79348	3.30647	5.85792	3.04639	4.93597	2.1178	1.84527	1.6278	1	1.69629	1	1	1	1.97955	3.11726	1	2.92496	1	2.17052	1.87222	6.2254	1	1	3.86949	2.18426	1	1	1	1	6.12058	1	3.17108	1	1
RPL18A			21012.4	29089.5	21572.9	11509.9	22515.9	27623.1	17119.3	9124.21	50287.5	48556.2	11316.7	22058.2	48014.4	12705.1	15839.2	36898	106541	21681.7	7337.82	38431	29947.8	32210.1	21143.7	31157.9	26041.6	47672.1	33720.4	18679.3	17314.3	32139.5	34099.3	19779.5	16393.3	12525.9
HRG			1	1	3.77595	3.04639	2.68684	3.23561	1	1	1	2.39258	1	1.40103	1	1	1	1	1	1	5.6821	1	1	1.66789	1	2.91299	1	1	1	2.20653	1	2.70686	2.97476	1	1	1
ACTA2			18282.4	41563.8	10974.3	14984.5	22638.1	26358.4	27530.6	7173.61	61585.8	22717.2	27252.5	8813.53	14390.8	19010.3	16941.8	41043.2	51009.9	4009.77	2769.24	11761.8	15767.5	18766.2	8955.2	29046	23689.5	22212.7	29011.7	10714.6	6938.03	63739.2	103257	4612.36	4963.79	2960.09
AHSG			1.79348	1.76882	10.0218	9.18557	2.12456	1	1	1.6278	1	1.69629	1	1	1	1.32652	1.52932	1	1	1	1	1	1	1	7.4942	1.95649	1	1	1	1	1	1	1	1	1	1
NORAD			36243.2	24018.3	37282.5	27792	19781.5	21324.2	29864.2	73703.6	18910.5	46073.8	86919	40971.8	12418.3	21817.5	33254	8292	15304.9	4777.6	18227.2	10946.4	15417.5	17451.7	17650.5	12094.9	10154.2	14309.5	37232.5	50401.2	47666.5	18268.9	17038.4	29020.4	46815.7	37772.3
DSP			12925.2	10504.7	59413.4	20970.4	18448.3	34941.3	9140.01	25901.6	7512.97	13289.7	44586.7	9326.05	11834.1	26038.4	16373.8	2133	77883	7970.37	25123.4	906.364	736.911	16378.4	16407.1	13072.5	20164.8	409.867	29275.8	27882.7	32845.7	17312	9519.38	1902.87	83651.9	29714.6
CYP3A4			5.76566	34.2377	10.5112	9.27023	7.18509	5.47122	11.9885	4.13901	4.26367	10.0518	10.1229	3.00513	4.76309	5.61067	2.58795	18	1.96248	1	2.17052	9.72219	2.7418	7.01103	2.18076	1	1.59213	4.46465	2.11113	13.0653	2.96675	1	1	24.6504	2.39109	7.36025
ITIH4			393.696	663.402	530.923	768.377	1647.27	1068.81	963.543	442.151	793.453	671.217	274.499	225.33	684.652	545.163	493.043	607.582	65.1672	615.63	219.532	883.514	486.473	151.674	1442.25	2475.92	703.448	167.508	21.1033	37.7571	24.3488	66.0367	127.844	28.1793	26.2871	19.0988
MUC6			201.751	689.867	180.743	332.516	331.621	1060.68	1991.6	505.752	1234.2	600.507	427.822	40.3006	143.672	254.377	7751.75	136	131213	665.114	602.064	103.05	176.922	3824.01	208.814	848.454	656.486	375.002	12124.4	101.142	32.468	13855.6	11662	340.774	1762.29	56.6521
HLA-DPA1			15926.2	10907.6	2996.95	9095.17	6283.37	9816.44	25671.8	21745.5	30475.8	17769.6	5480.63	2479.74	14021.3	16787.5	22557.8	22876.2	5146.07	7985.21	10219.8	39407.1	54447.2	15364.5	5215.25	3587.89	42233.4	97298.1	8551.75	4293.84	7393.78	25595.9	37944.2	2737.65	4560.83	10870.7
TACSTD2			23959.4	24220.5	3984.49	7013.99	57746.7	41616.9	17826.8	15892.5	2819.1	9023.54	11429.4	30237.6	12708.7	15361.6	20074.2	6266	4568.93	46927.2	21720.1	317.616	447.772	14139.6	19674.9	22875.6	10047.1	474.841	18294.6	7766.24	8159.09	70419.3	64303.3	767.392	3911.64	2190.52
LDHA			38635.2	53476.6	22681.4	22717	26315.7	23875	18234.3	29422.3	26899.2	37334.9	78572.4	20495.8	30712.7	19234.7	22048.6	27865.9	77739.4	30456.7	52996.9	12871.5	10652.1	25199.2	31357.4	35554.8	28495.4	35948.1	29013.6	17110.2	15579.8	82808.3	55665.2	16968	13284.5	16117.8
RPL28			17059.3	26906	10629.4	8953.97	23177.6	19800.7	16378	8626.36	35728.1	46024.4	9825.08	17260.4	33745.9	11087.2	15102.4	32730	56780.6	28323.9	5713.75	33148	28377.5	21963.3	15180.3	27717.3	20719	45775.1	46202.8	17755.1	16315.2	36903.4	38860.4	15337.5	10105.8	13926.8
PARP14			7065.37	6696.7	64250.5	66591.7	4914.21	5765.52	13969	19115.7	9935.92	6269.02	5341.82	7164.54	6217.75	18987.6	7814.24	7784	3419.73	29986.6	38147.2	11931.2	10964.7	15258.3	2343.64	2091.9	35249.8	6504.83	4178.83	9516.9	7819.82	4619.77	5765.33	2699.66	7009.68	9682.89
TPM4			44983.9	41620.5	24730.9	32321	35862.7	33627.8	30189.2	29046.6	53590.2	38126.4	44794	85354.7	43132.4	27312	30393	54325.5	67413.4	52102.9	43815.9	22999.9	41876.9	47229.2	30010.7	34117.3	43635.7	64551.5	44497.6	25879.9	30646.3	67970	78024.8	11122.6	19028.7	18268.8
ALDH3B2			5682.26	6165.39	1115.45	681.426	812.248	15989.7	6232.4	6756.65	878.902	1892.56	1276.84	3353.7	2900.66	1933.11	8725.3	110.037	12461.8	11229.8	12564.7	108.283	14.0635	23626	73370.2	42770.1	1840.63	26.3561	27122.4	4291.43	6080.5	5134.35	3402.48	236.563	2119.22	3791.54
CEACAM5			115728	37541.3	7.24589	23.5103	188.802	211.147	56.8061	673.935	16.5977	8.6592	47.7036	209.596	9.68435	27.7743	161.382	1	40.328	19.2619	7.1236	2.74444	1.8709	93.3959	32.1587	13.4344	1	2.58475	11.2092	144.212	47.5445	6785.12	5648.58	15.112	109.178	684.238
TRPS1		Yes	16933.9	13830.6	74322.3	40929.9	36023.6	18549.8	12485.6	32787.3	2801.29	11503.7	29568.4	6068.13	5691.73	12137.9	11489.3	925	15352.5	3795.12	11071.8	942.125	1282.09	11429.3	514.042	381.684	14298	2070.68	18963.4	12048.2	22203.6	5884.54	3950.54	2829.92	53927.6	9403.04
TUBB			35396	43415.3	84283.5	38485.9	17709.3	29419.7	21496.8	41361.5	34323.5	33819.2	30393.8	48388.1	48092	45151.5	39965	45630.6	88039	62544.8	45715.3	27515	36407.4	57549.1	61316.2	54946.1	56493.5	55473.3	65406.7	42844.9	43263.2	69024.8	62832	17487.4	29335.6	28807.6
LY6E			6463.12	8860.93	48598.3	19173.6	2042.08	3507.56	3805.54	20484.9	9624.69	10327	3389.51	1102.62	10808.1	9349.83	9776.39	10769	31740.8	83626.9	36456.4	9031.09	8880.71	20788.5	12333.5	24765.6	40847.2	8924.75	7565.55	5022.59	5989.87	34078.5	48333.9	1965.83	12932.9	6151.37
PKM			59452.7	48205.6	32162.5	20391.3	16443.2	57124.2	27282.8	41389.4	29630.4	50157.6	67934.9	31031.2	48330.6	34737.8	36129.4	42291	41256.8	56973.3	48016.5	23384.3	32427.2	30076.9	26811.4	44904.6	62992.8	79722	49291.7	45995.2	38202.2	46093.1	57433.1	6534.87	15527.7	17817.6
RPL36A			39472.8	48609	46245.1	77913.4	52554.6	42674.3	37886.3	18014.8	33147.1	37870	28458.6	14197.4	36831.3	28791.1	15030.4	25880.8	34206.6	30690.6	10869.3	21853.5	20854.7	23972.2	12675.3	22431.9	16034	20045.9	22963.4	7596.13	7443.29	17992.8	17341.4	11099.3	8221.52	7031.12
HPX			2010.1	2669.59	193.235	321.261	873.1	1051.74	1622.22	4428.88	400.194	3063.98	2687.05	38.6965	1139.89	1137.28	1165.5	213	149.222	907.025	359.181	107.411	126.41	639.505	2002.98	1122.97	73.2397	40.6189	62.1119	25.1306	76.72	1899.03	1851.35	25.9674	2606.14	1228.53
SOX4		Yes	12658.6	8552.63	17611	19690.4	5402.27	5726.4	5688.79	5970.76	3601.16	7196.47	7468.76	8605.02	6019.26	8738.58	8915.72	1423	31190.2	4563.08	6077.19	1633.8	2793.98	6529.65	11665.2	7126.88	5321.28	4406.61	19562.4	9760.64	7322.23	27087.2	24193.8	2299.09	16277.1	23351.1
ESR1		Yes	16139.6	9981.14	388.245	780.676	27142.9	58448.7	24788.4	30165.6	2246.28	6521.07	14655.7	24138.8	927.745	3267.8	7297.08	568	313.806	411.791	757.744	443.215	851.87	364.334	148.005	178.908	568.851	256.145	16076.8	42507	38214	895.395	316.963	2517.28	72532.1	10843.6
APOC1			14014.7	3529.88	898.319	3376.41	1853.71	1212.69	6085.2	3360.98	635.687	10338.1	874.184	785.405	7382.69	1504.58	12546.2	24651.9	1422.53	9057.81	808.656	6778.11	37225.8	4674.9	1572.59	1336.26	8617.62	4030.66	1235.31	1250.87	3044.27	11564.1	11607.7	1576.6	926.857	1109.15
TAT			81.4126	482.537	79.3569	123.787	1500.26	13432.2	709.135	44.3183	642.542	114.934	131.681	2902.83	9.68435	570.155	27.0887	15	75.111	45.5025	36.362	7.10554	5.3545	30.7211	143.719	154.492	25.8694	21.6018	46.6583	363.531	5460.39	112.573	76.041	192.055	50.8291	10131.3
IGLC3			2218.74	1203.2	1955.32	6056.2	1259.36	1167.73	23183.7	1015.27	53202.1	2030.46	541.719	75.3631	14207	12589.6	6266.98	248.496	416.665	986.291	108.411	19371.8	79067.6	13111.1	431.097	112.392	1152.61	2960.04	7809.64	1936.42	11284.9	36655.5	27367.3	307.188	654.453	5337.98
RPL15			40985.2	62795	59358.4	58406	51191.1	73336.8	52889.2	32432.1	71667.3	67571.1	58550.3	36857.3	71461.5	43259.2	39741.5	49713.8	114457	35251.2	19960.9	48145.2	44413.2	41675.7	33385	37520.2	30650	58421.5	53150.1	47400	49599.3	46645.1	47127.1	39299.7	23085.5	30862.5
MPV17L			150.968	433.079	546.475	424.604	1503.98	1282	2138.68	2296.24	274.444	1942.96	2668.8	282.922	371.946	847.005	196.954	266	221.408	619.471	732.576	61.1832	62.8339	1250.97	45970.3	29654.6	65.5419	190.044	4227.7	494.837	1091.43	41.8954	44.4448	345.117	1439.33	48.7019
DDX39B			36723.7	35489.7	49930.9	60582.9	51685.6	50392	50803.1	42781.2	37475.8	21386.8	22797	22428.4	37803.6	41711.4	29884.7	30391.8	12859.7	37541.1	26761.5	31631.6	27085.7	46467.4	32869.9	33823.6	26396	10751.8	11679.9	8162.81	8029.18	12901.3	10687.2	8481.94	7687.6	6338.01
HNRNPA1			59395.9	67001.9	93458.4	77242.7	53340.8	72050.7	60174.8	57563.3	40612.6	57862.9	58255.2	40441.5	47642.7	57075.3	42237.5	33282.4	56795.9	35632	25825	38558	35081.4	53407.5	34502.8	38678.7	44952.6	45597.2	47245.6	34450.2	29738.4	37235.9	33825.5	21559.9	20418.1	23084.4
ABRACL			2513.17	1834.65	76314.1	46211.6	1415.14	1655.35	1175.92	1225.84	777.127	1205.59	1093.14	1121.87	1438.88	2134.13	1152.79	1227	5819.2	2333.38	1415.58	977.01	1130.56	1763.57	11138.5	5722.75	1693.9	1592.1	1604.36	1068.78	1279.39	3759.51	2903.9	189.884	2169.23	816.702
GRB7			32619.4	20025.8	1023.94	1457.01	3780.09	3248.22	3692.28	2371.58	756.352	22714	16783.3	3038.37	48365.4	23824	22304.2	316	34462.6	71340.8	33403.1	274.877	72.4139	45344.9	1168.77	1760	2664.4	23.1865	11963.4	1398.17	1141.72	4655.61	3417.34	111.725	480.226	3693.12
TBC1D9			29550.3	18987.9	1840.76	2348.22	54541.1	20753	12253.1	46514.8	5505.13	6383.21	18785.7	61735.9	4664.5	7387.13	12331.4	2653	1559.26	1524.35	4568.39	3911.16	2149.51	3228.92	1406.11	616.026	1037.82	4240.21	9305.57	34345	26952.4	3989.93	2817.01	4362.7	11400.2	37695
CALM2			46682.4	40757.9	70498.4	52028.5	32895.6	31794.7	24340.4	30391	12837.3	34887.3	51305.1	25466.2	19224.5	31350.2	24709.4	14691	95431.8	15049.7	26729.9	12759.8	14030.3	37704.2	14780.6	11790.7	20794.2	16747.1	35383.7	21042.9	19206.3	33001.4	28976.7	16031.2	13427.8	13685.1
IGFBP7			19148.1	38830.9	10167.6	26316.7	13856.2	22126.7	23826	12108.3	81944	23378.8	15444.8	10982.8	11453.1	17012.5	16707.6	25991.1	13407.9	5603.43	5761.26	25785.4	18471	12673.6	7519.12	10696.5	16130.8	37119.3	28714.7	15021	8900.53	52260	95508.3	10352	6874.39	7556.73
PPDPF			3689.11	5017.58	1773.45	2328.78	6929.97	5784.52	4727.73	4044.04	4448.52	13878.1	2727.45	6337.63	6294.68	1921.24	13911.9	6042	7647.91	20876	6631.42	4110.03	4465.24	7311.08	13895	21402.5	5639.25	7536.51	24945.8	14578.3	14259.9	20693.3	17536.9	6433.92	11903.5	12774
LTF			11787.4	12640.5	479.852	4398.7	8183.3	1943.75	24397.1	3293.19	5472.49	4039.49	1047.53	31.077	14871.1	31723	227.547	3172	3408.18	52081.5	63445.7	1879.76	1195	101.852	7737.95	29833.1	14669.8	221.281	868.79	54.0874	33.4514	6690.18	7319.47	1851.85	93.4597	121.845
RAD21			49955.4	31311.3	67051.8	37051.3	12945	12406.5	16990.4	46572.5	5642.55	6410.27	11281.7	22337.8	3905.06	9924.75	15127.2	3144.49	28810	4329.66	17523.1	5643.55	3682.34	12223.9	6833.98	3508.64	12477.6	6827.2	11145.9	48057.1	38074.3	13243.1	8919.47	10735.9	15043.1	20536
PSMB3			3753.38	5275.14	6472.44	6248.64	5644.06	4850.03	5742.04	6967.06	3875.7	61880.4	43570.8	9849.81	4129.79	3271.06	21309.1	4899	38487.7	50646	20235.8	3057.26	3615.24	34820.9	3285.3	5446.32	4865.93	4823.4	14226.7	5094.98	3863.7	3848.27	4511.36	1601.09	2284.48	11921.7
KRT15			4222.33	8887.07	30597.5	64784.7	9413.01	3620.45	16151.5	2472.65	9374.75	2862.06	4229.48	784.205	34980.3	28276	3707.26	1328	25783.9	6017.97	3201.8	4.48888	345.006	499.915	5845.78	6133.09	1286.51	2.58475	213.225	197.665	222.26	2522.03	2183.11	1439.34	24253.3	123.435
MAT1A			50.9894	17.9141	8.63387	20.4407	11.6833	32.2985	26.358	12.9282	66.2957	16.3184	29.672	1424.24	23.3311	36.2638	2.05863	21	23.1371	11.2698	6.85262	1	1	5.00735	5.72305	1.95649	114.097	487.519	2.11113	1761.33	307.813	21.4824	34.571	3.17108	90.8549	112.304
ANPEP			3297.13	4747.73	1192.58	1436.54	2315.35	2662.5	1781.13	1212.65	3892.02	3328.58	1375.3	78432.7	3144.74	2763	4349.85	16368	7291.79	2704.24	720.286	3647.75	3694.49	1118.38	1790.45	2402.76	8727.81	13298.7	854.345	7255.88	3131.08	2349.64	3196.17	1275.43	1287.61	446.217
LMNA			18168.5	20802.3	9011.04	8915.09	83329.9	13380	8312.5	6998.47	36562	16883.3	7889.74	11038	17338.7	9164.02	16712	33827	35356.7	30973.5	19096.3	11613.7	20011.7	21506.5	11013.4	20534.1	17368.2	24010	28041.4	15558	15822.5	30658	33694.4	9385.5	6848.21	6370.79
CTNNB1			21112.4	15771.9	92492.9	36982.4	15907.4	28997.9	19060.1	18198.5	26154.9	10988.5	24552.1	19238.2	15660.1	21618.3	17842.6	13656	21912.8	3523.54	10795	13019.7	14913.4	15087.3	15014.4	12145.6	18586.8	13514.2	21273.5	17614	18285.9	13428.9	17392.8	9056.57	13211.6	9573.18
ISG15			1422.13	2558.11	2876.89	2506.81	415.401	337.459	355.167	1401	1177.81	2553.6	94.8357	6065.7	876.879	1328.94	3019.16	2747	3039.55	87847.7	21718.9	1574.48	1762.83	4135.92	374.121	3094.31	44597.2	2116.65	4188.83	8335.73	7178.66	4870.68	11780.5	286.497	2136.68	4710.77
LINC00993			636.58	2301.32	1.69399	85.9253	60448.5	32703.5	940.936	911.94	978.95	3820.16	2616.02	2.20308	4511.9	3841.81	1630.23	176	1	3424.27	580.41	34.1443	5.3545	3016.53	323.939	659.069	2.18426	7.33901	771.01	1126.69	434.668	931.239	548.01	17.2831	4.25561	296.751
TAGLN			22665.3	34130.6	10038.3	9521.26	30849.9	27831.9	23763.8	8881.58	54776.4	40348.3	29069.4	9647.88	28745.2	14527.9	17481.5	48842.2	28492.1	8341.14	3208.74	11731.5	25845.3	21776.2	11907.8	32257.3	28689.1	24939.8	28664.6	9467.19	7344.87	47183.9	95247.6	6384.09	3815.45	3665.72
STAT1		Yes	10496.2	9049.86	75373.8	39075.1	3874.5	4968.85	10676.2	23298.4	5842.74	7994.22	7983.52	8417.2	4728.33	28480.6	12067.5	5014	10367.5	8092.75	35919.9	12352.4	8790.4	17966.7	4052.05	3095.49	44151	28113.2	12217.6	14649.3	16549.9	15030.1	15126	5282.44	13409.4	34459.9
PYGB			9030.87	7411.7	55726.2	36220.2	5164.99	6866.55	8131.61	10238.5	6857.04	5374.98	3691.22	10525.9	5719.02	5711.1	5493.19	6081	14140.8	23118.4	17863.2	4576.67	6699.1	4362.34	66112	49427.9	4139.98	5398.67	5578.85	5757.37	3809.62	3882.41	4967.54	6800.83	5513.4	6510.72
PECAM1			9596.6	29751.5	4763.84	14614.3	5531.6	24007	18255.3	6349.96	107899	6876.88	3456.63	3317.09	8526.55	13458.7	6082.28	31941	4696.95	4576.77	4978.07	41156.7	19417.8	3934.89	5418.93	4598.87	10446.1	39708.5	6308.86	7211.24	4851.99	12944.1	15019.1	15607.8	2673.86	8954.65
TIMP1			12603.1	37530.4	6716.03	15015.4	13445.2	18064.7	10806	7840.34	19408.6	30760.4	6562.99	11541.3	42977.3	7595.76	9599.08	39144	15155.3	21531	6575.82	10673.5	10218.4	10203.7	11497.5	30804.9	18065.7	92889.7	9690.01	3674.89	2944.24	22942.9	46518.5	1908.29	7255.81	3890.29
MDK			4828.54	5667.24	6427.34	4035.47	3604.66	9762.78	4962.71	5341.07	8541.37	4646.65	1756.51	17175.8	9179.13	4509.21	8401.23	3628	2795.08	21887.1	24986.4	3818.7	14733.2	4145.27	2392.04	6217.26	16334.9	4390.77	8307.78	10190.2	6703.69	84275.6	82881.8	880.288	4604.43	33535.4
RPS23			49566.7	57091.8	31635.4	31622.7	36789.4	51443.7	57810.6	36791	52430.1	68732.2	63826.9	29690.5	57656.4	44231.6	26143.2	36989	42843.6	25361.4	10630.4	42009.8	37237.1	31574.3	19135.7	28092.5	21888.1	37027.1	28222.3	18038.8	17289	27925	31698	25149.7	7207.37	11598.9
IER2			4000.74	8428.47	3398.03	6776.61	84891.1	3376.77	5402.12	2399.2	11392.2	3631.68	2487.64	2796.37	3145.98	2887.36	7185.93	4359.3	9680.5	4448.43	1982.13	5272.07	3791.94	3875.67	4806.14	6952.97	8807.2	3636.76	4258.7	2344.66	2521.1	4568.82	4233.1	1512.07	2618.81	1578.34
CYR61			14714.5	10177.9	5340.55	15208.8	84181	1750.36	12423.8	1949.07	9615.94	16965.4	3065	3013.91	6749.99	2415.91	5791.16	14561	3518.87	2179.34	2408.18	787.742	2206.99	3230.26	4620.14	7740	6480.05	19564.7	3767.72	1436.77	1102.38	6548.52	10394.2	1987.54	922.991	642.353
CANX			51480.6	41649.7	71919.7	39937.3	23659	28992.4	27938.7	67097.9	25442.7	29511.2	52244.7	53844.4	17780.4	39342	22544.5	12213	26354.7	11666.4	43922.6	15716.7	15523.5	31321.1	41051.4	20057.7	17147.3	27930.7	39610.7	67564.4	53020.5	32434.7	32568.8	20611.1	23903.7	41501.6
RPS14			41070.8	52509.4	58378.6	34240.2	42335.1	52929.1	44724	28334.9	51885.8	72535.8	45444.9	26147.5	50737.5	24680.7	13937.3	38415	38810.1	31027.2	11101.1	33024.1	32692	27480.7	13766.3	22044.4	17303.6	32214.3	28088	22964.9	18501.2	24207.7	26419.5	19855.6	7917.97	11870.8
DBI			19634.2	17487.9	45665.5	23496.7	9435.51	12633.3	6523.07	9367.16	4279.34	6062.21	5713.9	5612.55	7665.56	12817.4	6544.92	15713	8722.99	6776.79	6161.47	4408.33	5746.33	12379.7	92776.1	38117.3	5738.13	8038.87	9103.35	3314.14	3170.42	11756.1	7120.03	6966.92	3638.81	5121
CIRBP			29495.5	33030.5	8398.25	11850.7	69157.7	55058.4	34129.5	32098	35343.7	23822.5	18490.5	8492.31	35527.4	32196.5	13085.7	21187	9074.31	8495.27	4561.95	29680	29558.5	18181	23632.8	23961.2	14402.2	11127.5	13853.4	8440.7	10326.4	7768.92	7325.41	12413.1	4624.62	3798.07
NOTCH2			12129.9	10454	21535	11611.1	10337.5	16724.4	10201.3	15551.8	11078.2	5719.83	9070.15	8488.99	31414.1	76586	13771.1	7450.77	6598.03	2513.03	9185.43	10770.8	10464.1	5289.72	13301	6881.24	13502.2	15341.8	10997.2	5532.06	9838.42	9695.63	9309	17695.8	10490.1	7264.56
SERF2			42554.6	59475.6	18038.8	22368.5	30888.3	22847.8	23714.4	16343.3	26654.8	47672.6	19059.2	22177.8	48946.6	23474.4	23008.3	40077.5	21506.7	70477.6	17525	18222.3	25679.4	50136.2	25919.2	36233.4	18936.3	24580.9	23944.4	44807.6	36368	42002.8	40468.2	9612.52	9372.47	18804.2
LUC7L3			40413.9	35594.5	27222.7	64719.3	28650.9	21262.7	53060.1	35134	12503.6	13260.5	14124.6	18636.8	18519.8	18986.5	25121	10919	4470.75	18421.6	15583	15429.7	12967.8	46769.5	6482.8	8389.45	10794.9	7359.01	9592.24	8955.88	6168.73	17069.6	22803.6	3971.91	3652.49	3732.16
RPS25			21023.4	27396.5	63929.7	67305.9	34999	49427	39033.7	17876.7	48671.5	25266.6	19831.6	13135.4	40200.9	29608.4	14430.6	36564.9	48467.7	27722.6	13699.6	37850.9	37951.3	24292.2	19573.9	27591.1	20908.5	30813.3	16354.5	8501.01	7664.44	22316.1	22351.4	27685.5	6635.21	10579.6
IFIT1			2644.09	5526.54	67068	45089.2	765.702	934.367	2265.47	16684.2	1612.57	1062.84	740.606	5580.09	870.676	14187.5	3085.85	1679	2255.13	21049.5	28970.3	1809.11	2263.6	5451	312.131	844.628	25497.5	1069.12	4178.83	9209.26	5054.57	2822.44	7430.06	1163.61	6215.31	6187.94
HECA			4477.82	3193.16	50620.5	62789.5	4378.92	2576.38	4277.96	2885.75	2832.13	2630.89	2365.14	1490.8	1871.86	3644.27	1663.57	1362	2988.54	1114.7	1911.85	3049.32	2387.2	1989.32	1258.51	766.196	2083.43	3431.17	2317.7	2071.41	2007.09	2655.17	2469.41	3874.21	2466.14	1991.76
PLEC			15010.5	16423.1	5303.07	4756.82	14218.7	11346.7	14030.7	16767.7	56131.8	23296.2	5066.18	5051.12	19085.1	7392.03	21419.3	24405.7	55847.1	52528.8	23780.7	35276.2	27725.2	32375.3	15906.9	34610.1	21410	48758.8	48471.1	34157.7	31347.2	51740.8	51369.6	11810.2	21714	43483.4
CD164			58447.2	27461	71973.9	46165.6	35252.5	14771.8	23119	29448.1	6874.37	13063.5	23910.4	9940.14	5939.86	26169.2	10005.6	8071.14	22734.7	2887.94	10629.1	5772.11	4163.21	16565.4	8780.7	5036.63	7928.2	8656.93	19706.6	13012.2	14113.4	19146.2	13249.1	26801.2	33552.8	18465
SCP2			7635.37	7998.87	5287.67	3982.56	7090.4	9229	4894.48	7977.93	4749.95	3918.4	6041.11	12238.6	3829.65	5751.45	4430.92	3631.39	20200.5	3413.07	5726.4	3248.77	3414.12	11511.8	78665.2	25877.9	3350.54	5091.67	8155.31	7760.96	7254.83	17208.7	11928.4	10090.6	4510.79	2966.46
ACADVL			17298.9	31738.9	21751.3	31876.7	63292.5	51954.4	28044.4	19097.5	36458.2	25836.9	15977.8	21470.3	34675.1	22770.9	13186.2	50459	5637.29	20692.4	6534.87	20117.9	17761.3	15225.6	18531.3	25960.3	14620.1	8942.17	6498.86	5805.63	6937.73	7845.73	7858.59	12129.8	3706.53	6882.79
RPL21			31161.1	34613.7	42929.7	38501.2	46042.3	69985.1	40219.6	30997.2	22681.3	34374.6	46299.7	24007.4	76597	50090.2	17280.2	30552.5	25777.2	19301.2	14582.3	46408.1	45698.1	26825.2	17652.1	21587.4	22563.4	30786.7	20147.8	13434.2	12501.8	16424	18440.4	19156.5	6957.28	9755.46
IGLV6-57			38.2937	18.683	214.748	1282.04	17.8684	75.8929	524.22	58.7577	383.87	168.806	90.9259	1.80205	102.731	246.867	92.5715	7	13.5122	7.84654	14.461	1153.2	89429.5	13411.6	487.475	119.605	56.068	7.33901	269.892	56.5005	262.578	960.256	579.606	7.51325	29.6494	341.273
CD68			8518.15	1596.55	1601.08	1982.83	85.9836	1032.05	2722.06	5165.41	5300.81	5185.7	1800.36	857.955	4916.47	4535.33	12892.6	70660.2	2066.02	3605.15	1721.48	17215.7	26198	3563.73	1571.18	2591.78	23881.7	44273.8	2958.87	2211.74	5274.76	8615.73	11663	2226.63	2615.51	3803.2
S100A7			1408.64	2205.99	375.058	322.284	10.5588	31.1807	6.07159	4.76681	9.90395	1	70.7245	1	14.6468	13.0811	21.6433	63	150.072	36426.4	66070.1	1.87222	22.7725	45.6972	68.2108	630.134	427.912	5.75426	107.641	2.20653	1	14998.6	9947.64	2.08554	2.30224	1
FBLN1			6269.51	7683.1	850.439	5519.1	5282.51	3325.36	9006.47	4964.39	41540.7	8964.36	3175.12	3938.68	8818.1	4417.12	13119	11057	11895.3	7202.41	9915.31	13026.7	64273.5	9240.65	973.361	7089.57	21135.9	13931	15645.6	8061.68	5936.56	19556.2	57745.1	6279.66	4345.28	7731.4
C1QB			6006.87	2961.75	876.81	3245.56	583.521	1518.98	2374.5	3236.69	6144.73	7757.71	1010.39	1665.26	4490.81	3011.81	11469.2	49457	2056.86	4170.54	1960.46	10232.2	22705.4	5929.88	1785.13	1655.74	48596.4	52587.9	2742.15	2227.05	3727.02	11583.8	18715.9	1907.21	1472.54	4039.76
SERPING1			9426.77	18848.7	12392.9	15754.1	7981.46	11676.5	18518.3	9271.11	62215.9	20194.2	8532.89	2889.99	13417.1	13121.8	14194.1	33913	7717.21	10651.9	6196.58	23114.8	48845.5	12166	4737.63	9630.03	41133.2	26490.1	14692.3	4713.72	4873.62	24863.1	55209.5	19743.7	3783.37	5141.67
MFGE8			7114.57	8827.88	79920	24076.8	4281.65	5640.33	9369.92	2292.48	16890.3	7452.71	5208.88	2744.82	9248.6	7733.55	4401.73	8468	8759.57	1235.66	1734.54	8400.48	9249.1	2916.35	2369.61	4530.96	5988.01	6301.98	6002.19	3335.85	2113.29	9322.17	17833.1	3286.93	1604.07	1452.73
YBX1		Yes	13916.6	18765.1	29636.4	15769.5	7535	11480.9	13062	10770.3	24734.7	13837	8895.86	11377.3	19930.3	12263.6	17284.7	36773	104028	14087.8	11226.9	17171.5	18087.9	19108	18196	20029	23504.3	46673.6	24785.8	18043.5	17357.6	29671.4	30252.4	23009	14231.9	24624.8
HLA-DPB1			9713.98	6249.24	1718.62	4760.91	4241.04	6822.96	18867	10590.8	21897.8	14332.1	3814.36	2621.07	14261.9	9918.24	14778.4	17259.6	4310.72	4405.61	2902.32	37188.7	47319.9	9123.05	4774.13	3362.08	24688.2	73605.5	5664.98	3325.04	5361.92	21560.2	32680.7	1505.25	2903.48	6214.48
SPTBN1			16959.2	28456	16298.8	14097.5	12988.1	16774.4	18279.4	12227.9	55495.3	7285.34	6284.15	12544.1	8162.28	13711.4	6251.09	28206.2	18848.2	4558.81	10018.5	32139.9	9883.17	7659.12	4984.24	4462.08	7443.3	17922.4	13790.7	19489.7	14360.7	13332	13756.9	93944.7	7299.32	16117.9
CFH			3787.02	6807.54	1786.78	6668.69	1920.79	8139.81	5361.09	2288.83	31962.6	5362.99	2548.3	1059.79	3873.17	3925.41	3231.94	5038.9	1566	1275.6	2922.01	7375.21	6400.38	3832.7	1001.11	1983.81	11728.6	7160.92	3090.98	1235.24	1288.23	4282.12	8521.61	3177.28	805.134	1489.94
GUSB			5372.08	5305.89	5189.94	7198.17	12751.3	8980.32	7161.24	11345.4	5192.46	5207.17	4078.95	15035.9	5975.84	5971.68	4553.64	15328	2477.46	8678.99	5633.56	4696.16	5775.07	3556.19	77157.1	55104.7	6718.11	7468.24	2797.7	10187.7	7075.41	8062.51	8879.53	1775.86	2561.21	3802.85
CDK5RAP3			25550.3	25544.4	21151	32187.8	62202.5	33409.8	44554.5	32203.2	15139.2	22826.2	19679.1	29324	23297.4	16682.5	10661	12712.9	2049.03	44881.2	16009.7	16512.9	19371.1	8844.57	13425.1	21010.4	13297.6	2898.66	2184.36	4947.78	4700.55	1451.06	2015.26	1622.8	1734.29	1247.61
FXYD3			38675.3	30148.1	52349.2	54618.2	9830.24	10165.2	11816.1	9034.44	989.338	5466.89	5403.72	26777.1	7443.49	11045.4	7867.15	400	5472.7	16060.7	10158.8	76.8831	52.3832	14368.7	6440.3	8387.55	2080.56	32.6951	5468.85	5149.27	4334.74	4457.61	3997.93	234.391	1385.93	9878.48
GRIA2			467.567	66.35	1133.59	1820.24	41.4843	136.254	412.644	250.865	14.3559	5.87404	8.16801	81947.7	13.4062	116.26	2.05863	2	3.88744	4.42327	1	1	2.7418	2.33578	5.72305	1	2.18426	2.58475	8.77788	371.406	45.2519	1	1	9.68433	1.65112	2.59006
PTPRF			28869.5	26262.5	25707.7	13543.1	29003.5	38119.3	9798.47	24509.7	11815.2	21037.3	29557.9	30194.7	19747.9	21530.8	24291.8	7889	97614.8	32464.9	39977.4	4581.9	3100.54	30845.6	27157.4	28021.5	22272.7	2596.83	47764.9	23575.4	24105.5	13993.8	10838.5	34414.8	29879.7	47736.2
MEG3			7740.62	22708.2	1450.74	4773.19	10102.9	4687.95	15311.3	5153.99	20652.2	10141.8	6073.61	487.044	60195.9	9461.49	10216.3	43188	104.948	10136.2	2485.44	22376.9	45133.7	10011.4	5261.3	6470.74	17114.1	2672.89	522.909	361.139	153.423	1349.67	2536.6	1416.29	220.428	276.081
HNRNPU			37793	35462	73050.3	66958.7	55956.5	39494.1	32983.2	38255.8	21701	25251.3	37889.9	30853.3	19575.5	32603.7	29885.2	16534.1	40583.3	16874.9	28690.1	18377.8	17574.9	34844.8	20620.6	18827.7	27091.3	20828	31243.6	18292.2	17571.6	28998	25021.8	16550.5	23460	23583.7
CTSK			15984.9	9550.6	2221.76	5277.63	6008.41	6603.87	13160.9	11536.2	34150.7	13802.9	12991.4	2062.68	14485.3	10104.1	35956.9	13778	5644.98	2662.02	3324.7	14514.8	65523.2	12336.3	2393.22	10126.4	15890.2	21334.9	19799	4964.68	5407.6	19880.9	44828.1	5399.39	3471.48	3317.88
FUS			27858	25910	20241.3	21179.1	64474.9	38203.3	51601.9	56053.3	29339.1	25661.5	34200	18680.8	25994.7	34347.8	27214.8	22228	4470.36	19492	18329	28102.7	25028.7	32669.1	24496.1	24798.8	21807.7	15016.7	16062.6	13043.6	13859.6	12078.7	12050.4	5975.59	7792.29	8633.46
VTCN1			15741.3	26548.6	29206.8	20227.5	33533.2	25364	1619.68	8524.63	1388.53	1321.87	8964.25	662.291	41864.6	43400.4	577.424	526.001	15882.9	10472.8	22895.9	8.84998	12.3217	1282.02	581.345	245.863	1268.16	4.16951	1115.46	14.2719	279.295	2638.1	2645.21	439.558	2423.83	218.839
HBA2			57.831	5094.1	106.175	40.6202	97.8973	79.0782	30.3969	93.4433	774.63	484.642	29.7031	347.456	1176.02	604.154	666.23	110104	3516.08	860.077	142.887	671.252	6718.94	296.429	1443.88	336.803	633.741	446.459	2055.3	106.51	501.583	484.688	4514.66	9333.78	631.214	4033.82
RPS17			36787.7	46145.1	55456.9	47334.1	43072.9	56770.9	45197.4	31998.1	55679.6	42130.8	36132.3	12156.1	62426.6	40394.3	21904.1	39690	34326.8	31400.4	13421.1	37207.2	36700.8	46911.1	20617.7	36371.7	19448.9	34894.1	27368	18006	15124.3	32095.2	29855.5	20783.7	12473.9	11191.8
PDIA3			42774.2	40513.9	63363.9	38632	21779.2	29739.2	24077.9	40502.3	20260.1	24040.1	26263.1	40012	31408.3	37502.5	31555.6	25699.4	32458.7	43507.5	39936.6	15061.5	21231.9	49313.9	61799.6	66507.3	34390.5	33527.4	33433.2	66744.2	57462.3	44595.9	49203.5	8927.47	18265.6	35082.8
IL17RB			2109.29	2392.71	8581.35	5568.97	3485.46	7354.93	932.483	531.492	509.432	966.756	988.882	74876.2	1138.65	1489.15	749.451	145	377.595	432.332	533.003	129.216	222.209	141.258	578.984	882.888	1032.49	62.8054	153.224	803.078	530.65	106.825	108.451	98.6987	377.317	563.882
HSP90B1			70864.8	64985.4	59226	43960.6	24107.4	43321.5	28648.5	46148.2	36776.1	29429.6	39988.9	70129.5	46196.7	44638.3	30049.8	32250.6	41765	51377.4	61818.3	27176.7	41015.3	45587	64054.2	90822.8	43370.2	33664.8	34780.7	50706.3	51638	38922.9	52790	17887.1	29495.9	28421
RPLP2			28718.7	43807.1	19164.1	22814.2	34294	25080.1	25359.8	13359.4	41094.2	49558.1	14852.5	18286.2	47587.5	14998.5	14068	38395	70815.5	52790	15729.9	32914.2	30190.7	23003.2	14294.7	28598.3	16976.2	34463	18989	15105.6	13530.3	27295.4	28384.3	39674.3	6167.13	14101.7
NPM1			34113.1	41318.5	69745.5	68433.2	23279.3	32029	29295.1	29382	20459	36312.2	42717.8	26751.6	29268.7	27460.8	23929.8	20234.2	38193.4	17287.6	20418.5	17627.7	20362.5	33252.3	24698.6	22993.4	21639.6	21538.9	20200.1	35365.6	36740	27888.4	23754.3	13150.5	13403.5	15889.4
CD44			38389.7	43977	17361.1	24513.8	25460	39173.4	14351.9	8870.58	14913.8	35556.4	60480.7	43663.6	8215.16	18771.1	9558.82	16842	24959.1	13484.1	15805.4	17950.4	15074.5	7004.53	11231.2	16576.1	11658.2	47637.1	8935.57	8101.66	10843.7	13376	11332.2	7655.16	8193.42	3992.06
RPS19			28444.2	43125.1	23403.7	25516.5	35487.1	33634.6	31230.2	15489.5	45856.3	46382.4	16219	21919.5	56608.1	25180.9	19285	33669	70767.4	39708.7	11064.2	32769.4	34565.3	30821.5	21711.1	43434.4	28057.9	36539.1	28459.2	13491.2	15688.8	30103.2	29916.8	9859.88	6753.79	11866.1
TM4SF1			40790	29749.9	52200.7	57255.8	33846.8	39591.4	20241.8	4057.22	15425.7	8635.68	11039.3	26744.7	9605.9	12513.8	3247.82	11069	10729.6	4413.59	8047.76	3985.3	1399.67	5407.59	10363.4	7415.74	18981.1	2994.6	4611.32	9720.34	13269.7	9303.8	5955.41	2272.09	10211.6	767.411
IGKV3-15			295.524	137.55	65.7111	388.008	42.314	61.0925	1815.72	619.458	9587.41	606.65	217.978	15.4653	218.789	1062.89	2001.39	2.68279	65.0606	39.8554	2.4476	99723.6	15608.2	5468.38	106.057	50.0615	325.066	207.679	351.625	3020.17	32098	5483.78	1633.04	41.212	127.408	1033.12
CALD1			25034.6	26004.9	14081.4	19279	13654.9	14631.9	19918	11035.3	39104.2	16806.7	30025.9	7312.1	16980.1	16725.5	12939.6	19005	28571.3	5433.74	8338.67	11939.1	20693.6	12219.4	9480.18	10118.8	16816.9	22260.5	27603.6	10887.5	7978.14	57307.1	91535.2	12258.9	5490.61	7029.08
SRSF6			23984	25772	24825	39538.3	36794.4	28470.3	59969.2	48641.2	14587.2	28351.2	35892.5	14443.5	30263.5	22506.1	17251.4	13568	9221.56	13756.8	9270.97	11988.8	11552.6	17177.2	19877.4	23661.8	10169.6	6092.79	10555.6	8830.4	9888.84	8699.16	6239.28	3843.82	8168.68	7622.17
COL18A1			5858.86	9360.54	1106.67	1228.95	7493.77	9828.49	3738.97	1545.07	46187.4	13145.6	2270.33	4076.92	16229.7	4234.24	22983.9	26626.4	17486.5	14247.5	10935.4	22742	24826	6745.29	7927.67	12345.4	21547.4	42984.3	26751.4	9273.21	6848.24	40072.2	57139.6	6407.1	9727.8	5155.69
NUPR1			7039.98	13820.6	4128.85	8361.54	7638.46	6325.53	8205.99	2807.27	7643.5	9740.03	4191.02	6583.85	7645.71	4569.29	10903.3	5839	10494	80628.1	18432.7	3184.6	6355.96	6975.13	11434.9	30495.1	9057.02	3397.13	7893.33	8076.32	6867.91	10762.8	13050.2	4261.75	4660.43	781.722
CTGF			34620.6	14695.5	40811	59492.7	30468.8	2513.82	12675.8	6292.2	18122.8	14557	10440.2	12292.1	5070.18	4611.08	3942.79	7848.97	6375.84	856.817	2760.51	2473.73	1569.47	7628.33	4295.44	9947.59	7586.76	17422	10165.4	3150.05	3279.83	13164.1	22810.1	1965.83	1742.1	1958.37
AKR1B15			8.93482	17.9141	106.898	123.784	26.3026	13.2959	14.5243	19.8341	15.4688	9.3555	21.2254	3.00513	14.6468	17.3258	23.4361	38.416	87.6796	913.348	969.43	26.2943	11.4858	77.3994	94443.6	38946	124.367	2.58475	51.4425	10.6523	6.90025	2111.32	1408.55	1	5.11166	7.36025
CFL1			46509.2	49493.3	46437.2	27894.1	25540.8	24086.9	23597.8	29693.7	31704.2	42797.1	29121.4	46296	33206	26641.3	37586.2	52019.6	65368.9	43366.9	29934.2	28278.5	33362.6	42180.1	36107.5	51914.8	40637.7	62474	53539.8	34835.8	29029.2	58009.1	59513.3	8307.41	35577.3	13740.4
FSTL1			28295	44481.3	7589.07	19509.3	10980.1	13771.3	18400.7	19523.7	48840.6	21933.4	19610.7	8825.98	43195.7	17016.4	16455.8	52390	9940.54	5607.17	8224.49	29598	41774.6	18330.6	7109.76	13193.9	30767.4	38489.8	28592.5	8837.64	8722.56	25424.6	48615.8	25934.6	3922.06	7200.81
THBS2			19786.4	13550.7	3725.63	8151.79	11878.6	3343.24	12026.6	13494.3	10832.7	18621.3	25100.1	4469.62	34113.1	9979.35	18086.6	13668	9844.29	3760.89	3483.89	6921.19	42438.3	19641	6452.12	17375.7	25592.2	37380.6	49855	8937.79	12725.9	26993.3	53408.4	8576.78	5566.79	3960.25
HMGCS2			604.047	665.264	3.77595	16.348	553.16	6227.17	14406.9	9630.85	1152.58	31.6368	15.336	61.1539	12.1656	417.635	43.3452	19	70.2985	3.28218	3.92631	1	1	1.66789	266.081	294.644	1	2.58475	4593.28	99.9357	1295.12	328.717	119.486	129.094	87.5992	562.293
PPIB			22379.7	33188.6	24528.2	20056.2	13490.3	12947.6	13697.8	11304.4	19646.3	24251	10912.7	15395.2	56255.7	14451.3	19184.2	30122.3	16810.6	42069.1	14367	15152.2	27321.9	25159.3	28558.3	43657	32552.4	31754.8	21034.2	19308.2	16221.3	42091.6	48833.2	6711.77	6322.72	9485.7
NFIB		Yes	4850.93	7642.65	39105	59044.2	4306.26	4430.08	7434.1	2710.52	8937.57	2938.36	2812.81	473.008	7560.11	12964.3	2244.03	2644.9	9387.54	8312.78	11913	3181.72	1782.42	7015.96	9240.28	4812.06	3351.37	5298.17	9622.3	3627.51	3087.53	4625.96	5842.77	13376.8	670.354	4407.6
LENG8			20023.2	20531.7	22304.7	20493.2	43792.7	39370	44838.7	21092.2	47142.3	29443	21105.4	9386.13	23189.2	23036.8	45714.2	29076.3	2712.61	11772.5	7479.79	43655.6	33270.4	30742.2	25688.7	28130.1	22078.9	6393.62	3161.77	3267.41	2951.33	3504.88	2850.79	3791.25	2333.53	1854.39
TUBA1B			46169.2	39276.7	42242.3	9699.09	10070	31955.5	19305.2	44706.9	23838.2	33612.9	42110.6	50049.2	39664.5	33366.3	35538.8	63830.3	31171.3	13488.9	27680.5	25101.1	33157.4	39749	29751.6	33247.5	68212	42588.7	31011.3	25641.9	25286.8	18229.5	20904.7	11413.3	20610.4	27636.3
CD63			38624.6	45449.3	13390.1	22577.8	22233.6	20929.7	35931.5	33326.6	28831.8	33076.2	21239.2	22062.3	36682.5	25390.9	21978.2	73509.1	23095.8	44020.9	16272.1	21809.1	38619.3	19904.1	18554.8	37777.6	29507.3	39650.7	22559.5	17681.6	15883.5	33911.1	47027.3	17688.8	11159.9	16892.2
CILP			9037.97	4143.43	942.048	2591.73	7605.29	1230.59	19210.5	21243.9	4956.05	1782.81	857.903	7205.84	10468.1	12191.5	6050.01	6802	2328.28	264.592	163.703	9167.16	65871.6	6026.73	825.763	3200.47	2207.27	438.392	11117.8	5882.85	7847.36	5788.97	13909.3	3890.49	391.673	1797.77
ORM1			1	1	62.487	57.3029	8.26647	6.97587	2.69053	2.42309	2.48399	14.0293	19.0858	1.40103	1	8.78288	15.1772	14.1869	4062.37	548.006	741.961	1	1	4.10482	176.107	1196.99	598.405	1	3.22226	1	1.98338	98.6331	21.3604	174.68	8.89173	4.18013
EIF3H			68076.2	62669.4	25795.2	13121.4	11241	16278.5	15542.1	22964.7	9730.05	10118.1	11621.6	15905.4	11840.3	10180.5	9988.11	7630	31300.9	9313.44	10309.9	8306.28	8600.28	13294.1	20185.6	11099.5	11156.7	9709.2	10265.8	18443.6	14410.8	11450.6	10689.5	8243.51	14904.5	11460.6
SORL1			3880.33	1789.28	6249.67	5273.53	6336.8	8935.61	5771.63	8863.69	3271.85	2388.58	4407.37	4198.94	1349.56	5298.71	5179.82	789.009	2838.39	1162.63	3756.04	6264.41	4953.82	3362.5	1879.6	1247.32	2624.13	3515.98	3111.04	2364.6	2267.68	3201.37	2888.1	2060.67	10997.8	2920.35
RPL18			25018.4	32594.4	14122.3	11595.9	33348.7	30321.4	20241.2	9872.7	37525.2	42248.5	13050.7	17157	29386.4	14143.8	14208.7	29042	58097.3	30855.1	7645.13	28009.9	25887.7	23386.5	19056.9	29124.4	15460.6	30522.1	30744.8	10862.2	13193.3	22517.9	21275.1	15568.7	9228.45	11931.2
ECHDC2			9821.94	10353.2	8346.21	12930.1	33108.7	28084.7	16137.1	11488.5	10221.2	4998.28	4937.15	6495.22	11032.6	10747.6	6500.99	5418	2899.99	10552.7	5172.96	6089.97	5884.81	10638.5	61785.1	61477.8	4977.26	703.046	1655.47	1529.68	1176.13	12510.6	6821.84	4210.73	1137.21	571.833
PCGF2			1607.69	2665.27	1532.51	1818.07	6363.44	3479.68	4291.59	4506.05	5319.07	51867.4	27635.4	2361.88	2683.34	1970.01	24837.5	2433.22	46848.9	21673.8	8067.57	1602.08	1740.1	29884.7	1590.45	2824.95	1197.75	1513.5	10231.9	2783.64	2862.41	2648.04	3094.75	1249.34	1870.38	10454.3
RNU4-2			12.9022	40.21	4.46994	20.4407	12.8079	1	21.2864	1	1	17.711	6.2131	27.8688	17.1281	8.50987	2.05863	3	1.96248	37.5149	4.51157	2.74444	2.7418	1.66789	2.77115	8.65196	1	1	2.11113	1	1	4.41372	2.97476	1	2.30224	4.18013
IGKV3-20			805.48	901.255	370.45	759.744	270.264	254.48	4497.73	409.343	15444.3	999.315	559.699	112.641	740.088	4238.53	8694.58	177.575	41.5222	97.593	65.4157	6363.67	72590.7	12945.2	371.88	105.906	428.623	469.399	1674.28	1946.84	21189.9	31668.4	27215.4	114.078	334.811	1463.21
RPL34			24687.9	33677.8	30492.8	48767.5	40119.2	42591.6	41848.4	16246.6	42153.8	31192.1	21299.1	11987.3	43757.7	29699	9264.53	26741	17357.4	25479.3	8902.24	27025.8	25173.5	20483.9	12510.6	20568.5	12057.3	18159.1	14356.7	7112.31	6700.74	11474.5	12781.7	12197.1	4341.38	6816
GAS5			14619.3	15207.6	40111.5	58422.5	30018.9	19039.5	18935.8	11530.6	11875.9	10689.8	11039.7	6963.22	14134.2	15962.1	7695.13	6531	8029.05	6881.77	4122.41	5174.13	4377.28	25874.5	6094.92	9838.55	6768.45	2937.55	3998.83	3949.98	4379.97	3675.87	3059.91	2975.38	1948.51	2257.3
RPSA			25224.2	28493.6	71768.6	42738	14504.1	47509	23686.3	22807.2	19042.7	22349.7	39413.2	38303.5	41490.9	31704.2	22982.2	21987.8	61929.7	8522.8	8813.38	31250.3	27978	27552.5	15972.7	15992.3	23142.5	29974.3	23264.5	25203.2	25462.8	12807.5	15121.9	10795.5	7443.07	13016.4
GPAM			2340.98	27081.3	737.318	1466.22	2160.16	1397.14	1410.91	3440.72	3319.2	1099.05	1259.96	784.204	608.904	2614.76	1658.28	6343	3258.03	244.052	1013.5	7738.46	1235.93	853.899	1204.2	503.159	480.032	490.689	1747.69	767.148	647.078	646.193	577.632	82528.2	1098.14	9811.68
STOM			38526.9	66708.8	9829.28	14046.5	24354.5	11673.1	11843.2	14152.9	26273.4	14184.5	21166.2	12825.4	4219.12	11221.4	6469.24	21568	7120.47	5315.05	12096	10961.3	7954.07	4169.32	6429.67	9976.28	7608.69	15938.9	19316.8	3339.47	2910.81	13874.4	11430.9	15791.3	3581.52	3567.51
MUC19			94078.6	23726.2	10.7158	37.8351	27.4272	35.6519	12496.6	2805.39	26.2279	17.711	19.2458	8.61949	99.0092	483.917	4.17589	9.00001	16.3996	163.035	68.8904	10.5944	5.3545	634.162	6.31343	22.0428	5.73703	1	4.33337	3.41307	3.95013	4.41373	16.7981	1	3.60449	1
GOLGA8A			7215.84	9115.3	22032.8	56723.6	31828	18461.8	31119.4	15603.4	17486	13809.5	12728.2	2902.8	23663.6	19661.6	18591.2	7431.42	80.3712	10158.1	9307.29	16352	14137.6	11392.2	11379.5	9604.01	13136.1	1165.2	870.782	367.859	599.362	757.825	653.574	668.626	447.353	110.593
TNC			9406.15	17161.9	2794.3	4351.63	4667.38	10272.5	8164.58	5603.5	12729.2	15304.8	34805	1403.79	46678.2	22015.1	6567.15	22326	24689.6	7397.55	12515.7	7071.22	10687.8	9188.53	7449.85	5942.75	5563.46	59049	10617.8	3484.26	2721.02	31118.8	26768.9	362.485	20783.5	1611.73
KLF6		Yes	26229.6	11658.6	20024	19033.5	66809.6	4945.05	15406	4739.01	14941.8	8839.72	5468.23	20363.9	5844.33	6129.39	11103.4	11787	13172.5	4501.45	7651.52	7969.6	6062.47	5279.35	4530.41	3575.42	13762.1	30166.7	7658.88	8708.55	5940.59	20963	20171.2	10192.1	5412.48	6420.09
HID1			3964.45	4782.32	1486.83	1424.27	14654	8450.47	11959	15456.2	5100	8993.6	5322.92	11540.5	7586.16	5061.69	8633.61	1111	13531.5	52628	37938.8	2421.41	1875.18	39937	7014.13	9097.27	230.154	482.765	68379.7	13720.4	10156.3	5237.64	4136.16	745.681	10405.3	5834.93
ADH4			5.76089	38.6724	1.69399	28.6263	9.43422	24.4739	5.22633	2.2556	112.299	6.57033	2.30327	2.6041	1	2.30607	1	28	1.96248	1	1	10.5944	1	2.33578	1.59038	1	1.59213	1	1	1	1	1	4.94953	4.25662	1.65112	2.59006
IFITM2			5429	15869.2	4914.16	16592.1	7194.82	6746.97	7223.03	6821.67	33469.1	12330.8	4553.36	4986.35	12262.9	5780.56	3592.81	13352.7	3420.73	64896.4	11954.8	8509.66	8764.13	4106.59	7174.18	18062.3	11277.8	20494.7	10493.4	5844.49	6571.64	15901.2	25530.5	4895.18	3471.55	11395.6
RPS7			36060.8	43145.1	53215.3	57528.2	33682.7	44180	43318.3	23000.5	40365.3	33139.6	24105	11522.1	45335.8	34619.3	19620.1	31853	33871.7	54979.8	24755.8	29940.8	27927.3	29004.9	19261.6	30353.4	17228.4	25707.2	29338	16718.7	15117.5	30082.8	25173.2	19583	12608	9492.08
CLSTN2			4370.72	5801.17	526.349	609.802	1438.68	29814	1676.51	10064.5	4968.68	3460.87	6671.14	20428.5	411.646	2174.84	1384.62	3117	1598.37	25.7695	47.5752	1362.54	585.374	232.006	47.092	81.0533	88.3917	58.4921	1610.24	17512.5	89159.7	678.153	679.116	8337.1	16487.9	8216.76
MORF4L2			23499.2	25063	17778.7	21509.2	24214	27127.5	18097.9	30875.4	7738.46	12682.6	20082.4	73270.1	14239.6	12816.8	18155.5	7886.93	16081.2	14588.5	20838.6	4299.81	7505.04	16030.9	10093.8	10368.5	9248.13	6398.65	17300.1	31496.3	39874	11885.6	11132.7	5081.33	17303.9	7275.45
CYB561			50441.1	37503.5	6607.07	6528.99	9594.08	8734.4	12802.6	21349.4	4905.59	6397.13	6457.42	16970.8	11052.5	8089.8	9926.19	3221	9438.89	19129	17650.2	3700.95	5693.21	69585.3	12850.1	15245.6	6615.68	3309.46	8464.22	13013.2	8362.62	7176.34	6797.12	757.623	5804.68	27889.1
SERPINF1			11074.8	25064.7	1585.38	6895.3	7113.85	6849.79	11904.9	9330.12	46387.7	16264.9	5493.65	4101.89	15319	8901.52	17503.3	34651	4154.1	6943.39	2323.91	22074.2	43497.2	12203.4	2825.39	16036.6	29998.8	41201.4	21043.4	7009.75	6451.94	23709.3	60237.3	19414.8	1830.65	3109.57
RPL29			22882.7	39763	47751.5	32763.8	34177.6	40147	28842.3	12687	47374.4	53366.9	22590.6	25072.8	38703.5	18412.9	24666.5	39749	71556.6	27259.3	12352.4	31368.7	26283	16882	25649.6	36902.5	19772.2	32328.4	40747.1	21817.5	23332.6	23584.7	24160.3	24998.8	10333.7	13055.4
CA12			10939.2	15889.6	329.256	725.423	16946.5	13990.3	6263.58	15401.6	2477.78	28215.4	45113.2	24325.7	3664.55	8541.03	29279	965	640.087	794.057	402.49	451.065	655.918	14233.8	625.624	444.814	984.529	5153.03	6905.53	46754.2	52017.6	7207.38	6555.23	859.663	21349.4	5607.55
SNRNP70			12175.4	16664.5	11263.7	9785.84	53387.9	49690.7	27537.2	14112.1	39197.7	26868.8	15940.7	11785.2	26210.4	16105.8	21174.6	24119	8720.11	12999.2	5604.29	32411	27527.6	16097.2	28539.5	39266	12972.2	8173.56	6633.31	5029.82	5873.72	7511.19	7963.24	3817.76	3658.35	3243.14
LCP1			7788.23	3127.04	3235.68	7419.18	1763.19	5081.43	10955.6	11671.9	11846.2	6141.6	2365.79	9950.08	5882.8	14734.7	8042.37	50365	1840.3	3086.5	1208.39	39178.5	29340.8	11094.7	8797.09	6316.73	19145.1	72617.6	2223.25	14182.6	6771.54	7331.97	6557.22	1157.1	1687.4	6386.69
TAGLN2			52689.8	47083.1	38340.4	25585	44524.7	41649.3	15848.9	20516.3	31678.3	24112.9	18004.4	55548.1	26953.5	21419.8	34952.2	24538	54976.9	39501	33218.1	19425.3	16953.1	30789.5	25468.9	34381.3	51202.4	34965.4	40511.5	28589.8	22416.1	48853	36617	6050.72	9558.16	13522.9
AHSA2			9825.44	11355.5	14025.4	35528.5	57941.3	35343.9	31780.6	14851.1	9659.83	11119.6	11065.1	4647.47	16456.3	14380.3	11649.6	11821.4	490.397	11455.9	7303.52	13963.1	12990.3	8647.56	9306.33	10619.8	7499.44	1304.7	1508.58	2246.52	1728.78	1765.33	1313.56	1794.67	858.035	491.528
DUSP1			18676.4	8725.62	988.545	7789.57	64377.1	825.94	17913	1261	13658.2	11299	603.113	5100.85	1866.9	963.897	6444.88	18627	872.045	367.29	607.917	1430.57	2134.71	753.047	1040.66	915.409	8356.53	20390.4	1006.57	558.418	581.192	1264.08	1387.28	1770.43	515.387	781.721
CALML5			72.4134	40.9789	32.9235	40.9047	130.887	45.7122	1392.31	314.273	67.7796	76.1995	8.16801	2.60411	200.74	56.5078	215.373	79	24743.5	16186.2	7929.55	12.3389	7.96721	513.941	19575.1	20027.1	4411.77	18.4323	14981.2	44.4352	31.4846	21836.9	19235.2	48.7638	78.4836	2.59006
IL6ST			18703.3	19287.3	2575.1	8296.96	24790.2	23623.4	26604	29655.8	9958.75	28091	50484.7	38357.7	3391.09	14562	8891.15	5258.76	5135.58	755.255	4437.73	7690.15	3211.48	3439.98	2665.48	1645.06	4256.77	8844.79	15814	30348.1	26152.4	7158.81	5791.94	25804.9	27736.7	53712.3
S100A14			43967.8	38483.7	4668.07	4247.27	1018.73	3529.91	5982.94	9969.83	444.714	16996.8	18091.1	11.8277	4715.37	13133.5	14263.4	486	46018.1	40871.3	19653.5	166.721	93.3155	32276.2	241.285	810.194	10352	13.678	9551.13	35.9894	220.293	13691.7	9649.69	65.0469	5349.32	915.287
C1QC			3807.33	1972.27	506.223	1345.48	519.423	1010.38	1593.48	2171.31	5243.94	5766.29	618.752	991.134	3530.57	1797.49	9107.85	40169	1926.92	3890.97	1615.74	6707.5	16601.2	3767.25	1348.25	1536.17	38234.2	47161.6	3319.93	2357.36	3950.24	10974.4	19114.7	1922.41	2203.1	3491.19
CYP4X1			356.48	404.633	1292.51	1873.45	41921.3	55041.7	5066.68	5931.21	1484.99	865.795	1249.54	711.219	871.917	948.549	3821.06	429	680.511	1455.89	3296.61	199.866	61.963	181.331	152.728	114.823	54.8838	143.628	1473.24	617.538	541.857	475.507	879.77	636.042	1701.73	48.7019
COX6B1			8363.47	13218.6	49745.4	49229.1	8570.18	6030.44	7195.06	5174.71	5322.6	11349.8	6216.97	8631.1	7380.22	5601.75	4095.25	7992	7489.1	12874.7	4003.02	3986.17	4586.29	6124.91	8102.21	10417.2	5244.3	5164.12	5795.52	4034.44	3354.31	7094.71	7003.51	3289.11	1886.65	3063.46
CYP3A5			1114.25	833.46	25.4942	293.55	83.093	74.7752	103.277	38.0403	94.4915	33.7257	43.3564	41.9047	142.39	67.5203	47.5797	176	32.7618	77.453	15.6316	111.772	50.6413	27.0478	41.1459	18.2169	32.3829	24.4762	13.2224	55.2939	80.6534	127.308	79.9905	350.731	23.7004	15.3106
RPL24			27208.7	36545.6	41781.2	62594	33446	34749.1	33711	14603	30719.6	28480	21856.9	14492.1	31212.5	22821.9	10601.6	24791	37863.1	31160.7	11349.8	19423.6	20715.4	23829.4	13738.6	25894.3	14242.9	19154.3	15374.6	10315.6	11603.9	19604.3	19800	14948.9	11914.6	8967.37
GOLM1			74886.6	45843.7	9052	6631.32	7699.19	13162	12138.2	22320.6	4855.14	11403.5	17042.6	2230.71	9622.02	8547.24	21266.8	3028	13808.7	6679.8	12152.2	2623.76	7079.69	16473.9	1008.78	2560.58	9507.63	4861.45	11497.8	5347.15	5017.2	10703	12892.3	1425.23	7818.37	1190.37
EIF3E			45846.8	47437.5	44117.2	47194.8	11671.7	20558.5	21981.3	22306.2	11567.2	10570	10580.4	18597.4	14206.1	13639.3	19165.4	8428	34472.2	8386.87	7625.21	10679.6	9121.08	17264.7	13260.4	9183.35	14314.5	9656.9	10586.7	15371	12158.5	15772.4	12908.1	13645.2	9669.51	12363.7
COL11A1			9143.51	3110.13	102.322	698.821	3879.06	419.059	1032.22	6766.81	1005.66	13308.5	14481.7	3762.22	5397.7	1785.09	15062.7	908.999	2451.48	1744.59	1861.55	2102.17	21452.2	19078.7	2623.48	17293.5	24886.4	14339.8	50936.1	5891.29	12316.8	31994.4	70565.3	21.6253	4463.79	1223.76
LRP4			366.528	254.48	1043.22	1273.71	286.286	430.237	529.659	127.816	743.393	199.745	247.528	63213.3	624.655	432.078	149.032	304.765	206.923	180.151	81.0009	94.3231	467.425	144.544	109.903	151.17	1318.69	119.285	218.699	7185.6	1290.19	191.312	279.442	75.9024	126.015	110.714
ITIH1			1.79348	6.38177	3.77595	4.06959	7.74737	40.1232	21.2864	17.9506	12.8719	14.9258	2.30327	7.0154	3.48124	16.3463	4.18319	19	1.96248	3.28218	2.75579	53.3616	19.2889	3.44982	2.77114	1	8.53871	26.356	3.22225	1	3.95012	2.70686	16.7981	3.17108	2.30225	4.18012
ELOVL5			9440.24	11136.7	5306.54	4277.96	13081.9	19273.1	6956.69	11534.3	5939.94	35445.7	62762.8	28757.4	3196.84	7548.43	10233.2	6714	10871.3	3191.49	5140.19	5580.59	3680.56	6661.22	35681.3	13449.3	3113.82	5401.84	22691.3	16998.6	16125.4	8786.21	6796.16	19963	20193.6	3880.75
CLDN4			8446.82	9050.86	11008.3	6969.99	65995	6383.67	7535.7	13296.6	1157.63	4710.71	4445.82	12104.4	6655.7	4953.26	14056.2	581	15822.7	26364.7	25816.4	60.3109	90.7028	5863.09	4592.4	5519.97	4956.53	53.2969	6096.49	8794.76	7999.28	22675.8	21348.2	277.813	6458.83	6746.75
SAA1			1599.27	48073.4	1859.91	4568.22	1848.61	1707.01	4701.06	3163.65	41453	2348.75	362.047	2632.68	2627	5197.08	171.157	43098.2	3298.56	7746.47	5897.51	22933.3	3404.84	137.97	851.451	1350.92	1371.56	74.3791	1630.03	12.2543	4.80469	327.406	478.257	18446.4	199.043	2688.75
CA2			720.689	484.591	1289.04	1568.54	1388.71	546.489	1359.34	2014.98	207.275	2673.37	3721.2	12280.8	362.021	407.187	3162.6	446.001	534.214	336.48	1128.22	287.96	870.159	2642.51	1635.77	390.293	532.732	1787.02	2261.03	10912.9	95740.6	970.498	940.987	768.478	3776.21	156.826
LLGL2			3832.73	3040.16	2795	2800.47	7752.04	5569.91	3322.89	4282.61	1962.9	4195.46	1281.47	6749.07	3856.85	1579.71	7007.55	773	7786.5	47866.3	27668.1	1905.93	1401.41	56696.4	5153.27	6760.54	1616.33	479.596	55071.6	5473.84	3658.17	3665.63	2368.74	260.444	3048.25	2266.84
CYP2C9			1	34.8283	2.38798	12.2552	3.81141	18.8849	2.69053	1.6278	70.4254	64.3625	43.8807	1.40103	4.72187	15.0402	5.23452	22.8785	2.92496	1	2.17052	7.10554	1	22.3726	1	1	1	1	8.77789	1	1	4.41372	1	4.25662	1	2.59006
RHOB			38699.1	24318.2	4972.04	7919.52	67549	10041.1	15705.2	11232.4	16903.7	21955.1	13443.6	6687.31	9851.54	10010.4	20289.1	16385	10844.3	9418.41	7815.42	4704.01	2847.1	13543.2	15104.7	10071.9	3270.14	13698	21875.7	20350.4	24663.1	24612.2	16934.6	26538.1	11755.1	7679.41
RNVU1-7			1	1	9.11945	1	186.552	6.02252	1	4.38677	1	1	8.35803	56.1403	1	113.975	11.798	1	1	258.882	1	4.37531	3.95979	3.53557	4.00004	1	3.66406	1	1.11111	1	1.09834	1	1.19748	1	1	1.15901
CCNL2			22548.6	26800	9892.42	23278.7	44407.8	33959.9	29849.1	18145.1	27532	25080	16258.1	11909.1	35909.6	18442.3	15516.3	23246	1314.79	49890.6	19053.6	20267	20781.6	18448.9	13327.7	27049.7	20518.3	3444.67	2293.25	2328.4	2248.01	1946.82	1904.67	3220.72	1617.74	877.124
HSPA1A			8834.01	11954	5837.31	3245.67	23721.3	12506	31377.5	16323.5	11338.8	54153.1	5908.79	18659.7	8273.56	7710.78	12491.6	14845.3	27422.3	29550.6	15254.7	5123.1	9425.65	6695.08	20742	60536.5	13779.7	5926.11	15691	12336.6	7394.7	26697.9	20989.1	4208.15	15968.4	32789.2
RARRES3			986.505	3913.55	2738.78	2150.74	4072.48	6352.37	4540.92	10654.2	2520.82	5794.84	6692.66	4150.84	3303.54	5103.47	1872.66	1370	1462.04	78850.3	34428.5	2436.24	2916.77	2229.09	3682.62	4032.62	3737.34	2435.19	2166.58	5088.94	3493.95	1844.41	2580.04	433.045	4274.32	3335.36
PRDX1			40889.4	42848.4	29378.5	26145.1	19929.7	20546.9	11384.2	16558.9	11848	15737.8	16463.1	39004.4	16865	20740.8	21542.6	18326.4	81610.5	41126.6	25381.4	9798.31	16101.6	22895.1	31421.7	34140.6	22784.6	19667	26461.9	18900.7	20476.1	20951.2	18746.5	4152.91	14425	20202.1
RPL10A			38239.7	41551.4	48306.1	30676.4	26166.2	53862.4	26593.1	27256.3	49033.6	29125.5	31957.3	20007.8	49998	35063.2	19005.5	32428	56968.3	15661.3	13007.3	31437.5	27207.9	42915.8	28411.9	34536.2	19924.9	28325.3	33443.6	16407.4	16845.3	22270.5	22536.9	17149.3	12352.8	12428.9
SFPQ		Yes	29224.9	27062.9	41480.7	55331.4	51261.9	37320	32417	27707.7	18249.2	18781.4	28196	17621.3	20963.8	27835.2	17676.4	15339	15917.5	16220.5	15188.6	14875.8	14958.7	26076.9	18159.9	16059.6	19163.5	12235	17895.7	13371.8	12026.6	14547.7	11894.7	6971.22	12902.8	10907.2
TPM1			22363.3	30893.7	33019.5	28795.2	43763.2	60833.1	16573.4	8326.03	20225.7	21783.5	30887.9	26722.7	18921.9	15161.8	14021.5	16320.6	18852.7	13593.9	9255.54	6669.62	13569.2	20535.7	18608.9	17974.8	32844.3	15186.5	21391.7	9774.89	10369.8	33326.7	40826.9	4501.73	8213.9	4146.12
RPS15A			37085.4	46439.1	40167.8	34493.1	39193.7	43261.7	51490.6	31053.8	49371.8	46517.2	46749.4	21757	49010.8	42447.1	21899.3	26851.4	29179.9	23128.6	13523.1	30078.8	28629.7	25488.7	15949.8	23713.7	15943.7	26969.6	30238	16306.4	14784.4	22732.5	22851.8	19242.3	13450.9	13977.4
MCCC2			9510.08	10558.5	4921.37	5244.89	8726.49	8262.69	10017.4	15126.6	2810.2	20056.3	28579.2	32149.7	4399	6216.22	10399.4	2200	2984.69	3160.68	5305.82	2534.8	1873.44	6977.14	61988.4	26156.3	2332.21	1988.28	11814.5	5920.25	6464.73	4008.71	3099.41	3878.55	3078.85	4973.12
THBS1			25213.9	17177.1	32008.8	18103.2	25219.5	8211.77	8962.9	13105.4	21571.6	13662.4	23781.7	10270.2	13058.7	10130.5	14359.4	25708.8	14451.8	3011.22	10861	4983.44	10924.6	20311.7	8344.3	13990.2	46136.4	64678.3	28639.6	25581.5	47237.1	26687.2	56527.6	3609.65	28266.8	12510.5
NQO1			40839.7	34080.6	3970.87	3306.53	5087.76	6403.29	6467.86	13095.5	2769.18	5271.25	7719.9	38669.9	5322.43	17545.9	4766.13	2572.96	4245.58	19079.1	20567.9	1551.8	680.059	7099.56	47054.3	29436.8	3443.55	999.832	12521.4	6396.12	6263.3	8560.04	5889.59	1858.27	5137.05	9307.52
SAT1			29038.5	22996.6	14487.3	41242	50921.8	24412.7	30546.3	18055.3	10989.9	23337.2	12999.2	7725.59	34649.1	15359	20977.7	32623	13462.2	12540.4	9728.64	18611.5	38467.8	15537.5	10378.1	10279.5	23541.1	18490.3	7238.88	5741.68	6801.04	24016.5	17890.4	7694.23	5154.63	7261.23
NACA			44719.8	53373.6	46977.1	52970.2	46380.2	54943.2	59571.5	43531.7	39370.1	37757.7	37664.9	29918.5	39778.9	38256.9	26233.8	31386	39051.9	35436.4	18571.9	27390.4	28628.4	33336.8	26234.4	32039.7	22935.4	27918.6	31351.8	19963.9	19697.5	25177.6	24657	20160.9	13419.7	13627.7
CYP2B6			26.3914	107.098	1	3.04639	9.99651	7.70683	46.6443	269.699	3.97986	8.6592	17.2909	2.60411	4.72187	64.9971	8.41041	2	1	2.14109	2.75579	1	1	2.33578	989.299	905.844	1	2.58475	1	19.098	117.038	1	1	2.08554	540.129	20.0808
MIF			1991.03	4797	1219.86	1129.94	4699.57	4535.32	1426.89	1234.6	5795.07	17813.1	1714.78	3954.77	7612.54	946.119	6735.84	5509.99	33805.7	20827.3	4407.29	3074.99	4081.78	8110.87	7150.98	16341.6	6875.16	10872.2	11075.1	22857.7	21620	22509.3	20409.6	1858.77	7888.77	12650.2
VCAN			35070.6	14612.5	2743.64	8900.97	7736.67	4693.19	14738	21675.5	22024.3	17618	22833.5	7327.69	17216.4	12771.6	22426.5	11872	14836.3	3991.95	6288.75	9878.89	26783.8	21810.2	5741.85	11658.6	31091.9	38749.7	57636.1	11941.4	13467.8	37732.6	53964.2	2706.17	6493.34	10547.9
EIF4G2			58761.2	53546.8	38564.4	31257.4	31495.5	42442.9	34389.4	52793	44741.8	32296.3	57543	49795.9	32705	41835.1	34563.6	30103	53510.1	23271.3	78471.5	32463.3	30271.8	45766.2	42117.6	23345	25324	40959	56638.4	41626.4	43260.7	35158.1	32087	27664.2	30758.2	38628.6
H3F3A			40090.1	32497.7	29932	29040.4	58490.8	35280	26151	38951.1	16630.6	29692.9	36039.1	44371.4	21436.5	38823.7	30734.6	14524	44081.6	28090	22891.8	12430.2	11545.7	36520.7	23799.9	20231.8	18409.1	17552.2	34910.4	19776.1	19305.7	50457.6	33040.8	10277.8	24863.4	35891.9
UGT2B11			36.9803	18.5555	1	7.13918	37.7414	1781.47	836.24	4817.21	1	7.62585	6.86473	4.03477	1	225.431	1	1	214.267	18.2372	90.2196	1	1.0542	56.1306	26393.8	14063	2.23578	1	473.317	8.23919	1.70562	38.9038	74.0882	26.0099	37.4531	20.0808
RPS10			34703.7	35575.3	45099.9	20581.2	26875.6	41607.5	23705	20060.6	41188.7	38486.1	28515.3	16765.9	44993.1	21952	17079.6	26882.1	80764.1	25245.8	13928.9	30044.7	29933.7	24137.4	23569.3	32357.3	20303.5	26594	25181.5	12099.3	12215.7	27618.1	25927.8	11730	9722.1	12799.7
TFCP2L1		Yes	486.611	692.942	45933.3	42099.4	722.407	1317.77	1722.81	610.595	630.213	2149.06	2784.8	3580.16	724.283	2267.35	885.485	497	981.768	416.357	484.427	139.683	372.875	236.098	368.808	244.906	3007.83	297.349	77.6677	1919.38	786.717	154.617	151.082	223.536	4301.67	174.317
GRB2			6506.76	5772.57	8594.67	5536.5	5595.13	17338.2	6442.77	13144	9215.11	13751.4	17898.2	10293.7	5908.84	5965.78	8712.47	9542.99	8363.04	21697.7	37252.4	9966.11	10950	31848.8	4531.59	4533.83	11516.1	16642.5	74577.5	15909.1	18326.2	6411.99	7868.46	4170.57	16497.2	4720.31
C1QA			5832.3	3375.37	843.502	2654.15	968.685	1572.63	2983.1	3323.95	7229.52	8432.39	870.284	1630.77	6137.12	2748.63	9837.77	24493.1	1666.1	4008.5	1588.23	12865.4	26307.4	4971.45	2151.18	1799.2	56909.3	45523	2168.8	1881.98	2465.34	9509.93	17477.7	1994.05	1130.7	3160.45
GFRA1			1974.39	7729.22	78.7267	622.08	2529.58	36990.3	5395.49	27191.1	4104.24	4253.25	4710.38	1501.64	866.954	2247.76	21253	849	121.31	142.495	66.5496	1337.24	269.238	115.21	132.655	110.04	555.233	81.8225	5393.29	15868.1	33226.3	354.32	478.893	4526.62	61148.5	14934.9
MED1			2102.14	1592.47	4861.7	2434.16	1629.36	2740.74	2765.02	5894.17	4372.84	15918.2	43800.8	3633.1	18189.8	37996.7	21136	1716	31339.4	5518.16	6015.16	2994.46	2227.03	22244.5	2141.72	1406.09	2037.33	2607.92	14339	2264.46	1799.59	3764.63	2890.08	2378.34	2915.43	12284.2
PBX1		Yes	32475.9	19595.3	21124.6	13198.2	11834.2	15310.5	11155.1	36283.5	6321.32	8284.08	20130.8	19047.4	8608.45	14903.6	29453.2	1748	9774.98	1843.86	5575.04	2079.5	2607.61	13912.5	3909.33	2089.03	3784.7	1161.04	15300.1	19303.1	18171.8	8024.95	5698.2	6889.85	9582.91	77077.7
EIF4A2			34551	33016.7	40906	59794.6	30902.2	29820.7	34965.4	24653.5	24003.1	18537.7	27161.9	18155.9	21533.2	28399.8	14535.5	14276	21799.3	11204.6	16024.9	20700.5	17598.8	33383.6	24141.8	18251.9	17377	6590.4	11256.7	22857.5	20673.5	10575	12033.2	16377.5	13298.5	4904.85
VEGFA			16132.8	12311.7	17159.4	32899.6	10835.2	5008.43	6036.71	4781.81	4090.88	5934.65	9102.15	12938.8	12732	6925.08	5744.07	11556.5	11214.9	71536.1	46747.4	3320.72	2521.76	14454.4	18454	29067.7	11965.8	2818.69	4937.73	4262.48	3509.68	6813.08	3581.25	9553.56	2545.57	1565.36
MGST1			15850	18308.2	14247.2	10592.1	5138.56	8368.89	3490.26	5526.91	4656.29	1018.98	318.347	65158.4	2703.08	8266.76	3222.94	8212	17087.9	8279.6	11355.6	2929.92	460.836	11401.2	15249.4	16819.1	6374.68	584.189	21393.5	4238.35	5375.14	14381.3	9663.5	24421.3	3802.91	11370
RAC1			23911	22369.2	19275.1	25051.9	20799.2	15972.2	18967.1	21302.9	16444.8	13735.4	15027.1	17490.2	14325.2	13966.7	15324.1	17119	31246	34255.4	31146.3	9966.11	12934.8	15467.4	12710.8	13307.7	12835.4	23300.1	21317.9	16955.2	19412.8	33464.1	34377.7	11106.1	12108.6	11715
PFN1			16872.8	24369.7	25792.4	22293.4	16493.7	14885.7	16972.2	11546.2	23752.2	23976.4	11650.3	13251.3	25155.8	17131	20452.5	34201.5	33847.9	32327.8	15304.3	28958.4	30104.2	27560.8	16852.1	26027.9	35999.3	61998.1	26935.8	21800.7	20938.4	44730.4	46693.4	7888.53	11838.3	18458.1
MAL2			61265.8	39978.4	14884.3	10045.7	10720.9	9435.27	13387.5	28860.4	376.216	12195.9	25171.1	12893.2	2121.22	7951.01	11711	277	35281.8	3257.67	14467.5	105.666	31.4815	9706.78	14011.4	6931.76	2459.52	43.7883	19714.9	18159.3	20767.9	13541.5	6055.62	1871.39	17660.1	19493.7
ZNF146		Yes	7176.59	6300.05	53574.2	42592.9	5601.34	8565.19	6369.69	10376.7	4381.89	5021.93	8603.38	6184.27	4733.55	6699.75	6118.02	2733.92	8475.12	3370.64	6347.01	3554.42	3840.24	7465.32	8434.21	4249.83	4363.38	2832.43	6278.04	3595.25	4638.58	4891.31	3745.14	1953.89	3760.97	4142.19
REPS1			2425.19	2237.28	52954.3	34253.6	3231.65	2989.45	2419.43	1841.79	2088.98	1510.96	2085.9	921.055	2205.23	2262.49	1249.75	1311.29	3616.09	1045.1	1444.76	1625.95	1637.76	2130.84	2251.21	1733.21	1517.05	1706.2	1975.76	1701.25	2240.03	1731.95	1568.96	1025.67	2245.84	975.708
OBP2B			15.4923	24.9353	45163.1	41649	847.184	111.468	124.029	2.49574	215.118	17.4558	16.6318	1.40103	157.553	443.726	2.73723	45.9209	5133.98	2757.24	1794.23	3.40764	1.93789	3.2644	3.68535	8.60194	5113.29	1	2.50622	1	2.12761	69.9493	209.243	8.59879	252.3	2.59006
MYL12B			22096.3	31276.1	37418.8	41054.8	28257.3	26553.3	18391.9	22815.1	17342.8	16451.9	14711.1	40399.7	17769.2	22221.6	21482.1	17896.6	38575.4	49008.1	44780.2	12096	12493.3	26022.3	21292.5	19005	17396.7	14205.2	19103.2	23104.5	20131.7	26737.5	27947	7622.26	6274.85	7206.92
SH3BGRL3			10649.6	14208.9	4954.59	11103.4	5919.32	4919.18	7255.47	4660.54	10895	19378.1	4407.72	8227.93	18202.6	6645.99	7653.02	60817.4	6251.56	24856.1	5579.7	14291	17638.2	9669.93	6566.43	15708.6	13218	31551.2	6304.25	5156.28	4889.95	16170.7	17539.2	2318.57	2535.15	3583.42
RAB18			10208.4	6896.59	7399.61	4814.12	6790.56	5152.96	5012.58	8736.22	2151.12	3648.17	7478.54	16203.7	2988.42	5700	6058.49	1662	5739.31	2432.66	7335.51	1393.06	1656.58	3344.47	3422.85	1605.04	2296.09	2378.13	4909.95	74604.5	59452	5416.88	3887.34	4415.9	7857.44	4152.66
CD81			30251.7	42806.1	13805.8	9221.03	17742.1	18371	17462.5	21662	43113.8	22813.6	10397.2	19760.8	24516.9	17538.2	27249.6	40314	40104.7	41512.7	32366	25987.9	34712.5	18887	28614.4	31822.6	24013.6	43112.6	20086.8	17399.2	18495.3	39274.1	52608.6	36689.1	12535.1	20492.1
GTF2I		Yes	25491.5	25163.1	47368.4	52315	43078.4	39993.8	34097.3	38658.9	26487.4	21838	34077.5	25423.6	23000.8	27523	17228	12493.9	18292.3	20969.6	28872	15863.9	16603.6	26687.1	16264.2	11120.1	14770.9	11692.2	15116.6	15215.4	13664.9	22463.3	20060.4	18547.3	31950	14684.6
CD46			37981.8	25514.5	16826.1	22479.6	52125.6	38166.2	25823	35119	8168.89	23542.6	36032	26970.4	10783.3	23706.4	20996.3	6622	9495.87	6918.29	14705.1	8686.56	5741.11	39152.8	15555.8	12628.6	7973.42	4073.82	19165.7	24165.4	24136	13763.4	9418.65	10682.7	11317.5	24087.3
PCOLCE			4991.85	11294	527.723	2387.03	5585.42	3948.58	4492.54	1968.93	16899.9	12699.9	2800.36	1260.73	39555.3	2336.12	7815.96	18088.6	2237.29	10175.2	2103.08	13515.7	36558.6	6494.46	3543.7	8841.38	25410.9	34162	9828.36	2479.66	2383.66	12199.2	28330.8	2832.1	1236.18	1535.41
LRRC59			60586	36867.8	11570.2	7041.1	4114.36	4236.72	6412.12	16087.8	4373.08	6223.9	8034.04	27588.8	8473.84	5504.18	8397.89	6198.76	8361.11	9812.79	11352.4	3018.63	5457.07	35246.5	7711.1	6992.16	5353.39	9081.21	20346	13627.9	9700.09	23679.4	21607.5	1721.42	5001.55	5039.9
GATM			971.429	1273.01	1698.5	939.386	2800.73	2531.26	1577.82	2376.94	815.712	274.642	404.398	1696.14	612.263	1160.8	649.94	575	410.055	492.545	713.558	836.156	705.558	284.838	136.788	91.867	629.248	1362.3	108.779	1723.47	1881.21	347.493	447.296	522.06	874.157	223.609
ST6GAL1			4914.24	3998.89	3363.37	4799.79	2751.68	2346.16	3867.25	3629.69	13256	1195.14	1202.62	2264.79	3837.01	6298.2	2042.04	2144	16975.3	5272.84	14739.1	11234.3	7150.22	2599.11	40268	23240	2339.32	5176.81	1287.68	743.018	1347.24	3184.29	3411.42	1952.8	2288.39	1562.44
IGLV2-14			140.095	91.2731	325.694	2919.13	80.2794	75.0555	3245.18	132.18	10909.8	11259.4	14360.2	13.444	306.32	977.809	2332.62	17.5656	64.7019	51.2504	28.7392	2820.68	70259.1	10087.2	400.687	87.8261	228.014	520.501	1625.73	406.853	2009.62	13127.7	20885.3	83.8068	130.522	2235.29
COL16A1			7032.84	6785.11	1307.78	1831.5	16425.2	7869.22	10551.6	4246.19	18823.6	12358.8	5109.84	2105.18	47859.2	6471.57	9151.8	21391	4328.31	11499.8	2211.54	12192.9	38885.8	8223.43	2771.66	8539.63	28880.8	11552.3	7583.32	2446.64	3424.14	7314.9	13668.3	1317.76	1146.98	885.075
FBL			6976.5	6566.76	55198	36525	6364.34	7315.91	6731.84	4697.58	7311.14	6495.31	5659.82	4352.54	6773.55	5599.77	3016.51	4641	18518.2	16964.4	11618.4	4683.95	3959.24	4509.28	4181.5	5185.2	5766.56	4620.55	5218.84	3227.27	3043.56	3334.5	3529.9	1616.87	1757.62	2401.86
EPAS1		Yes	6845.58	17643.2	3628.48	7821.3	13080.8	12646.7	13082.3	5115.7	67706.7	6505.06	4608.07	3212.82	4768.71	7480.19	8257.27	32006	16827	3440.24	4972.8	19920.8	9183.78	4378.37	5722.39	5832.75	6477.11	26815.1	9108.89	4591.85	2915.73	14461.5	16085.5	56597.8	4289.29	6364.44
OAS2			8813.42	6165.43	43239.9	34059.2	566.092	1308.83	2844.47	10606.4	3641.23	2215.21	1404.63	4056.17	1788.73	15370.1	3968.74	3289	1876.87	24678.2	33917.5	6635.97	4319.8	6589.09	627.986	1092.36	27864.8	4501.7	5023.29	2794.12	2846.89	4501.99	6920.58	977.987	4983.39	15504.1
SLITRK6			4066.8	2056.07	955.928	682.449	1866.09	4730.43	329.808	971.581	38.0998	351.235	684.567	53.1334	177.168	9438.95	1497.37	3	5109.85	305.671	1426.11	6.23332	10.5799	255.467	61.2189	8.65196	3.96064	1	299.893	2.20653	18.7008	53.9127	36.5457	86.7578	86582	23.2609
MXRA5			20129.3	11271.2	7128.26	7286.16	9784.13	4717.02	11114.6	17179.5	16002.9	16476.6	18948.7	5810.27	21215.6	9664.9	21152.4	9875	9624.84	5022.93	9738.01	10996.2	44974.3	18544.4	4425.32	20607.7	20788.3	40903.5	40896	7306.55	13422.1	27983.3	44715.6	2581.33	4565.37	9046.87
SERPINH1			15332.6	25556.7	12932.1	12699.9	8335.13	7595.37	9663.23	7685.92	22498.3	21712.7	12676.7	5072.77	41183.5	7669.55	14394.6	23684	16545.1	21035.9	13359	12060.3	25136.1	12970.1	12993.6	24142	25354.8	30222.3	19922.3	8193.35	7460.89	37004.1	58546.8	4815.38	8877.73	4100.18
RNU2-2P			12.9194	43.9342	16.5816	73.9503	61.9277	1	26.3818	4.5366	1	35.8462	20.7346	45.5123	4.54524	12.1829	4.99515	1	5.82745	14.7688	9.39418	1	2.34336	3.21653	3.19006	6.06095	1	1	7.29753	1	5.0097	6.60731	11.0919	9.68433	4.14921	5.57531
KNG1			1	1	1.69399	2.0232	1.56228	3.2356	1.92614	1.6278	1	1	1	1.40103	1	1	1	1	1	1	1	1	10.2099	4.33946	2.77115	1	1.59213	1	1	1	1	1	1	1	1	7.36025
RPL36			18573.3	24435.1	8212.96	8058.68	27946.4	19244.2	12854.1	6617.46	26582.9	28827.6	6112.05	11888.8	27061.9	7740.77	10365.6	22009	56534.1	17068.3	4686.46	18607	18608.8	22186.4	13711.6	26382.2	16166.5	23791.7	29855.6	12294.8	13249.9	24052.3	24650.1	12802.3	6817.6	8202.54
HSPA5			39927.4	41300.7	50052.8	23189.7	18576	30688.1	21935.6	47783	26177.1	18025.9	22638.2	28607.8	21858.3	25192.7	27314.2	23342	28001.5	26469.7	48104.9	14729.3	26732.4	39057.3	39911.4	62302.3	37254.2	24987.8	35401.5	23039.7	23950.1	40414.4	43779.5	8270.65	21181.4	30633.6
ISLR			8434.92	8853.98	751.201	3588.32	2784.85	2197.49	5511.29	3762.15	11292.7	21955.1	8846.35	2846.28	41836	4595.42	10559.8	15071	4431.3	4906.55	1477.03	8868.86	34143.8	6803.49	2389.68	7205.32	12985.2	10565	18341.2	3058.35	3779.13	9871.78	22375.1	3821.01	2016.22	2231.85
CYP2C8			122.403	170.141	122.448	350.932	1219.46	220.09	208.09	205.036	88.8037	94.9993	101.352	58.3466	80.3998	69.5684	22.7019	62	4.84992	54.6311	11.5347	54.2054	45.4159	99.8481	75.9784	55.5203	41.2648	5.75427	15.4446	1	1	7.82744	22.7224	2.08554	12.0691	10.5404
SF3B1			33698.6	27529.5	24131.7	49111.4	43239.8	34099.6	43312.4	29836.6	23854.5	19643.4	20676.2	17845.1	28747.5	27088.1	24357.5	23573	11425.6	13949.7	13943.7	35202	34086.4	22265.9	23022.9	22162.9	24126.1	13273.3	14997.8	11921.5	12660	12005.4	9357.43	10897.7	12934.9	10048.6
IGHV3-23			142.201	66.3501	93.3004	210.24	120.766	187.673	2677.16	199.385	5188.29	155.558	194.536	15.4369	87.8435	953.562	4950.21	33	18.92	74.0297	35.5305	1573.93	66386.9	10101.1	357.62	99.5189	149.624	297.349	1300.92	1306.55	7751.8	5314.95	6832.97	62.1314	74.334	1537.42
NDRG1			8273.06	15765.8	32009.1	39905.7	4699.42	6619.52	10590.5	6559.64	20325.7	6502.97	7989.43	3479.5	7096.12	4614.35	6455.47	13417	51209.7	19852.5	23568.9	8624.64	6992.59	9652.71	32240	23545.1	10841.7	10859.7	2762.14	5612.58	3680.79	9812.04	7228.64	11238.5	11250.5	12818.5
MSN			12157.2	16480.8	21674.2	19904.2	7173.48	13339.7	16153.2	10342.8	53715.5	12259.9	9449.08	11588.7	14603.1	15351.5	12604.5	36525	23877.3	19980.3	16566.8	30988.3	28027.4	8393.76	8249.82	11022.6	28605	57148.8	13054.5	7999.1	7781.47	35428.6	34010.4	13594.1	10650.1	7126.07
MYL9			10977.2	28083.1	9572.49	8279.68	13070.7	12176.1	10801	4696.95	33922.1	20627.2	8274.19	5716.03	12971.7	5195.55	9931.49	28982	17746.2	7266.32	2488.95	11298	12353	7502.77	4283.04	14666.9	11448.6	19560	18341.2	6745.52	5794.08	32670.3	69862.2	17109.1	4717.08	3146.15
PLD3			8148.88	6744.36	10714.1	5491	6264.37	7039.16	4239.58	5714.62	8812.75	9414.38	2690.55	7157.06	8914.87	4637.94	12473.1	52921.5	13674	20698.6	11759.9	16462.9	28152.6	7472.82	6008.5	6547.77	24326.2	30830.4	5107.12	4576.72	6381.86	9097.74	12526.7	3749.77	8142.09	4033.33
ITIH2			1.1093	1	2.38798	1	1	1	2.99851	1	32.1638	1	1	1	5.96249	318.7	1	27.8013	15.4372	4.42327	1	1	6.2254	1	1.11326	1	1	5.75426	1	1	1	1	4.94953	11.8554	1	7.08196
CASP14			2.58696	11.7636	5.16393	42.9511	18.4307	9.94244	47.4896	31.7623	5.45198	716.09	5729.54	1.40103	10.925	30.713	33.8175	66	1611.23	53271.6	41006.2	6.23332	13.1926	681.585	227.707	517.507	4103.27	2.58475	13.2224	1	1	6306.09	2200.89	2.08554	138.387	1
HNRNPL			14310.4	15920.6	39342.5	42834.8	19809.8	19820.8	18280	18062.2	14347	15351.7	13630.5	16935.5	11999.9	12454.8	11110.8	11249	22329	56115.7	34936.4	11134.9	9846.74	11848.7	11925.4	12467.5	11610.3	14910.4	17364.6	13048.7	11755.3	11587.2	11196.4	6960.52	10181.7	9253.69
PNISR			14489.1	11192	23041.4	50056.7	25565.7	16414.8	24910.1	11182.8	12841.8	10585.3	12187.9	3467.04	8457.05	14396.1	8754.2	8715.98	2766.21	5903.86	5307.56	14151	11300	14115.6	5977.4	6925.92	11368.1	5063.92	3473.13	3621.69	3051.43	6500.72	9314	4416.99	3298.94	1937.7
GPX3			4392.14	18981	782.431	8537.53	2748.31	2940.83	4872.27	7905.02	46420.3	5725.91	463.011	3530.83	1462.45	3670.06	2826.48	39480	2057.82	3529.25	1667.83	18102.1	5941.42	1196.52	648.648	727.936	2302.01	7162.5	2255.47	513.776	498.589	2455.47	4493.59	57774.6	797.323	2936.26
RPS9			20657	28639.7	15573.4	11319.6	30632.9	39987.2	23582.2	13839.6	45857.2	42710.8	12923	17310.1	44437.7	17170.6	17911.9	36086	31064.1	23243.8	8229.78	33647.7	31998.8	19271	20616.6	32318.1	19492.7	30442.5	23304.6	13194.3	12432.8	21162.7	24557.2	13961.1	8104.86	9748.09
NUMA1			23801.6	22175	13865.6	14010.6	54193	41388.6	45486.8	39233.9	34067.2	27546.4	18934.4	14518.3	25620.2	18315.2	17062.2	15458	15958.2	24539.6	18104.2	24609.8	20730.7	33385.3	21491.4	23859.6	18285.6	13373	19721.3	20987.8	20480.4	15140.6	13827.1	17759.9	16209.4	9133.48
CRIP1			20491	31478.1	189.648	539.352	26715.9	8390.55	14711.1	37074.3	4975.08	34215.4	9640.8	21785.8	4819.56	6148.34	12493.3	4131.71	8658.65	7259.3	2878.55	4811.26	4516.36	21670.1	2294.84	6881.41	2451.09	5035.11	34844.8	6761.34	9740.89	7626.23	6997.63	986.278	905.806	10259.5
AGXT			3.38045	22.5271	1.69399	2.0232	2.12456	3.23561	11.9885	1	27.7119	3.08887	1	1.80205	4.72187	2.63258	88.337	47	52.0115	82.0173	50.7473	10.5944	2.7418	5.00735	1	3.86948	2.18426	1	4.33338	1	1	2.70686	1	31.3951	8.81347	1
ITGB1			47648.8	47801.9	24917.2	27734.8	18373.5	23495	26140	40107.5	41763.5	27821.3	46524.6	32647.8	26830.7	29940.6	35972.2	25072	35803.4	9937.61	43272.4	24029.8	26870.9	21718.8	20089.9	11974.4	28269.8	37290.2	43499.3	28827.5	29691.1	50037.6	58104.4	49814.3	37956.9	23766
SUPT5H			9050.67	9044.68	42296.1	30624.3	9328.68	9444.21	9289.63	7645.73	10880.1	7814.08	5628.53	6374.12	8813.15	6140.16	5066.55	6848.01	20584.6	47369.9	35017.2	8139.68	7711.95	8631.51	8840.2	11100.2	8117.31	6019.89	5534.41	4420.53	3321.86	5273.49	5850.25	4177.08	2485.03	2713.65
AARD			3075.74	3696.74	44493.3	26592.9	525.046	849.414	718.631	7765.67	109.331	143.043	222.557	29485.3	297.508	623.339	369.403	30	4490.01	1614.5	3839.73	12.3389	5.35451	91.8331	36.4229	22.0429	441.544	43.7883	238.781	4255.23	14842.1	2107.27	2309.49	40.0794	2473.31	489.15
RPL35A			44115.4	42773.8	41877.7	37611.7	24017.2	33553.1	28915	14130.3	34543.8	23059.4	20764.1	12983	36363.7	24043	9431.28	22971	50872.9	24887.1	14248	22587.1	21530.6	12944.1	12655.2	21489.6	14440.6	20228.8	25153.5	12523.6	11378.7	17609	18546	14233.5	11997.3	11462.2
ELOVL2			243.012	310.067	499.978	810.349	1093.51	3615.98	936.709	865.482	361.61	795.468	1046.88	51471.9	87.8435	191.032	108.98	28	16.3997	3.28218	17.3873	75.1387	25.3852	35.0625	300.914	89.954	65.542	195.925	1262.13	34974.8	21585.1	154.617	115.536	105.212	117.551	22432
FADS2			5156.25	3625.88	7609.34	1933.82	366.204	979.079	1537.71	6514.28	2222.25	1219.51	896.08	13538.2	672.176	937.728	2490.87	3552.22	7906.15	11761.1	11488	1562.33	1611.16	571.38	52928	24021.1	6804.41	5155.95	26582.3	4309.27	4054.91	12199.1	12068	1066.43	6240.35	454.635
RPN2			31762.5	25977.3	27775.1	12392.9	7684.55	16708.9	16684	50469.9	14040.3	13910.1	23229.3	33741	15448	17439.3	21457.8	11291	13071.4	10964.6	30541.7	9711.36	14057.3	14400.7	38751.3	32421.3	14502.2	13089.1	27770.9	23380.9	21184.8	16653	17607.8	4248.57	16896.3	22882.1
SEC22B			9000.71	9811.97	8662.66	9874.85	7102.6	5620.2	8206.84	11462.2	4475.24	4229.58	6218.27	9603.17	22778.8	51812.2	6380.84	4339	4746.02	5713.29	10299.9	4094.32	5043.52	3874.11	6038.81	4444.87	5937.69	4498.54	5903.3	4120.11	7977.16	8106.88	6507.84	5594.79	5166.35	4774.36
SAP30BP			2998.77	3516.84	7981.87	7877.57	5086.27	5398.88	5996.47	5555.78	5663.92	4008.85	2874.07	4409.48	5308.38	3560.03	3670.21	5377	3129.06	24791.2	16204	4724.95	4205.71	72909.8	2656.54	4096.71	4321.17	2397.15	18864.6	3826.91	2634.48	2062.89	2503.03	1839.91	2085.24	1075.88
S100A10			14293.2	19410	8806.35	20372.9	6246.25	6902.33	5385.34	3873.91	14098.9	7155.4	6100.97	13737.4	16806.5	6602.5	8005.8	18163	16302.5	45700.6	27294.7	7351.2	8987.83	10792.2	6476.31	14158.1	15911.5	17496.7	14680.1	8124.59	8287.91	33991.4	25815	5438.48	1285.67	1893.18
ACACB			5248.3	11001.3	545.086	2129.24	4073.04	3215.81	6285.56	3465.83	16062.2	1477.14	495.593	825.909	2152.23	3152.54	1188.25	11697	805.634	660.55	498.473	9337.24	3468.06	618.133	295.01	370.207	768.398	753.757	825.456	540.32	706.08	554.023	660.571	71340.6	861.78	5062.17
AR		Yes	5600.61	5205.17	384.776	625.15	4140.51	14884.6	5551.02	11167.1	2206.22	5770.47	13017.4	6089.37	2940.04	7912.81	6554.98	971	6331.23	4357.68	10881	1085.17	803.97	28652.9	25914.6	17251.3	432.07	737.909	28918	1722.73	3293.34	3148.07	2325.3	6501.89	11884.7	2032.72
GNAI2			10469.4	14300.4	4024.05	3530.01	7290.41	11103	9598.15	6620.53	36900.4	13534.8	6258.67	10490.2	14328.9	7780.9	13955.9	29098	13107.1	11245.3	7543.27	26200.7	27213.1	7882.79	7263.88	9885.42	26325.2	53331.1	14875.6	14008.8	16817.7	23222.8	30497.3	10543.8	6611.85	11735.7
SORD			12802.8	7731.36	6201.53	3289.56	3714.19	5054.43	1663.54	2565.73	760.856	2664.32	2971.34	3387.24	1993.75	2825.56	4411.89	722.331	2850.2	1623.63	1950.18	535.02	861.407	5487.4	58906.7	11688.9	2125.75	874.808	5196.08	4193.52	2762.5	2245.13	1557.37	443.9	5288.54	5846.07
GPD1			1925.2	28405.2	80.1143	1047.73	2630.79	1023.79	1074.49	3237.94	12497.7	961.884	73.3317	1135.1	200.74	1941.81	558.369	25305	1703.63	202.973	374.982	13172.4	1377.02	57.7709	112.582	62.2156	86.2668	46.9578	838.789	9.44573	14.7673	28.3098	237.972	61454.6	175.501	4462.72
UQCRB			30007.3	35955	34337.5	43734.5	10583.1	12215.2	14670.6	16360.9	8179.28	14447.6	14215.1	9486.06	12273.2	10623.2	4592.81	9205.01	13276.2	8993.93	4772.05	7561.41	9997.2	10576.4	10962.6	11937.1	9017.34	7120.74	5836.63	13767.5	9699.05	9189.03	9167.85	7650.81	3324.98	8283.62
THY1			13515.5	17251.1	1544.21	5866.94	4322.54	4915.01	4661.76	5465.41	21656.1	23820.5	9436.96	4701.22	17245	5112.92	14295.1	32281.6	4090.1	7319.13	2976.45	19716.6	24395.6	9877.58	7015.54	18301.2	19162	24538.7	14071.6	4182	3831.23	23864.1	52705.6	2011.43	3101.59	2826.54
INTS3			9787.56	9316.42	14646.8	19150.1	57198.1	23691.9	13990.2	11755	15485.7	6050.02	7549.47	7573.62	8959.14	8618.31	10757.9	6687.26	2121.2	12490.1	11903.8	9202.02	6837.51	9476.4	4037.55	4579.38	6929.56	2565.65	2733.24	4678.57	4329.08	1869.48	1794.8	3023.39	4468.1	4017.67
SQLE			57952.2	35750.6	8358.7	3778.64	1031.1	1475.38	3178.35	8422.32	1081.35	1444.41	1916.16	6083.77	956.279	2523.34	5945.21	1095	14479.6	1380.58	3619.67	470.254	582.762	4684.93	1371.86	612.2	2202.54	1517.61	4857.73	10787.4	11074.8	10942	5791	187.714	2985.09	6304
GPX4			13692.5	21220.6	2999.03	3030.68	24491.7	12428.7	7414.82	7491.3	13935.7	18722.2	7482.45	9217.37	10331.7	5326.81	10431.2	24728	24287.3	14061.5	4171.58	12059.4	14130.5	10820.8	22635.7	27882.9	8339.38	13156	17206.8	10857.4	13420.2	15035	14997.3	30332.1	4316.64	8553.94
DDX58			1845.06	2335.15	46623.1	30729.6	1448.87	2093.52	2053.31	3946.1	2034.07	906.875	1195.45	1496.43	1458.73	5969.06	2318.87	1084	1133.84	6271.29	18415.7	2282.73	1781.12	3250.96	694.702	652.373	12648.9	1439.96	3274.38	2345.29	2116.24	1765.89	2724.19	788.017	1588.44	4655.12
CRYAB			1234.07	6713.73	45030.4	29919.3	2783.16	1258.62	3093.83	929.518	12191.2	2020.94	1278.86	306.2	2490.93	3110.47	496.906	13944.1	4445.27	368.562	219.978	4831.23	2125.96	370.345	8091.59	8195.29	745.981	485.935	751.336	281.316	157.72	1173.61	2366.42	11349.5	372.791	1485.08
ABHD2			7661.6	2406.72	8562.24	3469.92	397.034	8662.09	2394.23	8045.97	3234.86	1143.5	3333.41	68924.7	1813.53	4239.5	5080.43	3973.06	1400.15	396.834	2833.68	5430.2	5220.06	8741.82	3009	2564.58	3571.88	5599.21	3390.6	21805.3	12569.2	939.364	721.86	2539.63	6276.42	2148.92
ACSM1			37.5002	45.5918	51.6611	53.183	405.28	177.613	154.838	142.883	48.4877	74.1106	77.8932	2114.01	60.5499	107.444	184.672	11	15.4372	84.2995	56.0146	30.6554	14.9344	111.87	47942.9	45073.9	11.6583	7.33901	24.3337	478.786	251.761	101.705	79.9905	3.17108	47.2297	13.7205
DGAT2			1067.44	37178.2	18589.2	6533.09	1589.11	993.611	1476.83	3780.39	2831.59	988.47	716.544	1041.66	561.761	1980.44	911.422	20579.2	6254.05	309.094	705.765	14664.4	1126.58	190.86	884.213	640.895	1544.68	416.205	1004.1	268.85	148.702	1017.01	672.42	40589.2	465.236	4060.35
ADIPOR2			6617.85	9450.62	8682.8	8215.23	4611.14	5734.22	4714.2	8969.74	6456.37	4111.9	6201.33	55969.7	3100.07	4555.25	10647.1	5953	5734.5	2881.11	3998.34	4752.86	3464.57	3395.23	3189.06	3889.15	6126.57	3457.35	7002.21	6837.21	7756.88	2759.29	2828.86	11009.5	11791.5	30622.4
AP2B1			16193.6	12970.3	17793.5	11048.5	11727.9	22907.1	10973.4	22483.8	17016.5	8399.7	12073.2	55054.9	8994.27	10368.9	8575.4	8577	25951.4	5154.16	7615.27	9917.24	9985.02	7604.29	4794.9	5825.09	9417.02	9633.13	9668.91	21049	16524.7	8391.92	9823.48	7032.05	9730.07	12479.8
NCCRP1			259.675	523.801	1205.76	2584.57	42.6088	146.315	61.8591	24.2286	15.8399	26.7628	19.2458	6.61437	117.618	126.056	783.328	75	70.2986	41823.1	24610.7	235.627	36.7069	30.3873	67.7131	83.2585	432.07	12.0933	444.339	3.41306	10.8338	2085.08	1967.86	7.51325	12.7202	20.0808
CST3			6770.2	14256.5	4677.78	5967.27	15877	14296.6	15466	13004	25914.5	12820.4	3193.37	35454.1	9290.77	5662.14	24897.9	27866	3968.35	5555.83	1535.56	21435.8	21294.5	5862.42	3063.31	5046.51	17057.3	35697.5	7062.21	25314	23657	22575.9	38321.3	8970.83	14427.3	11126.7
ERRFI1			6034.64	3735.95	8293.47	7124.5	11824.1	6318.83	6966.84	3111.75	3026.85	6897.07	5451.29	21116.6	2629.88	3386.65	2872.54	6488	7260.99	7827.73	16662.9	774.659	488.704	2413.43	1484.04	1330.53	2120.82	3241.81	1963.25	901.073	1040.43	2603.97	2345.05	2195.96	2424.48	792.851
RPS15			14547.1	22309.6	5116.39	7744.55	19474.5	15075.9	10360	5345.75	24246.2	29039.5	6353.03	5679.52	19296.4	6391.25	7915	19488.5	39667.8	14746.2	3629.04	18387.8	16275.5	16550.7	11489.6	19268	9476.14	22741.4	21390.9	13753.6	12611.9	21391.6	21002.5	11003.4	5152.67	6293.34
IRX3		Yes	2234.03	3034.72	2835.53	2266.9	5487.28	5647.45	1905.86	1572.46	1559.86	2809.97	2173.59	1849.86	2036.23	2095.95	1513.34	465.423	1711.41	5062.34	4118.71	172.475	417.585	2960.22	17585.2	15613.8	4051.32	600.206	3838.95	1562.83	2794.41	4923.51	3109.45	811.357	7453.8	2310.28
CYP2A6			20.6414	29.2888	6.55191	6.57754	5.16661	27.8273	206.415	254.635	21.2375	12.7645	23.1557	645.28	1	26.7745	6.74918	43.6883	10.0955	5.17625	5.09683	16.4951	11.6435	2.74459	3.26567	3.86948	2.18426	7.33901	7.46527	25.2981	21.1044	7.82744	12.8486	103.849	8.94694	12.2308
COL15A1			10125	14593.9	3400.85	7999.33	4567.28	14134.2	8208.53	4930.45	66615.9	8011.06	8721.22	5668.15	5656.63	7638.5	7908.44	17960.5	2752.47	2584.43	3278.74	14787.9	9489.25	3860.08	3920.42	6720.31	8467.44	42409.4	10599.7	5738.97	4328.6	16432.6	31639	12132.8	2809.94	3216.96
GPRC5C			1141.23	1450.23	87.7485	175.967	1697.4	1887.85	2163.19	3304.49	1395.95	979.985	712.588	1323.99	1260.23	1252.21	1379.34	781	5471.74	17786	27147.2	909.853	413.808	49080.4	1689.49	2595.97	195.81	433.638	18175.7	6756.38	3748.64	2240.4	1863.2	725.057	2849.66	2082.39
PHB		Yes	50472	42291.6	11672.3	4740.49	4809.48	6905.29	4662.08	9711.92	3593.17	7001.85	6334.83	14016	4167.16	3338.44	6558.5	5272.84	4599.02	8407.34	6223.16	3281.16	3303.57	5833.43	6861.56	7158.16	4503.04	3312.89	3129.86	9655.96	6710.9	8865.15	8251.45	3058.92	3070.34	15130
RGL2			14272	15768.9	6611.91	10583	41732.7	33597.7	17428.4	21164.9	15590	22434.1	18385.3	11213.9	25150.5	15230.8	17632	7448.9	3677.17	16511	10623.6	8690.95	6921.04	17212.3	14400.7	16006.5	5988.48	2088.67	2556.12	3997.29	3399.84	2262.38	2040.35	1469.74	2382.04	2799.51
KRT23			834.157	2118.33	27505.1	20727.9	1819.4	1393.79	515.767	1200.1	358.263	441.056	1389.64	988.316	1417.76	1500.03	175.137	647.926	62207.5	499.656	740.047	1	46.2868	73.8001	482.154	213.321	229.562	2.58475	9.889	107.175	371.732	3214.53	2935.08	85.6722	267.309	16.9006
ALCAM			27612.6	11198.9	1006.59	2153.8	8231.69	12995.5	10462	12498.7	1725.4	5667.42	7877.99	6605.5	2685.71	5014.01	5123.71	6163.99	14781.8	1463.88	6560.62	1913.78	2757.4	13628	45717.2	22415.5	1507.97	5961.26	19104.6	7272.77	10259.6	5174.49	2817.01	668.608	2156.87	3686.77
EIF3C			28699.1	23754.1	22058	10648.1	20010.6	24554.8	18479.4	22587	24469	15398	13455.6	20873.2	9824.61	10610.6	16091.8	19659.3	30238.8	22412.4	15085	7782.83	10364.4	12558.3	14131.4	18163.1	12411.5	18739.3	30649.1	56249.4	61247.1	19556.6	17801.1	18088.8	10916.4	13028.6
HLA-DQA1			7227.47	3229.7	858.377	2369.54	1527.54	2308.17	14486.5	10255.6	11857.5	6574.28	2447.76	914.941	3863.73	5599.16	15396.5	2173.01	2705.37	1506.91	1698.59	22478.7	34016.9	9193.09	3230.88	1795.18	9740.17	53720.4	3208.96	1674.21	2930.28	13469.7	18501.4	593.594	1529.78	2046.26
GALNT6			17135.8	13799.4	565.213	617.987	3153.15	25444.4	9145.94	32659.1	2118.52	17306.9	27197.8	1391.36	13080.4	22565.9	8663.35	1821.51	5006.3	7304.38	7448.28	1020.56	949.348	18181.2	4458.3	5455.24	1972.01	1940.35	37718.9	10140.2	11271.4	7124.69	4752.71	406.993	7204.98	2885.37
KIAA0100			7494.36	9131.28	19201.7	12504.6	8195.48	13977.5	11829.8	29386.7	16378.7	10993.1	24015.2	8986.14	10622.7	14824.3	45892.7	10005.4	18961.6	8113.16	13778.3	11483.5	10744.5	11638.1	9947.32	8514.57	9707.99	14485.5	65915.9	21368.8	19135.4	7115.02	7869.74	8202.14	7600.09	15666.2
ATF4		Yes	22027.3	35645.3	23737.5	41395.5	20041.8	21566.7	29250.6	19266.3	31375.5	23476.5	18994.9	12681.8	24318.5	18866.8	16476.4	31020	40184.5	53247.6	20678.9	18763.3	23200.9	22462.9	22574.9	35521.4	19093.6	11569.7	18356.8	12041	10618.5	16916	17963.5	10467.8	2936.91	8399.71
RAPGEFL1			9389.48	5794.09	1023.25	1181.77	996.797	667.212	860.635	794.541	952.239	746.728	549.027	882.456	778.87	527.998	76322.7	540	3117.51	1831.31	712.679	588.876	577.536	312.906	249.551	383.598	799.782	159.475	86.5567	571.689	550.707	1303.33	747.461	123.666	683.377	284.031
PTGFRN			5637.9	4665.46	4566.05	4186.89	4018.5	3618.21	3822.45	5796.23	6269.38	4101.46	4442.55	3289.82	19953.9	46999.6	5691.66	2727	4313.88	2240.95	4149.92	2389.14	7103.2	4049.1	1668.24	3085.69	5156.67	4199.01	10292.2	4023.58	4146.92	11448.9	11875.3	1388.33	6518.09	3185.89
HNRNPDL			25435.3	24310.5	32247.2	43503.2	27166.5	26212.4	33323.1	29989.8	16347.2	20711.5	23572.7	17810.9	13726	24513.2	15940.3	12038	9261.02	8049.1	12233	13267.5	11827.8	19792	16743.6	13442.6	14321.6	10587.2	10968.9	7494.78	9615.47	7325.14	6652.01	8057.88	5248.4	5000.16
PEBP1			19035	24129.8	19166.9	24916.9	23420.6	22078.8	16074.6	13577.8	12656.5	16959.9	13602	26736.6	13781.8	14547.3	7677.68	14536.9	26799.4	24382.6	8672.85	9112.21	11426.3	7709.15	18031.8	19725.8	11812.2	8715.56	16479	24207.7	18461.9	19768.1	19130.5	12010.3	9084.18	11618
ARF1			27918.1	27479.5	24951.3	22379.4	26747	21905.5	16079.7	23831.1	22327.7	29657.5	17292.8	40530.7	20290.1	16408.5	26591.7	21590	44602.4	39026.3	30009.1	14392.6	18139.3	41019.6	21625.5	24982.7	18929.6	24918.1	32232.5	22952.8	28800.2	44971.7	41783	11009.5	23335.9	33425.7
TNFSF10			18613.7	11967	31754.4	23273.6	27836.7	36003.2	15930.8	18489.2	7484.77	1952.01	5211.49	3834.81	13662.7	16537.7	16594	2481	1488.99	12571.2	29434.4	4651.68	2554.48	3939.56	6411.96	5548.67	11677.2	5658.57	20801.2	1313.71	1119.1	7058.87	6987.72	4850.11	9663.66	3627.94
FLII			7753.32	7762.28	7641.81	6470.67	10019.7	9673.36	6783.42	5504.3	15602.2	9942.65	7965.97	5893.68	8596.03	8527.65	12449.4	11632	11396.8	10103.1	6085.38	9714.04	9821.28	70899.1	8852	10530.1	8701.15	11127.6	10288.9	4725.78	5794.07	7586.3	7355.02	6372.05	3312.61	5782.47
CAPNS1			19514.4	24686.4	49784.3	30416.6	13347.9	16535.6	10970.9	10689.9	20659.6	22256.6	14447.8	24845.4	13379.9	10326.1	11181.7	20387	16804.9	17039.8	8373.76	11613.7	11832.2	14695.3	19337.2	22195.5	12346.3	19707.4	19267.9	9876.46	11279.3	18916.4	19782.2	9073.95	6251.12	9183.61
MAT2A			22637.4	17857.6	31422.2	22759.9	17035.4	32853.7	30108.8	34597.7	16877.6	13427.5	21118.6	12442.2	16199.5	22330.9	19725	22407.2	5090.98	6434.68	19289.7	13980.2	11832.1	27839.8	37980.2	30400.4	22647.9	6540.85	6248.71	11220.5	10865	5171.64	5693.87	3350.56	5061.85	5239.49
CSTB			8957.01	9834.26	9298.37	14009.6	7896.54	5529.66	4952.57	4195.34	6408.88	8717.86	4594.39	7282.43	6981.98	4962.08	10775.2	41589	8902.98	32658.9	16909.2	4937.76	7810.37	4047.76	7043.68	9976.28	14074.7	14763	2861.04	4562.9	5862.9	15724.6	12927.8	3257.79	3059.37	1922.29
TSPAN1			55978	29683.8	62.071	152.433	546.975	1614	7057.28	12039.7	691.057	418.775	697.6	6680.08	1158.5	10337.5	5148.06	115	6677.73	1881.51	2703.16	151.022	48.0287	12560	10887	9004.48	223.048	23.1865	1093.24	733.365	1765.18	1175.32	1513.67	74.8169	4099.17	6637.93
TSPAN13			26979.4	13788.3	3007.36	2733.96	9738.02	15536.2	20211.3	38808.5	4236.31	5559.49	10785.6	14790.4	2113.78	8820.21	10612.2	1804	9099.33	5553.54	14984.3	1507.33	468.674	11175.5	5414.8	6327.25	580.102	1425.69	12128.9	32116.5	41024.5	11425	6071.42	4907.65	13312.5	11191.9
HMOX1			5700.59	2024.55	624.202	2841.39	505.928	1093.1	1880.87	2149.34	2845.81	8722.75	1304.93	771.773	32262.1	1340.04	3997.86	48150	1337.89	5334.45	1088.42	5318.92	19989	1687.43	4643.76	2255.45	9641.45	10569.7	1059.9	875.736	1600.95	3745.85	4926.07	739.168	1821.54	1026.59
ITM2B			19788.9	21535.8	18935.8	23691.1	28990	21896.5	28059.6	31338.4	20115	11420.9	14034.7	60735.2	11165.4	25284.8	15200.8	11143	11539.2	6206.24	13990.5	15764.6	13986.8	11096.7	13151.8	7549.66	16170.8	22794.5	23144.6	18960.5	15952.3	22586.2	30203	33475.8	11018	13977.7
IFIT3			2154.51	2758	41776.3	22841.8	496.37	830.411	2189.39	6071.21	2319	1104.62	702.162	1402.59	751.576	7655.85	2902.7	3444	1992.37	10476.2	21182.2	1901.57	1414.47	3937.56	400.688	638.983	22693.7	3736.26	3788.83	2954.59	2532.21	3838.02	9770.16	1211.38	2845.56	4318.02
SRSF11			27226.1	14659.4	23096.9	41963.3	34897.8	14750.4	31059.5	22468.1	9722.55	11974.4	19278.4	14573.9	11939.5	20195.4	13223.8	9959	6306.21	11917.4	9666.6	11128.8	10955.2	16742.4	9611.82	10547.3	13055.1	7709.24	6409.98	5608.96	6488.33	9783.03	12088.5	6290.62	6181.45	3287.66
RARRES1			1050.75	2821.04	2378.61	4241.13	956.865	832.647	1585.03	1040.01	1630.27	1094.87	522.31	36.2903	3557.81	2208.58	483.189	2894.88	21210.9	34795.9	43338.4	1523.01	826.437	613.445	834.014	585.418	2043.66	4111.32	465.771	120.354	316.664	1441.5	1807.78	943.714	136.427	322.192
TUBA1A			19323.5	25435	38045.4	14961.9	16470	15955	10088.8	8698.58	20588.7	18043.1	22583.2	42903.4	25447.6	13799.8	14769.5	22516.3	11159.4	5601.56	3011.81	9508.88	22181.1	8359.58	5071.81	8742.65	22210.7	22758.7	19518	7244.23	9439.85	22084.7	31340.8	4416.68	11824.7	7055.56
RPL22			31540.4	42471.7	33199.3	39729.7	34497	44089.5	31074.6	21142.2	30341.4	29243.8	30584.9	24152.8	34276.9	30827.7	14101	21913	29732	23799.7	13180.6	21987.9	21779.6	28159.6	16087.7	21087	21907.4	20685.2	17483.4	20648.3	18912.3	16031.9	16828	18541	7520.16	8352.01
NAMPT			4620.66	3744.41	6334.34	5110.85	46193.9	4127.93	3988.12	5251.93	6312.35	5692.88	6225.44	8578.55	1907.84	3997.24	3589.75	8326.61	6216.7	2965.55	10582.8	2009.41	1445.76	2357.99	32049.9	21211.4	3509.96	5195.47	3774.38	2978.72	4182.31	6679.95	4600.23	7414.16	3274.86	2796.33
FBN1			24149.1	13879.8	2058.68	5735	7260.06	5474.89	9694.51	16602	21944.8	9112.69	14468	7806.57	14776.9	9061.49	13129.6	12784	6928.94	1363.46	2437.44	11317.2	27772.3	13616.6	3494.88	9232.13	14087.8	18957.8	49788.4	8227.14	11326.5	22613.5	36617	21044.2	4560.15	6494.81
OAZ1			21781.1	27688.1	9288.99	9397.02	23304.1	24554.7	18191.8	21818.3	22845.7	25383.2	13436.4	11785.2	27972.5	14487.4	15630.6	38623.4	24012.6	28809.8	13039.8	24861.9	29758.9	27784.1	26445.8	31660.8	22558.7	38303	30083.5	16428.5	19733.4	22946.3	27566.1	16939.8	10688.4	11396.5
RPL35			18828.4	36428.7	18012.8	23020.9	25751.2	24068.4	19991.5	8599.98	28461.1	32973.9	8557.66	10237.6	37214.7	11223.4	13062.9	24341	35252.5	25790.8	7868.1	19766.3	18976.2	20163.4	9955.39	20690.6	18571.3	23789	29315.5	12336.7	11206.8	25572.7	24815.7	13946.6	7304.59	12662.6
AMD1			4462.67	3261.59	44441.1	30714.9	2674.66	2676.9	3244.28	2863.43	2208.27	2925.44	4737.1	4573.5	2332.13	4173.22	2249.23	2343.69	11703.1	836.198	2400.36	1988.4	1680.97	4131.67	3373.6	1984.77	2892.74	3058.31	5591.29	3785.33	3467.54	2482.51	1987.7	1231.75	14212.3	1801.69
PTP4A1			13876.4	7281.26	10242.8	5851.44	11367.7	3186.75	3199.25	6432.71	2949.49	4980.91	10777.8	5731.93	3119.37	4961.23	3584.4	2442.94	4318.42	3103.59	8396.16	1661.56	2077.11	3559.04	4897.84	3153.96	3178.87	3933.88	4756.13	48388.7	23905.8	5333.07	4157.37	4470.18	4138.31	5259.33
WLS			10342.4	7659.22	3055.25	2800.41	4305.79	2856.99	2775.09	1197.58	4397.8	1600.38	1718.06	1236.54	1778.74	3103.23	891.833	2193	7613.76	3117.31	5964.81	1314.56	1634.81	821.827	45116.8	23853.1	1028.33	1075.41	1070.86	1365.46	678.456	2594.91	3045.61	1958.23	3263.77	423.956
PSCA			567.266	255.481	60.683	39.8815	188.823	142.961	52247.4	7068.52	6.73601	22.585	10.7746	84.0124	430.256	192.992	191.561	48.5487	568.815	1086.47	370.209	28.4528	23.3271	625.702	1847.38	5889.08	30.8404	13.2363	63.223	9.44573	28.5345	388.444	376.195	6.42771	27.696	341.274
EEF1D			21919.1	25456.5	19951	14548.4	21151.1	21421.3	25141	33790.9	26547.3	34608.7	13563.2	11652.8	31177.3	13918.7	16182.4	20015.6	31139.4	61788.3	22594.7	22585.9	25297.6	24437.8	20654.1	29355	15108.6	18570.6	21561.5	20474.5	14018.9	20057.1	20353.1	10047.7	9320.72	16422.4
PLTP			4397.01	4444.81	765.202	2039.64	975.308	1237.69	3520.97	1522.33	9426.75	4156.25	800.439	1284.48	4334.77	1236.11	5288.65	19895.8	1220.36	1850.99	473.667	7159.09	18171.3	1782.05	1052.79	1724.91	14892.9	59569.3	2348.51	788.248	1311.27	3852.79	7175.18	5934.92	7398.98	1285.27
NCL			32340.9	31508.2	57566.6	27947.6	17389.6	28344.1	21078.5	30888.8	25663.6	20639.1	29668.1	18330.3	16888.4	21844.6	28770.3	23968	51555.3	14069.5	20518	18352.5	19713	30048.1	29974.7	27816.9	40673.2	23962.5	30454.8	19265.7	23141.8	25327.4	25674.9	13882.9	16808.4	20598.7
IFI16		Yes	5187.2	6632.88	36731.1	35923.4	3078.37	8003.37	10322.5	5550.77	19828.5	6680.52	3036.33	1397.37	7594.85	9896.09	5749.36	17736	2326.35	8049.1	8170.09	11861.4	9541.72	4656.88	1633.4	2729.88	23980.5	13412.8	4396.61	2013.49	2409.29	8822.06	12536.8	2855.98	1260.27	2594.39
FAM84B			46648	31828.3	6279.51	3095.15	5312.75	7854.2	10434.1	30536.9	4605.47	3285.41	9686.3	5681.1	1957.46	6038.61	5578.36	758.147	9708.26	1357.76	4036.55	2019.32	830.968	7917.52	7348.91	3783.35	2691.27	1149.55	7579.19	12128	10935.2	4568.32	2795.74	1317.68	10047	18465.8
LBP			105.74	836.712	971.89	1195.07	34.1746	34.5341	33.1201	208.174	334.898	334.524	1146.58	222.768	2.24062	30.713	12.6449	753	462.991	5916.41	4712.95	212.077	7.96721	136.582	11203.5	69127.8	3060.53	5.75426	43.2228	3.41306	1.98338	6190.08	3488.43	681.634	17.2781	24.8509
STAT2		Yes	13414.1	12156.9	29283.1	42346	8435.78	11810.6	20577.3	16295.6	17320.5	10038.1	8758.32	5112.48	13943.1	18637.2	11695.7	14049	2789.3	20684.4	15127.1	15408.7	16778.9	13911.2	7640.55	9363.17	29264	6517.51	4921.06	3731.6	3796.83	4597.57	6790.24	4076.12	3435.67	4648.76
JUND		Yes	3478.04	6769.73	1730.42	6219.99	36083.7	1750.36	3014.37	1515.88	7864.67	7309.27	1284.07	7651.37	3153.42	1318.17	12088.4	6865	12606.6	3334.12	945.028	3737.59	4512.26	3517.45	4526.27	4541.48	4469.21	12236.9	9116.68	7031.47	6687.96	11052.9	11962.1	6424.15	7362.56	11732.5
CTNND1			31864.6	25590	33449.7	31675.2	30358.9	31598.3	36436.2	37369.4	19672.8	8605.6	11365	26424.4	15888.4	18454.9	15532.9	12719.4	19569.3	17825.2	22188.4	8404.23	7504.16	18320.8	21596.9	16721	12655.2	9695.78	13000.7	15930	15329.2	30360.5	21341.5	9680.32	9372.58	8733.02
BCLAF1		Yes	13980.6	9289.94	33744.8	44214.4	13478.9	8602.51	11161.9	10104.8	7699.95	7074.62	9584.63	7230.71	4372.95	9329.9	7655.42	3656	9534.37	1999.05	5907.47	6033.27	4691.67	7745.88	6323.4	3711.25	6054.34	6314.67	10863.4	8814.72	10028.5	8910.82	8237.74	5535.09	7863.96	6105.24
CRISPLD1			665.145	476.902	1790.1	988.385	1108.13	1317.77	1277.35	286.022	1354.4	190.392	316.392	239.611	902.933	1611.71	153.972	300	151.147	30.6683	39.042	268.772	1080.05	165.301	70.0746	72.7371	509.639	110.348	867.678	366.579	669.696	656.434	542.085	141.035	72247.6	266.541
NPNT			9560.5	7526.39	2159.4	2798.14	8038.66	14606.5	8061.64	23794	1934.64	3812.09	10850.6	47628.6	5158.22	5571.84	4714.21	723.925	2374.48	1373.89	2475.82	710.367	731.526	7781.57	3121.82	3043.52	1293.1	1062.78	12936.1	13246	9415.39	2151.65	1914.55	396.137	5657.3	15192.5
BCAM			3985.87	9545.18	479.158	784.77	17802.3	12647.8	6308.38	10718.8	20147.7	10886.8	2989.41	13278.6	7594.85	6343.58	10300.9	4694	8126.26	7318.81	2457.93	6578.41	1461.5	12419.1	20801.9	16181	2091.81	3408.21	6958.87	8194.57	14542.2	9209.52	9140.21	3333.62	13815.2	22971
SDC4			14082.1	12075.4	8827.14	5749.32	16813.2	22485.6	22460.6	27816.4	2973.44	5352.7	5634.4	39836.5	7377.74	7973.55	9638.24	6263	9545.92	4905.4	7861.07	1393.06	1696.64	5236.61	16960.9	14907	3605.88	3078.59	9484.46	15624.4	14519.6	7436.09	4849.04	1576.12	10373.4	14340.2
RPL27			22347.1	26145.6	36701.9	29395.4	22845.9	34935.7	32081.4	25842.6	40037.6	28096.3	27541.2	24897.5	38115.4	20963.4	11327.3	26295	26958.1	11879.7	5143.7	25268.4	25295.4	12801.8	11014.6	17887.5	12512.1	21956.2	15153.4	13680.6	11376.7	12935.6	16356	15834.7	8561.33	6906.65
ELF3		Yes	31798.3	16363.9	14921.5	18888	40794	17476.8	10362	12652.4	1824.5	4688.19	3898.15	6856.08	10681.1	6037.06	11791.5	568.336	4811.26	26682.3	17520.6	152.062	93.375	17268.4	16809.7	15995.8	10029.2	33.4048	4580.36	6115.05	4632.66	5382.54	4190.98	284.326	2843	4033.68
RPS5			20879.1	23615.2	10428.9	6153.48	14532.8	27729.9	14042.7	14100.2	31468	23581.1	13563.6	19320.9	26174.2	13007.2	13575	19038.8	66096.5	10912.6	5972.42	15766	13728.5	15287.4	14340.7	16804.6	11907.2	19252.9	31622.3	22716.9	12885	14094.6	14948.3	12462	7958.38	10986.7
EIF5B			15149.7	15865.9	17279.4	30414.8	9947.28	11864	9165.3	8355.38	7935.38	8315.1	8863.32	6401.53	8553.76	7982.71	8498.29	8800.98	15076.1	16654.5	8085.85	5961.05	6928.34	11241.7	9295.06	10531.3	7839.93	9688.27	8337.15	7889.55	7648.58	21015.6	22493.8	5670.85	5521.63	4627.48
TMEM150C			1180.11	1183.45	1614.52	1657.56	446.889	4309.01	18926.5	23641.5	2185.43	5161.22	7821.3	38641.5	773.907	973.691	14028.9	550	283.007	362.726	207.598	1661.71	661.143	6647.87	12515.9	2337.72	313.644	585.774	13524.5	2351.33	2837.05	1014.88	1150.31	845.551	131.224	5230.72
CTSS			6074.32	2050.68	3165.58	5672.58	1810.98	2271.26	5374.36	6020.98	6166.03	3262.43	1288.63	1141.52	3684.4	6039.92	8019.06	30978.1	1903.82	7446.61	5759.99	16130.1	18763.7	3641.68	1020.59	755.674	24468.4	45770.1	1838.8	1545.36	3891.24	7702.37	8180.48	1382.89	1548.06	3758.32
ATP5A1			17190.2	22758.2	52819.1	31043.7	16865.5	26233.6	13323.3	19429.5	17475.1	21962	30468.9	28118.2	17941.7	20441.2	12713.6	17384	12577.8	7687.38	8947.89	14679.6	16506.4	12200	21768.4	17013.2	16501.9	17610.8	18436.8	28454.6	25061.4	11628.1	12852.8	15291.9	6844.29	8873.55
ATP5H			4254.86	6601.7	11315.8	14993.9	5818.12	5633.62	7643.04	7515.79	3749.88	7364.98	6374.66	7667.82	4948.98	4045.89	4348.26	5745	9517.05	46142.1	25108.1	3231.7	3859.96	9189.19	4267.1	5584.06	4598.64	3930.25	20570.3	6639	4366.12	5719.87	5889.74	3754.8	4369.89	2458.2
HLA-DRB5			14832.6	12383.8	723.324	1164.18	435.627	1132.11	1747.68	1315.72	8418.96	1541.14	460.849	308.683	6959.02	9648.9	15070	4573.16	1686.27	3566.98	5507.91	6780.04	33959.5	8328.01	2729.73	2382.6	9597.04	38311.9	2422.69	1421.04	2545.41	17095	26706.7	3771.66	3212.09	3821.92
HSPA1B			6321.1	7803.72	9181.15	2667.34	21664.1	11339.8	23307.3	10861.6	7507.76	36317.3	3184.8	9235.63	5602.28	5576.82	13744.2	7787.61	26021.2	8734.89	13954.1	2313.66	3103.25	5747.71	11965.9	35282.3	13845.1	1497.99	14037.7	21044.9	18952.4	17404.5	11505.8	3496.93	16529.5	20478.5
OAS3			5832.3	4951.46	30793.3	22938	957.442	1627.4	3462.36	11270	4151.73	2662.92	2134.46	7172.57	2035.62	12024.3	5105.19	5275	2014.51	22691.5	36519.6	5680.9	3768.52	6647.87	1145.16	2186.59	33776.6	5333.7	8932.23	12337.8	7300.6	4689.76	7487.34	1106.08	6178.2	14946
BHLHE40		Yes	13691	15752.7	7699.43	7452.94	37520.3	30151.5	11805.9	13999.1	10117.4	14043.1	22591.9	26822.8	6937.32	6417.38	15028.8	6110	6369.74	4660.07	8534.12	5545.7	5108.84	7302.38	2986.56	5812.66	6332.02	5699.77	8964.45	20093.4	18104	9045.66	8541.85	1528.35	11604.7	7086.33
NPY1R			2179.9	1021.23	1980.95	3407	5081.77	31864.3	951.928	5583.41	492.201	166.717	362.007	40901	216.868	877.663	14710.2	576.823	193.075	77.453	6.26736	380.416	96.7991	35.7304	18.1211	6.73897	14.0268	15.2628	818.789	3928.04	1962.51	146.083	245.871	1736.7	1357.29	408.056
UGT2B28			3.38045	2.41432	1.69399	2.0232	9.12554	24.5543	69.3564	111.878	3.96798	1.69629	1	2.60411	1	2.98405	1.52932	1	15.2548	9.70665	20.4261	3.03518	2.7418	37.1291	46848.9	29229.7	2.77639	1	137.888	3.41306	1.98338	14.4704	27.1515	2.08554	1	7.36025
ALDH2			5569.66	16938.2	339.342	1945.08	12388.1	5984.07	7427.06	6860.28	10044.6	7842.78	6271.15	1104.01	2430.14	3909.03	4766.42	12383	6932.88	9445.68	6190.69	9295.42	4969.74	4078.98	5422.13	6438.21	2877.56	6433.24	2843.69	1030.45	1950.19	10801.7	8002.97	45799.6	626.062	4446.73
PLXND1			11939.7	15372.1	2700.62	4018.07	5155.43	10429	9754.52	10276.9	33100	11370.7	6405.94	36855.3	11078.5	6269.46	12508.2	23131	13266.9	8982.52	8373.76	19414	16636.1	8180.02	5003.31	4969.99	17886.3	45030.1	8887.78	12534.4	8385.26	12611.3	13757.2	12059.2	18434.9	6814.42
PTP4A2			16667.7	18014.9	11575.6	10537.9	15353.4	17435.1	10600.5	28594.4	9625.86	11294.1	19645.6	46693.1	9033.31	9960.23	7198.06	9252.5	5272.03	14765.7	14395.7	8414.98	8858.88	6902.63	4852.45	4598.18	6963.02	3431.02	3986.4	11749.7	9538.5	5773.46	4914.78	6932.27	5325.14	9918.77
HMGB1			16892.6	19170.9	25116.4	27723.5	43134.1	26298.4	30678.2	39143.2	20061.9	20758.1	24892.9	21993.3	15405.8	23601.2	19305.1	12872	31574.6	15616.8	17166.1	14267.9	14227.2	22076.2	18625.2	15316.3	17837.7	16210.8	24550	21929	18711.6	29940	26272.8	17845.1	11748.5	12670.6
CTSL			8377	6621.35	9313.62	10720	2264.75	2644.61	6130.02	5769.87	7127.12	7346.18	3064.34	3684.43	5859.21	4642.77	11358	58695	6648.85	12847.4	8596.75	8456.3	13457.3	4750.38	2707.9	6792.11	16834	18683.7	3223.27	3356.37	4018.09	9069.55	12416.3	3945.85	2905.66	4626.49
SERPINC1			4.96741	16.3765	79.4205	124.807	36.4237	15.5315	11.1432	10.417	21.7759	10.7481	13.3811	55.1386	20.85	13.4076	21.1139	7	1	14.6931	9.19367	14.9555	7.09631	34.3946	18.121	7.69546	2.18426	4.16951	5.4445	22.7175	22.6343	11.2412	30.6215	5.34216	2.30224	5.77019
EIF4A1			31713.2	30569.2	54492.4	34954.8	25925.1	28623.9	19847.4	21547.7	35136.3	25144.1	28417.2	24101.9	26099.9	25078.8	26206.3	49692.5	33850.1	23569	18015.5	18914	22209.5	19903	34992.5	34107.2	33049.3	36006.9	18725.9	19865.6	20726.9	24019.4	25284.4	9507.77	13588.2	25698.8
MSL1			10859.8	9473.68	10791.8	11254.1	19444.1	13625.9	12445	17863.2	9520.81	7139.38	11737.6	12482.6	8506.7	8094.04	61451.3	7577	41447.3	4030.19	5362.58	9403.53	9300.48	7940.23	5714.12	5902.58	6892.78	3893.14	3524.38	8412.95	7513.01	11324.3	8735.38	4187.93	5444.39	3464.15
PRLR			8894.35	5481.95	8648.79	5446.46	9164.48	5379.88	4122.51	10275.6	481.814	9945.4	20180.9	45813.5	2463.64	5390.47	6189.22	78	2571.79	2158.8	4995.04	66.4165	119.443	5876.45	5678.11	1342.96	484.177	121.441	14855.6	28258	17400.9	4548.08	2149.55	498.178	19800.4	15971.6
S100A16			20089.6	19809.8	7685.56	7666.79	3303.84	6490.97	4994.83	6278.39	8771.39	17394.3	13944.1	788.213	13511.4	12117.1	7961.88	8552	31382.7	21275.5	15538	3288.39	3431.47	43383.3	1571.41	3502.73	6686.71	5309.93	20096.8	1050.68	942.092	16887	15072.4	1719.41	3567.85	891.435
RPS13			30077.1	34285.2	25103.3	23388.2	27007.3	36388.9	28886.2	18772.3	28214.7	27170.3	26760.4	17189	38205.9	23730.9	12121.3	21506	40762.1	19075.5	9721.03	20670.9	18662.7	19984.3	11086	15337.5	14522.4	19821.5	15431.2	9060.85	8774.69	41723.6	35394.8	16886.5	4938.27	10765.7
LSP1			4328.26	3727.1	527.052	1634.12	1931.67	1838.9	4924.42	2648.2	8174.91	5210.66	1043.46	618.915	11207.6	2879.76	5502.18	34928	1362.72	3607.6	226.312	16396.5	19652.3	2746.55	1127.92	1871.2	6790.62	25613.4	3528.43	1574.96	2730.32	7912.88	9318.8	3341.97	1106.69	2486.16
SRP9			36840.8	23350.9	20078.1	16008.9	29999.8	17177.2	13746.7	31822.4	4438.14	15316.6	34273.2	32029.4	8861.52	23339.7	12374.2	2905	17828.1	3377.48	13618.9	3448.88	3161.5	18907	10058.7	5413.8	5235.42	4080.15	15376.8	11928.8	12078.8	12435.5	8042.23	6968.01	11644.4	19474.6
EFHD1			17254.5	23583.9	34753.2	30598.7	12619.2	17434.2	5936.45	10374.2	3078.81	15933.5	14773.6	16375.7	4461.04	6322.03	11935.5	1106	22389.3	14568.1	21134.3	736.281	250.949	14024.7	16026.9	14522.5	9974.22	218.111	14044.5	7930.33	14172.4	9124.18	5812.74	1134.31	7256.46	6793.75
ACACA			3190	4597.8	8209.5	4397.68	3071.06	5027.76	6725.09	11126.9	3547.74	8668.43	13132.1	5506.29	2786.2	2736.23	21331.9	2783	16799.2	25715.4	49112.1	2294.07	1758.48	5262.65	15655.6	8150.33	4560.99	1951.83	10310	9351.62	7431.39	4117.95	3089.53	11808.4	4956.69	2476.73
TPM2			8714.24	18923.3	9369.16	19378.3	22998.9	12742.9	10202.5	3011.93	20180	18880.2	10339.2	2959.77	23837.1	5965.15	8443.57	26765	7473.7	18474.1	3217.01	8849.66	12813.7	7602.29	5675.75	15129.9	19684.5	15121.1	11726.7	3987.38	3175.34	25689.3	49077.9	2164.2	1613.83	1173.13
CRACR2B			5086.38	5803.31	2260.63	2047.39	42399.2	24163.4	6354.86	4208.52	3437.01	7241	1677.66	1165.58	7742.48	3420.93	6191.1	1029.96	6060.78	4124.82	1406.17	1046.79	648.08	10391.3	12613.8	20636.2	1747.74	188.001	2919.49	507.743	665.612	2598.77	1957.99	482.981	484.111	629.075
SAMD4B			6138.18	5005.05	21273	15182.6	5615.99	5019.85	5173.88	5345.18	8569.73	4847.19	3881.69	4025.14	3380.3	3582.69	7089.05	5676	9660.45	53873	33349.3	4062.93	4443.58	5432.14	4288.67	4715.43	4810.76	3707.86	7113.31	5500.46	4879.53	5055.02	6017.65	2755.64	3339.66	3209.74
PFKFB3			3547.87	3559.12	1900.45	2507.83	4396.35	3575.74	7584.72	13839	7462.52	3662.1	3297.64	1764.31	3667.04	3167.23	34855.3	17046	3815.31	4723.97	5357.32	4829.61	5271.69	1531.81	1492.9	2172.24	3527.13	5745.74	3735.49	1125.49	2148.69	2854.88	2931.55	60754.4	3071.04	2195.29
STMN1			11078	12767.3	43561.2	30459.5	2182.65	4932.75	3949.24	5808.16	2835.42	11744	8715.34	14751.5	8184.14	10048.9	7248.91	9897	9493.95	7615.48	8046.01	3791.67	3114.47	16346.3	8334.24	4372.18	23297.1	4801.21	5739.97	8529.97	6160.87	9981.01	6786.28	1063.74	4883.11	3782.17
ZBTB18			3197.15	2879.48	2064.23	2860.83	49275.4	8386.77	2550.32	4057.85	2071.17	1659.57	3555.68	3721.32	1196.96	2364.32	2830.72	647	844.133	523.619	983.072	2144.04	870.159	1631.32	1173.5	998.624	1150.92	1050.11	391.005	119.24	124.906	1462.07	940.987	1163.61	3244.24	226.79
ALDH1L1			100.185	1392.57	66.9289	116.621	190.36	107.192	210.626	189.968	981.919	74.1106	17.9425	438.519	72.3248	148.912	47.0504	1539.17	121.31	21.5396	26.7515	713.86	57.6085	11.0184	930.708	699.241	9.88193	15.2628	39.8895	9.44573	14.7673	21.4823	32.5962	6680.34	10.7669	276.081
HDLBP			38766.6	29443.2	25774.3	13320	17964.7	28206.5	20806.4	35141.5	33848.9	18872.6	18518.6	22993.4	39007.4	22177.4	30117.4	24779	37963.1	30392.8	38479	20772	39792.5	40456.5	30912.7	27467.7	19708.8	37037.9	45341.5	25534.9	29779.5	31154.6	34119	22293.7	17811.1	24125.4
LIPE			672.188	5695.55	45.4153	178.013	1721.58	630.163	357.161	913.196	9391.17	950.046	70.0736	625.799	143.672	315.435	376.813	14107.5	805.633	153.906	146.145	6297.49	733.428	76.4719	73.0266	65.0852	95.0619	302.103	621.008	138.545	168.174	301.408	388.054	66673.8	112.993	1893.17
PRRC2C			17096.6	12838.1	23428.7	33097.4	18743.5	12611	15308.8	17347.2	15821.8	7773.01	9753.4	12181.4	11999.1	14706.7	16698.3	7953.99	18385.3	11082.1	14187.2	13172.4	9978.04	21121.1	10634.4	10003.1	13391.4	19640.9	20271.2	26765.5	26108.6	26150.2	27351.5	9444.12	17673.8	18577.7
COL10A1			7130.44	2668.82	132.164	195.407	2807.35	349.756	2164.03	5988.97	731.123	6640.14	9855.03	2678.65	725.523	1558.48	10058	66	5360.09	127.661	409.513	239.988	4895.47	7317.07	550.645	6750.03	3236.98	940.759	40660.4	5025	7273.06	29215.7	49976.3	43.3361	3681.15	1266.69
KRT8			16392.4	5879.78	8536.76	2908.9	12234.9	4961.62	6229.63	32115.3	593.927	5089.6	26294.7	6185.16	1022.99	8338.3	10805.6	354.378	9842.55	4398.85	2918.19	61.3146	25.9803	4247.54	3050.22	5754.4	1057.22	148.619	8408	10040.3	9780.8	3833.07	2939.82	174.368	2673.19	4726.07
CGA			25.598	49.4359	1.69399	3.04639	25.1781	1	1.84527	8.53362	1	37.9035	160.651	47.519	1	1.32652	11.057	1	1	3.28218	1.58526	1	1	2.33578	1	1.95649	2.77639	73.8986	52.1117	17817.9	65902.9	9.53431	6.92429	1	3.60449	8.95031
ARHGAP36			723.068	5.61295	7.93988	14.3016	29.6763	48339.4	1.84527	1	1	10.0518	20.5491	106.47	1	2108.99	6.29315	4	3.88744	2.14109	3.34105	1.87222	1	1	2.77115	1.95649	17.5796	1	1	4.6196	7.88363	4.41372	6.92429	16.1976	2.95337	5.77018
CACNG4			5894.99	8426.55	1035.04	833.882	160.126	2016.4	1457.39	6092.56	66.2956	7252.18	5715.86	18976.4	369.465	922.756	3947.57	288	6699.56	27324.4	33846.9	55.9498	19.2889	8526.65	1215.42	648.547	86.8587	23.1865	7641.57	6733.35	3823.84	1337.08	550.348	116.067	3503.39	419.186
JUNB		Yes	1930.75	4360.23	202.257	567.851	45021.1	1363.6	2076.97	760.633	28039.5	5267.75	507.322	2687.07	2333.37	478.037	8900.32	11035	10342.9	2596.98	1362.32	3524.77	3409.71	2921.59	2311.96	5353.3	14386.6	12859.7	5059.95	2234.29	3846.98	9416.05	10544.3	1283.02	2447.27	1829.57
DST			29085.1	18596.5	3977.4	13107.5	19876.2	16304.4	23758	5367.26	16989.4	7829.95	10881.4	17108.1	14080.9	16533.6	4693.7	13953.7	7182.59	6135.62	6469.56	7074.37	9469.81	5676.46	3803.37	3504.73	3402.35	6037.14	3872.6	5603.25	4279.2	7700.74	6447.26	10526.2	1421.21	4306.95
TLN1			12536.4	15661.9	15611.6	10331.2	7640.17	13643.8	12593.8	13053.6	39231.8	11785.8	9222.29	11022.8	11389.9	10383.9	17172.5	29603	15540.2	14581.8	12587.7	25645.1	23997.8	11767.9	7322.31	10707	22320.7	53332.8	22161.3	12300.4	13053.3	20942.4	29527.7	33163.2	8796.99	12163.4
IGKV1D-39			461.164	410.791	456.258	3503.89	116.141	353.108	3828.97	428.238	15242.5	5366.25	3411.18	22.6036	375.668	2511.77	1130.5	29.5469	50.2872	32.757	93.1987	6002.89	47921.7	8806.36	263.912	72.0561	78.2159	621.136	898.228	1041.63	7482.89	12542.8	29603.9	60.1314	196.366	1174.59
CD59			26601.7	36944.5	23205.5	28849.2	22701.3	28914.1	20456.4	15556.5	38606.3	19054	35122.4	11887.7	18189	26405.6	10633.9	30891.3	15621.1	10646.7	24549.5	15721.8	15436.9	6944.55	8612.69	17777	15563.7	13461.2	13927.8	10355.3	9167.76	24262.8	28482.3	13015.5	5510.15	6211.79
LAMB1			22025.7	28438.3	17275	21164.6	9623.96	16809.5	21641	11491.5	51949.7	17711.5	14495.9	5393.58	25071.7	12476.8	17378.1	22719.2	9580.9	12012	7367.42	16743.1	20139.6	10194.2	7064.3	9606.59	15558.7	27023.1	11154.6	4820.39	4744.39	15632.5	23703.1	14385.6	2273.42	3144.56
H1F0			9490.26	13363.2	25150.4	16234	26779.1	33710.6	11983.5	12334.8	9124.58	15916.1	26338.9	34266.7	8904.94	10606.9	18491	3491	16706.8	13055.1	19492.6	4005.36	4350.28	16027.1	12929.8	13018.9	13757.3	5172.05	19012.4	21443.5	20575.2	10633	9195.5	4653.63	40926	12553
PIP			3819.24	552.247	1	37.8351	23996.9	28865	12515.2	668.981	1609.65	34.422	30.3237	183.066	3624.86	9921.54	54.9901	53	41.4242	5303.64	4775.57	4.48888	5.3545	416.429	19912.2	14906.1	4.55277	2.58475	7015.54	16.6849	12.8005	65.8607	62.2177	755.451	284.238	2239.81
ZC3H11A		Yes	21897.2	17290.7	22669.9	39547.8	26375.7	21993.3	28811.4	29620.7	16903.8	15355.9	19879.6	13879.2	16364.1	20930	15470.1	10223.6	6966.44	9828.78	14012.5	14569.7	13747	22706.9	9372.04	9724.42	9515.99	6973.82	11884.4	13314.2	12625.5	8262.22	7309.14	2699.72	3705.5	5366.58
MRC2			11978.4	11924	4091.06	3165.5	5287.66	4532.45	5846.08	3655.89	13850.7	12710	4230.33	2142.2	24277.9	3177.09	11193.4	16521.9	5622.11	6055.2	2226.86	12415.7	36238.3	13128.4	3690.59	8484.49	13450.9	21373.5	15262.2	3758.57	5164.19	12060.8	26312.9	4384.37	2326.81	4002.64
RAB11FIP1			8779.97	3351.23	4648.23	1454.3	8307.3	3687.47	1372.47	2111.35	1853.04	1261.6	3897.28	9999.05	1387.87	3130.14	53511.5	1230.51	1494.02	1928.71	9286.06	2850.88	1626.64	7213.91	16869.7	5668.51	1919.69	3432.09	3528.53	31252.6	28897.8	2206.93	2238.02	1798.66	11939.3	19218.5
ZFP36L1		Yes	11495.4	16681.4	17815.6	25087.7	33998.7	22584	27515.3	12143.9	43879.6	7761.86	6923.99	3572.14	11298.1	15351.5	14682.6	15762	19881	5680.2	11349.8	20062	20505.5	19568.9	12077.2	10077.7	17652.3	19363.6	12935.6	6449.92	8074.51	17588.5	19815.8	17950.4	8101.6	7418.65
RPS28			10618	17987.7	5188.39	6193.68	20904.5	16081.3	9970.45	5268.68	23601.9	28623.8	3897.53	9749.48	26946.1	5220.26	5433.27	19148.7	47804.8	10731.4	2808.23	14816	14900.8	10454.6	11269.9	15812.6	12599.6	21437.6	17361.4	9043.72	7743.93	14559.9	15840.4	10443.1	5560.79	5169.16
EPCAM			18564.6	18253.7	31461.5	22444.8	9553.59	7355.04	10237.2	15701	435.81	3518.66	4939.11	9484.06	2796.13	7909.23	8258.84	259	43160.5	10686.2	15908.5	57.6943	35.836	12252.8	13877.9	10361.7	4961.86	31.1104	19360.1	13289.8	8409.85	18936.9	10692.4	249.589	7503.23	11980.5
SLC7A2			13786.9	15266.8	144.656	979.176	19111.8	4509.11	1633.21	636.335	4519.76	6330.29	11327.1	184.269	1358.24	3536.52	1668.34	2713	811.409	346.75	1358.81	2005.36	689.883	2195.03	4483.18	1390.79	347.987	685.614	438.783	9843.89	17097	2626.15	2629.41	2403.31	304.423	1201.5
RBM6			7759.71	12631.5	19409.7	34900.8	22207	19822	18719.9	9874.11	19082.2	11441.1	10977.9	6723.56	20003.8	12159.2	12590.3	12916.5	2277.27	14744.1	6422.44	16062.8	19434.1	8992.25	11986.2	19035.8	9898.38	3070.67	2321.03	2907.54	2644.31	2266	2552.39	2313.2	1646.39	1385.94
SRSF2			11157.3	11602.3	27772.1	38214.3	17277.1	14246.4	23257.4	25132.7	12016.5	13026	14913.6	12585.8	9101.9	13781.6	13519.8	10952.9	11752.4	8798.76	8658.32	10490.9	9780.43	42033.4	8979.09	8830.5	14509.8	9778.8	11474.4	9922.69	9429.19	7729.98	5913.2	4460.65	6846.91	6541.62
SULF1			26554.1	11852.4	2763.76	5099.59	3974.08	3363.36	6149.46	22102.7	9563.83	14495.7	19451.7	7435.23	5932.42	3705.33	18864.2	4137	11456.4	2117.72	4855.75	4150.15	9828.24	17344.8	4738.81	12164.7	9292.69	18594.9	34562.6	7567.17	7414.68	32902.4	43655.1	2480.38	5153.98	5270.46
HDGF			22971.6	19612.2	32898.8	17538.6	15770.7	17612	11090	17946.7	11340.2	10804.7	12878	21259.4	14098.2	17714.5	26428.1	10212	28387.5	31619.5	52871.8	7845.75	10507.6	25934.6	16833.4	17792.8	22137.2	11534.8	10920	13429.7	13228.4	12549.8	11421.1	3653.85	14440.9	8749.53
AOC3			2335.42	16626.8	343.136	2592.75	3542.81	4997.59	2683.02	1734.36	35438.7	2266.73	850.735	1687.32	1142.37	2774.43	936.829	20169	1738.28	277.144	266.709	12163.2	2298.44	481.883	681.12	1087.58	761.294	5094.39	1861.03	829.887	426.802	2124.34	3871.53	51732.5	426.834	3273.35
RBM25			15416.7	11192.6	18386.1	34210.5	27466.6	13669.4	26101.9	16758.1	10637.6	8822.71	10731.5	5277.91	7964.52	12633.8	11714.2	8167.18	7003	5872.36	5786.02	10750.6	8284.85	13689.2	9485.99	7876.92	9369.64	11203.3	7948.58	6657.25	6321.85	11771.4	17692.8	6482.75	6016.57	4755.29
MUC16			1646.68	705.244	16694.2	36031.9	258.525	132.901	704.261	34.9013	70.7476	75.5032	86.3644	5.01026	266.493	225.317	12.6449	166	7423.65	412.933	1124.12	7.10554	75.8975	149.272	234.201	135.866	11593.1	10.5085	81.001	2.20653	4.9335	395.285	273.517	63.9614	8.16235	20.0808
ADH1B			1015.09	2773.86	45.3424	910.754	898.131	592.388	1198.41	2318.86	2223.2	327.809	32.9518	530.38	15.3771	537.971	387.813	3353.81	117.397	21.6722	82.0164	2696.76	266.944	15.726	23.3878	3.99417	7.7763	1	151.49	1	4.04284	4.41372	167.782	17728	26.861	409.079
GRN			4656.58	4115.96	2547.54	3566.54	4313.09	2055.66	7418.15	5025.67	10454	6271.22	1963.26	3915.54	3960.58	2786.61	4789.07	19580.4	5492.41	11889.6	1494.99	3494.62	6708.29	2717.57	2737.74	6858.94	7738	25963.5	6177.19	6555.63	7124.4	13580.9	21766.5	3054.49	14264.7	8583.2
SQSTM1			20292.3	24161.8	11252.4	9951.26	15600.1	13438.3	16574.9	19493.4	23756.5	18664.3	16682.3	22424.9	15224.1	14924.9	11706.2	29430.3	15722.9	39791.7	32930.3	16471.2	21742.6	15881.3	16457.4	23800.9	14986.8	16322.6	23379.8	43685	35188.1	17202.2	21015.8	14457.7	7701.97	14939.5
REEP6			902.396	1626.29	25.9836	14.3016	5864.46	3355.53	288.39	807.722	428.39	803.827	301.405	292.145	608.905	504.813	384.224	247	1172.34	1556.31	516.031	166.722	84.6065	938.719	10041.6	13460.8	37.712	129.365	4406.61	449.83	602.826	3858.51	3052.01	643.641	1313.66	339.684
DSTN			35572	32416.2	27360.1	21454.3	21811.9	26558.9	29581.9	44050.7	9305.63	13035.6	21819.1	28978.4	15274.3	18676.4	14498.4	7348	17804.9	13238.8	16623	4780.76	8216.21	9674.72	19451.7	14778.8	8330.51	5908.95	25833.6	19696.4	24469.4	19897.9	22468	8930.66	20166.2	16197.4
PSMD8			8047.71	8966.99	35676.8	17294	3733.42	6535.69	4019.39	6417.76	6020.07	5260.09	5955.66	7501.38	5228.98	4370.13	4806.12	7103	9553.62	30368.9	32281.7	4217.31	4824.92	5177.84	10585.9	9467.42	5700.83	6669.63	7467.76	6407.69	5980.91	5678.02	6209.67	4597.18	3018.95	4041.35
RPS26			9760.01	14700.1	6085.2	6230.23	15843.8	17187.3	8659.91	7641.99	4913.01	20935.7	10874.2	14721.9	32821.7	19799.3	10346.5	24393	31659.9	23779	6823.42	26405.7	16900.8	13654	12641.7	22035.8	6187.56	6683.9	10117.8	15829.5	13899.1	21654.3	23441.4	15664.3	3711.75	11148.9
CAV1			4974.55	28378.3	1670.74	6604.71	7090.8	7605.43	10085.9	3934.17	28613.9	4309.65	3411.67	2306.5	6686.72	7690.14	2293.47	21578	3344.65	731.297	1983.28	14076.9	5579.12	1298.05	2132.28	1474.96	2614.06	9591.93	3215.48	2814.63	1423.94	5560.25	7979.05	46734.6	993.963	4985.85
SERPINF2			217.621	299.304	74.5628	172.897	189.926	429.119	251.198	102.076	1670.49	411.116	143.057	90.4289	854.548	312.823	149.738	404	533.252	447.166	84.1072	493.804	375.487	82.4829	760.231	822.629	295.288	463.748	44.3339	178.361	71.8031	180.22	309.063	42.2506	407.951	85.2733
MTSS1			41214.8	23414.3	6812.66	6777.79	2359.36	1274.18	8244	7275.86	1936.02	896.43	809.165	31604.1	1458.68	1694.97	4549.87	1544.78	841.682	342.185	322.894	3038.93	2516.08	3795.3	963.229	808.108	1623.41	3831.37	1357.44	8735.24	1972.02	4469.05	2825.96	2084.16	2478.97	6586.55
CCNL1			12389.6	9076.97	11587.8	23803.6	43059.4	9340.26	19080.3	10040.8	8299.49	6771.74	7326.05	3993.21	7060.14	9214.64	4757.42	8960	2014.51	7880.23	7080.92	8090.84	6368.16	5972.63	5067.66	6466.91	11381.7	3346.42	2191.03	1972.47	2168.36	2103.85	1644	2298.01	2351.55	1474.99
CTNNA1			29932	25156.9	29897.4	17775	13782	25769.7	16052.9	33118.8	24132.2	21722.5	35007.6	41082.5	11815.5	16844.7	24374.4	16430	21496.4	11422.2	18332.6	9627.68	10442.2	17739.5	21983.2	19122.3	12862.6	16938.8	28811.4	39125.3	29939.9	19251.3	19215.5	13394.4	9565.98	10719.6
RSAD2			1152.34	1107.34	40058	19407	212.98	269.274	1234.24	2731.94	639.117	821.23	523.613	432.503	587.814	5827.68	1635.53	738	719.01	8058.23	17263.9	1188.09	1042.59	2858.25	125.571	507.942	12705.7	712.554	3018.82	1118.25	1433.78	2511.79	6114.86	564.396	703.559	1786.63
ACOX1			3478.41	4526.3	6184.07	5277.63	3178.09	3299.98	3696.5	7474.44	3369.79	1798.29	2181.38	4572.37	2169.6	3213.27	2497.83	3604.93	6185.68	11954.4	23929.7	2626.68	2483.09	9416.75	7752.32	3357.78	2274.64	2896.01	15238.3	4371.72	3513.91	2987.2	2908.31	9713.33	4296.45	3588.19
UBB			13984.1	23842.3	42337.1	17879.4	15803	25946.6	19066.5	24306.5	19250.9	15981.6	13571.7	26391.7	19171.6	25090	19074.8	24920.5	16639.6	19109.9	13259.2	20286.5	21371.1	61094.6	19074	23252.2	25953.6	15933	20679.7	15629.1	16410.8	21854.9	23081.6	16761.6	12268.3	15515.4
CCND1			11855.9	10821.4	20853.1	12177.5	5424.73	10906.3	4642.59	19648.2	5018.85	24324.3	37296.4	19317.3	5288.63	8694.3	15920.7	4647.77	16010.9	5868.46	7713.95	3898.61	3136.75	9365.84	8274.01	9080.2	6777.61	7926.04	12118.3	35751.5	31081.9	7588.64	9926.57	3146.89	29877.7	4435.69
WWP1			10468.9	6791.64	4776.85	4584.79	8812.92	8306.89	17675.1	41414.3	3599.85	4489.58	12254.3	25929.7	2734	5064.62	4488.31	1494.87	6252.37	1668.63	3830.23	2817.09	1842.33	4787.2	7363.53	3043.58	1890.49	2751.54	5865.93	14665.8	20119.6	2916.14	2103.78	4027.3	6415.41	17720.5
BTF3			27084.2	31089.2	17003.7	14063.9	24551.9	40955.1	28500.8	24807.9	21447.7	25190	28753.9	41692.5	20272.8	19764.1	14801.7	16264	15961.9	12076	9293.82	13022.3	12847.7	17014.9	18494.7	17053.4	12986.4	15010.2	16147.9	21359	17530.6	15386.6	15341	13924.2	11396.3	13130.2
WSB1			11581.1	9014.7	15846.1	34281.1	15646.5	13657.2	21434.4	15326.3	17259.8	8967.11	12568.5	7399.54	16415.6	13223.9	33473.8	13963	2200.27	25981.3	19454.5	12596.7	14579	11094.7	6622.72	7283.74	10826.9	5130.84	2573.25	2940.12	2207.69	3539.33	3565.45	3976.25	1948.51	2863.11
RHOA			43575.1	36710	36594.3	25950.3	18370.7	26105.1	15761	18826.2	33613.4	23031.6	32294.8	33410.5	24301.1	19098.6	29634.7	25466	43103.8	13164.7	16151.9	22503.5	27628.6	13655.4	24313	22716.8	24462.5	42150.7	27396.9	40301.6	37798	28910.1	32483.9	21186.4	12804	19533.3
GANAB			27473	27313.5	46707.1	28148.2	17647.6	22391.7	23227.2	36788.3	22507.2	18479.2	24306.4	22553.1	17973.9	20404	18584.7	16495	18933	16672.3	25870.2	15168	17479.2	19698.5	23974.7	26945.5	20467.3	16593.4	16145.6	12273.9	12480.2	15750.2	16109.2	9461.49	20156.5	9589.78
ZYX			6924.13	9085.43	2749.19	2257.14	30365.3	6279.71	4782.67	2591.31	14521.3	10851.3	3221.39	2626.11	9409.87	4330.92	7233	29556	13307.3	9507.42	5233.24	11062.5	12541.1	11541.5	6053.59	10561.6	11471.7	35724.5	11090	6696.05	5658.36	20252.9	22997.1	4248.73	3296.33	3556.38
DMKN			1221.17	1310.37	38546.7	23296.5	2479.16	3082.59	2123.3	392.567	1082.83	1074.57	1275.53	1096.87	1085.17	1778.29	310.566	394	297.662	139.841	243.063	147.533	349.256	629.058	178.497	184.647	133.717	70.7292	161.002	92.6965	171.124	1093.39	840.275	51.5873	947.731	37.5714
CCNI			19018.4	16514.6	36105.8	15631.4	22126.2	24131	18916.4	29902.6	14018.9	11613.7	17893.7	22599.2	16625.4	19328.5	12389.1	8294	11551.7	4151.14	13818.5	10601.1	11597.1	12751.1	7469.89	5648.14	8482.06	13976.9	31863.6	15698	13370	15012.8	15544.4	17314.3	51968.4	10891.3
CCDC14			7562.09	5513.47	21714.5	38900.9	10142.3	7369.56	13579.3	7201.88	3846.02	4301.99	4246.42	4638.07	7376.5	7369.8	4826.77	3231	1099.19	5825.13	4959.34	3778.58	4066.37	7870.11	5281.37	4515.65	5497.74	1032.68	1039.9	1044.65	1027.64	1204.34	873.846	857.492	1817.63	716.529
CD99			9116.52	11521.8	6764.61	7378.24	6436.31	6749.19	8099.49	3633.46	15376.6	10015.8	4627.63	9563.47	17228.3	5862.29	13585.4	15645	5316.78	23967.3	10981.7	11850.1	24205.1	12778.4	9468.95	23376.8	10418.3	23464.9	23940.2	5744.09	5322.05	31153	39391.7	6030.09	3982.62	5736.35
MYL12A			22489.1	26326.3	34866.2	28038.5	18608.3	16383.5	14726.7	16860.8	18766.6	12430.1	11763.6	28091.9	11873.7	17951.3	16473.8	19338.4	36347	21669.2	37251.4	13357.3	13689.6	23638	16348.1	15003.1	21662.6	19668.1	15145.2	14258	11654.5	23541.3	25717.1	7859.54	4476.5	7278.97
AGT			105.74	200.126	54.4371	106.389	118.21	100.485	171.744	198.757	222.115	2387.18	1501.68	385.488	84.1217	152.504	774.753	358	803.66	582.956	1208.88	45.4832	72.4139	60.4424	58.1041	147.031	273.971	18.4323	153.853	8.23919	12.8005	1832.46	4307.96	859.663	4912.42	78.9131
SLC38A4			103.359	30.9842	3.08197	5.09279	31.3631	11.0602	60.1686	38.6681	23.2598	139.562	81.1514	8.6195	117.618	56.5077	65.0474	16	42.3867	5.56436	16.2168	26.2944	65.4467	61.7782	1596.8	228.646	50.1467	10.5085	66.5564	9.44572	37.3849	38.5509	60.2428	23.7963	27.0449	21.6708
IGHV4-34			37.3259	23.2959	30.7971	29.209	15.6193	17.7671	587.421	108.982	63111	530.174	773.842	9.42155	48.094	181.929	57.8828	6	24.6809	1	10.8127	705.915	6111.27	949.307	30.0845	4.82598	27.8513	37.64	129.696	949.373	8537.38	2117.58	9071.21	9.23835	13.0637	545.113
POGZ		Yes	8922.12	9134.63	17175.8	29057.7	36068	22070.9	23261	20252	12417.6	9254.01	12602.4	9576.69	13363.7	14562	12006.9	7477	3160.82	12980.9	9001.16	8614.17	7657.09	11769.9	5426.02	5651.97	15839.9	3463.69	4449.94	4778.87	4437.01	4196.46	3383.77	3029.66	5795.99	10309.4
HERC5			423.926	392.331	34645.5	26037.4	176.994	422.412	761.74	1196.96	677.7	338.701	131.979	901.303	327.283	1982.95	931.533	537	172.322	3351.24	5074.06	900.258	882.351	596.76	108.45	112.91	4865.34	612.715	542.118	2111.23	750.333	385.044	623.051	523.145	192.43	573.423
ARMT1			6494.86	5554.22	838.644	654.823	1354.97	8172.15	2393.95	14139.1	679.184	6098.42	25066.9	3283.8	633.717	1647.29	4277.34	553	834.508	236.065	823.881	640.337	625.436	544.664	1043.03	460.118	591.352	985.131	3149.92	35949.7	45084.9	999.514	923.216	1770.43	9134.93	2813.82
CXCL9			819.874	287.003	736.628	2110.83	544.726	1442.97	13392.5	15632	1676.43	6061.52	2640.78	495.465	4076.44	20958.1	2652.34	1772	9807.71	2389.3	531.248	17441.9	7668.41	9557.87	1133.94	649.503	8286.06	43496.1	1577.69	1004.83	1001.09	9209.52	7593.97	119.324	497.155	10702.1
RNF139			15539.7	11111.3	5060.87	4606.41	3114.91	2474.7	4600.09	8820.33	1133.29	1903.27	3324.35	49289.7	1276.36	2820.79	2565	855	3563.14	709.617	1731.04	1003.18	1065.24	2539.66	1453.34	775.761	1121.9	1330.61	2055.47	6208.61	5568.87	2742.22	1946.14	1444.77	3070.39	5130.54
ARHGDIB			13522.7	12042.3	3572.96	10424.3	29285.7	20981.1	22752.2	17675.5	20931.2	16835.9	12296.7	2051.45	8970.7	14063.4	8281.08	18956	2976.02	10890.4	3487.41	26386.5	23567.6	11216.9	7141.09	9716.12	15224	35749.9	12027.8	2371.83	3426.1	13882.9	14744.6	2749.59	4366.12	5245.03
SREBF1		Yes	7900.31	10999.4	9635.8	10221.7	22694.1	15774.2	4839.58	6587.19	2829.36	34698.8	31270.5	9993.85	8900.13	4321.39	6431.55	4205.19	6020.64	6667.47	3856.4	6098.69	6632.92	18985.2	17523.3	24160.6	7796.76	4504.85	21131.3	8869.44	10594.9	6349.08	5692.08	6416.55	3638.82	23637.9
TTC3			35120.5	24837.1	18033.6	26904	14590.5	21870.9	21929.8	25687.4	11781.9	13829.4	19108.3	12544.3	25526.8	17299.2	23700.5	9571	10705.5	17246.2	20378	11344.2	17544.4	23365.1	34299.2	14609.5	18561.9	11890.4	19983	10872.9	18922.9	19500.7	19475.2	17071.2	26036.8	12627.7
RNASE1			5612.51	8052.13	3383.5	14329.8	1473.05	2318.21	4042.22	3604.58	15348.4	6154.13	3944.05	1153.95	5980.79	4288.15	3715.2	12495	875.895	4541.4	1012.33	10519.1	15843.6	4813.83	2756.31	3716.02	58286	7885.15	1912.14	2107.61	1613.74	5065.26	11689.6	7541.17	1384.64	1748.48
WDR6			10306.3	13905	17430.2	16558.4	40103.5	30573.9	19874.7	14298.8	16586.9	18393.5	17924.5	20142.6	17460	13020	9318.54	9156.32	5277.51	6190.44	4158.69	12394.6	14947	5275.28	7848.92	12663.2	14064.6	3029.39	4113	6760.53	7993.52	3504.18	4152.64	2285.65	4516.06	5275.93
BHMT			32.07	50.4457	38.6796	127.359	40.3306	20.3576	179.34	59.3338	51.3887	14.3392	12.1339	27.0667	104.683	55.7722	13.834	57.3444	3.86701	10.555	7.63175	21.3108	18.5203	12.6222	6.42979	7.23905	6.36481	2.75977	15.4189	8.24828	4.1698	1	1	7.74237	5.12149	4.20503
UBA1			20510.9	20218	34620.6	25461.2	23023	26038.1	14358.6	17298.8	18620.6	18622.6	17285.7	20663.1	18127.7	14093.5	19693.1	14159	61605.6	38387.2	25463.4	13888.5	13599.2	18926.4	13467	18961.6	15410	13585.5	22752.4	16963.6	16614.2	18619.4	17266.4	7601.96	12512.9	10695.8
GABBR1			6571.83	7996.01	19075.3	34876.7	18071	9949.46	9289.63	4775.43	12887.8	5775.34	6085.34	3325.11	14462.9	11129	9705.46	4974	599.663	6046.49	2831.91	6466.77	4985.17	5239.28	3572.81	4713.65	5999.86	476.426	295.449	1000.01	634.766	1223.11	1027.88	332.09	721.792	64.6025
EMP2			11135.9	14664.8	5183.7	5985.67	10048.4	11065	10189.9	12144.5	7449.13	18415.1	22343.7	7649.38	5382.82	10056.1	17613.4	3622	8891.94	7321.09	7077.42	3038.94	4570.62	9509.75	16928.4	15711.4	4192.68	4440.43	19457.4	10803.2	14110.4	16384.3	14757.1	4488.62	11048	17153
ADAM15			19478	16242	9435.08	3956.68	20260.7	12344.9	5661.75	7618.11	24728.9	6098.82	2199.62	4437.06	8567.4	7203.27	12357.9	10406.4	12268.4	38400.8	30234	8717.96	3185.01	17473.5	15990.7	19739.1	8430.14	7278.19	10681.3	5456.35	5771.27	10621.1	9559.39	3973.87	3117.27	4521.55
MARCKSL1			18144.8	21614.2	34858.6	25030.4	10791.2	15772.1	6713.26	7682.78	9590.56	22980.7	16914.9	10220.4	15119.2	15925.2	11681.4	4994	29252.7	20806.5	21663.9	5632.92	3808.58	25157.2	17198.2	16798	24874	8477.84	22918	6920.46	9937.03	17752.4	16437	779.333	15766	11819.9
RSRP1			9169.13	11285.4	14482.9	37537.1	15595.3	15403.2	16384.8	11702	8459.52	7253.46	8702.78	6046.21	11369.3	12451.9	6464.04	6977.07	453.411	4210.67	4835.65	12020.8	8805.68	10402.6	6501	6615.57	9500.02	1029.07	811.381	1286.05	1086.78	1375.14	1063.78	1275.66	1077.66	471.659
DNM2			6669.47	5435.07	5563.88	3698.59	7740.65	7835.08	7456.97	6473.71	13051.8	6270.97	3706.62	5305.32	5709.17	4537.41	5626.38	10764.6	8739.9	7033.67	3713.63	11905.3	9861.15	9860.22	40037	30560.1	9481.48	10390.4	6439.73	5270.68	5116.43	4986.37	5755.1	3661.98	2971.44	2744.16
ANTXR1			10388.5	7371.72	2700.62	3173.93	6699.45	3831.71	6617.74	5677.58	9871.03	16106.2	16007.8	3364.81	6553.96	5940.32	18166	3341	10486.3	1664.71	2644.04	3633.8	9700.23	11086	8831.34	15665.5	10444.9	7290.87	30302.5	7399.46	9561.38	25960.7	50067.2	3730.92	6736.86	2864.71
MAOB			1437.2	3230.06	616.568	1976.79	1430.32	5505.07	2191.93	974.72	4831.54	20480.3	40831.3	166.624	4912.62	5231.78	1501.61	3271	3807.61	27.2451	29.0926	1108.72	529.637	47.0846	217.67	81.3455	182.191	310.027	913.234	3351.54	1150.57	1004.63	1031.83	7763.71	1474.49	377.845
HBS1L			3973.18	2784.14	37772.7	23871.1	2151.16	2457.94	1626.45	1971.67	1608.16	1534.23	2876.02	1513.27	1313.58	1989.16	1716.51	985.001	3456.3	448.307	1704.11	1258.74	1073.95	1778.93	1494.08	754.717	1451.72	1674.5	2561.03	2795.33	3542.13	2219.92	1847.41	2313.2	3491.67	1791.41
ABCC5			6536.92	5461.18	10403.9	14789.3	6035.96	5325.11	27046.1	36170.5	5269.17	4125.83	4408.68	4693.41	9785.79	5896.25	19144.7	9318	2195.46	6739.14	4846.97	5699.21	11174.7	4916.69	1218.37	1973.29	4778.29	1752.15	9556.69	4009.1	4026.94	1513.28	1774.34	708.773	3888.85	2543.51
HNRNPD			15604	15851.9	31722.5	41616.5	18794.7	15947.4	20863.9	16384.1	10875.5	12290.7	12866.3	9454.38	9440.45	12974.1	11293.4	8255	9748.04	13015.8	11468.2	8485.08	8451.22	13017.7	11140.7	10143.5	11027.6	10928.7	8865.57	6920.47	7877.08	10976.6	9547.01	5700.09	6075.97	6618.83
MXRA8			7415.3	11188.9	746.343	1987.02	12941.9	4835.5	9520.38	7144.75	14047	19095.4	6702.44	2308.51	16846.1	5241.58	12292.8	15030	8704.71	5184.97	1746.25	9051.15	21830.1	8985.49	18285.7	35855.2	12347.5	6660.13	15505.6	5215.63	11742.5	18232	33406.1	7573.74	2658.88	1664.21
EIF4B			20164.4	22009.6	21219	15705.2	17956.4	38173.3	24390.9	32380.3	36910.6	18148.7	25434.3	20473.1	23977.6	21298.5	16567	16064.9	31851.7	7985.08	10976.4	27421.5	25046	16743.6	17020	14064.6	11502.2	24113.8	21907.6	15864.6	15838.5	12210.3	11870.3	36487.1	13611.2	14588.8
UBA52			22625	27199.6	28123.9	21684.5	16934.7	20159.1	19540.6	13296	26579.1	22977.1	16015.8	26334.7	30542	18472.9	39680.9	27310.3	45836.1	13673.3	4909.78	22407	21949.9	15380.5	14996	20282	18382.4	23485.8	14348.2	12203	10435.4	20900.3	20807.1	12789.8	8677.7	10055
MYBPC1			36.7067	57.893	337.584	495.204	18906.4	16701	145.541	5.39461	60.3597	498.152	599.855	399.62	211.906	291.273	1.52932	29	29.8744	68.3243	178.334	7.10554	3.6127	841.208	34785.6	34189.8	170.349	1	148.78	2.20653	17.7174	6.12058	8.89905	61.7904	6.20898	56.8725
CNOT11			4930.9	5559.6	3371.01	3623.11	3955.52	3154.32	3391.36	4259.38	2038.52	25540.3	40572.6	2143.28	2184.49	2870.75	2888.41	1321	2807.59	2859.43	3951.52	1903.31	1673.13	2864.92	2524.29	1973.29	1658.96	1921.72	1993.25	2576.95	2601.04	2441.81	1898.75	1078.94	1695.22	2367.01
INSIG1			3350.29	5498.86	3174.61	2367.65	1447.75	2688.2	2343.23	2390.41	1903.48	1963.15	1916.81	2358.64	1206.89	2319.59	2626.93	5564	4190.68	810.032	1379.29	1569.25	1032.15	2848.23	1792.81	1023.49	1875.68	2403.49	4885.51	10783.8	6830.54	4063.33	2327.27	2708.34	4475.51	12772.4
MGEA5			27723.7	25912.7	15958.5	30950.7	28026.7	25144.9	29035	23013.7	15286.1	13202.7	17863.7	13117	18001.2	21443.3	12976.6	8813.01	12111.9	10117.9	9078.4	17994.1	12320.8	11594.9	13733.3	9514.29	12836	5088.05	7283.32	5401.44	6283.79	5879.42	4914.22	11073.5	6311.03	8199.37
GOLGA8B			5045.6	6430.63	7500.28	17344.5	27737.8	18584	32009.6	14388.1	12816.6	6338.05	5957.44	2691.62	12927	16987.1	6904.45	6528.52	329.721	6108.11	5723.46	17771.5	8094.57	5865.43	14834.7	15034.6	5632.33	843.26	639.709	1157.55	1278.21	939.892	808.718	405.165	178.38	186.867
WBP2			3752.58	4963.77	5085.15	3925.98	8915.96	7363.97	6706.49	7053.72	9127.22	5578.99	2958.13	8246.88	4325.81	3387.95	5802.82	8245	8576.87	40713.9	27239.7	6609.8	5143.67	11249.7	3492.52	4621.82	5666.5	6118.76	17347.5	12806.2	7874.02	4589.21	4896.64	8229.4	5427.45	2737.5
NPIPB5			9502.56	8526.07	7801.69	12874.7	37967.4	14169.4	29012.1	18368.4	18297.4	8777.81	8611.46	2461.55	11388.2	13043.6	8124.52	12411.6	1076.79	13470.9	7626.74	15209.3	9152.8	8577.31	8572.9	11156.3	8356.33	6583.63	4448.96	5213.74	3574.28	4732.64	3404.5	2532.29	3015.65	1918.11
NBL1			11340	8265.54	1456.86	1630.95	3493.89	5605.72	5201.07	3490.95	21254.8	19448.3	4467.32	10368.5	13918	3249.84	11859	10610.4	4867.3	9954.18	4773.47	6070.78	14788.8	21293	14664.2	22782.5	11052.2	10902.5	19175.7	6359.43	6050.89	19778.4	35783.7	3991.45	2035.76	2588.04
KRT5			4099.19	6433.06	22203.3	19052.7	12992.5	11747.4	10694.3	103.001	5927.29	5734.08	7680.7	53.1334	10715.5	12492	168.126	15066.6	13966.1	1113.56	4692.66	222.544	881.246	39.0699	2342.25	2448.44	44062.4	295.587	94.1379	8.23919	86.2681	3838.59	313.602	248.712	114.676	148.876
APMAP			18679.6	18611.2	6594.58	4656.55	10217.1	10487.1	14220	26451.5	7732.6	7746.54	10884	8536.06	6362.91	9944.72	15004.4	8701	6423.63	13382.6	13830.7	6750.24	6731.32	9054.28	46716.1	22775.1	6062.03	7485.79	13545.6	5984.19	5190.27	5043.06	5465.17	14779.6	6281.07	7192.85
PCBP2		Yes	24791.6	28043.5	20071.7	21556.6	28593.9	33730.6	39253.2	45186.9	31979.7	21822.6	26268.4	24631.8	25106.8	26279.1	17419.5	22993.7	23062.9	18608.1	16479.9	20725.2	22336.2	21269.7	14626.2	20027.6	18486	22234.7	23155.2	18699.1	17555.5	19355.6	18807.7	22502	20278.7	16625.5
RBM5			10785	13807	19543	27057.7	27530.6	25199.5	23281.6	11395.8	20538.6	9946.53	12541.5	7123.04	19831.2	15725.2	13016.1	16015.3	3109.9	6790.44	5010.46	19588.1	17362.6	7607.88	10034	12139.2	11469.7	4712.04	3791.59	4182.9	3861.53	3295.38	3060.39	4393.09	2332.02	2220.73
PLXNB2			14526.5	17120.4	4274.58	4109.13	14535.3	14591.7	13278.4	17578	22318.8	16367.3	6797.65	10563.8	12360.1	7364.23	23017.2	13627	29042.9	20652.4	12520.6	12096.1	13383.4	33183.4	24079.7	33890.6	15579.3	26669.2	29119.1	13669.8	17342.8	15040.1	16851.7	6380.72	6078.57	8472.85
SRSF3			20014.2	21096	29415.7	38423.1	24897.7	17460	20132.7	21351.9	9752.31	19651.1	20372.5	12293.7	11284.5	17015.1	11907.9	6991.99	17210.2	6633.02	10288.7	7482.03	6297.61	14983.2	9872.18	8442.07	11600.2	8401.78	12305.6	10620.9	9532.86	11628.1	8689.98	7441.3	7086.51	7148.33
SFRP1			3996.18	9114.67	31900.2	22336.4	3816.07	3823.89	9456.98	1020.55	17129.2	1713.18	2356.67	245.225	9564.96	19442.4	441.919	3948	1657.43	895.614	1646.17	1452.37	748.233	195.357	1551.34	685.85	994	107.178	302.115	271.264	122.939	1223.11	921.24	9101.09	99.3195	781.721
TYMP			3992.83	2856.61	2399.03	2804.57	4933.89	2679.25	2455.34	3574.91	5605.53	6474.57	2137.33	2638.8	4195.93	3845.86	5767.63	10534.8	3210.96	15666.2	5788.47	5587.51	8094.29	6612.92	3308.93	6673.88	20287.7	39041.9	5075.49	3112.96	4905.98	13176.6	15148.5	1077.17	904.676	3793.17
ENTPD5			2178.09	2110.54	1905.07	1946.58	6512.66	37460.8	21808.7	10905.5	1831.99	1365.85	2556.56	1706.75	1356.76	2540.25	1693.95	975.312	1003.42	1342.23	1556.81	1159.33	803.691	3259.4	5423.31	3060.94	1168.36	826.93	2637.38	1978.8	2258.49	1256.12	930.823	1225.08	2035.26	1351.02
EZR			35153.9	20977.6	10145	7112.21	17127	16949.2	8772.33	14065.6	6345.08	18369.9	29856.4	10720.4	7434.8	11272	13249.7	4167	29901.4	15908.9	11754.2	7998.38	6502.27	18278.6	3739.3	4041.23	6798.05	9148.19	32820.3	16645.1	20864.3	15758.7	14661.6	1797.57	14711.1	9514.35
CSRP1			15499.3	18429	6104.63	7279	23561.4	18889.6	20914.6	8963.5	22252.2	21550.1	23480.8	8069.63	18885.8	30045.1	7871.81	20964	18395.2	7808.5	6730.83	8097.38	10398.1	28914.1	7710.77	10955.9	9421.35	10708.6	16930.2	10860.8	7524.47	29069.2	33402.7	4806.95	4178.27	5303.68
PLVAP			3966.82	9592.86	1149.55	2234.64	2408.13	8500.79	4235.78	1846.11	56364.5	6028.8	973.241	3296.23	3294.86	2729.37	2874.12	14071	4521.77	4087.24	2677.41	16513	5474.61	2693.94	3702.1	5363.11	5693.14	17563.2	7333.31	4262.47	2763.31	16648	19863.2	6055.06	2382.16	2351.11
YWHAB			20948.2	18906.8	25141.9	20701.5	12797.7	19162.4	15289	33377.2	14021.8	10793.2	17670.1	19855.8	10402.3	15376.8	21385.7	10340.5	24796	7566.27	17020.1	12482.8	12184.5	11132.7	14843.4	10638.9	11800.2	19944.7	26987.3	33460.4	34425.3	34577.5	33241.9	11726.5	19023.3	21598.7
PLXNB1			8150.86	12784.3	17672	20077.1	36024.1	23421.2	10385.1	8678.47	7802.36	18036.3	11226.1	8238.08	11579.7	7709.08	18202	3055	6041.53	11585.3	6962.69	2088.22	2218.32	12515.3	7833.01	10560.7	10993.3	626.978	3789.94	4428.97	5775.39	2300.14	2048.83	1916.98	3111.41	3103.22
TAP1			3729.62	4286.53	28665.4	23858.4	2381.94	2696.88	6400.77	8247.22	8232.33	4030.82	2181.24	2523.06	4496.75	12407.7	3703.97	5395.6	2916.48	19322.5	16075.3	11138.7	9252.55	6162.77	3575.5	4345.27	38777.9	13679.5	2424.19	4682.56	3468.3	6720.82	7258.26	1043.76	1366.48	11783.1
LGMN			11119.2	6070.87	10206.1	8367.67	2566.69	5261.39	4461.48	5661.26	7545.61	4360.49	3628.01	1407.4	7670.52	6461.12	10331.6	31267.1	5172.41	6332.91	3778.87	16124	35239.4	5086.33	8456.43	9622.38	20539	13785.4	4604.4	2844.8	5081.28	10650.1	18242.7	4585.24	3464.97	3766.26
TUBB4B			15192.4	29628	12597.8	8664.35	23133.1	9533.34	5145.62	7315.66	10464.5	17049.7	9063.65	15194.7	9016.84	7959.23	14972.9	14543.8	17371.9	35859.4	15543.5	5167.1	4707.59	14704.4	8213.23	12353.1	14430.4	7959.85	29734.5	14327.9	12969.3	22285.4	18075.4	3645.51	4453.45	11994.8
PPT1			25023.5	35724.4	9388.58	9927.03	11790.9	12701.5	10615.8	19281.4	7389.8	17373.5	29049.7	21210.9	6137.11	7984.66	13695.4	8541	7541.07	5438.29	10434.5	7181.11	9708.93	8824.51	5603.72	6758.63	11652.9	14633	9584.47	13329.6	19411.9	9755.72	11958.2	2773.02	8015.26	24426.5
CDR2L			1198.36	1526.35	688.742	709.052	2644.28	1030.5	842.039	1366.47	2189.89	1375.48	788.178	1219.32	1638.62	803.251	1371.4	1484	5704.66	30638.1	26451.9	782.509	1301.25	5889.81	720.085	1009.15	951.367	1693.52	7574.43	2148.63	2026.75	3414.72	3539.78	571.995	2082.64	1284.18
KCNJ3			159.696	197.819	407.677	591.384	11.1211	15.5315	372.917	298.578	21.7759	3.78517	12.0778	38488.7	7.20311	10.469	19.526	1	5.8124	2.14109	5.09683	3.61666	4.4836	18.3652	51.7728	7.69546	3.36851	40.6188	202.113	16159.9	29337	11.2412	18.7729	8.59879	9.46459	637.025
CD163			5272.9	1354.13	1906	5007.51	266.397	415.705	1863.97	3572.56	4004.81	3751.23	748.428	702.395	3325.87	2659.5	7446.87	12766	418.716	2179.34	1324.28	8163.23	12237.2	1688.1	1009.37	1058.88	22257.3	51559.3	608.785	558.418	1504.58	1999.73	2141.64	1285.2	956.848	1603.78
GPX1			4755.55	8067.5	1263.37	2626.52	4941.76	4942.82	3845.27	2558.67	13818.4	16067.2	2521.53	5241.21	8839.2	2163.84	11818.5	29099	12156.2	17420.9	6189.56	12172	25609.9	7787.95	4651.44	7403.31	20590.5	25011.6	11011.1	6060.2	7440.24	9562.82	13913.2	8273.92	3563.29	2561
EIF1			23196.1	31870.3	27428.1	35793.4	39623.3	23199.9	29653.7	29683.5	41217.4	23248.8	24951.5	31532.9	22507.1	16983.1	15128.8	33481	20472	15495.8	11119.8	20739.8	24213.8	19468.7	13573.3	17587.1	18805.2	20339.7	17766.8	23914.5	21087.5	17189.1	20799.2	25437.4	12438.7	11312.7
TNFAIP2			5206.25	7294.84	2380.69	4880.62	12745.1	5416.76	14286.8	7206.28	16235.9	9041.64	4498.6	2945.74	12886.1	8191	7288.61	25110	1295.54	36126.7	28800.6	20534.8	25876.3	4352.32	3751.69	2309.02	28891	7807.49	5807.74	954.16	1468.2	3385.71	3283.06	1925.66	3107.5	897.795
HSPA9			18395.5	18002.2	44664.7	28930.9	15115.1	16498.7	13858.3	23053.9	10472	17871.3	27741.2	21585.8	8867.73	11351.4	17492.2	12393	14109	13779.7	16206.3	7371.26	7941.87	15712.5	16549.4	16260.4	14339.4	9861.34	15345.7	27291.5	24628.6	12044.6	10441.6	8326.01	9015.82	12454.4
IDH2			5486.35	8019.85	6872.87	3336.63	4531.86	3851.84	3412.5	6972.74	3169.32	8993.6	6259.97	5551.2	7618.42	6229.3	9185.67	4922	19225.6	24042.7	13848.9	3483.77	5319.58	21218	27707	31150.2	7882.23	7552.35	27350.2	9553.12	8263.33	18392.4	13478.8	3056.8	5739.99	5674.35
C10orf10			5951.33	5994.76	717.891	2181.43	6122.53	5816.93	18831	2050.77	17868.2	8362.09	1153.09	1978.86	6335.61	3873.14	1588.94	33842	2944.27	1644.17	1437.23	6205.97	1941.37	1072.97	3293.56	3695.94	4302.75	14881.2	1488.8	762.322	424.835	4461.02	7187.17	46573.9	385.813	770.591
TP53INP1			31707.8	20876.1	3813.77	7535.82	9515.89	5279.28	24652.3	23008	3785.17	12009.2	16565.6	4783.64	3942.46	5736.92	4981.85	1397	2544.84	829.432	1738.64	3311.95	4062.01	7077.99	5396.5	3749.5	1716.4	1771.17	6145.52	4215.42	3507.72	2812.21	2050.81	2382.68	4926.74	8687.51
HNRNPA3			26813.6	26583.1	38880.3	38351.4	27643.8	26057	30740.8	26982	16583.1	18243.8	24134.4	17604.5	14845.1	26647.7	24262.7	11756	23852.2	11086.7	15907.3	14549.6	12499.3	24560.8	18069.6	13771.7	23635.2	14317.7	19965.7	20288.8	17801.1	21714	16717.4	10283.2	14390.8	11470.1
EIF3K			9626.73	9602.05	39872	22220.7	6125.37	7062.17	6676.07	5520.63	8896.04	7890.7	5655.91	6792.77	6746.26	5369.9	3747.49	7809	14752.9	24084.8	16171.2	6207.71	7623.12	5195.87	6996.44	8395.19	5195.75	7553.93	5444.4	3884.83	3332.71	5689.96	6608.56	5629.53	1903.58	2871.06
YWHAE			16239.6	21317.5	43912.4	35618.5	23634.2	26076	13745	15274.1	16611.3	15483	16953.3	19054.2	16769.2	17833.4	14801.2	15734	15951.2	21660	24195.7	9281.42	8994.8	14517.6	15217.5	14679.4	20238.2	16354.1	18159	19339.3	18705.8	22017.8	18601.3	19022.9	19235.8	18781.2
ENG			5015.39	12862.8	2470.54	4383.33	3410.82	9145.36	7784.12	3660.32	45919.9	6518.38	1313.07	2464.98	5953.27	4541.96	5497.33	26081.5	4224.19	7286	4466.68	14011.9	9298.88	2976.93	3057.02	4688.8	10564.7	28784.8	7253.01	5195.73	3373.1	16869.5	16989.3	10001	2614.57	3074.6
APOC4-APOC2			2071.63	259.923	69.7395	222.207	238.801	139.578	281.077	276.929	1	1270.03	260.778	93.8353	727.706	210.977	946.251	1720.72	28.6866	114.612	25.3257	233.711	993.841	274.119	236.96	305.652	109.954	192.977	1	6.50764	42.553	272.323	260.77	1	7.41217	11.8601
HNRNPK			37321.5	35069.8	42470.5	32218.5	33694.6	39209.5	27758.5	37509.3	30913.6	24615.7	34578.4	31020	19892.3	28831.6	26310	20914.2	48252	18006.3	27779.3	20590.6	19887	28042	22811.5	21549.2	27308.6	26031.3	40028.8	28694.6	28668.1	28006.7	24776.4	16771.2	27870.2	26122.2
HSPD1			23292.6	24315.8	39913.9	26502.8	11242.6	12988.8	11770	17397.1	9498.61	16449.5	21591.5	15489.1	10012.8	12978.5	22239	11883	29539.1	11712.1	19344.7	6807.92	6321.16	28171.9	27767.1	24010.5	24433	6654.85	27720.1	17676.9	18778.7	18794.2	15102.2	8905.69	11942.1	15073.2
DUSP4			6866.21	9083.9	2903.95	1211.44	16959.4	9804.15	1921.44	2170.68	2376.88	18291.2	37521.6	167.827	4013.17	9005.35	3089.03	1695	15257.2	2428.1	2951.89	1735.85	1085.27	10444.8	252.503	480.204	1805.22	1593.68	6719.98	1453.66	1512.45	11143.4	8648.49	8610.43	2134.08	606.814
PARP9			5856.49	6178.5	35737.8	27872.9	2454.8	4778.23	5066.98	10213.3	4897.67	3431.85	4448.53	7264.97	3906.47	10320.7	3958.38	4022.38	7014.16	12468.5	15426	4434.15	4029.61	11487.6	4505.16	3972.73	15860.4	4876.94	3289.34	7646.9	6446.13	3704.11	5068.18	1316.68	7170.76	6913
STAB1			4683.29	6037.24	764.257	2998.78	3468.98	5481.74	5133.23	2686.82	33214.9	9551.57	1252.15	1252.68	13362.8	2594.84	5038.59	28312.5	468.863	6189.12	1361.5	17240.7	12058.2	2910.45	5177.35	7931.33	36091.4	22170.7	1049.42	1038.63	948.339	1914.36	3361.44	2037.02	1105.74	970.321
SLC2A2			1	1	1	2.0232	2.12456	1	1	1	1	1	1	1.40103	1	1	1	1	1	1	1	1	1	1	1.59038	1	1	1	1	1	1	1	1	2.08554	1	1
TOP2A			2489.36	1718.56	12438.7	6779.68	196.112	626.971	998.418	7785.12	315.606	3923.9	5043.37	11528.9	1080.34	1822.31	28308.7	898	47863.3	2484.01	6512.64	1108.72	549.667	3808.66	1770.96	984.276	5014.55	3707.73	5386.62	11442.6	9763.95	20177.9	11999.7	37.9084	4245.66	5833.35
NUCKS1			18955.7	16220.8	26404.4	23980.5	25160.8	20942	16909.7	27480.5	13033.4	16872.1	29300.6	20060.3	13505.2	24674.5	16114.8	7686.42	24878.1	10586.2	17550	8353.8	9768.09	20260.3	10125.5	7305.42	12768.6	14681.7	22029.2	27609.3	34582.5	24226.6	22389.9	15875.9	19247.5	30733.7
EPHX1			4817.44	9318.35	8330.91	4182.8	3747.48	4717.02	7282.96	10377.3	10826.7	3155.89	2692.91	2987.84	3366.81	5612.52	3282.75	7898	9091.63	12007.5	10797.9	6046.35	4037.63	1885.79	8884.5	8586.49	2342.27	2988.25	3843.28	2303.06	2484.03	7944.74	9051.35	14352.9	5622.79	4742.57
LPIN1			1996.61	2435.86	21686	34001.8	2504.84	1953.8	4360.89	1756.96	3319.21	1470.17	1639.87	1365.69	1863.18	2842.35	892.897	3539	1535.19	2073.22	2114.96	4778.15	3314.78	1527.8	4507.98	5601.28	4259	2194.3	1967.7	2467.15	2256.87	2148.23	1663.75	7040.73	528.409	939.136
OAS1			5489.52	4941.47	28631.5	23874.2	552.597	738.75	2230.81	5970.13	1676.43	1401.94	683.265	3878.52	1407.87	6247.91	2918.06	4285	2780.64	23193.7	21621.7	3831.79	3136.24	3117.39	669.902	1223.4	14466.7	1779.09	2361.04	5142.04	3394.57	3831.2	6738.72	603.475	2531.26	4139.94
CD9			13997.1	6957.32	10827.9	5664.39	12735	14301.1	10953	22601.5	6857.05	9049.32	18173.2	12087.5	9094.76	16432.9	18809.1	8787	21683.8	7675.22	16145.5	2117.01	4885.88	18021.4	14167.8	17310.6	15909.7	6782.16	49535	20773.8	12118.2	17858.2	15258	925.881	16297.3	10997.9
TTYH3			3421.7	3382.29	1425.06	2909.95	3534.37	2579.78	1880.87	1910.77	8835.21	4347.25	1140.71	1405.79	7118.44	2077.32	9132.21	25330	13486.3	29268.8	19610.8	7611.99	12339.9	7130.75	7847.76	10632.4	8136.85	28547.2	13028.9	4203.36	5141.11	16967.2	14969.7	1051.8	6137.18	5613.93
KRT17			5856.9	9066.22	11081.9	4902.24	31467.4	12299.1	5449.59	91.4035	1403.85	8797.24	7670.77	90.8297	6150.77	2951.4	484.264	34778	33249.3	2132.91	2804.41	57.2515	783.069	83.8186	2487.15	1416.96	3865.18	49.7797	124.569	4.20906	114.088	12605.2	9900.91	17.9769	44.1571	77.323
TRAM1			12949.9	7999.06	31222.1	14077.1	6627.51	5396.64	11630.2	27640	4332.78	5229.45	14405.5	18254.5	3662.08	9492.17	3960.27	2205	10593.1	1396.56	7013.62	3628.56	3903.51	5416.27	6410.77	2401.8	6013.47	6279.8	8952.23	32255.2	26160.7	8228.06	6387.38	6442.6	8472.74	18448.9
HMGN2			29497.1	37059.1	30333.1	30363.4	30483.4	33678.2	25523.8	29208.2	12850.3	24004.3	20878.1	20853.4	24876.7	24629.3	11935.8	10730.7	11538.1	18493.4	21585.4	11903.2	11155.2	18288.4	14184.1	13017.8	21206.8	14975.2	18311.4	16630.8	14788.4	17908.1	14410	10266.6	8485.46	11567.6
HKR1		Yes	4750	5688	24756.3	32184.6	8743.35	10097	7440.19	6223.14	4157.3	3528.42	5060.97	2948.14	5334.96	5348.03	2734.83	2836	1676.33	12832.5	10663.9	2722.32	2711.24	3722.49	3978.4	4067.07	2168.19	905.895	1383.24	1084.47	1489.83	1170.2	1258.93	820.584	961.931	1188.78
CD34			5214.18	15166.8	2162.08	6026.61	3600.72	9511.27	8575.38	2250.41	49417.9	3236.67	1596.21	3216.03	6199.15	6281.87	2831.78	8675	1669.94	1801.64	2257.77	20483.4	5748.95	2020.04	3137.11	3175.61	4171.96	13015	3442.15	26658.1	10948.9	7144.21	7499.17	9688.38	1384.63	1567.21
FHL1			3996.98	23995.3	933.72	6197.48	6492.53	2905.06	4994.83	3376.06	32128.9	3050.76	1129.64	1599.09	1966.15	3521.83	1671.52	28858.9	2045.31	481.399	314.7	11340.7	5551.26	1309.4	406.002	732.718	1079.27	1479.58	2084.36	653.733	468.103	2440.1	6377.5	25286.5	473.064	3130.25
PEG10			2378.27	2689.58	16837.1	13860.2	6737.13	682.861	4742.94	8324.41	794.936	4007.45	7361.89	36.2903	615.108	890.756	6693.13	1149	3650.73	8113	7096.72	490.315	527.895	22336	48.821	220.994	2104.24	942.344	2469.92	10610	38181.6	12010.5	530.237	987.757	3235.13	2359.06
NFIC		Yes	4441.33	5890.96	3270.38	5546.73	6014.06	5574.37	4600.09	4739.65	11526.2	7942.93	5440.87	6180.03	5891.47	4810.26	4292.69	6063	21835.8	4273.24	2968.28	4263.53	6844.54	6520.96	7138.12	8902.14	3961.75	13959.5	19747.9	9039.14	10649	14103.1	16950.4	25716.4	9399.96	6232.45
SAMD9L			3973.97	2882.55	22551.4	31980	7524.33	1995.16	5858.69	5105.66	3664.98	2257.68	1369.44	527.548	2013.3	6866.35	4149.77	2412	440.854	8338.94	13261.3	7026.73	4718.67	4623.48	854.101	771.935	16000.4	3308.38	1351.02	2251.18	1394.44	2047.53	2562.27	1152.76	1034.33	2330.44
AOX1			172.392	614.522	265.409	935.178	171.371	242.445	1018.7	613.734	3029.82	153.488	50.5244	88.4237	123.822	310.537	202.669	746	1040.48	29.5273	53.6736	660.398	369.392	102.52	24.0249	64.1287	344.435	271.993	157.668	587.376	424.834	118.773	767.209	1101.74	124.713	252.229
IGHV1-2			66.027	14.4071	88.2184	88.8639	27.7091	55.5494	191.075	19.7723	6389.2	192.771	86.732	6.85109	1	60.4263	93.4179	2.10742	14.3607	10.0577	21.5076	913.752	43639.8	5307.16	222.949	47.3939	28.6305	5.87938	216.291	53.2741	148.421	590.256	54.8486	26.2964	9.99558	404.658
F2			4.17393	3.30647	1.69399	7.13918	4.37369	7.70683	2.69053	2.8834	3.96798	4.48146	2.30327	12.6298	3.48124	3.61213	5.76384	2	2.92496	26.104	3.92631	1.87222	1.8709	4.33946	2.77115	1.95649	6.92129	2.58475	6.55563	5.82613	1.98338	2.70686	1	1	2.95337	1
TMED2			31155.2	21708.8	28492	14123.7	8564.61	12799.7	10415.8	24748.3	6908.27	11126.3	20094.6	35100.6	9933.88	14417.1	9627.94	4989.08	21246.3	5806.48	20255.2	4822.4	6930.42	8769.94	19244.8	12142.1	7893.14	9795.46	20671.8	27331.8	24450.1	18112.1	16465.9	9202.03	15551.7	20425.3
HMGN1			26191.4	21576.5	26093.5	26297.1	24834	19553.6	17338.2	20569.7	8922.33	14819.5	19014.4	17645.3	13399.7	17154.2	19695.7	6402.39	12636.4	15521.9	20046.9	7170.35	7008.9	18939.9	14262	11131.3	16101.5	7192.61	27058	9328.7	11508.5	24670.2	16182.2	2828.81	13582.1	48243.5
CCT3			21860.6	22390.7	40810.2	19588.1	17286.6	14161.3	8311.66	19622.3	9596.5	11402.8	12442.1	19937.2	11007.8	15707.1	26392.6	9363.99	23096.7	18450.1	18655.1	5935.59	6436.08	28558.1	13935.2	16923.3	15391.6	7612.57	16026.8	16525.7	15220.7	13539.8	12418.3	3899.18	10381.8	10500.2
FOXA1		Yes	15263.6	12146.1	574.928	539.201	21897.9	24186.9	9462.94	17495.3	1244.59	8927.44	17589.4	15590.1	4215.39	10268	13107.4	296	10373.6	4909.96	6627.31	183.294	129.893	17673.4	17951	14435.4	217.127	15.2628	21071.3	11867.2	13777.1	9243.66	4991.23	484.066	18559.9	13099.9
PRKAR1A			38304	24786.7	14331.1	10128.6	12170.4	10265.8	12473.7	25528.7	13606.2	6944.42	14333.1	21879.6	5432.44	12206.2	11583.5	6889	9241.77	3953.73	18275.8	7953.9	6281.06	22969.8	5810.95	2781.53	7237.92	10748.8	25938	22695.9	20752.2	9590.15	8458.91	18279.3	15379.5	20282.2
HNRNPC			28402.9	30363.4	36127.2	29018.9	36669.6	31310.7	24172.2	32848.7	20861.1	24307.9	31623	32322.9	19812.5	24851.2	25186.4	19438	31206.5	21779.8	22133.3	17356.4	16994.9	29591.3	20075.8	20691.9	29642.4	17304.9	20879.1	16414.7	16568.9	20493.6	20013.3	9641.69	16261.5	14279.8
TYROBP			3286.81	1693.19	825.458	3949.51	973.184	669.448	2160.65	1494.54	3035.76	5404.92	668.928	515.116	3967.27	1866.06	5525.46	35657	950.968	5273.97	575.727	6882.82	12341.7	2796.8	1239.62	2042.16	11481.8	13931	1122.13	962.608	1423.95	5131.82	6906.74	629.528	833.785	1034.54
LAMA5			5225.87	8042.87	1967.42	2394.76	13812.5	9596.02	7033.25	6689.27	40491.6	25895.9	5712.51	3820.91	7391.09	3117.28	35953.2	9224.77	3923.33	17818.3	11663.2	8686.39	3860.42	15087.5	6947.75	11477.2	5513.42	8067.7	7501.91	6874.96	9444.29	7175.9	6477.02	1859.51	5410.64	15886.1
NKTR			11581.9	10477	17955.9	30661.1	22185.2	18703	27153.2	12007.1	16525.6	9597.6	10736.1	5694.37	11821.6	13130.2	13957.4	11687	2336.94	5975.74	7166.95	20038.5	14765.4	14458	13681.3	15149	12217.8	4705.3	3202.75	4019.71	3392.52	4469.04	4744.31	4422.4	2357.41	2444.93
ZNF703		Yes	2114.84	4218.77	202.951	571.944	6166.97	4424.15	1622.22	972.836	3328.11	12750.1	5554.9	11265	2173.33	1219.23	33455.3	3324	3401.44	2618.66	1793.07	1740.21	3743.26	4562.7	3819	4145.49	1080.45	3918.51	3193.26	36577	27057.6	5992.08	6531.54	1994.05	11396.9	22796.1
ARHGDIA			5530.95	7045.89	5164.07	2341.41	11835.1	6814.02	4392.83	6679.55	14603.5	16119.9	3297.34	16281.4	10824.2	3481.86	16523.3	20007.8	35004.2	21449.4	7134.76	11787.3	14499.5	8459.06	7971.18	12458.7	15034.2	27597.7	24251.2	19614	15035	17913.5	21724.2	7900.49	8428.92	10493.8
CXCL14			860.341	2554.27	1132.89	15921.9	5058.72	7123.65	8975.19	7550.94	26577.8	28970.2	19239.3	994.743	2237.84	2604.97	1371.4	5610	1268.59	528.183	877.137	4932.53	1924.82	9318.1	319.806	1410.87	2193.65	56.4664	3817.72	472.754	1110.25	12370.6	22631.8	2935.22	844.203	1370.04
ASPH			3208.92	5936.2	3282.44	3784.13	9140.62	9588.95	15877.7	28947.4	13550.5	9000.53	16904.1	9406.98	2749.48	5636.82	8042.96	9935.56	19889.6	3192.56	19747.6	6093.59	4262.76	9540.1	8206.53	15745.1	6938.34	7976.58	15173.2	15655.5	9730.3	18734.4	14401.2	39131.4	13495.5	4116.08
ASS1			1680.8	6769.74	5395.37	4120.39	1220.02	2112.53	2843.63	1126.65	5615.96	8277.82	6907.7	425.286	4014.41	1914.39	3827.42	8816	28092.9	21669.1	14383.2	2896.77	2520.51	1487.06	2769.89	5052.25	6971.54	1530.29	2091.03	290.568	295.03	13722.4	8014.59	14400.7	821.413	1993.35
FKBP10			6077.49	7717.69	810.884	2254.08	4854.61	4023.97	11500.8	10529.2	10718.4	16371.5	9337	7364.62	31760.9	2878.91	8259.38	12428	7076.19	7018.71	2013.72	6399.61	20178	5643.35	3765.28	6081.44	10550.3	16764.5	7085.54	10281.9	12016.9	8013.01	15485.1	1350.33	8349.69	3944.35
S100P			18100.3	6725.91	293.169	324.33	345.116	61.3614	4140.27	1299.29	41.0678	301.102	781.01	38868.1	46.903	104.179	3538.41	40	1226.24	4292.64	3535.4	8.84998	6.2254	316.245	617.359	2289.89	351.54	7.33901	61.0008	1635.85	2461.41	448.198	218.224	16.1976	40.0673	1740.53
GGT1			341.913	689.876	166.672	189.697	1256.6	670.051	880.625	403.895	694.882	1208.55	343.846	3269.16	1428.03	830.917	2242.12	578.284	5991.81	3017.05	3700.73	863.003	1041.65	1382.98	19698.4	28010.1	1839.74	799.536	7380.05	2334.5	3157.94	3415.3	2307.37	78.8907	920.017	5205.62
PSMC5			33675.6	33415.6	8247.12	8412.67	8100.95	8319.54	11170.4	12334.7	7445.63	8949.31	7711.09	8746.63	7797.98	6206.62	6294.33	6888.38	7900.24	22448.3	9728.2	5730.86	6264.58	21603.9	4845.21	7194.33	5835.64	6017.33	9243.7	6746.59	4892.86	4771.21	5724.66	2980.81	3695.52	8848.23
KDELR2			28164.1	20836.9	16011.3	9849.27	10547.7	8223.57	13593.8	23708.7	8256.45	8991.53	12186.6	14554.2	17496.3	14180.9	10523.8	8453	20417.1	25935.7	33462.2	5700.08	10673	18949.8	15454.9	15053.4	7009.47	11289.2	20262.3	9346.8	12831.1	22572.6	21326.5	6713.99	9803.67	12824.9
DNAJA1			9907.59	11460.3	41811.7	15574.1	6890.07	9381.61	7197.59	15785.8	9470.35	6149.25	12635.6	6090.58	6620.96	11526.7	13326.5	8623	6328.34	16397.3	25774.2	6143.17	6814.06	10644.6	6911.4	8394.24	18769.7	6401.82	17309	15389.1	13571.6	10329.2	11942.4	3530.09	6013.47	13858.4
PSMB4			15376.3	17989.9	18890	24695.9	16615.3	10688.3	11274.3	11852.6	9301.18	9781.8	7364.5	12422	10903.6	11003.3	8769.11	10455	10848.1	42884.2	19698	7395.67	8278.04	15671.8	7026.54	10313.9	30373.1	7927.93	9034.45	8053.4	7200.29	10368.5	9653.64	4413.72	4615.5	13425.9
SET			30292.2	29517.7	40221.7	26129.3	13664.4	19038.3	14735.7	21272.8	13505.9	13554.3	20208.3	17566	12966.7	17838.3	15848.2	10583	31547.7	8511.25	14897.1	10049.8	10302.9	14595.1	11797.4	10253.7	23802.8	17608.8	29026.5	22982.5	21481.4	24012.8	21588.8	7700.61	10674.1	20476.1
LMO4			2156.89	3877.42	27737	26974.5	3184.07	2266.79	3397.28	2322.61	3648.65	1578.1	1110.09	1080.96	3184.43	4734.83	2106.08	3231	10617.2	6941.11	10989.9	2694.42	2889.78	2187.68	1714.88	1467.31	4497.04	3463.69	3231.04	1877.16	2949.16	4599.27	4315.87	2406.56	1900.98	1724.63
RHOC			22107.5	37438.1	5885.19	5087.38	13909.2	14524.5	11975.9	12277.4	14951.3	18061	12953.2	14707.5	18237.8	8922.16	9640.85	16645.8	11374.9	11653.3	7267.56	7904.39	9855.23	9981.98	20923.6	21904.1	9864.44	12219.8	11655.4	7113.88	5997.8	17590.2	19067.3	4079.31	7465.69	7056.03
TPM3			32749.6	28535.9	29783.5	20795.4	25529.7	21680.8	14013	29136	23038.5	13594.7	13316.5	25538.8	23611.3	25905.1	32205.1	20466	24572.2	19865.1	26948.3	17613.7	14835.9	30436.2	11456.2	11521	24994.8	31282.5	23218	22366.4	25796	29128.6	23793	5531.83	13681.7	20263.2
MGLL			3842.25	14951.6	1640.2	2865.95	2899.56	4355.97	4645.74	3264.94	21637.7	6778.01	4806.83	1319.58	3490.87	4724.73	3496.07	28732	11436.2	5952.92	5527.04	14269.6	5660.99	6144.27	1981.14	3006.3	1901.74	10959.6	3718.83	2428.54	2456.49	9994.68	8820.3	42854.9	7404.94	5089.2
SEC63			11718.8	9402.85	39016.5	22996.1	6544.24	6521.07	6532.16	7479.78	5280.11	4763.51	8109.16	4988.24	4388.79	7921.99	4438.67	3316.06	22736.4	2316.06	6181.74	3732.64	4353.02	7082.63	7004.25	4462.66	4697.91	4652.28	9942.22	5627.47	6485.09	7844.43	7181.42	5396.14	9190.05	6378.67
ZNF117		Yes	6061.26	5431.15	11770.7	33323.7	12154.6	2911.5	4941.32	5643.41	1016.05	2253.88	2294.91	1110.43	2331.81	3515.33	3466.36	1652.82	613.758	5707.99	14948.1	1189.59	1164.02	2491.53	703.874	713.645	3228.85	439.9	2326.65	1151.64	1593.34	3788.27	2596.32	4398.67	1560.53	1071.45
PRSS23			7083.16	6798.87	2422.05	6382.1	3485.58	14909.8	7093.62	5418.51	14607.4	9143.49	16764.1	21434.3	6875.56	17501.3	12808.2	8479.29	4086.43	1510.47	4122.56	5780.1	16937.9	8275.5	3143.19	7600.27	16474.5	8796.85	18557.1	12906.9	13193.2	16410.9	39444.5	1886.75	22255.1	2263.29
DDX42			31908.5	25561.4	15490.1	16316.9	13091.5	14162.5	18282.4	19634.8	12208.3	8992.91	11645.1	9083.85	10894.9	11365.1	10507.4	9607.01	10699.9	18390.8	15672.6	9358.17	9152.42	46559.1	7620.47	9421.51	10333.1	6506.53	10408.9	6899.95	6709.59	5210.34	5226.22	7194.88	6552.59	10188.5
ACP5			4600.03	1403.33	924.007	1636.07	2085.94	3067.14	3391.36	4340.36	2526.75	4286.67	947.176	9628.83	3549.18	1875.2	18884.8	39597	1149.24	2486.29	518.372	10284.5	13326.6	1657.38	6411.95	4252.62	7708.12	10024.6	1199.9	1330.6	2938.34	4583.93	5305.21	273.471	1708.9	1455.91
MARCKS			24948.1	15465.9	13165.3	11275.6	6013.47	5521.84	14625.8	10829.9	2751.74	6714.64	6625.54	4005.25	8488.1	7916.08	13633	2934.67	13232.4	2375.93	6831.01	2661.44	5450.11	8209.4	8425.45	3801.49	6280.64	11426.5	14297.9	11634.6	7731.67	26932.9	28305.1	6608.33	6366.68	10995.7
BSG			5958.47	15833.2	2339.17	1581.54	8496.81	7733.86	4532.78	3469.89	5181.12	16666.7	1850.89	6392.2	10053	3045.03	12986.3	18074.3	5876.56	13580.9	6996.9	9132.87	9623.37	10962.7	19539.2	43051.6	10704.1	2711.31	3013.62	2585.52	1273.65	3605.91	4873.26	2072.57	1111.06	991.933
BLVRB			4405.62	7023.44	3454.28	2881.3	3507.95	2701.62	2714.3	2906.47	2283.38	4903.59	1572.1	14716.3	2351.98	1077.85	2712.68	9491	8397.68	39798.8	16335.6	2514.74	4300.64	2453.5	8989.59	9519.08	3027.96	2935.97	4002.16	4139.4	4111.51	3448.86	2982.9	2291.49	1446.49	2759.76
CSDE1			23250.8	28489.7	41874.8	25022.2	20780.1	32573.8	22240.7	32162	31824.6	15061	28209.7	29338.1	18516	22966.5	22985.6	21540.6	28740.6	11617.1	28048.4	23088.4	22019.8	13354.2	39889.4	26882.1	29012.7	24664.4	28856.8	16502.7	16974	24050.6	23417.7	37621.1	22123.9	16597.9
SLC25A6			12718.2	17624.7	15956.5	13101	9223.56	13416.8	11235.4	7289.78	24881.6	16696	4023.56	12525	20035.8	5678.47	18053.3	26044	14047.5	27281	14251.5	18336.8	21332.8	14839.5	15450.1	25256.3	13209	28913.2	31468.1	12602	11513.4	24342.6	19764.5	20541.6	12660.1	12753.3
PFDN5			18040.8	22679	12668.4	23278.7	22360.1	22987.5	30002.8	21450.4	21643.5	19944.9	17455.8	12751.6	22962.4	17559.1	7814.2	19227	6679.66	12600.9	4525.66	14862.7	17718.6	10773.4	7079.09	12780.7	10781.3	10447.7	7093.32	5641.54	5060.47	7960.09	10015	6995.15	3390.74	3702.67
TCEAL4			6686.09	8081.35	6162.92	8090.39	13034.1	30515.9	7892.4	13924.4	6829.15	6415.93	12223.1	34848.6	6056.47	8266.42	4886.58	5012	4841.32	5588.92	4228.35	2753.72	4352.02	5159.13	5212.3	6423.86	3736.65	3135.64	8446.67	14438.4	16767.6	5712.16	7362.93	2136.26	6777.88	2301.82
REEP5			18734.2	18601.5	9023.78	10318.3	13048.9	13417.3	14298.4	19921.7	6222.27	20519.4	28729.2	20370.1	6774.89	11411.9	7329.7	5995.32	9959.34	8639.28	10161	4595.51	5472.71	12940.6	30276.7	29226	4469.79	5023.35	12924.6	13565	13375.7	12583.1	9611.49	5951.83	5251.05	7313.22
MCAM			6991.58	22313.8	4686.81	7029.33	6810.78	7101.29	9333.58	3037.05	34959.4	5988.41	2982.89	3406.11	6408.81	4980.38	4329.74	23581	4729.67	3160.67	5160.08	17093.9	5787.27	2691.94	6276.17	4933.64	6973.32	20293.7	5864.41	4625.64	2514.51	13584.2	20013.3	30564.4	2492.84	3058.69
DDX3X			20831.2	16793.4	38228.8	31236.5	26736.1	17471.2	22634.7	25082.3	21563.6	10613.7	19832.2	16694.7	8930.21	18512.9	16504	11856.7	14306.1	10491.4	26068.7	15404.4	10834.9	16634.7	15537.9	8153.27	14970.4	15235.5	18810.6	13583.2	14677.7	11577.6	9448.65	15584.9	13881.2	14308.9
NPC2			9085.6	8604.14	4906.11	10652.5	6106.81	8960.26	9078.31	6388.25	14003.6	8208.89	5696.96	4895.91	10961.9	10255.3	9860.01	31816	7661.54	6433.32	3113.43	10645.7	18961.6	4692.95	28481.1	15752.9	12352.8	22715.8	3280.66	3993.36	3310.89	10482.6	13307.9	2871.17	4370.69	4799.81
COL27A1			3041.63	3903.56	15387.4	23475.1	5844.23	3186.75	4081.94	1101.54	5548.16	4945.37	2528.7	1889.03	7459.63	3084.62	3605.64	6780	668.962	2626.65	1633.88	3418.36	5145.41	1892.47	1126.27	1756.17	40301.9	1590.51	304.337	977.085	532.023	862.965	1539.34	547.027	1188.65	210.888
SERPINA5			529.459	1492.52	168.945	246.567	246.717	444.769	8948.14	5791.84	1118.02	4244.2	6124.43	22114	406.684	1481.1	265.651	128	88.5857	188.139	216.377	70.7776	62.834	8.34682	12.8076	15.3474	18.7639	100.84	27.667	9729.25	2495.77	161.445	457.171	335.337	26988.5	25043.7
ZKSCAN1		Yes	15861.1	12629	18701.2	34391.6	18354.4	18016.7	17767.6	14474.4	8813.57	7979.1	13280.1	8838.01	10093.5	11789.5	9704.42	4277	6323.45	8407.4	11620.2	6344.66	4987.77	8703.64	11087.8	10859.1	5090.34	4474.76	7979.99	10468.9	16632.9	13015.8	10526.5	6000.79	17036.3	8396.53
GSN			2659.01	3736.51	289.593	691.773	1659.39	1488.42	1607.53	802.298	7133.86	1293.55	386.3	472.042	1138.71	728.457	1290.34	9576	3734.48	437.803	491.891	8895.92	2563.8	661.227	324.723	798.193	1125.35	6279.91	3107.93	1005.51	275.43	3771.18	5489.74	54890.8	1020.12	2957.61
A1CF			5.03611	3.30647	9.32787	12.5015	6.77573	6.58902	9.45266	9.78922	1	3.78517	10.7746	3.80718	7.39212	13.7685	4.70521	1	3.88744	1	3.34105	1.87222	1.8709	36.261	2.18076	1	1	4.16951	12.2324	2.20653	2.96675	6.12058	4.94953	3.17108	2.30224	12.1304
ANXA6			17387	28856.5	3421.67	5087.31	8861.99	13052.5	14153.3	21039.2	23982.3	18071.1	25108.6	9669.72	12378.7	10865.8	9802.86	16185	9681.63	6825.86	4625.16	16788.6	17857.9	7861.43	2755.13	5259.81	15404.1	17484	9472.23	7796.4	10429.7	12100.9	19405	17191.6	5430.71	9577.95
PTTG1IP			26449.3	23589.3	27952.8	26016.8	14572.5	15652.5	12962.3	11033.4	19502.1	14425.3	12176.8	13729.3	13501.5	12052.4	18467.7	15624	21010	20103.6	21192.2	11474.2	12466.2	11699.8	16207.6	19660.8	17249.1	19632.9	32333.7	11022.7	13349.4	33317.3	42395.3	4989.05	13278	9078.66
LRIG1			8362.67	10101.5	5457.23	7015.32	27210.7	36059.1	9124.1	6428.77	6354.06	8369.43	8499.43	2605.94	4117.24	5691.38	3744.18	3015.09	7204.73	2196.6	3544.09	3690.7	3479.58	3180.22	11684	9303.7	6025.56	2374.61	4841.29	6518.66	4927.66	5230.27	5436.71	13235.7	3230.45	11094.4
TPI1			18122.5	20494	19298.7	12846.2	12469.6	15639.1	9926.97	14892.4	16139.4	20765.8	28221.5	18141.8	31516.5	14258	12671.7	16892	28735.9	24600.6	27854.8	10224.3	13863.2	20855.3	17786.8	25307.9	40490.8	24376.1	21051.3	16780.2	13640.5	14507.6	16269.1	6001.87	10377.9	8875.13
GPI			10617	15562.8	42449.4	18785.6	9384.35	8249.28	7245.63	8825.3	12482.9	9616.09	9217.76	7827.23	8720.1	5946.52	7962.42	13315	14132.9	10154.4	9423.13	7993.15	7877.43	16787.7	9621.86	8933.71	11230.1	16002	15057.2	7637.49	6768.01	15434.5	14796.2	14732	6129.44	7792.28
ZNF302		Yes	3896.66	4688.95	14136.2	34156.5	5514.86	5705.81	6972.74	5034.77	2107.38	4097.85	4511.43	1924.06	2788.68	3844.86	2211.08	1488.15	834.992	1166.28	1546.05	2422.38	1934.83	2816.82	4915.36	2813.97	1926.38	754.499	1895.96	1379.4	1160.74	1354.4	1127.55	1648.9	1122.86	880.329
SOD2			9096	8923.41	7063.07	12786.4	5754.38	7184.63	15630	11430.8	17196.6	11257.5	8048.12	1618.44	6999.68	13687.2	7536.46	18957.8	11082.4	9602.71	17081.6	9130.8	9231.66	6379.86	3077.07	2712.66	16175.2	45220.6	5603.17	4895.19	7925.95	14705.3	12451.4	18397.7	7900.87	6521.85
IGKV2-28			266.309	115.37	135.634	409.258	159.587	243.21	3674.7	408.748	365.854	1016.63	500.735	7.53665	264.657	826.009	1364.67	47.0632	9.81306	45.976	16.2168	7429.36	53646.1	9405.59	284.33	80.389	760.583	30.7634	73.9041	50.7587	353.996	556.6	96.857	13.5595	51.8482	76.0144
H2AFJ			8442.07	9226.13	773.409	1277.95	5791.93	6222.7	3677.91	2551.13	2890.34	7453.38	1507.59	15600.9	3437.52	2133.15	4161.42	4141	2064.56	19336.8	5102.15	2110.9	1775.02	3861.42	7481.14	11242.7	2775.72	2340.09	10912.3	25028.1	34095.6	4015.54	3640.49	3704.51	4119.35	25475.4
PTMS			7103.46	11554.9	6790.98	5131.3	12607.3	5566.55	9165.37	8144.21	13566.2	15787.3	8619.55	7248.74	8462.03	5663.11	6657.14	12366	20749.2	15162.7	4767.96	5726.25	8265.85	12673.6	6400.74	13986.9	13876.3	15282.8	23532.4	21448.3	15620	27068.4	34415.2	6173.38	14564.6	12274.7
ITIH3			49.4025	78.6513	43.3332	78.763	207.357	172.024	405.038	44.3183	357.158	62.2737	35.5368	31.478	216.868	137.157	64.5178	236	17.3622	53.4901	19.1431	172.827	54.125	28.3836	71.2554	70.824	89.2272	61.2206	24.3336	17.8914	6.90025	59.0333	168.855	12.941	23.7893	10.5404
GRINA			8840.4	12459.1	18026.9	5985.68	7488.87	7150.48	8332	20922.5	9900.29	13886.5	10511.3	7075.51	8861.52	8094.35	10291.4	10861	29443.1	19802.3	17093.6	8346.4	8177.89	18610.6	12487.6	18411.6	9069.07	20347.6	16182.3	34712.2	25289.6	17257.4	17501.4	11586.9	14362	36208.3
MRPL45			1749.04	1871.55	3385.58	2142.55	1714.83	2910.65	2386.34	4712.65	2035.55	19386.5	34308.4	3696.06	1992.19	1783.45	10632.8	1415	22009.1	830.572	839.095	1374.74	1272.51	1126.4	2409.17	2006.76	1176.97	1462.14	5731.07	3106.61	2405.36	3607.59	3132.98	1868.14	1182.79	11071
PNPLA2			6107.55	16315.4	1943.46	1504.03	15162.6	11427.2	5018.27	4693.78	16777.1	7470.5	3026.49	2677.38	4943.4	2953.02	7147.6	24132.6	6235.23	11312	5010.23	10624.7	4069.7	5621.12	5451.32	7358.24	2959.8	3383.88	6289.48	2843.35	3659.14	3659.97	3870.57	46402.2	1418.44	7585.42
SRSF1			33833.5	28336.8	20670.2	23497.9	19605.8	17093.3	24429.5	23948	10165.7	10795.4	14346.2	16196	8448.51	12922.8	15040.3	7700.44	13464.1	15309.9	16129.1	9442.66	7782	8123.39	8792.13	7907.52	8819.15	6564.07	12443.3	11706.9	11462.6	9212.82	7467.38	5127.09	8345.07	8575.9
ILF3			16140.4	16493.8	26604.3	27418.6	39291.5	23736.5	20036.3	17869.5	19816.6	19927.5	16624.3	15551.2	17219.6	17091.2	14587.9	16295	16958.9	12591.8	8759.45	19479.4	16984.4	20982.2	15283	21334.7	26529.6	12141.8	13406.7	10663.1	10661.8	9212.93	7905.97	6497.97	7680.33	7660.33
NTN4			20772.8	17743.1	1130.81	1952.24	29766.5	12822.2	7275.36	16419.3	3912.8	2301.55	6946.79	550.404	5704.14	10477.3	293.182	1787	1155.98	4825.52	6856.75	1046.79	733.427	427.783	2447.54	1774.34	643.46	123.026	1579.91	630.81	1352.16	3148.46	2540.55	2256.75	585.708	1145.84
JCHAIN			1877.59	582.231	1151.63	5750.33	1661.42	1523.45	25107.9	1552.92	9511.78	1692.29	1738.27	63.5601	4359.31	19785.9	863.254	180	257.02	206.396	68.8904	11419.2	9927.52	1292.7	118.486	32.5643	717.476	1097.64	777.677	108.381	506.455	3401.07	1991.56	743.511	479.575	4725.08
CD93			6835.26	13161	2304.35	6512.62	5785.75	10194.3	8927.01	3677.4	47874.6	4260.91	2307.8	2774.9	4266.26	6106.2	2993.75	12678	2949.08	757.542	1809.46	12948.2	3759.81	1854.4	3432.3	2155.03	6386.52	28715.1	5133.29	5014.14	2901.96	9788.14	6865.28	8380.29	2259.09	2401.99
TARBP1			4394.51	2967.89	17936.4	29078.2	18974.1	10071.3	10347	8662.78	3725.39	4607.66	5455.86	3271.77	4665.74	6005.63	4641.51	2534	911.507	4316.6	4649.74	6052.46	3082.25	9736.2	4190.94	2827.44	5162.58	1344.87	666.564	1388.51	1870.39	1178.73	830.4	631.699	1708.24	1500.43
NDUFB9			28387.5	30140.9	14275.1	11208.9	4384.2	4356.75	8252.33	11171	3410.49	4390.24	3995.26	18028.4	3984.36	4277.87	3172.42	6557.35	15102.8	8192.44	3649.01	2390.58	2927.63	5144.97	7243.04	9371.37	5016.36	4095.53	4296.29	7299.76	4969.11	9574.52	7509.46	3942.57	3826.55	5326.42
CD109			2049.77	1604.77	1836.02	2121.06	960.816	1409.43	1451.48	935.815	2362.28	1071.65	1770.85	1560.52	1992.19	1639.46	1917.15	2523.62	729.598	234.923	362.692	1665.88	2244.1	1456.16	495.497	503.16	2082.05	5312.4	1893.23	35428.4	43660.8	950.264	1104.38	1902.87	4140.48	1319.16
PSMC4			5775.17	7258.7	18244.6	18472.7	3540.55	3247.11	3501.24	4032.11	4142.82	4379.97	3018.08	5478.21	3013.23	2715.98	3351.56	5835	11977.1	34108.2	19064.7	2790.36	3245.11	4853.91	4591.81	5773.44	3704.77	3690.31	4142.17	4519.46	3929.59	3894.35	4173.68	1362.27	1902.93	2152.35
TUG1			13438.4	14452.8	20728.6	33886.2	17350.1	18117.8	26853	18383.6	11051.5	12432.3	14417.7	7323.64	14589.9	14289.6	18528.6	8094.17	8649.43	15579.5	18977.1	11729.2	10280	15792.7	12262.4	8857.05	11770.4	5107.75	9001.4	6684.64	8230.09	6136.55	4866.5	5698.6	26034.1	7071.69
CXCL12			5675.2	13244	1502.1	8034.12	5495.05	10383.2	15024.8	6975.87	36306.8	5957.78	3448.16	4706.65	5752.52	9466.05	7822.69	17611	1820.09	1167.19	1541.99	25550	17713.4	2982.47	1750.89	7440.62	17651.8	25100.3	11687.8	6141.04	4751.68	10588.7	17973.3	19429	3118.57	3424.41
TRH			165.25	77.8825	134.245	154.479	4.93597	33.4163	11.9885	20.4618	2.48399	10.7481	6.2131	35302.9	3.48124	4.59168	20.5847	14	4.84992	2.14109	1	1	1.8709	2.33578	1.59038	1.95649	1	7.33901	1	552.385	112.121	2.70686	1	2.08554	88.2504	42.3417
ZNF83		Yes	7428	7874.1	5667.79	25031.6	23532.9	11894.4	23292.4	11521.4	4987.81	8363.72	7921.21	8348.44	9087.32	9190.15	7538.89	3004.89	1408.27	7480.15	5146.75	4301.89	5642.7	7189.55	4624.7	3441.09	5716.8	1023.22	2324.9	1771.85	1468.24	1470.82	1301.9	1030.53	889.821	959.418
LOXL2			3192.68	5363.45	735.687	1773.12	1751.32	2201.81	1964.61	1596.46	5323.52	5125.58	5914.07	2171.89	31650.2	1460.73	4046.85	7344.3	4675.5	1646.36	1588.55	3178.63	6700.79	3292.8	3959.94	3762.65	5439.58	14514.7	6471.31	2002.4	2203.13	7535.9	16023.3	1858.36	859.096	1315.98
SORBS1			3220.95	13580.8	2385.54	3273.19	6603.87	5287.1	4440.34	6196.15	15904.9	1979.86	2295.41	1415.02	1488.5	3264.86	1816.02	17698	2908.65	640.01	1843.99	8671.74	2363.75	1463.01	1454.52	1777.21	854.852	387.68	2932.15	1530.88	993.226	1351.13	2589.92	48092.6	694.445	4973.12
IDI1			4944.95	3214.23	4535.93	2578.21	2540.55	2455.34	2038.69	3887.35	1490.93	2288.76	3439.07	3275.88	1214.21	2804.88	4615.27	1554.36	7239.15	2789.39	5120.07	1403.67	1201.69	3208.92	43558	14601.1	2928.74	1566.74	4129.65	5087.26	5944.53	4157.2	2489.9	1465.39	2186.5	5650.5
TRIM22			4019.2	3825.9	27089.5	25581.1	5154.31	3902.13	11627.4	10569.2	12093.2	3944.1	2620.58	936.997	4701.71	14304.4	4931.57	7049	934.606	7285.72	9570.16	15651.3	11784.3	5849.73	2389.69	3401.34	16773.4	5019.91	1797.69	949.334	1154.62	2423.38	3926.82	2020.11	1173.02	1994.94
FKBP4			10065.1	11950.8	10259.7	5845.72	9264.17	10920.3	5642.21	10379.7	4339.11	11099.2	15474.3	20809.6	6016.49	8482.25	20243.8	2991.71	11618.9	12154.6	14255.9	1871.31	1989.12	10669.9	12164.4	16020.3	16020.3	1385.83	24337.2	34591.9	27276.6	6332.42	5237.14	1795.33	20257.9	27814.2
[truncated: 19,365 more rows]
