# Supplementary material for: FOXA1 and adaptive response determinants to HER2 targeted therapy in TBCRC 036
Source: NPJ Breast Cancer. 2021 May 12;7:51. doi: 10.1038/s41523-021-00258-0 (PMC8115531; doi:10.1038/s41523-021-00258-0)
Supplement: Supplementary file 7 — Supplementary Data 6 [file 41523_2021_258_MOESM7_ESM.xlsx]

## Sheet: All-post-vs-all-pre-freeze-raw-
Gene	baseMean	log2FoldChange	lfcSE	stat	pvalue	padj
BORCS7-ASMT	23.8953	23.1483	2.11526	10.9435	7.1424e-28	1.41598e-23
MS4A4E	34.5366	2.66725	0.524155	5.08868	3.6057e-07	0.00238277
UPK3A	22.6183	3.18533	0.61923	5.14402	2.68921e-07	0.00238277
CR1	330.612	3.26378	0.665049	4.90757	9.221e-07	0.00262401
ENPP3	820.895	-3.10638	0.639555	-4.85709	1.19123e-06	0.00262401
HK3	908.988	2.78902	0.562016	4.96253	6.95811e-07	0.00262401
OXER1	194.181	2.26972	0.458935	4.94562	7.59033e-07	0.00262401
PTGDS	2732.22	2.85712	0.584698	4.8865	1.02647e-06	0.00262401
RGS1	2261.93	2.52835	0.520438	4.85812	1.18506e-06	0.00262401
CLEC10A	669.99	3.11853	0.658844	4.73333	2.20865e-06	0.00437865
KCP	127.811	2.23116	0.475565	4.69159	2.71095e-06	0.00488587
HMOX1	6693.33	2.25285	0.482807	4.66614	3.06912e-06	0.00507044
CEACAM4	30.804	2.75401	0.593807	4.63789	3.51992e-06	0.00536787
ALOX15B	1989.58	-3.41151	0.740091	-4.60958	4.03476e-06	0.00546334
GAS6-AS1	429.447	2.20017	0.477827	4.60455	4.13367e-06	0.00546334
ASIC2	32.4437	3.55007	0.77941	4.55482	5.24308e-06	0.00564638
DPEP2	437.206	2.25374	0.495526	4.54817	5.41141e-06	0.00564638
DUSP1	6736.28	2.40364	0.527556	4.55618	5.20911e-06	0.00564638
PLTP	7388.07	2.24888	0.493108	4.56063	5.10006e-06	0.00564638
MATK	561.714	2.67693	0.595816	4.49287	7.02682e-06	0.00696534
PIK3R6	340.781	1.95677	0.437789	4.46967	7.83399e-06	0.00739566
FGR	1747.86	2.24321	0.504047	4.4504	8.57098e-06	0.00772362
ITGAX	4741.74	2.28481	0.515783	4.42978	9.43291e-06	0.00813076
SYNPO2L	55.6409	2.8658	0.656479	4.3654	1.26888e-05	0.0104815
VSTM2A	69.7444	-6.74799	1.54909	-4.35611	1.32397e-05	0.0104991
CXCL3	84.9184	2.56609	0.590495	4.34566	1.38855e-05	0.0105877
FOLR2	1119.12	2.48256	0.574606	4.32045	1.55712e-05	0.011025
FOSB	2528.43	2.97657	0.688589	4.3227	1.5413e-05	0.011025
C16orf86	167.044	1.37179	0.319988	4.28699	1.81107e-05	0.0123789
CD163	5910.61	2.21752	0.520761	4.25823	2.06055e-05	0.0123789
MYBPC3	28.344	2.00061	0.468412	4.27104	1.94561e-05	0.0123789
TSPAN32	163.439	2.47474	0.580462	4.2634	2.01344e-05	0.0123789
VSIG4	1896.25	2.12545	0.498408	4.26448	2.00366e-05	0.0123789
AATK	201.967	1.57348	0.371417	4.23644	2.27095e-05	0.0128309
ARHGAP4	3269.16	1.78814	0.42277	4.22959	2.3412e-05	0.0128309
KCNAB2	2513.13	1.8076	0.427885	4.2245	2.39468e-05	0.0128309
STAB1	8294.61	1.93343	0.457314	4.22779	2.36003e-05	0.0128309
CCDC88B	1728.69	1.84866	0.440039	4.20113	2.65586e-05	0.0131631
MARCO	339.094	2.51983	0.599285	4.20473	2.61392e-05	0.0131631
PRSS36	186.013	1.43295	0.340396	4.20964	2.55774e-05	0.0131631
CD209	581.662	2.5616	0.614431	4.16906	3.05857e-05	0.0139461
IGKV6D-21	53.5137	3.82963	0.919183	4.16634	3.09523e-05	0.0139461
LOXHD1	80.628	1.74976	0.419562	4.17045	3.04004e-05	0.0139461
MRC1	1158.27	2.33348	0.55841	4.17879	2.93067e-05	0.0139461
OSR1	476.47	2.27049	0.548108	4.14243	3.43652e-05	0.0151398
NRROS	636.849	1.81881	0.440964	4.12461	3.71358e-05	0.0160047
NCF4	1178.57	1.80574	0.438953	4.11375	3.8928e-05	0.0160781
NLRP3	319.639	1.84854	0.44887	4.1182	3.81837e-05	0.0160781
FCER2	90.779	3.18832	0.776947	4.10366	4.06674e-05	0.0161246
LILRB5	638.881	2.17078	0.528671	4.10611	4.0237e-05	0.0161246
FGD2	1155.42	1.92311	0.470924	4.08371	4.43231e-05	0.0172295
CD19	157.876	3.03153	0.747011	4.05822	4.94484e-05	0.0177681
CFP	230.171	1.77364	0.437864	4.05066	5.10735e-05	0.0177681
FCGR2B	1456.83	1.99706	0.490956	4.06769	4.74823e-05	0.0177681
LLGL2	8691.47	-1.97323	0.485374	-4.06538	4.7955e-05	0.0177681
PARVG	2417.89	1.9542	0.482448	4.0506	5.10861e-05	0.0177681
PLCB2	2912.81	1.87309	0.461693	4.05699	4.97094e-05	0.0177681
CYTH4	2316.35	1.81149	0.449637	4.02879	5.60642e-05	0.017927
IGHG3	6570.01	2.9618	0.734429	4.03279	5.51187e-05	0.017927
ITGAM	1636.44	1.86249	0.461206	4.0383	5.38401e-05	0.017927
PDK4	6011.32	2.39371	0.594032	4.02959	5.58745e-05	0.017927
TMEM150B	85.1297	2.23726	0.554996	4.03113	5.55083e-05	0.017927
IYD	220.214	-3.00402	0.746477	-4.02427	5.71534e-05	0.0179852
CSF1R	5164.35	1.84681	0.460911	4.00688	6.1527e-05	0.0190054
FERMT3	2380.05	1.91228	0.477607	4.00388	6.23128e-05	0.0190054
ACP5	6208.55	1.75756	0.440586	3.98914	6.63134e-05	0.0191812
CXCL2	476.195	2.69362	0.675641	3.98677	6.69801e-05	0.0191812
FLRT3	437.218	-2.40952	0.605764	-3.97766	6.95974e-05	0.0191812
FRMD1	69.247	2.92095	0.735586	3.97092	7.15967e-05	0.0191812
GNA15	632.306	1.50422	0.376761	3.9925	6.53811e-05	0.0191812
MYO1F	2486.45	1.76745	0.444762	3.97391	7.07014e-05	0.0191812
SAP25	270.546	1.99186	0.498491	3.99577	6.44831e-05	0.0191812
SLC11A1	1274.59	2.07044	0.520769	3.97573	7.01645e-05	0.0191812
SLC5A7	4.94681	-3.40823	0.856506	-3.97922	6.91418e-05	0.0191812
HAAO	316.489	1.46334	0.368989	3.9658	7.31509e-05	0.0193362
ITGB2	11866.2	2.24744	0.567179	3.96249	7.41733e-05	0.0193485
PSTPIP1	631.026	1.9946	0.504718	3.95191	7.75301e-05	0.0198451
SIRPB2	346.098	1.72017	0.435462	3.95022	7.80792e-05	0.0198451
PKHD1	27.0528	-1.89046	0.479837	-3.93979	8.15521e-05	0.0204654
ANKRD44	130.582	2.07307	0.527194	3.93227	8.41484e-05	0.020853
APOLD1	1842.84	1.50237	0.383221	3.92037	8.84121e-05	0.0214799
TRIM50	11.6491	2.38904	0.609574	3.9192	8.8845e-05	0.0214799
GPR88	42.7666	2.43666	0.62246	3.91457	9.05665e-05	0.0216323
S1PR4	227.842	2.34569	0.599825	3.91062	9.20611e-05	0.0217275
PRAM1	332.888	1.77467	0.454152	3.90766	9.31953e-05	0.0217364
COL6A6	457.644	2.2371	0.572998	3.90421	9.45353e-05	0.0217926
ARRDC2	3146.29	1.07748	0.277311	3.88544	0.000102144	0.0232759
CCL3	753.317	1.89339	0.487952	3.88028	0.000104335	0.0233921
CD14	4333.54	1.89359	0.4882	3.87871	0.000105014	0.0233921
CHD5	60.8676	-1.88396	0.487065	-3.86798	0.00010974	0.0236479
M1AP	89.5649	1.64832	0.426072	3.86865	0.000109438	0.0236479
MFSD13A	286.483	0.945063	0.244163	3.87062	0.000108557	0.0236479
HCST	769.743	2.01895	0.524978	3.84578	0.00012017	0.0253444
OTOA	122.545	1.72067	0.447122	3.84833	0.000118927	0.0253444
LILRB2	891.727	1.86918	0.487322	3.83562	0.000125248	0.0261373
PTCRA	26.8169	2.39969	0.626563	3.82993	0.000128178	0.0264701
ANGPTL6	51.6598	1.66612	0.437278	3.81022	0.000138842	0.0269326
CARMIL2	632.972	2.01761	0.5297	3.80897	0.000139544	0.0269326
DOK2	880.896	1.99146	0.523614	3.8033	0.00014278	0.0269326
FCHO1	351.438	1.81287	0.47629	3.80623	0.000141104	0.0269326
FUT7	95.7847	2.24684	0.591088	3.80119	0.000144003	0.0269326
MYO7A	656.743	1.67059	0.437479	3.81867	0.000134176	0.0269326
MYO7B	103.176	1.72105	0.451609	3.81093	0.000138446	0.0269326
PER1	2820.5	1.64662	0.433169	3.80134	0.000143916	0.0269326
RASA4B	1235.83	1.76955	0.463833	3.81505	0.000136156	0.0269326
RASSF4	4556.6	1.5425	0.405327	3.80557	0.000141477	0.0269326
C10orf10	8345.33	1.94394	0.51287	3.79032	0.000150453	0.0276179
WDFY4	1324.14	1.96834	0.519141	3.79154	0.000149718	0.0276179
ABCB5	56.1152	2.05153	0.5428	3.77953	0.000157126	0.0282375
GBX2	9.46077	-2.21868	0.586996	-3.77972	0.000157005	0.0282375
SLC2A3	2332.3	1.18782	0.314406	3.77799	0.000158102	0.0282375
CETP	262.016	1.84223	0.489088	3.76667	0.000165437	0.0290833
CFAP206	66.4644	-1.38086	0.366863	-3.76397	0.000167238	0.0290833
SOCS3	4454.2	1.62047	0.430314	3.76578	0.000166032	0.0290833
HAVCR1	8.82343	1.9206	0.510928	3.75904	0.000170566	0.0294041
KEL	89.0005	1.67621	0.446204	3.75659	0.000172242	0.029437
ARRB2	3624.84	1.18101	0.315144	3.74752	0.000178589	0.0297022
IGDCC4	606.61	1.44027	0.384711	3.74376	0.000181285	0.0297022
LILRB3	435.212	1.79317	0.478096	3.75066	0.00017637	0.0297022
MMP23B	429.741	2.13969	0.571377	3.7448	0.000180534	0.0297022
POMC	46.1094	2.05916	0.549584	3.74675	0.000179141	0.0297022
CORO7	2188.34	1.15245	0.309541	3.72309	0.000196798	0.0312122
IL10RA	3465.62	1.80958	0.485941	3.72388	0.000196185	0.0312122
LINC00518	2.79466	-3.47852	0.933009	-3.72828	0.000192788	0.0312122
ROR1-AS1	31.8413	2.33691	0.627062	3.72676	0.000193956	0.0312122
CDR2L	3215.6	-1.58455	0.426137	-3.71841	0.000200483	0.0315442
ADAMTSL1	720.692	1.37144	0.369855	3.70806	0.00020885	0.0326019
TPBGL	55.3541	1.71266	0.462882	3.7	0.000215598	0.0333924
IRF5	1203.67	1.31406	0.355411	3.69729	0.000217916	0.0334899
IGKV1-33	2017.37	2.98983	0.809359	3.69407	0.000220692	0.0336556
TNFRSF1B	3886.45	1.60875	0.436953	3.68175	0.000231636	0.0350548
GRASP	811.356	1.32671	0.361268	3.67237	0.000240311	0.0357691
RASAL3	1339.28	1.83888	0.500663	3.67288	0.000239829	0.0357691
ZNF146	7178.28	-0.808865	0.22035	-3.67083	0.000241768	0.0357691
POU6F1	153.935	1.55774	0.424738	3.66754	0.000244894	0.0359631
CDH23	420.06	1.58345	0.432958	3.65728	0.000254901	0.0363142
LIPE	1363.24	2.27266	0.621486	3.65681	0.000255372	0.0363142
SYCE1	82.3929	2.12087	0.580006	3.65664	0.000255545	0.0363142
TBC1D10C	1463.67	2.01206	0.550599	3.65431	0.000257875	0.0363142
TRPV2	1161.89	1.54824	0.423722	3.65391	0.000258275	0.0363142
VTN	67.7045	1.69718	0.463402	3.66244	0.000249826	0.0363142
ZMYND15	385.634	1.3475	0.369123	3.65054	0.000261692	0.0365355
ICAM4	15.0456	2.14253	0.587843	3.64473	0.000267671	0.0371089
HMGCS2	815.717	-3.20381	0.880451	-3.63883	0.000273876	0.037189
MERTK	916.237	1.04416	0.286778	3.64102	0.000271557	0.037189
SGK1	3941.25	1.13368	0.311427	3.64027	0.000272355	0.037189
FES	1174.06	1.30263	0.359572	3.62273	0.000291508	0.0389571
RASA4	4658.38	1.30906	0.361459	3.6216	0.000292792	0.0389571
TSKS	15.8827	1.96871	0.543177	3.62444	0.000289594	0.0389571
ADRB2	324.28	1.76673	0.488234	3.61861	0.000296189	0.0391463
MPP1	1818.99	1.32597	0.367136	3.61165	0.000304259	0.0394244
RASGRP2	1072.31	2.02106	0.559449	3.61259	0.000303149	0.0394244
TCIRG1	7076.86	1.44447	0.399644	3.6144	0.000301044	0.0394244
CCL4	602.103	1.64992	0.457127	3.60933	0.000306987	0.0395195
LY75-CD302	17.5101	3.66836	1.01727	3.60608	0.000310863	0.0397603
MUC6	1504.19	-2.13766	0.593249	-3.6033	0.000314198	0.0399293
ARHGAP36	73.8964	-3.64757	1.01508	-3.59338	0.000326411	0.0409602
PPP3CA	4090.04	-1.41047	0.392522	-3.59336	0.000326442	0.0409602
DIO3OS	417.647	1.91023	0.532193	3.58935	0.000331502	0.0411904
SRPK3	614.116	-1.91712	0.534222	-3.58862	0.000332432	0.0411904
TMEM88	202.995	1.54026	0.429657	3.58485	0.000337272	0.0415305
SLC17A9	1241.7	1.72831	0.482394	3.58277	0.000339968	0.0416042
TYROBP	5100.72	1.70429	0.476382	3.57757	0.000346803	0.0421801
CLEC17A	26.1628	2.45746	0.688618	3.56869	0.00035877	0.0425678
FTL	197542	1.39043	0.389133	3.57316	0.000352693	0.0425678
PCDHA6	120.215	-2.17099	0.608208	-3.56948	0.000357689	0.0425678
SIGLEC7	236.961	1.68743	0.472733	3.56951	0.000357646	0.0425678
THEMIS2	2113.29	1.47517	0.413528	3.56727	0.000360726	0.0425678
GLYCTK	458.064	0.996679	0.279681	3.56363	0.000365758	0.0429062
GRIA1	44.334	2.16658	0.60913	3.55685	0.000375329	0.0433324
ITGAD	113.815	2.10622	0.592406	3.55537	0.000377445	0.0433324
PDE6G	105.368	1.76717	0.497108	3.55489	0.000378134	0.0433324
PIK3R5	1265.6	1.54021	0.433223	3.55523	0.000377648	0.0433324
CD52	3389.71	2.11522	0.595801	3.5502	0.000384932	0.0438447
YPEL4	204.747	1.56167	0.440059	3.54877	0.000387028	0.0438447
IGKV1D-13	65.4519	2.64754	0.747859	3.54016	0.00039988	0.0445372
ITGB7	859.086	1.85402	0.523671	3.54042	0.000399484	0.0445372
SCARF1	1332.23	1.38898	0.392164	3.54184	0.000397344	0.0445372
ACAP1	1890.01	1.89057	0.53519	3.53252	0.000411626	0.0447028
ARHGAP45	3196.22	1.54399	0.437471	3.52935	0.000416584	0.0447028
C19orf38	144.095	1.437	0.406923	3.53138	0.000413398	0.0447028
C5AR1	1259.99	1.60755	0.456098	3.52457	0.000424169	0.0447028
FAM151A	10.968	2.28256	0.64749	3.52524	0.000423104	0.0447028
IL6	209.009	2.31548	0.654699	3.53671	0.00040515	0.0447028
IQSEC3	225.045	1.67299	0.474004	3.52947	0.000416386	0.0447028
KLK5	1047.27	-3.04236	0.86303	-3.52521	0.000423144	0.0447028
LINC01133	165.161	-2.54553	0.720881	-3.53114	0.000413779	0.0447028
LRRC25	582.245	1.70599	0.484199	3.52332	0.00042617	0.0447028
NRK	701.213	-2.08294	0.590676	-3.52636	0.000421311	0.0447028
DUSP2	422.641	1.40113	0.398259	3.51814	0.000434589	0.0451888
IFFO1	1938.27	1.37028	0.389813	3.51522	0.000439397	0.0451888
IGFLR1	796.219	1.35271	0.385005	3.51349	0.000442269	0.0451888
INSRR	100.929	1.98773	0.566098	3.51129	0.000445941	0.0451888
NPPC	30.2433	2.13118	0.607035	3.5108	0.00044676	0.0451888
PROK2	3.87792	2.3846	0.678471	3.51467	0.000440306	0.0451888
SIGLEC9	298.784	1.60201	0.455986	3.51328	0.000442608	0.0451888
C9orf139	193.647	1.58986	0.45436	3.49911	0.000466809	0.0465049
RAC2	2793.86	1.59804	0.456583	3.49999	0.00046528	0.0465049
TNNT3	237.878	2.16303	0.618161	3.49914	0.000466765	0.0465049
BEX1	82.7466	2.73709	0.783171	3.49488	0.000474277	0.0465472
CLDN5	1684.96	1.97245	0.564171	3.49619	0.000471948	0.0465472
RTP5	12.2032	3.07728	0.879928	3.49719	0.000470181	0.0465472
LSP1	7048.8	1.63775	0.468832	3.49326	0.000477161	0.0465996
ADGRF1	310.611	-2.64366	0.758251	-3.48652	0.000489344	0.0468659
GRAP	766.499	1.2743	0.365299	3.48838	0.000485956	0.0468659
LAIR1	3140.48	1.49565	0.42887	3.48741	0.000487724	0.0468659
SLCO2B1	3947.5	1.49194	0.427441	3.49039	0.000482316	0.0468659
CACNA1I	253.472	1.86984	0.537503	3.47874	0.000503771	0.0475584
CD33	391.946	1.46861	0.422089	3.47938	0.000502574	0.0475584
PLEKHO2	3707.33	1.21337	0.348775	3.47896	0.000503371	0.0475584
ATOH8	464.777	1.9406	0.558398	3.47531	0.000510269	0.0476041
KCNH4	18.8112	1.5569	0.448023	3.47505	0.000510759	0.0476041
PDCD1	175.481	2.1295	0.612861	3.47468	0.000511459	0.0476041
MAST3	1121.23	0.847374	0.244049	3.47215	0.000516303	0.0478304
HES2	270.12	-1.88918	0.544341	-3.47058	0.000519328	0.0478869
HERC6	4520.91	-1.93155	0.556762	-3.46926	0.000521887	0.0479001
EMILIN2	2184.73	1.6265	0.469705	3.46282	0.000534547	0.0486401
NPL	1717.02	1.31794	0.380614	3.46266	0.000534857	0.0486401
CPXM1	4435.92	1.62586	0.470046	3.45894	0.000542311	0.0488696
RNF166	1453.81	1.20514	0.348344	3.45963	0.000540919	0.0488696
SUMO2	19229.7	-1.3323	0.385579	-3.45532	0.000549649	0.0493068
TRGV9	6.61832	2.14402	0.620725	3.45405	0.000552229	0.0493151
MYO1G	1032.12	1.72349	0.499882	3.44779	0.000565195	0.0502466
SPP1	25342.6	2.13482	0.619689	3.44499	0.000571077	0.0505429
ACADS	1094.38	1.42715	0.41457	3.44247	0.000576432	0.0505484
ARAP1	7497.36	0.801811	0.232941	3.44212	0.000577165	0.0505484
DOK1	1045.98	1.00659	0.292758	3.4383	0.000585374	0.0505484
FCAMR	3.62267	3.495	1.01642	3.43854	0.000584855	0.0505484
FCMR	1225.38	1.92914	0.560961	3.43898	0.0005839	0.0505484
FLVCR2	647.518	1.07599	0.31305	3.43713	0.000587904	0.0505484
FPR2	35.7324	2.18015	0.634816	3.4343	0.000594087	0.0505484
GPR146	169.562	1.95203	0.568239	3.43523	0.000592046	0.0505484
WAS	959.895	1.58831	0.462248	3.43605	0.000590253	0.0505484
TMC8	2468.4	1.88878	0.550409	3.4316	0.000600025	0.0508355
TRBV11-1	1.44786	3.3134	0.966095	3.42968	0.00060429	0.0509789
BMP2	159.759	1.56637	0.457246	3.42567	0.000613296	0.0512016
CD1B	35.9437	2.63734	0.770397	3.42335	0.000618548	0.0512016
LILRA5	105.651	1.73744	0.507611	3.42278	0.000619843	0.0512016
TPCN2	1228.75	0.641313	0.187299	3.424	0.000617058	0.0512016
ZNF860	280.583	-1.16005	0.338632	-3.42569	0.000613233	0.0512016
CAMK1	883.705	1.24081	0.362923	3.41893	0.000628678	0.051716
ADCY7	2266.81	1.35814	0.398243	3.41033	0.000648855	0.0528124
ADGRD1	255.483	1.64405	0.482305	3.40873	0.000652662	0.0528124
AQP3	3331.12	-1.74151	0.510863	-3.40896	0.000652114	0.0528124
FFAR3	41.4027	2.16837	0.635578	3.41165	0.000645709	0.0528124
AIP	2024.72	0.721516	0.211944	3.40428	0.000663389	0.0534621
ARHGAP9	1340.56	1.7176	0.50521	3.39976	0.00067444	0.0537254
C8orf31	65.9352	1.06579	0.313605	3.39853	0.000677496	0.0537254
CNTNAP1	855.985	1.12219	0.330159	3.39893	0.000676502	0.0537254
FCN1	351.687	1.90507	0.560523	3.39874	0.000676981	0.0537254
SLC6A7	24.2316	1.64088	0.482979	3.39741	0.000680268	0.0537303
ADAMTS10	1127.38	1.33973	0.394807	3.39338	0.000690365	0.0540968
NLRP5	7.83721	-3.41012	1.00466	-3.39432	0.000688003	0.0540968
NRG3	46.227	-2.33575	0.689293	-3.38861	0.000702477	0.0548292
NYAP1	58.9334	1.70484	0.503706	3.3846	0.000712818	0.0552016
ZFYVE28	704.162	1.11316	0.328861	3.3849	0.000712052	0.0552016
CD68	10438.9	1.80763	0.534281	3.3833	0.000716205	0.0552481
C1QA	9807.9	1.72862	0.511469	3.37971	0.000725613	0.0557569
DCHS1	3207.22	1.18437	0.350901	3.37522	0.000737561	0.0560575
KANK3	587.517	1.74215	0.516185	3.37506	0.000738008	0.0560575
PCDHA10	336.093	-1.89077	0.560162	-3.37541	0.000737065	0.0560575
CD300C	145.566	1.68136	0.49835	3.37385	0.000741242	0.0560882
RAB7B	1061.49	1.47036	0.436376	3.36949	0.000753083	0.0567675
CD1C	170.681	1.99519	0.592775	3.36585	0.000763076	0.057303
AKNA	3625.45	1.32321	0.394692	3.35252	0.000800796	0.0576756
FLT4	1351.67	1.17019	0.34879	3.355	0.000793646	0.0576756
LILRB4	2030.78	1.61781	0.481978	3.35661	0.000789055	0.0576756
NECAB2	44.1696	1.49525	0.446084	3.35195	0.000802442	0.0576756
NOS2	52.0731	1.29489	0.38633	3.35178	0.000802949	0.0576756
OSCAR	435.715	1.48893	0.443755	3.35531	0.000792761	0.0576756
PIK3CD	2063.03	1.45722	0.434365	3.35483	0.000794137	0.0576756
PTPRCAP	893.035	2.28617	0.68198	3.35225	0.000801574	0.0576756
RASGRP4	183.448	1.33875	0.399235	3.3533	0.000798546	0.0576756
S100A7A	38.2247	-3.79383	1.13173	-3.35223	0.000801624	0.0576756
SPNS3	57.2472	1.80419	0.538009	3.35346	0.000798083	0.0576756
TOX2	190.431	1.49497	0.444962	3.35977	0.000780071	0.0576756
MAP4K1	950.972	1.66523	0.497549	3.34687	0.000817286	0.0582831
ZNF260	2152.87	-0.723863	0.216218	-3.34783	0.000814456	0.0582831
LINC01443	9.92957	-1.99602	0.596765	-3.34473	0.000823632	0.0583161
PIM1	1898.56	1.0795	0.322668	3.34556	0.000821163	0.0583161
HEXDC	1676.91	1.0048	0.300585	3.34281	0.000829338	0.0583625
SH2D3C	1574.82	1.36487	0.408334	3.34253	0.000830175	0.0583625
CMKLR1	1717.84	1.43767	0.430418	3.34017	0.000837264	0.0584954
UGT2B11	244.395	-3.39576	1.01671	-3.33994	0.000837967	0.0584954
EML3	3831.85	0.773793	0.23178	3.33848	0.000842373	0.0585966
HCLS1	4111.45	1.40816	0.421935	3.3374	0.00084567	0.0586203
MAP3K14	1476.22	0.913937	0.274723	3.32676	0.000878628	0.0606927
SLC7A4	62.7926	2.40413	0.723183	3.32437	0.000886186	0.0610022
RGN	133.66	1.67461	0.504354	3.32031	0.000899176	0.0611027
SIGLEC11	52.2261	1.76502	0.531623	3.32006	0.000899974	0.0611027
TBXAS1	817.238	1.38425	0.416922	3.32018	0.000899608	0.0611027
TYRP1	26.8337	-2.55254	0.76852	-3.32137	0.000895775	0.0611027
A1CF	5.90936	-1.6394	0.494495	-3.3153	0.000915437	0.061238
ADAMTS9	1965.62	1.46258	0.441844	3.31017	0.000932397	0.061238
AFAP1L1	1319.8	1.04694	0.316135	3.31168	0.00092738	0.061238
APOC1	6802.31	1.57469	0.475555	3.31126	0.000928775	0.061238
FMNL1	2925.59	1.35977	0.409973	3.31672	0.000910801	0.061238
NCF2	1755.87	1.49117	0.450427	3.31058	0.000931039	0.061238
NEFH	218.642	1.42628	0.431016	3.30911	0.000935945	0.061238
OMG	43.1342	1.15423	0.347877	3.31794	0.000906839	0.061238
PBX4	145.008	1.35778	0.410287	3.30935	0.000935133	0.061238
SLC25A34	241.054	1.28721	0.388153	3.31625	0.000912345	0.061238
TCN2	1675.64	1.18602	0.357891	3.31393	0.000919958	0.061238
AQP9	615.771	1.99537	0.605891	3.29329	0.000990238	0.0618842
ASGR2	54.645	1.6243	0.492757	3.29635	0.000979499	0.0618842
C10orf105	36.8373	2.28114	0.692506	3.29403	0.000987605	0.0618842
CARNS1	148.329	1.11454	0.338651	3.29111	0.000997932	0.0618842
CLEC4G	17.8436	4.28049	1.29852	3.29643	0.000979206	0.0618842
EXOC3L4	56.4416	1.81926	0.551526	3.2986	0.000971691	0.0618842
GPIHBP1	825.57	2.0001	0.606637	3.29702	0.000977151	0.0618842
LINC01605	56.5032	1.52351	0.462274	3.29569	0.0009818	0.0618842
LYZ	15715.6	1.83328	0.555449	3.30053	0.000965017	0.0618842
MMP9	6455.99	1.84053	0.558539	3.29525	0.00098334	0.0618842
MPEG1	3495.28	1.60887	0.487637	3.29931	0.000969227	0.0618842
NR1H3	3189.08	1.21468	0.369142	3.29054	0.000999937	0.0618842
OSM	61.351	1.32568	0.401336	3.30318	0.000955951	0.0618842
OTP	3.93822	-2.33421	0.706933	-3.30188	0.000960398	0.0618842
PCDHGB1	158.933	-1.94711	0.591991	-3.28909	0.00100513	0.0618842
PIEZO2	1356.73	1.53132	0.463304	3.30521	0.000949057	0.0618842
SCN1A	22.4591	2.73837	0.8324	3.28973	0.00100283	0.0618842
WNT10B	130.781	1.91025	0.580219	3.29228	0.00099378	0.0618842
ZAP70	1156.3	2.04286	0.618441	3.30324	0.000955729	0.0618842
ADCY3	3070.76	0.978089	0.297911	3.28316	0.00102649	0.0623255
ESPNL	84.3369	1.59476	0.485728	3.28323	0.00102623	0.0623255
ITGB4	12543.9	-2.07896	0.633302	-3.28273	0.00102808	0.0623255
MMP8	25.3008	2.29427	0.699071	3.28188	0.00103116	0.0623255
PLEK	3020.49	1.60763	0.489727	3.2827	0.00102819	0.0623255
TNFAIP3	2837.39	1.17964	0.359216	3.28393	0.0010237	0.0623255
PRSS1	3.72173	2.90012	0.88398	3.28075	0.00103532	0.0623868
RASIP1	628.636	1.15463	0.352469	3.27582	0.00105355	0.063293
PVRIG	157.943	2.0769	0.634177	3.27496	0.00105677	0.0632946
ACE	2614.7	1.05883	0.323538	3.27266	0.0010654	0.0636194
NLRC3	349.302	1.95202	0.597122	3.26905	0.00107909	0.0640507
RIN3	1654.15	1.19048	0.364141	3.26929	0.00107818	0.0640507
FOLR3	3.63592	2.65527	0.813531	3.26388	0.00109897	0.0650363
MS4A4A	1137.22	1.58552	0.486933	3.25613	0.00112942	0.0664411
RUBCNL	549.105	1.2314	0.378125	3.25658	0.00112762	0.0664411
AGTR1	496.944	1.84113	0.565799	3.25404	0.00113776	0.0667342
CCDC188	58.3868	1.85842	0.571464	3.25204	0.00114579	0.0670068
PPM1M	1951.09	0.977024	0.300653	3.24967	0.00115539	0.0673693
LINC00877	20.2951	1.54051	0.474195	3.24868	0.0011594	0.0674053
LINC00528	77.6183	1.66602	0.513685	3.24328	0.00118163	0.0677049
RNF157	470.16	1.47617	0.45505	3.24397	0.00117875	0.0677049
SH3TC1	1634.89	1.32132	0.407028	3.24625	0.00116936	0.0677049
SIRPA	5394.63	1.11518	0.34362	3.24539	0.0011729	0.0677049
STK10	3392.59	0.95854	0.295517	3.2436	0.00118027	0.0677049
JAML	1452.34	1.83957	0.567379	3.24222	0.00118603	0.0677612
MFNG	1055.05	1.34681	0.415736	3.23958	0.00119706	0.0681945
CD37	2450.45	1.5362	0.475086	3.23352	0.00122275	0.0683494
CSF2RA	711.317	1.28887	0.398197	3.23677	0.0012089	0.0683494
LST1	961.907	1.30411	0.403444	3.23244	0.00122736	0.0683494
SMCO3	46.5127	-1.84259	0.569591	-3.23493	0.00121672	0.0683494
TMEM37	1153.81	1.56819	0.484697	3.2354	0.00121474	0.0683494
TRIB3	3035.84	-1.19117	0.36842	-3.23318	0.00122419	0.0683494
VAV1	1076.67	1.3493	0.417396	3.23267	0.00122638	0.0683494
ZBTB46	1384.85	0.633167	0.195684	3.23567	0.00121358	0.0683494
BTK	958.988	1.34313	0.415943	3.22912	0.0012417	0.0687616
RAB42	495.594	1.36788	0.423505	3.2299	0.00123834	0.0687616
CLGN	609.708	-2.11713	0.656648	-3.22415	0.00126345	0.0696712
NKG7	498.616	1.83895	0.570434	3.22377	0.00126515	0.0696712
TNFRSF10C	109.24	1.05311	0.326812	3.22236	0.00127139	0.0698208
PKDCC	1415.11	1.28468	0.398874	3.22076	0.00127852	0.0700186
ADAMTS19-AS1	8.12968	-3.19384	0.99211	-3.21924	0.00128532	0.0701464
MAJIN	10.3607	2.31569	0.719599	3.21803	0.00129074	0.0701464
STAT5A	3754.95	1.03823	0.322646	3.21787	0.00129147	0.0701464
FAM43A	813.306	1.35595	0.421621	3.21603	0.00129975	0.0704032
FRG2C	8.58394	-2.4825	0.77277	-3.21248	0.00131596	0.0710869
KLK7	380.718	-2.76111	0.860311	-3.20943	0.00132997	0.0716483
FUOM	327.479	1.18171	0.368302	3.20852	0.0013342	0.0716814
ARHGEF1	7330.47	1.08097	0.337497	3.20289	0.00136055	0.0721391
C11orf21	324.891	2.07749	0.648731	3.20238	0.00136296	0.0721391
CCL18	474.115	1.92517	0.601256	3.20191	0.00136522	0.0721391
CD300LB	124.93	1.75105	0.546484	3.20422	0.00135429	0.0721391
CEACAM3	11.0421	2.00184	0.625073	3.20258	0.00136204	0.0721391
GRK2	7386.89	0.808833	0.252363	3.20504	0.00135043	0.0721391
INPP5D	2412.52	1.30512	0.407712	3.20108	0.00136915	0.0721391
LRRC38	4.41951	2.76344	0.863436	3.20051	0.00137183	0.0721391
TSGA10IP	4.84596	1.66118	0.519215	3.19941	0.00137711	0.0722255
SOX2	72.9056	-2.5004	0.782399	-3.19581	0.00139441	0.0729398
INSC	9.82385	2.16251	0.677146	3.19357	0.00140525	0.0733132
CYP2B6	22.7109	-2.59812	0.813749	-3.19278	0.00140911	0.0733218
CCDC154	145.778	1.30385	0.408589	3.19111	0.00141725	0.0733269
FBXO39	84.4178	-1.85854	0.582453	-3.19089	0.00141836	0.0733269
PTX3	192.027	1.8004	0.564303	3.19049	0.0014203	0.0733269
HVCN1	568.189	1.13529	0.356363	3.18576	0.00144376	0.0737692
LILRB1	855.742	1.47859	0.463906	3.18726	0.00143628	0.0737692
MTUS2	13.0062	-2.11805	0.664774	-3.18613	0.00144191	0.0737692
NRN1L	17.2859	1.52002	0.476934	3.18707	0.00143724	0.0737692
MMP19	3371.32	1.34625	0.423071	3.1821	0.00146212	0.0745155
TMEM86B	273.196	1.0995	0.345725	3.18027	0.00147139	0.0747955
C2	3341.41	1.41029	0.443807	3.17772	0.00148436	0.0752622
ADAMTS1	2926.36	1.15846	0.364724	3.17627	0.00149183	0.0753184
HLA-DMA	5554.17	1.17764	0.371036	3.17391	0.00150398	0.0753184
LAT	1036.36	1.44328	0.454744	3.17382	0.00150447	0.0753184
UGT2B28	15.962	-2.35445	0.741689	-3.17444	0.00150127	0.0753184
ZNF438	797.196	0.59838	0.188472	3.1749	0.00149886	0.0753184
GYPC	2366.72	1.32697	0.418296	3.17233	0.0015122	0.0755149
AMN	42.5204	1.35556	0.42785	3.16832	0.00153323	0.0761291
FOXJ1	68.5333	-2.37896	0.750839	-3.16841	0.00153277	0.0761291
ROBO4	2720.31	1.28986	0.40718	3.16779	0.00153602	0.0761291
ZNF280B	63.6083	1.46293	0.462362	3.16404	0.00155598	0.0769258
GOLGA8Q	23.65	1.17253	0.370891	3.16138	0.00157026	0.0774388
ZEB2-AS1	37.7862	1.27412	0.403154	3.16038	0.00157564	0.0775111
EGR3	448.505	1.15265	0.365103	3.15707	0.00159365	0.0781753
ZFP42	7.34122	3.3983	1.07662	3.15645	0.00159702	0.0781753
PCDH12	1476.99	0.868465	0.275272	3.15493	0.00160536	0.07839
FRS3	390.503	0.678758	0.215293	3.15271	0.00161762	0.0787943
TMIGD2	25.0566	1.9741	0.626305	3.15198	0.00162168	0.0787986
FXYD2	44.2398	1.60153	0.508445	3.14987	0.00163346	0.0791767
SCIMP	400.42	1.43887	0.457166	3.14736	0.00164752	0.0796636
RNF212	203.505	1.67982	0.533845	3.14664	0.00165158	0.0796656
PCSK1N	95.3345	-2.0676	0.657304	-3.14557	0.00165764	0.0797637
SP9	6.53211	2.11203	0.671926	3.14325	0.00167084	0.0800108
TIGD2	626.451	-0.869526	0.276613	-3.14348	0.00166952	0.0800108
ELANE	7.26015	2.31737	0.737972	3.14018	0.00168844	0.0805422
MPZ	128.252	1.2569	0.400388	3.13919	0.00169413	0.0805422
SLAMF8	2078.31	1.53204	0.487972	3.1396	0.00169176	0.0805422
SIRPB1	259.698	1.82836	0.582627	3.13813	0.0017003	0.0806422
CD4	5465.98	1.42314	0.453788	3.13614	0.00171189	0.0809982
ADAD2	31.3904	1.6049	0.512754	3.12996	0.00174831	0.0811585
CHIT1	805.812	1.91661	0.611989	3.13177	0.00173753	0.0811585
EGFL7	3316.2	1.55854	0.498044	3.12932	0.00175212	0.0811585
FAM129C	124.913	1.76143	0.562569	3.13104	0.00174188	0.0811585
IDI1	4296.75	-0.904734	0.288843	-3.13227	0.00173459	0.0811585
LAPTM5	17521.9	1.3148	0.419874	3.13142	0.0017396	0.0811585
LINC00639	64.2065	1.5224	0.486386	3.13002	0.00174792	0.0811585
RELT	760.272	1.05121	0.335759	3.13083	0.00174312	0.0811585
UNC5D	6.11684	3.1448	1.00441	3.13101	0.00174209	0.0811585
GPR17	86.3506	1.70872	0.546265	3.128	0.00175998	0.0813324
CD22	573.368	1.52169	0.486581	3.12731	0.00176415	0.0813353
C1QB	10726	1.66436	0.532565	3.12517	0.00177702	0.0814389
SLC9A9	579.134	1.18038	0.377734	3.12489	0.00177872	0.0814389
WDR86	400.155	1.25519	0.401617	3.12535	0.00177594	0.0814389
USP35	926.865	0.65325	0.209099	3.12412	0.00178338	0.0814645
PLCG2	2047.95	1.14481	0.366568	3.12304	0.00178995	0.081472
TUBA3D	68.2652	1.80431	0.577798	3.12274	0.00179177	0.081472
AIM2	338.448	2.0387	0.653106	3.12154	0.00179907	0.0816166
LTB	1154.24	1.8486	0.592431	3.12037	0.00180626	0.081756
CORO1A	4764.48	1.61508	0.517873	3.11868	0.0018166	0.0818624
SASH3	1881.32	1.54532	0.495617	3.11798	0.00182095	0.0818624
TCF15	14.5721	1.49658	0.480088	3.1173	0.00182513	0.0818624
TSEN54	2869.05	-1.09256	0.350415	-3.11789	0.00182151	0.0818624
AGRP	6.51656	1.75791	0.564206	3.11572	0.00183498	0.0821187
ADA	801.437	0.871611	0.280175	3.11096	0.00186483	0.0823392
TESC	159.517	1.44274	0.463349	3.11371	0.0018475	0.0823392
TNFRSF8	208.812	1.61861	0.519956	3.11298	0.0018521	0.0823392
TREM2	1814.52	1.61834	0.520158	3.11125	0.00186296	0.0823392
VMO1	182.367	1.74674	0.561423	3.11126	0.00186288	0.0823392
ZNF566	781.042	-0.705268	0.226662	-3.11154	0.00186117	0.0823392
NUP85	4916.5	-1.05682	0.339983	-3.10847	0.00188061	0.0828515
SNAI3	106.932	1.48481	0.477865	3.10718	0.00188882	0.0830284
AVPI1	508.45	1.05856	0.34089	3.10529	0.00190092	0.0831464
CACNA2D4	364.031	1.16768	0.376128	3.10449	0.00190608	0.0831464
LCP1	13921.9	1.41968	0.457073	3.10602	0.00189622	0.0831464
PLXND1	15965.7	0.946687	0.304975	3.10415	0.00190828	0.0831464
LCNL1	77.0306	2.12153	0.683996	3.10167	0.0019243	0.0836605
GBGT1	509.109	1.07714	0.347479	3.09986	0.00193612	0.0839902
ARAP3	1762.24	1.04989	0.33926	3.09466	0.00197039	0.0852805
PALD1	1193.73	0.95501	0.308661	3.09405	0.00197446	0.0852805
CTSS	8665.93	1.43117	0.462778	3.09257	0.00198432	0.0853342
HLA-DMB	4746.7	1.34395	0.434526	3.09291	0.00198205	0.0853342
DOK3	1109.49	1.10729	0.358862	3.08556	0.00203168	0.0855159
DPEP3	7.55203	1.77064	0.573306	3.08848	0.00201184	0.0855159
GPRIN3	1463.48	1.31607	0.425948	3.08975	0.00200325	0.0855159
IGFN1	318.845	1.97433	0.638938	3.09002	0.00200144	0.0855159
KIFC3	1788.29	1.06325	0.344354	3.08767	0.00201732	0.0855159
MS4A1	663.536	2.23248	0.723374	3.08621	0.00202729	0.0855159
MUC5B	1406.87	-2.23326	0.723121	-3.08836	0.00201266	0.0855159
NCKAP1L	3512.68	1.4325	0.464092	3.08668	0.00202407	0.0855159
S100A7	529.835	-3.07784	0.996585	-3.08839	0.00201244	0.0855159
ZNF366	256.532	1.53372	0.497049	3.08566	0.00203101	0.0855159
SVEP1	2540.04	1.65701	0.537357	3.08364	0.00204485	0.085888
P2RX5	192.995	1.77307	0.575611	3.08033	0.00206768	0.0866634
CSRNP1	1575.36	0.615727	0.200148	3.07636	0.00209543	0.087641
ARHGEF15	2028.63	1.32743	0.432662	3.06805	0.00215464	0.0881015
CD72	737.041	1.35908	0.442899	3.0686	0.00215068	0.0881015
CIITA	3197.01	1.34738	0.438518	3.07258	0.00212217	0.0881015
CSF3	10.2827	2.32355	0.757052	3.06921	0.00214626	0.0881015
CXADRP3	18.8987	-2.41855	0.788187	-3.0685	0.00215139	0.0881015
FUT9	66.0844	-2.16869	0.705803	-3.07266	0.00212163	0.0881015
HRASLS2	278.457	-1.74022	0.566409	-3.07237	0.00212366	0.0881015
IRAK3	1186.52	1.21916	0.397386	3.06795	0.00215532	0.0881015
MUC5AC	18.3774	-3.45837	1.1266	-3.06974	0.00214247	0.0881015
NPY2R	6.96884	3.06899	0.999387	3.07088	0.00213431	0.0881015
SLC46A2	40.6191	1.41241	0.459996	3.07049	0.0021371	0.0881015
ABTB1	2763.84	0.807928	0.263857	3.06199	0.00219867	0.0894645
F2RL1	545.21	-1.33781	0.436824	-3.06259	0.00219431	0.0894645
PRND	415.562	1.82729	0.597098	3.06029	0.00221123	0.0894645
SNAP91	13.685	1.44633	0.472602	3.06035	0.00221081	0.0894645
SOX7	634.073	1.26468	0.413099	3.06145	0.00220267	0.0894645
AOAH	808.165	1.61067	0.526603	3.05861	0.00222367	0.0895442
IL27RA	1270.39	1.37501	0.449614	3.05819	0.00222675	0.0895442
RDH5	466.411	1.47984	0.483733	3.05921	0.00221918	0.0895442
SLC24A4	77.7935	1.56481	0.511904	3.05685	0.00223676	0.0896345
STARD8	955.66	1.05068	0.343733	3.05668	0.00223804	0.0896345
AMPH	375.004	0.999069	0.326938	3.05583	0.00224435	0.0897063
DOCK2	2021.63	1.46029	0.478196	3.05375	0.00226002	0.0897954
KIF25	44.4075	1.55723	0.509944	3.05373	0.00226017	0.0897954
LOR	2.9382	2.08938	0.684097	3.05421	0.00225653	0.0897954
NCF1	949.153	1.55475	0.509456	3.05177	0.00227493	0.090066
RGS14	1077.81	0.960164	0.31464	3.05162	0.00227607	0.090066
ARMC12	81.8717	1.53946	0.50504	3.04819	0.00230224	0.0909203
HCK	1434.76	1.39278	0.457109	3.04693	0.0023119	0.0911203
TM4SF19	148.542	1.78297	0.585554	3.04493	0.00232732	0.0915344
VENTX	180.471	1.45379	0.477532	3.04437	0.00233165	0.0915344
EGR2	778.275	1.37597	0.452215	3.04274	0.00234438	0.0918524
PPP1R16B	1680.81	1.56264	0.513928	3.04059	0.00236114	0.0923265
KIF17	108.645	1.25388	0.412476	3.03987	0.00236677	0.0923647
FGF12-AS2	1.98781	2.41955	0.796164	3.03901	0.0023736	0.0924493
SPINT2	30100.6	-1.32341	0.435623	-3.03796	0.00238186	0.0925889
C7orf34	3.18757	1.77305	0.583784	3.03716	0.00238817	0.0926527
CPT1C	335.785	1.02966	0.339471	3.03313	0.00242035	0.0937177
MCHR1	55.05	1.48034	0.488244	3.03196	0.00242969	0.0937655
SIT1	289.736	1.86314	0.614535	3.03179	0.00243105	0.0937655
DCD	173.234	-3.38757	1.1187	-3.02812	0.00246077	0.0943775
FXYD7	33.7701	1.53496	0.506988	3.0276	0.00246506	0.0943775
IGLV7-43	70.5378	2.58238	0.853142	3.02691	0.00247071	0.0943775
KCNK4	3.75564	1.82501	0.602871	3.02719	0.00246836	0.0943775
KSR1	1819.37	1.09868	0.362837	3.02803	0.00246157	0.0943775
CSAG1	11.7577	2.85781	0.945138	3.02369	0.0024971	0.0948372
ICAM2	1222.89	1.1862	0.392273	3.02391	0.00249531	0.0948372
IGHG4	2969.92	2.14344	0.708723	3.02437	0.00249153	0.0948372
MEI1	241.556	1.51115	0.499877	3.02303	0.00250254	0.094862
GPSM3	1853.1	1.24446	0.412795	3.01471	0.00257222	0.0973172
MICAL1	4937.57	1.04317	0.346097	3.0141	0.00257744	0.0973292
CPVL	1327.66	1.28143	0.425336	3.01275	0.00258889	0.0975757
DNAJC5B	75.9774	1.45596	0.483474	3.01145	0.00260002	0.0978091
GMFG	1255.92	1.21015	0.402435	3.00706	0.00263788	0.0990454
WDR81	2600.86	0.918367	0.305532	3.00579	0.00264888	0.0992704
SCN9A	102.618	1.50065	0.499366	3.00511	0.00265486	0.0993067
SHD	8.93195	2.57309	0.856688	3.00353	0.00266864	0.0996343
FRMD7	14.704	1.54756	0.515414	3.00256	0.00267721	0.0997662
PTPN6	3767.73	0.908016	0.302821	2.99852	0.00271294	0.100908
SIGLEC1	3608.45	1.36999	0.458061	2.99085	0.00278203	0.103284
CBLN3	462.853	1.15654	0.386794	2.99007	0.00278916	0.103355
CD300LF	270.794	1.18452	0.396418	2.98805	0.0028076	0.103651
GNGT2	108.925	1.07835	0.360841	2.98842	0.00280422	0.103651
ACRBP	181.062	0.870437	0.291477	2.98629	0.00282383	0.103706
CD7	347.006	1.76001	0.589546	2.98537	0.00283236	0.103706
CDH5	5410.94	1.19809	0.401135	2.98675	0.00281957	0.103706
JAK3	2150.67	1.38113	0.462592	2.98564	0.00282983	0.103706
S100A12	12.2569	2.03972	0.683374	2.98478	0.00283787	0.103706
TBX21	184.231	1.64456	0.551036	2.98449	0.00284049	0.103706
CARD11	719.656	1.56779	0.525548	2.98316	0.00285288	0.103968
GPRC5C	5968.58	-1.82284	0.61119	-2.98244	0.0028596	0.104021
NTS	5.73961	-2.08138	0.698198	-2.98107	0.00287242	0.104296
CLEC4E	128.972	1.72691	0.579824	2.97833	0.00289826	0.104441
HLA-DOA	2215.22	1.43081	0.480394	2.97841	0.00289746	0.104441
IGFL2	101.136	-1.80509	0.606171	-2.97785	0.00290276	0.104441
PLD3	13390.6	1.00616	0.337789	2.97867	0.00289501	0.104441
SLC1A7	98.8383	1.16415	0.390752	2.97925	0.00288955	0.104441
FAM124B	197.447	1.20925	0.406372	2.97572	0.00292305	0.104602
GDF7	39.7297	1.28115	0.430499	2.97596	0.00292073	0.104602
P2RX7	1033.99	1.06368	0.357376	2.97636	0.00291689	0.104602
C16orf96	11.6274	1.51251	0.508756	2.97296	0.00294947	0.105357
ITGAL	3096.9	1.48654	0.500391	2.97076	0.00297061	0.105921
SEC14L1	4798.37	0.772668	0.260324	2.9681	0.00299649	0.106653
DNAH17	326.969	1.03761	0.35018	2.96309	0.00304567	0.107894
DNASE1L3	247.788	1.8208	0.614535	2.96288	0.00304771	0.107894
SCTR	4.42407	1.5882	0.535976	2.96319	0.00304466	0.107894
HYMAI	6.37936	1.98473	0.670083	2.96192	0.0030573	0.108041
OLFM3	9.11842	4.15759	1.40424	2.96074	0.00306899	0.108261
ALPK3	1021.49	0.883961	0.299232	2.9541	0.0031358	0.109642
BCL6B	1459.19	0.92603	0.313308	2.95565	0.00312009	0.109642
CACNG8	133.352	1.442	0.48807	2.9545	0.00313179	0.109642
CAMK1G	23.3095	1.28796	0.435818	2.95527	0.00312393	0.109642
LINC01366	5.25936	1.86587	0.631572	2.95433	0.00313351	0.109642
DAGLA	521.15	0.818825	0.277365	2.95216	0.0031556	0.109832
MEFV	48.0044	1.32881	0.450149	2.95194	0.00315785	0.109832
RAPGEF1	5818.07	0.8	0.270916	2.95295	0.00314754	0.109832
VSTM2L	441.201	-1.89912	0.643468	-2.95138	0.0031636	0.10984
BRDT	8.06617	-2.23738	0.758583	-2.94942	0.00318375	0.110153
PTPRR	23.1363	-1.08512	0.367899	-2.94952	0.00318272	0.110153
ZNF420	603.1	-0.483239	0.163905	-2.94828	0.00319547	0.110366
SLC7A7	1551.37	1.17243	0.397796	2.94731	0.00320551	0.110521
FAM169A	123.138	-1.51446	0.514106	-2.94582	0.00322102	0.110862
NPFFR2	15.8319	-1.92299	0.653071	-2.94454	0.00323435	0.110952
UTS2	22.4945	2.45577	0.834022	2.9445	0.00323481	0.110952
FAT4	784.627	1.16312	0.395416	2.94151	0.00326615	0.111833
MEF2B	216.667	1.18215	0.402265	2.93872	0.00329567	0.112649
RUSC2	2002.55	0.703883	0.239707	2.93643	0.00332015	0.113291
GOLGA8H	33.3985	1.50571	0.512922	2.93554	0.00332966	0.11342
PDE1B	993.599	1.27475	0.434474	2.93401	0.00334617	0.113787
ANKRD13D	3600.67	0.674789	0.230103	2.93255	0.00336194	0.1139
ARMT1	5459.65	-1.70199	0.580374	-2.93258	0.00336163	0.1139
COTL1	7693.84	1.09032	0.371923	2.93157	0.00337249	0.1139
GIPC3	428.811	0.912777	0.311353	2.93164	0.00337172	0.1139
ASGR1	107.634	1.13584	0.387834	2.92868	0.0034041	0.114218
C3AR1	1450.58	1.26118	0.430412	2.93016	0.00338786	0.114218
FCGR2C	811.161	1.46436	0.499929	2.92914	0.003399	0.114218
SLFN11	2586.75	0.87346	0.298252	2.9286	0.00340494	0.114218
LINC00937	74.9152	0.929713	0.317631	2.92702	0.00342227	0.114606
IFI27L2	850.489	1.00609	0.343814	2.92626	0.0034306	0.114691
CTNNA2	5.28002	-2.00047	0.683846	-2.92532	0.00344097	0.114844
ABCA7	1858.86	1.03606	0.354281	2.92441	0.00345108	0.114908
ALPL	1772.17	1.32746	0.453972	2.9241	0.00345449	0.114908
TERT	34.14	2.09412	0.7171	2.92027	0.00349731	0.116138
CRAT	5323.66	-1.29039	0.442195	-2.91814	0.00352124	0.116737
HS3ST2	205.053	1.40382	0.481458	2.91576	0.00354821	0.117434
CD300A	959.661	1.37142	0.470544	2.91455	0.00356203	0.117695
ART1	4.88118	-2.45766	0.84418	-2.9113	0.00359927	0.118383
MYO9B	8701.52	0.738608	0.253671	2.91167	0.003595	0.118383
P2RX2	14.4253	1.77907	0.611119	2.91117	0.00360075	0.118383
FCGRT	8538.02	1.11879	0.384456	2.91006	0.00361358	0.118484
MED1	10207.4	-1.39666	0.480059	-2.90935	0.00362176	0.118484
RASGRP3	1433.5	0.795044	0.273257	2.90951	0.00361996	0.118484
IRF8	1798.63	1.3212	0.454274	2.90837	0.00363319	0.118662
GZMH	135.284	1.60468	0.552217	2.90588	0.00366219	0.118845
ICAM3	1402.48	1.00319	0.345181	2.90627	0.00365771	0.118845
LASP1	36049.2	-1.11886	0.384989	-2.9062	0.00365843	0.118845
MFAP4	5290.6	1.54039	0.53029	2.90481	0.00367476	0.118845
PRDM8	188.35	1.24957	0.430137	2.90506	0.0036718	0.118845
TREML1	100.776	1.5325	0.52749	2.90526	0.00366947	0.118845
C2-AS1	9.45631	1.50683	0.519196	2.90223	0.00370513	0.119632
RPF2	1849.53	-0.73344	0.253088	-2.89797	0.00375589	0.121074
GPR35	223.319	0.876602	0.302748	2.89548	0.00378575	0.121839
C1orf186	166.061	1.75065	0.605207	2.89265	0.00382007	0.122358
FUCA1	3914.18	0.957319	0.330952	2.89262	0.0038204	0.122358
HLA-DQB1-AS1	68.1669	1.46085	0.505098	2.89222	0.0038253	0.122358
NTRK1	68.0911	1.26436	0.437176	2.89211	0.00382659	0.122358
CBLN1	65.6441	1.54812	0.535392	2.89157	0.00383325	0.122374
HOPX	968.326	-1.12789	0.390175	-2.89074	0.00384342	0.122501
ARHGAP25	1580.32	1.2102	0.419526	2.88468	0.00391806	0.122543
CD244	97.2106	1.54908	0.536578	2.88696	0.00388984	0.122543
COL4A2-AS1	9.79962	1.61827	0.56118	2.88369	0.00393041	0.122543
CPNE2	2028.84	0.823852	0.285472	2.88593	0.00390258	0.122543
DPT	4200.32	1.45089	0.502094	2.88967	0.00385644	0.122543
EDARADD	1194.5	-1.4181	0.491326	-2.88628	0.00389828	0.122543
EPRS	9970.98	-0.553892	0.191926	-2.88596	0.00390223	0.122543
GAB2	2300.17	0.994916	0.344717	2.88618	0.00389951	0.122543
GAB3	742.972	1.23116	0.42695	2.88362	0.00393134	0.122543
GALNT6	10860.7	-1.324	0.459224	-2.88313	0.00393744	0.122543
LINC01624	10.3799	1.66323	0.575632	2.88939	0.00385985	0.122543
LRMP	543.099	1.38406	0.479247	2.88799	0.00387712	0.122543
MS4A6A	3287.11	1.17047	0.405286	2.88801	0.00387689	0.122543
PRSS51	20.4558	1.43815	0.498436	2.88533	0.0039101	0.122543
ZDHHC18	2576.83	0.477241	0.16547	2.88415	0.00392473	0.122543
ARHGEF10L	2449.12	0.724531	0.251502	2.88081	0.0039665	0.12323
ZNF480	1422.07	-0.545459	0.18937	-2.88038	0.00397197	0.12323
ADPGK-AS1	17.9184	1.04741	0.364196	2.87595	0.00402812	0.123309
FRG2	4.08769	-3.02015	1.05012	-2.87602	0.00402724	0.123309
GADD45G	498.925	1.21668	0.423151	2.87528	0.00403669	0.123309
LRP4	635.995	1.4633	0.508469	2.87785	0.00400393	0.123309
NDRG4	467.46	1.0011	0.347648	2.87964	0.00398127	0.123309
RETN	6.56054	1.95706	0.680225	2.87708	0.00401376	0.123309
SRGN	3648.56	1.10515	0.384014	2.8779	0.00400336	0.123309
TMEM132E	48.5992	-1.54407	0.536955	-2.87561	0.00403249	0.123309
TNFRSF14	5640.71	1.11715	0.38826	2.87733	0.00401058	0.123309
ZUFSP	639.205	-0.555984	0.193364	-2.87533	0.0040361	0.123309
CCDC36	102.753	1.24157	0.431944	2.87438	0.00404827	0.123384
CSF2RB	1484.54	1.37228	0.477461	2.87412	0.00405161	0.123384
CLEC4A	265.869	1.03557	0.361262	2.86653	0.00415	0.126187
CDIP1	1183.16	0.79331	0.276851	2.86548	0.00416378	0.12638
CLEC3B	1319.03	1.57186	0.548627	2.86508	0.0041691	0.12638
PCDHB5	205.25	-1.37427	0.480125	-2.86231	0.00420563	0.127293
HSPB9	24.2601	0.856836	0.299582	2.86011	0.004235	0.127986
MIPEP	1105.31	-0.587206	0.205351	-2.85953	0.00424273	0.128024
RALGDS	6782.14	0.518004	0.181231	2.85826	0.00425971	0.128341
NXF3	31.2416	1.31794	0.461311	2.85694	0.00427743	0.128344
SLA	1796.36	1.27949	0.447884	2.85674	0.00428012	0.128344
SLC22A16	27.5089	2.18473	0.764923	2.85614	0.00428828	0.128344
STAR	38.5362	1.30259	0.456065	2.85615	0.00428812	0.128344
TLX2	10.1884	-1.75125	0.613216	-2.85585	0.00429216	0.128344
AVPR2	145.462	1.72106	0.603034	2.854	0.00431722	0.128512
DCANP1	53.3101	2.15197	0.753933	2.85433	0.0043128	0.128512
JUN	12666.8	1.28379	0.449763	2.85437	0.00431229	0.128512
SP6	1041.49	-1.40637	0.492862	-2.85348	0.00432426	0.128528
C1QC	8930.16	1.58177	0.554521	2.8525	0.00433765	0.128624
TSPAN33	1077.4	1.04675	0.366986	2.8523	0.00434045	0.128624
ITGB2-AS1	721.903	1.66709	0.584636	2.85151	0.00435123	0.128751
TIE1	2394.83	1.06779	0.374727	2.8495	0.00437876	0.129373
ATP6V1G3	2.51026	3.75449	1.31787	2.84891	0.00438699	0.129423
CD40	1022.41	1.00177	0.351888	2.84685	0.00441544	0.129875
COL16A1	11473.9	1.18273	0.415446	2.84689	0.00441485	0.129875
ADGRE2	864.372	1.35579	0.476668	2.8443	0.00445095	0.13029
ARL11	281.775	0.925003	0.325362	2.84299	0.0044692	0.13029
CLECL1	71.2088	1.42192	0.500217	2.8426	0.0044747	0.13029
FXYD1	382.272	1.69783	0.597447	2.84181	0.0044858	0.13029
GOLGA8J	6.85866	1.43771	0.505931	2.8417	0.00448731	0.13029
LARP6	804.044	1.05557	0.371468	2.84161	0.00448867	0.13029
LIMD2	2858.72	1.35653	0.477121	2.84316	0.00446685	0.13029
PCOLCE-AS1	79.5455	1.35568	0.476759	2.84352	0.00446181	0.13029
PTPN7	1226.89	1.4987	0.526823	2.84478	0.00444417	0.13029
TMEM176A	2597.45	1.20198	0.423192	2.84028	0.00450746	0.130644
BAIAP2L2	99.6225	0.918098	0.323395	2.83894	0.00452635	0.131
GRIN3B	13.8087	1.2802	0.451122	2.83782	0.00454232	0.13127
GPBAR1	75.656	1.33682	0.471392	2.8359	0.00456971	0.131724
TEX11	15.7667	-1.47932	0.521662	-2.83579	0.00457131	0.131724
C5orf17	3.19311	2.34659	0.827736	2.83495	0.00458333	0.131785
CHST2	858.241	1.27492	0.449751	2.83471	0.00458672	0.131785
ATP1A2	719.568	1.96442	0.693504	2.8326	0.00461716	0.132276
CORO2B	399.333	1.21502	0.428878	2.83303	0.00461095	0.132276
HSPA12B	1115.77	0.992563	0.350532	2.83159	0.00463169	0.13231
LIME1	673.548	1.10724	0.391007	2.83177	0.00462909	0.13231
MYRF	179.369	1.03981	0.367431	2.82995	0.00465547	0.132798
TSPOAP1-AS1	184.776	1.50482	0.532085	2.82815	0.00468182	0.133358
KCNJ5	797.993	1.44443	0.510914	2.82715	0.00469637	0.13358
CCL15	1.9725	2.93944	1.04036	2.82539	0.0047223	0.133788
MIR142	589.8	1.91268	0.67683	2.82594	0.00471422	0.133788
WISP2	3341.76	1.51896	0.537632	2.82528	0.00472391	0.133788
NISCH	7623.57	0.623028	0.220685	2.82315	0.00475541	0.134397
ZNF766	1889.2	-0.373815	0.132433	-2.82267	0.00476258	0.134397
ZNF804A	37.1111	1.34364	0.476053	2.82245	0.00476577	0.134397
TMEM173	4114.55	0.751733	0.266423	2.82158	0.00477882	0.134574
TMEM176B	4528.07	1.14602	0.406613	2.81845	0.00482564	0.1357
ARID3B	608.776	0.576743	0.204922	2.81445	0.00488605	0.137204
CCDC69	2789.08	1.43443	0.510112	2.81199	0.00492367	0.137883
CD53	3744.42	1.32095	0.469762	2.81195	0.00492415	0.137883
ADAMTS9-AS2	59.2198	1.58533	0.563955	2.8111	0.00493725	0.137896
AIF1	2327.34	1.18453	0.421524	2.81011	0.00495243	0.137896
PEAK1	4596.09	0.672349	0.239195	2.81088	0.00494058	0.137896
PRF1	396.061	1.53714	0.546961	2.81033	0.00494902	0.137896
ABCA6	672.054	1.37739	0.490436	2.80849	0.00497742	0.138164
ADGRE5	2758.43	1.13679	0.404785	2.80838	0.00497912	0.138164
KIF25-AS1	8.57776	2.14617	0.764392	2.80768	0.00498994	0.138164
MINK1	6439.97	0.521391	0.185681	2.808	0.00498507	0.138164
SYNE3	2513.29	1.33622	0.47602	2.80708	0.0049993	0.13823
RGCC	1738.23	0.989649	0.352702	2.80591	0.00501747	0.13854
CWH43	44.3833	-2.70635	0.965127	-2.80414	0.00504509	0.138902
DOCK10	1896.54	0.974664	0.347574	2.80419	0.0050443	0.138902
SLC5A10	88.0064	1.21575	0.433618	2.80372	0.00505161	0.138902
FCRL1	91.4867	2.3836	0.851425	2.79954	0.0051175	0.140519
CARD9	580.258	1.25981	0.450081	2.79907	0.00512496	0.140529
CPNE5	294.928	1.1686	0.417644	2.79807	0.00514084	0.14077
PDE2A	1652.36	1.47574	0.527523	2.79748	0.00515027	0.140833
CNR2	63.2278	1.8797	0.67229	2.79597	0.00517447	0.141251
HAMP	105.945	1.25012	0.447168	2.79563	0.00517979	0.141251
MFSD7	671.332	1.01576	0.363949	2.79095	0.00525544	0.142836
SEMA3G	3275.59	1.38346	0.495739	2.79069	0.00525952	0.142836
SPI1	2567.24	1.5318	0.548838	2.79099	0.0052547	0.142836
COLEC11	114.568	1.46738	0.526374	2.78772	0.00530801	0.143955
PLXNB3	2178.46	-1.28753	0.462041	-2.78662	0.00532606	0.144247
MYOZ1	70.6051	1.09958	0.394801	2.78515	0.00535037	0.144516
TNS2	7437.8	1.08186	0.388442	2.78513	0.00535055	0.144516
BMF	2640.8	0.745875	0.267914	2.78401	0.00536914	0.144624
CCBE1	159.808	1.26552	0.454501	2.78441	0.00536254	0.144624
ABCC12	996.78	-2.78528	1.00127	-2.78173	0.00540693	0.145051
BAALC-AS2	4.07287	1.41259	0.507728	2.78217	0.0053997	0.145051
GZMB	306.259	1.75453	0.630638	2.78216	0.00539984	0.145051
AZU1	30.2943	1.35976	0.489119	2.78002	0.00543551	0.145228
LINC00926	615.239	1.58512	0.570022	2.7808	0.0054225	0.145228
ST6GALNAC6	4290.18	0.78936	0.283933	2.7801	0.00543427	0.145228
ALX3	11.6602	1.98416	0.71403	2.77881	0.00545577	0.145377
LILRA1	85.9976	1.22094	0.439363	2.77889	0.00545448	0.145377
KCND1	279.362	0.893471	0.321671	2.77759	0.00547638	0.145444
NLRP1	3736.99	1.32536	0.477203	2.77736	0.00548027	0.145444
SYNE1	3813.33	0.895807	0.322455	2.77808	0.00546812	0.145444
LYL1	513.912	1.26267	0.455147	2.7742	0.00553373	0.146666
KRT77	4.53577	-2.34376	0.845084	-2.77341	0.00554727	0.146829
FRMD4A	622.147	0.577663	0.208475	2.77089	0.00559027	0.147406
MPO	21.9049	1.52089	0.548893	2.77083	0.0055914	0.147406
TMEM191C	65.0661	0.805404	0.29064	2.77114	0.00558609	0.147406
OTOS	1.57011	2.55811	0.923874	2.76889	0.00562469	0.14789
UCKL1	2377.38	0.546107	0.197208	2.7692	0.0056194	0.14789
POLD4	2572.82	0.708445	0.25597	2.76769	0.00564551	0.148093
RAB3D	3604.62	-0.91716	0.331393	-2.76759	0.00564731	0.148093
GOLGA8R	142.766	0.971176	0.35104	2.76657	0.00566495	0.148359
DNM1	1857.44	0.98351	0.355602	2.76577	0.00567894	0.148529
CUX2	47.7285	1.55739	0.563405	2.76425	0.00570536	0.149023
ALOX5	1850.43	1.10404	0.399711	2.7621	0.00574316	0.149616
CHST13	45.7046	1.76441	0.638696	2.76251	0.00573585	0.149616
SLC16A10	144.658	1.42748	0.516903	2.7616	0.00575181	0.149645
MAP1LC3A	1061.16	0.799785	0.289811	2.75968	0.00578588	0.150137
TUBD1	1002.1	-0.917226	0.332326	-2.76002	0.00577976	0.150137
GOLGA8M	48.0978	1.49382	0.541704	2.75764	0.00582204	0.150289
IGSF10	689.285	1.48254	0.537596	2.75771	0.00582073	0.150289
MUS81	2283.87	0.46617	0.169044	2.75768	0.0058213	0.150289
PTPRO	397.773	1.16999	0.424126	2.7586	0.00580503	0.150289
CTSB	83705.5	1.21391	0.440429	2.75619	0.00584785	0.150759
IL24	205.376	1.3644	0.495166	2.75543	0.00586147	0.150914
SH3BGRL	12832.7	-1.16397	0.422551	-2.75463	0.00587591	0.151089
SEMA6B	1465.08	1.40979	0.511984	2.75358	0.00589475	0.151378
ACVRL1	2301.36	0.975379	0.354341	2.75266	0.00591135	0.151607
CD27	576.948	1.60677	0.583824	2.75215	0.00592055	0.151647
ANXA2R	232.836	1.02266	0.371707	2.75126	0.00593672	0.151865
ADRA2B	89.3537	1.25659	0.458042	2.7434	0.00608061	0.152393
CCDC136	160.025	0.876923	0.319774	2.74232	0.00610072	0.152393
CCL3L3	287.888	1.61096	0.586735	2.74563	0.00603943	0.152393
DOC2B	1285.05	1.43054	0.522012	2.74043	0.0061359	0.152393
DPEP1	86.732	1.48542	0.540868	2.74637	0.00602594	0.152393
DZIP1L	415.509	0.980809	0.357938	2.74017	0.00614081	0.152393
ELAVL2	87.3138	-1.59567	0.58159	-2.74364	0.00607621	0.152393
FANCD2OS	17.2601	-1.54458	0.562058	-2.74808	0.00599459	0.152393
FHAD1	319.171	0.688451	0.251105	2.74169	0.00611245	0.152393
HAVCR2	1770.96	1.16504	0.424894	2.74196	0.00610747	0.152393
IGKV2-28	640.713	1.77984	0.648032	2.74653	0.00602291	0.152393
KLHL6	1025.58	1.18842	0.43335	2.7424	0.00609921	0.152393
LINC01158	2.66603	2.88961	1.05297	2.74425	0.00606484	0.152393
MCOLN1	1643.54	0.761331	0.277673	2.74183	0.00610982	0.152393
PIRT	3.05122	-1.78194	0.65	-2.74145	0.00611693	0.152393
PPP1R12C	4482.3	0.717114	0.26169	2.74032	0.00613798	0.152393
PRSS21	90.9523	1.98293	0.723292	2.74154	0.00611514	0.152393
PSMD3	16737.3	-1.31034	0.477652	-2.7433	0.00608259	0.152393
PSMD5	3651.32	-0.543936	0.198522	-2.73993	0.00614524	0.152393
RTN4IP1	388.09	-0.668126	0.243081	-2.74858	0.00598545	0.152393
SLC4A8	2753.56	-1.48547	0.5422	-2.7397	0.00614954	0.152393
SLC6A13	21.5822	-1.50007	0.545988	-2.74744	0.00600622	0.152393
TBCD	6377.65	0.530026	0.193338	2.74144	0.00611708	0.152393
TPRXL	31.4854	1.67557	0.611155	2.74164	0.00611325	0.152393
UBXN1	4579.68	0.419074	0.152516	2.74773	0.00600094	0.152393
LRRC74B	6.02254	1.67546	0.611672	2.73914	0.00615996	0.152461
MUC16	548.659	-1.99357	0.727953	-2.7386	0.00617013	0.152522
LRRC29	73.919	0.861093	0.314566	2.7374	0.00619268	0.152889
ACOT11	280.559	1.04233	0.380906	2.73644	0.00621073	0.152954
CD101	178.939	1.06964	0.390847	2.73674	0.00620519	0.152954
CTSG	151.922	1.76924	0.646688	2.73585	0.006222	0.153041
ELMO1	1470.53	0.910511	0.333132	2.73318	0.00627255	0.154093
ABI3	741.699	0.982776	0.359777	2.73163	0.00630224	0.154383
FAM196B	26.8934	1.50975	0.552667	2.73176	0.00629967	0.154383
NLRC4	243.609	0.981584	0.359378	2.73134	0.00630769	0.154383
P2RX1	239.989	1.62592	0.595386	2.73086	0.00631684	0.154416
SLC43A1	803.273	0.986326	0.361263	2.73022	0.00632927	0.154529
KCNQ1	573.743	1.11719	0.409364	2.72909	0.00635101	0.154869
EFHD2	4366.08	0.911496	0.334389	2.72586	0.0064135	0.155443
G0S2	1163.77	1.61382	0.592163	2.7253	0.00642426	0.155443
HMCN2	361.239	1.40451	0.515358	2.7253	0.00642425	0.155443
HTR7	47.9633	1.15891	0.425281	2.72504	0.00642942	0.155443
PPA1	7602.59	-0.569017	0.208721	-2.72621	0.00640657	0.155443
PTH2R	124.819	1.46697	0.53796	2.72691	0.00639295	0.155443
ZFP36	7083.14	1.05027	0.385201	2.72655	0.00640005	0.155443
SIGLEC5	14.9481	3.30603	1.21364	2.72406	0.00644855	0.155716
SLC1A6	5.99689	-2.19247	0.80498	-2.72363	0.00645688	0.155727
KLF4	1901.77	1.0511	0.386001	2.72304	0.00646838	0.155815
CCDC177	26.7242	-1.85838	0.682887	-2.72136	0.00650136	0.156041
MIR3945HG	12.8313	1.99106	0.731582	2.72158	0.006497	0.156041
NABP1	3234.78	1.13334	0.416361	2.72202	0.0064885	0.156041
MAS1L	5.15067	2.45089	0.901304	2.71928	0.0065425	0.156838
AP5B1	1085.88	0.734515	0.270268	2.71772	0.00657326	0.156858
CCR10	84.8869	1.23944	0.456165	2.71709	0.0065858	0.156858
CYTH1	5759.05	0.695667	0.256001	2.71744	0.00657887	0.156858
NECTIN1	3007.4	-0.802059	0.295044	-2.71844	0.00655907	0.156858
PREX2	958.439	1.24763	0.459289	2.71644	0.00659874	0.156858
RCSD1	1291.91	1.07229	0.394701	2.71671	0.00659352	0.156858
TEX26-AS1	10.0444	1.67197	0.615475	2.71656	0.00659643	0.156858
TEX9	594.064	-1.15384	0.424855	-2.71584	0.00661072	0.156955
WDR86-AS1	51.8936	1.29981	0.478784	2.71481	0.00663141	0.157258
BZW2	5343.52	-0.735201	0.270954	-2.71338	0.00666011	0.157374
KIAA1614	390.639	0.736255	0.271328	2.71352	0.00665717	0.157374
PTGIS	1888.45	1.08149	0.398549	2.71357	0.00665634	0.157374
GPR132	469.317	1.17444	0.43297	2.71251	0.00667756	0.1575
IGFBP6	1127.06	1.28676	0.474413	2.71232	0.00668134	0.1575
C20orf194	2229.93	0.587265	0.216627	2.71095	0.00670899	0.157964
DEF6	1919.67	0.922214	0.340494	2.70846	0.00675958	0.158456
HMGN5	580.066	-0.749376	0.276835	-2.70694	0.00679063	0.158456
ITGB3	431.63	1.07586	0.397294	2.70797	0.00676967	0.158456
LINC00160	22.4776	-1.69545	0.626459	-2.70639	0.00680181	0.158456
LRRC31	214.326	-2.44854	0.904227	-2.70788	0.00677136	0.158456
MLC1	25.9581	1.53745	0.567863	2.70744	0.00678051	0.158456
PYGM	199.304	1.24249	0.45889	2.70761	0.00677699	0.158456
RENBP	832.636	1.12598	0.415656	2.70892	0.00675023	0.158456
SCARNA16	4.19406	1.57577	0.582157	2.70678	0.00679389	0.158456
CCDC89	54.0599	0.838368	0.310029	2.70416	0.00684776	0.158497
EEPD1	988.546	0.844503	0.312364	2.70359	0.00685953	0.158497
HOXA6	54.8517	1.52461	0.56381	2.70412	0.00684849	0.158497
MAP3K8	1506.59	0.827334	0.30597	2.70397	0.00685169	0.158497
NFAM1	1067.94	1.26198	0.466471	2.70537	0.00682291	0.158497
SIPA1	1509.12	1.06333	0.392975	2.70586	0.00681286	0.158497
SLC47A1	185.002	1.11764	0.413347	2.70387	0.00685367	0.158497
SLC25A42	814.291	0.795097	0.294277	2.70187	0.00689507	0.159132
DHRS3	2870.75	0.922416	0.341532	2.70082	0.00691685	0.15945
TRBV7-3	19.0207	1.72732	0.639664	2.70036	0.00692649	0.159486
C1orf131	1026.86	-0.33744	0.125059	-2.69824	0.00697061	0.159602
HSPG2	27786.1	1.23216	0.456663	2.69819	0.00697178	0.159602
OXGR1	85.693	-2.10274	0.779105	-2.69892	0.00695649	0.159602
SERPINE1	4173.55	1.30362	0.483033	2.69883	0.00695829	0.159602
TBX19	410.565	1.09247	0.404788	2.69886	0.00695771	0.159602
ASB2	164.688	1.32433	0.490947	2.6975	0.00698618	0.159622
CD84	2573.67	1.32825	0.492721	2.69574	0.00702325	0.159622
FAM159A	52.0679	1.40629	0.522004	2.69402	0.0070596	0.159622
FAM206A	1332.14	-0.539358	0.200072	-2.69582	0.00702164	0.159622
FBXO31	2393.26	0.618454	0.229494	2.69486	0.00704187	0.159622
GDE1	5369.52	-0.554443	0.205655	-2.69598	0.00701815	0.159622
PAX7	215.444	-3.03275	1.12577	-2.69394	0.00706121	0.159622
PLEKHO1	4483.92	0.996981	0.369928	2.69506	0.0070375	0.159622
SCAMP5	1273.48	0.804683	0.298658	2.69433	0.007053	0.159622
USHBP1	580.666	1.25476	0.465199	2.69725	0.00699147	0.159622
ZNF534	11.4775	-1.29766	0.481655	-2.69418	0.00705627	0.159622
NACAD	233.539	1.12564	0.417986	2.69301	0.0070811	0.159889
ALDH18A1	5796.78	-0.528896	0.196443	-2.69236	0.00709482	0.159995
CD180	611.608	1.2698	0.471688	2.69203	0.00710194	0.159995
CCDC6	6144.22	-0.628065	0.23334	-2.69164	0.00711027	0.160001
LINC00906	3.60355	2.5245	0.938096	2.69109	0.00712188	0.160081
ADCY8	3.06229	2.24972	0.836269	2.69019	0.00714113	0.160332
CCDC47	10206.3	-0.802454	0.298572	-2.68764	0.00719598	0.160335
GFI1	185.635	1.37066	0.509924	2.68797	0.00718872	0.160335
GPNMB	20111.6	0.981832	0.365325	2.68756	0.00719772	0.160335
LY6H	47.9052	1.51709	0.564294	2.68847	0.00717811	0.160335
PTPRE	1929.39	0.8179	0.304278	2.688	0.00718804	0.160335
ST6GALNAC4	834.47	0.97097	0.361285	2.68755	0.00719787	0.160335
TCF24	12.529	-2.12585	0.790985	-2.6876	0.00719676	0.160335
HSPB6	1114.94	1.46839	0.546558	2.6866	0.00721824	0.160608
CD86	1068.92	1.15147	0.428934	2.68448	0.00726423	0.160729
ENAH	11717.2	-0.733391	0.273105	-2.68538	0.00724478	0.160729
LINC00689	26.1044	1.495	0.556848	2.68475	0.00725846	0.160729
PDE8A	2169.89	0.541656	0.201764	2.6846	0.00726172	0.160729
TLR4	1360.24	0.97026	0.361233	2.68597	0.00723198	0.160729
NR0B2	2.68984	2.86793	1.06868	2.68362	0.00728304	0.160786
RASD1	1292.74	1.5077	0.561766	2.68385	0.00727799	0.160786
S1PR1	2189.75	1.20637	0.449636	2.683	0.00729656	0.160906
LILRA6	253.945	1.32332	0.493441	2.68182	0.00732219	0.161113
SOX8	99.0462	1.0093	0.376304	2.68215	0.00731509	0.161113
FBLN7	624.746	0.849711	0.31689	2.6814	0.00733142	0.161137
MANSC1	1915.03	-0.652517	0.243539	-2.67932	0.00737721	0.161797
TRIM37	3939.39	-1.15989	0.432908	-2.67929	0.00737778	0.161797
AGAP2	584.718	1.13907	0.425274	2.67843	0.00739678	0.161856
TNFAIP8L2	414.207	1.12131	0.418626	2.67855	0.00739414	0.161856
DDX58	4302.17	-1.14121	0.426198	-2.67765	0.00741415	0.162057
CHRNE	96.2994	1.00145	0.374076	2.67714	0.00742526	0.162121
BCDIN3D	634.673	-0.336352	0.125674	-2.67638	0.00744219	0.162312
ARHGAP30	3716.17	1.13489	0.424177	2.67551	0.00746163	0.1624
NMUR1	96.6044	1.4119	0.527722	2.67546	0.00746264	0.1624
GRIP2	351.717	1.36454	0.510103	2.67503	0.00747221	0.16243
LHX6	719.765	1.25271	0.468594	2.67335	0.00750983	0.162713
MAP1LC3C	32.4087	1.44257	0.539545	2.67369	0.00750228	0.162713
STX4	3843.74	0.566433	0.211836	2.67393	0.00749685	0.162713
PARVB	1789.4	0.773491	0.289489	2.67192	0.00754194	0.163052
UBL7	1565.96	0.440455	0.164827	2.67222	0.00753511	0.163052
FLT3LG	369.497	1.05653	0.395498	2.67139	0.00755374	0.16313
PPP1R3D	1086.46	-0.44968	0.168385	-2.67054	0.00757286	0.163365
LINC01504	77.5216	1.49308	0.55933	2.66941	0.0075984	0.163737
DENND2A	457.463	1.03176	0.386612	2.66872	0.00761404	0.163896
DOCK8	2949.71	0.923407	0.346097	2.66805	0.00762918	0.164044
FLI1	2049.86	1.00175	0.375547	2.66744	0.00764325	0.164168
EYS	36.171	-1.0393	0.389693	-2.66697	0.00765378	0.164217
GALE	2350.58	-0.801265	0.300563	-2.66588	0.00767868	0.164405
ODF3L1	13.1009	0.93592	0.35109	2.66575	0.00768163	0.164405
TNFSF8	235.571	1.24545	0.467248	2.6655	0.00768744	0.164405
ZNF300	647.447	0.815074	0.305903	2.66449	0.0077106	0.164723
ZEB2	3791.13	0.960984	0.360755	2.66382	0.00772596	0.164873
FOXD2-AS1	168.173	0.788162	0.296004	2.66267	0.00775234	0.165124
PREX1	6777.35	1.0665	0.400551	2.66258	0.00775439	0.165124
GDPD4	3.04362	1.71057	0.642748	2.66134	0.0077831	0.165203
KCNH3	47.2666	1.18475	0.445064	2.66197	0.00776849	0.165203
SMTNL2	46.9681	1.52639	0.573514	2.66148	0.00777985	0.165203
HDAC5	3121.57	0.558309	0.209862	2.66037	0.00780559	0.165503
FEZF1-AS1	14.3937	-1.71319	0.644402	-2.65857	0.00784725	0.166209
CPAMD8	1342.51	1.27085	0.478147	2.65785	0.00786399	0.166306
PLEKHG5	1801.76	0.916798	0.344965	2.65766	0.00786862	0.166306
PTGER3	2777.15	1.603	0.603249	2.65727	0.00787754	0.166318
ZC3H12D	373.34	1.32514	0.498767	2.65682	0.00788805	0.166362
DENND3	1915.68	0.848885	0.31976	2.65476	0.0079366	0.16665
FAM78A	1089.26	1.19072	0.448409	2.65544	0.00792054	0.16665
MAMSTR	74.774	0.621054	0.233998	2.6541	0.0079521	0.16665
RERG-IT1	1.73698	2.629	0.990204	2.65501	0.00793068	0.16665
TAL1	486.023	1.08895	0.410161	2.65494	0.00793217	0.16665
TMEM155	16.1943	1.23447	0.465093	2.65425	0.00794843	0.16665
KLF6	14250.7	0.80427	0.303109	2.6534	0.00796852	0.166817
PDE4C	80.3739	0.933974	0.352116	2.65246	0.00799073	0.167106
ERMP1	4306.55	-0.733271	0.276517	-2.65181	0.00800605	0.16725
CYTIP	817.587	1.31386	0.495714	2.65043	0.00803886	0.167338
FABP5	5826.59	1.15917	0.437393	2.65019	0.00804473	0.167338
FMNL3	5111.13	0.741295	0.279713	2.65019	0.00804454	0.167338
MRPL38	3572.87	-0.733774	0.276846	-2.65048	0.00803774	0.167338
TYK2	5190.73	0.576155	0.217429	2.64986	0.00805249	0.167338
BCL2A1	430.33	1.3469	0.50869	2.64778	0.0081023	0.167501
BRIP1	1005.99	-1.32043	0.498678	-2.64787	0.00810013	0.167501
HDX	252.488	-0.627387	0.236981	-2.64741	0.00811102	0.167501
HRNR	28.3458	1.02952	0.388758	2.64822	0.00809166	0.167501
LINC00665	1918.7	-0.982712	0.371196	-2.64742	0.00811093	0.167501
STX11	356.356	1.28937	0.486941	2.6479	0.00809943	0.167501
RHBDF2	2132.2	0.83078	0.313904	2.6466	0.00813055	0.16773
NPTX2	206.622	1.54911	0.585642	2.64515	0.00816541	0.168274
FSD1	29.922	1.22274	0.462382	2.64443	0.00818275	0.168456
FAM20A	1878.98	1.13682	0.429957	2.64402	0.00819275	0.168487
ITIH5	2878.81	1.42713	0.540044	2.64262	0.00822682	0.169012
RASSF2	2844.18	1.05513	0.399346	2.64214	0.00823832	0.169073
USP32P2	59.4933	2.81537	1.06574	2.6417	0.00824917	0.169121
SIRPD	7.12446	1.46726	0.55553	2.64119	0.00826163	0.169201
TTLL10-AS1	16.6777	1.56682	0.593336	2.64069	0.00827374	0.169274
NCR3	38.0422	1.61591	0.612093	2.63998	0.00829116	0.169456
PLIN2	6210.3	1.06548	0.403767	2.63884	0.00831893	0.169848
SYT11	1014.23	0.911215	0.34536	2.63845	0.00832867	0.169872
SV2B	245.794	1.43433	0.543777	2.63771	0.00834669	0.16989
SYPL2	126.024	1.156	0.438222	2.63793	0.00834143	0.16989
MSLN	145.491	-2.09538	0.794683	-2.63675	0.00837056	0.170201
WDR72	46.1485	2.36828	0.898748	2.63509	0.00841154	0.170859
DLG4	1267.91	0.705379	0.268032	2.6317	0.00849588	0.171868
FCGBP	1248.39	1.04486	0.396954	2.63221	0.00848317	0.171868
FKBP6	34.6342	1.11632	0.424148	2.63192	0.00849048	0.171868
SULT1B1	36.0983	1.04432	0.396731	2.63232	0.00848046	0.171868
ARHGAP24	773.357	0.834321	0.31717	2.63052	0.0085254	0.172115
UPB1	28.8211	0.956488	0.363612	2.63052	0.00852546	0.172115
CCDC113	661.438	-0.833296	0.317285	-2.62633	0.00863098	0.173875
HTRA4	101.017	1.16187	0.442445	2.62602	0.00863891	0.173875
KIAA1755	575.552	0.805509	0.306709	2.6263	0.00863191	0.173875
TRIM59	992.012	-0.797833	0.303913	-2.6252	0.00865978	0.174118
LINC00426	119.424	1.48901	0.56764	2.62316	0.00871189	0.174982
SEC16A	13168.6	-0.56595	0.215779	-2.62282	0.00872041	0.174982
CA8	850.17	-1.41622	0.540056	-2.62236	0.00873243	0.175046
FLRT2	1225.98	0.99962	0.381306	2.62157	0.00875267	0.175098
SPATA22	15.9474	1.32231	0.504344	2.62184	0.00874556	0.175098
LGALS9	5801.95	1.02671	0.391698	2.62118	0.00876256	0.175119
ADAM33	1675.91	1.503	0.574213	2.6175	0.00885777	0.176843
GALNT14	379.207	-1.09238	0.417605	-2.61582	0.00890127	0.176999
NADK	5743.96	0.487123	0.186208	2.61602	0.00889615	0.176999
TMEM163	165.402	1.0551	0.403289	2.61625	0.00889023	0.176999
TRBC2	2199.78	1.53183	0.585372	2.61685	0.00887454	0.176999
DENND1C	1313.58	0.879255	0.336208	2.61521	0.0089172	0.177138
NR4A1	1692.95	1.11644	0.427048	2.61433	0.00894036	0.17742
ICAM1	3470.54	0.933837	0.357324	2.61342	0.00896405	0.177712
C17orf99	6.88114	1.24243	0.475772	2.6114	0.00901728	0.178233
ERICH4	7.37898	1.59702	0.611416	2.61199	0.00900158	0.178233
GGPS1	3482.6	-0.540564	0.206984	-2.61162	0.00901141	0.178233
GLDN	385.973	1.32408	0.50742	2.60945	0.00906887	0.178718
GPR183	607.972	1.25275	0.480083	2.60946	0.00906861	0.178718
LOXL3	750.957	0.722184	0.27672	2.6098	0.00905944	0.178718
SPIB	193.716	1.63577	0.627315	2.60756	0.00911889	0.179525
MEG3	11684.7	1.53311	0.588057	2.60708	0.00913181	0.179568
MRPS23	4790.06	-1.1364	0.435936	-2.6068	0.00913916	0.179568
CCDC130	2156.57	0.731457	0.280785	2.60504	0.0091863	0.180315
RASSF1	2736.88	0.600204	0.230457	2.60441	0.00920325	0.180469
C11orf96	955.828	1.14185	0.438573	2.60356	0.00922623	0.180534
IL1RN	1113.34	1.53414	0.589315	2.60325	0.00923443	0.180534
UNC45B	11.9014	1.36302	0.523646	2.60293	0.00924299	0.180534
VGLL1	238.215	-2.30889	0.886981	-2.60309	0.00923868	0.180534
ALG1L	85.9727	-1.25553	0.482809	-2.60047	0.00930963	0.180633
ATP11A	1919.11	0.738	0.283679	2.60154	0.00928069	0.180633
CLK3	3989.55	0.46815	0.180147	2.59871	0.00935739	0.180633
CST7	486.192	1.43296	0.551311	2.59919	0.0093445	0.180633
GHRL	70.195	1.13694	0.437196	2.60053	0.00930795	0.180633
GPR78	48.9932	1.48626	0.571557	2.60037	0.00931228	0.180633
IL1B	192.956	1.0643	0.408983	2.6023	0.00926006	0.180633
NFKBIA	7059.97	0.644356	0.247758	2.60074	0.00930217	0.180633
ODF3B	1448.93	0.961979	0.369978	2.6001	0.00931966	0.180633
P2RY8	609.379	1.28545	0.494461	2.59971	0.00933032	0.180633
SH3BP5	4299.54	0.904225	0.347917	2.59897	0.00935051	0.180633
ZNF615	806.07	-0.448903	0.172659	-2.59994	0.00932396	0.180633
SH2B3	3484.85	0.776113	0.298742	2.59794	0.00937859	0.180711
TMEM175	1900.15	0.742969	0.285989	2.5979	0.00937966	0.180711
TRIM61	23.7361	1.02024	0.392774	2.59753	0.00938971	0.180729
CXCR3	345.645	1.61684	0.622585	2.59699	0.00940457	0.180819
PLEKHM2	4404.1	0.679784	0.261788	2.59669	0.00941262	0.180819
GPR42	10.5256	1.87348	0.721707	2.5959	0.00943445	0.181063
TAS2R19	10.783	0.877534	0.338098	2.5955	0.0094452	0.181094
SLC26A11	1973.12	0.733105	0.282566	2.59446	0.00947409	0.181416
UGT2B10	2.49071	-2.33821	0.901312	-2.59423	0.0094803	0.181416
RAPGEFL1	1004.66	0.953463	0.367697	2.59307	0.00951234	0.181853
PIGBOS1	417.192	0.367329	0.141695	2.59238	0.00953133	0.182041
ETS2	3842.58	0.837575	0.323243	2.59116	0.00956522	0.182337
LINC00484	8.02599	1.49078	0.575306	2.59128	0.00956204	0.182337
TBC1D25	1187.88	0.314746	0.121553	2.58938	0.00961486	0.182931
TTC7B	944.921	0.681787	0.263292	2.58947	0.0096123	0.182931
GPER1	288.2	1.08158	0.417986	2.5876	0.00966474	0.18357
STAC3	365.039	0.873966	0.337762	2.58752	0.00966696	0.18357
GRK5	1215.24	0.861796	0.333259	2.58597	0.00971065	0.184223
SEMA3A	237.162	1.0196	0.394395	2.58523	0.00973138	0.18444
TCL1A	93.461	1.9846	0.767901	2.58445	0.00975355	0.184684
LYVE1	439.823	1.36967	0.530364	2.5825	0.00980864	0.18555
INSIG2	1779.01	-0.539864	0.20913	-2.58147	0.00983792	0.185573
MGAT3	540.685	1.24978	0.484093	2.5817	0.00983152	0.185573
PIM2	2061.06	1.09142	0.422683	2.58212	0.00981942	0.185573
GFRA2	62.9027	1.31891	0.511495	2.57855	0.00992168	0.186975
VNN1	178.078	1.20393	0.467076	2.57758	0.0099494	0.187319
TXNIP	48214.2	0.867654	0.336853	2.57576	0.010002	0.188131
CRYBG3	1623.73	1.10231	0.428384	2.57319	0.0100767	0.188727
DCAF15	1666.69	0.588932	0.228945	2.57238	0.0101003	0.188727
DOCK4	1231.66	0.563457	0.219039	2.57241	0.0100993	0.188727
MRPS7	5654.65	-0.982777	0.3819	-2.57339	0.0100709	0.188727
PPP1R14C	296.011	-1.78477	0.693775	-2.57254	0.0100954	0.188727
RRM1	3885.29	-0.561174	0.21813	-2.57266	0.0100921	0.188727
TAS1R1	7.60824	1.30019	0.505303	2.57309	0.0100794	0.188727
EFNB1	2069.13	0.969901	0.377176	2.57148	0.0101265	0.189037
GIMAP1	956.688	1.10722	0.431237	2.56755	0.0102421	0.190074
GRAPL	110.27	1.23846	0.482459	2.56699	0.0102587	0.190074
HSPB7	478.782	1.34288	0.52312	2.56706	0.0102566	0.190074
IL16	2217.19	1.14328	0.445294	2.56747	0.0102445	0.190074
LRCOL1	10.2725	1.64578	0.640954	2.5677	0.0102376	0.190074
NOS3	1027.3	1.04078	0.405308	2.56787	0.0102326	0.190074
TEK	1233.46	1.10337	0.429706	2.56772	0.0102368	0.190074
TMEM5-AS1	2.06184	1.79381	0.698472	2.56818	0.0102233	0.190074
PSMB10	2544.79	0.934199	0.364076	2.56594	0.0102896	0.190468
KPNA2	8368.04	-1.01963	0.397489	-2.56518	0.0103123	0.190709
SLC25A25	2198.3	0.871198	0.339681	2.56475	0.0103249	0.190765
PTAFR	1708.83	1.16909	0.455932	2.56419	0.0103418	0.1909
ADGRE1	80.3544	1.09463	0.427127	2.56278	0.0103837	0.191148
DAPK1	2691.26	0.811547	0.316827	2.56148	0.0104228	0.191148
PRSS3	7.9752	1.84012	0.718105	2.56246	0.0103933	0.191148
RBFOX3	12.4241	1.21074	0.472619	2.56177	0.0104142	0.191148
SHROOM4	1270.32	0.875782	0.341722	2.56285	0.0103816	0.191148
TNFSF14	309.227	1.36489	0.532798	2.56175	0.0104148	0.191148
VIPAS39	1400.18	0.293797	0.114668	2.56214	0.0104029	0.191148
APOBEC3G	1235.73	1.05826	0.413384	2.56	0.0104672	0.191609
COMMD4	3047.49	0.473366	0.184886	2.56031	0.0104579	0.191609
CTSW	381.566	1.5005	0.586707	2.55749	0.010543	0.192514
MAGEA9B	4.97865	2.57226	1.00581	2.5574	0.0105458	0.192514
USP14	6728.88	-0.664408	0.259783	-2.55755	0.0105412	0.192514
ADGRG7	8.3273	-3.02804	1.18451	-2.55637	0.010577	0.192801
ARHGAP27	3051.95	0.706516	0.276602	2.55427	0.0106411	0.192801
BRD9	3113.61	0.399501	0.156518	2.55242	0.0106977	0.192801
CACNA1C-AS1	34.0891	1.18746	0.464625	2.55573	0.0105965	0.192801
CALM2	32971.9	-0.604729	0.236876	-2.55294	0.0106819	0.192801
CCDC141	21.4971	1.34154	0.525213	2.55428	0.0106406	0.192801
CD93	8086.96	0.974523	0.38151	2.55438	0.0106376	0.192801
CRP	3.67799	1.6904	0.662065	2.55322	0.0106733	0.192801
IL12RB1	299.818	1.25645	0.492108	2.55319	0.0106742	0.192801
ITLN1	2.84684	1.65335	0.647397	2.55385	0.010654	0.192801
MAPK8IP3	5913.36	0.879716	0.34451	2.55353	0.0106638	0.192801
SAA1	6576.13	1.77178	0.694093	2.55266	0.0106903	0.192801
TPD52L2	8565.78	0.377125	0.147704	2.55325	0.0106722	0.192801
TRABD2A	294.269	1.37694	0.53939	2.55277	0.0106869	0.192801
ANKRD33B	388.943	1.01501	0.397883	2.55103	0.0107404	0.193369
POTEC	14.0051	-1.8868	0.739699	-2.55077	0.0107487	0.193369
SNX21	1684.13	0.563035	0.220787	2.55013	0.0107682	0.193544
MYH7B	124.212	1.08384	0.425197	2.54902	0.0108025	0.193985
ASCL1	3.51447	1.65448	0.649374	2.54781	0.0108403	0.194073
HAND2-AS1	105.344	0.998839	0.39207	2.5476	0.0108466	0.194073
KLF13	6000.8	0.724943	0.284548	2.5477	0.0108436	0.194073
LRP1	29926.7	1.16336	0.456591	2.54792	0.0108367	0.194073
CNRIP1	1020.58	0.918106	0.360512	2.54667	0.0108756	0.19433
TIMM10B	2459.55	-0.375171	0.147327	-2.54651	0.0108805	0.19433
FAAP100	3091.65	0.730204	0.286987	2.54438	0.0109472	0.195344
FFAR1	3.23858	1.79918	0.707256	2.54389	0.0109624	0.195441
ZNF614	654.593	-0.434521	0.170849	-2.54331	0.0109808	0.195593
AKR1B10	209.928	-2.07911	0.81814	-2.54127	0.0110451	0.195979
C6orf203	919.423	-0.67351	0.26508	-2.54078	0.0110605	0.195979
DNAH1	1578.59	0.902515	0.355217	2.54074	0.0110618	0.195979
HLA-DPB1	15484.1	1.12093	0.441014	2.54172	0.011031	0.195979
KCNK1	1291.86	-1.13216	0.44545	-2.54161	0.0110343	0.195979
LINC00677	3.19452	1.78873	0.703792	2.54156	0.0110358	0.195979
COCH	202.162	1.44474	0.5688	2.53998	0.0110859	0.196056
TNFSF12	1709.11	0.855284	0.336712	2.5401	0.0110819	0.196056
BCAN	28.8965	1.38063	0.543866	2.53856	0.0111311	0.196505
LGI4	567.446	1.25322	0.493628	2.5388	0.0111234	0.196505
ST3GAL6-AS1	21.3411	1.21368	0.478252	2.53773	0.0111574	0.196793
ZNF575	143.004	0.671292	0.2646	2.53701	0.0111805	0.197026
TMEM140	1778.44	0.668159	0.263474	2.53595	0.0112141	0.197442
LINC00870	5.73672	1.31215	0.51749	2.53561	0.0112253	0.197463
ALDH1A1	1690.31	1.13385	0.447691	2.53267	0.0113196	0.198153
CERS2	16441.2	-0.679161	0.268148	-2.53278	0.0113161	0.198153
GJB2	3068.56	-1.37763	0.543986	-2.53247	0.0113261	0.198153
HSPB8	2365.83	1.40753	0.555598	2.53337	0.0112973	0.198153
LY9	370.712	1.67283	0.660487	2.53273	0.0113179	0.198153
PEBP4	30.5361	1.42702	0.563293	2.53335	0.0112977	0.198153
SEMA6D	277.526	1.1003	0.43452	2.53221	0.0113345	0.198153
NR3C1	3803.19	0.807053	0.318757	2.53187	0.0113455	0.198171
LILRA2	174.453	1.03874	0.410328	2.53149	0.0113578	0.198211
SNX20	920.801	1.26297	0.499136	2.53032	0.0113959	0.198527
ZNF790	372.077	-0.439969	0.173874	-2.53039	0.0113935	0.198527
GRHL3	203.171	-1.35779	0.536819	-2.52932	0.0114285	0.198919
ELP5	1489.76	0.332421	0.131492	2.52808	0.0114689	0.199277
IFI30	14024.2	1.10245	0.436108	2.52792	0.011474	0.199277
SCNN1D	637.613	1.25508	0.496519	2.52776	0.0114791	0.199277
C7orf61	29.038	0.904656	0.358073	2.52646	0.011522	0.199846
TEPSIN	2039.77	0.681685	0.26991	2.5256	0.01155	0.200156
CD74	109949	1.12639	0.446211	2.52435	0.0115911	0.200506
PCED1A	3154.17	0.816229	0.323378	2.52407	0.0116006	0.200506
TWIST1	1034.71	1.3257	0.525179	2.52428	0.0115936	0.200506
DHX38	4006.08	0.396193	0.157039	2.5229	0.0116391	0.200823
KLK11	107.006	-2.20787	0.875045	-2.52315	0.0116309	0.200823
KIRREL2	5.93103	1.50735	0.597558	2.52252	0.0116516	0.200864
PLEKHM1	2220.32	0.505754	0.200567	2.52163	0.0116813	0.201026
ST3GAL5-AS1	7.60279	1.30442	0.517287	2.52166	0.0116804	0.201026
CLDN15	674.167	0.838484	0.332595	2.52104	0.0117009	0.201188
SIGLEC10	539.865	1.16543	0.462351	2.52065	0.0117137	0.201234
NPEPL1	4096.49	0.660645	0.262198	2.51964	0.0117474	0.201638
ARG1	7.05904	1.15337	0.457936	2.51862	0.0117816	0.201701
GIT2	3529.51	0.422439	0.167696	2.51907	0.0117664	0.201701
GMIP	1936.93	0.809249	0.321305	2.51863	0.0117812	0.201701
LINC00923	5.63546	1.47396	0.585337	2.51814	0.0117976	0.2018
CORO2A	2927.13	-0.932812	0.370747	-2.51603	0.0118684	0.202838
LINC00487	49.204	-1.6704	0.664234	-2.51477	0.0119109	0.203387
ARL6IP4	6657.28	0.466899	0.185732	2.51383	0.0119427	0.203581
FCER1G	3613.57	1.08367	0.431039	2.51408	0.0119342	0.203581
MMP12	177.727	1.49127	0.593565	2.51239	0.0119915	0.204061
SIRPG	228.611	1.6012	0.637257	2.51265	0.0119829	0.204061
DNM1P35	16.8773	0.970328	0.386291	2.51191	0.0120079	0.204164
DMGDH	201.238	1.05812	0.421302	2.51154	0.0120206	0.204206
PMFBP1	123.568	1.08153	0.430687	2.51117	0.0120332	0.204245
HPDL	73.1544	1.08474	0.432021	2.51085	0.012044	0.204253
TMEM119	3374.52	1.07929	0.430209	2.50876	0.0121156	0.205292
PTGDR2	41.0478	0.897486	0.357954	2.50726	0.0121671	0.205988
ANGPT4	76.9802	1.52235	0.607903	2.50427	0.0122705	0.206505
CSPG4	2514.18	0.895485	0.357449	2.50521	0.0122379	0.206505
CSPP1	1783.91	-0.59891	0.239132	-2.50452	0.0122617	0.206505
KLHL33	10.1228	1.42362	0.568444	2.50441	0.0122654	0.206505
MAU2	4884.47	0.449999	0.179654	2.50481	0.0122516	0.206505
MGAT1	9048.6	0.628718	0.251055	2.50431	0.0122691	0.206505
WNT10A	133.871	1.35003	0.538768	2.50577	0.0122185	0.206505
RFNG	2596.81	0.533199	0.212972	2.50361	0.0122933	0.206713
IL23A	58.3144	0.905709	0.361945	2.50234	0.0123375	0.207281
IL10	75.1585	1.13446	0.453495	2.50158	0.0123639	0.207351
IL4I1	1009.2	1.50468	0.601499	2.50155	0.0123651	0.207351
LCK	1057.53	1.47322	0.588979	2.50132	0.0123731	0.207351
PRKAG1	3722.92	-0.288743	0.115478	-2.50041	0.012405	0.20771
MYO5A	2922.7	0.561939	0.224837	2.49932	0.0124433	0.207825
PDZD7	107.71	0.790692	0.316327	2.4996	0.0124334	0.207825
SDS	1265.54	1.24416	0.497748	2.49958	0.012434	0.207825
FAM107A	658.177	1.40533	0.562361	2.49898	0.0124552	0.207849
ENG	10155.1	0.933535	0.373869	2.49696	0.0125263	0.208684
PARP1	10530.3	-0.457729	0.183294	-2.49724	0.0125166	0.208684
FOS	8901.65	1.62605	0.651512	2.49581	0.012567	0.20901
ST3GAL2	1925.03	0.73646	0.295071	2.49588	0.0125646	0.20901
OIT3	26.1165	1.30613	0.523416	2.4954	0.0125817	0.209079
CYR61	8811.53	1.1413	0.457672	2.4937	0.0126418	0.209727
MLXIPL	364.221	1.44206	0.578255	2.49381	0.0126379	0.209727
MCRIP1	3629.15	0.671201	0.2693	2.49239	0.0126886	0.210327
FAM149A	216.447	0.952355	0.382242	2.4915	0.0127206	0.210431
RNASE1	8007.26	1.08092	0.433806	2.49171	0.0127131	0.210431
STAG3	481.438	0.664203	0.266606	2.49133	0.0127267	0.210431
ENSA	13880.5	-0.425038	0.170703	-2.48993	0.0127767	0.211082
EBF3	574.33	1.11824	0.449258	2.48908	0.0128073	0.211412
CHRFAM7A	167.97	0.914023	0.367333	2.48827	0.0128368	0.211721
SULT4A1	86.6425	1.53735	0.618027	2.48752	0.0128639	0.211992
AKAP13	8609.67	0.490906	0.197373	2.4872	0.0128754	0.212006
MAN2C1	6758.03	0.846988	0.34058	2.4869	0.0128863	0.212008
CTLA4	332.506	1.3239	0.532477	2.48631	0.0129074	0.212103
GPR107	8968.6	-0.362666	0.145875	-2.48615	0.0129134	0.212103
ABCC2	348.366	-1.27908	0.514942	-2.48393	0.0129941	0.21214
CATSPER1	35.8598	0.99198	0.399337	2.48407	0.0129891	0.21214
CCR7	727.933	1.35999	0.547235	2.48521	0.0129476	0.21214
GPR152	3.14379	1.87093	0.75295	2.4848	0.0129624	0.21214
NOVA2	534.434	0.969663	0.390261	2.48465	0.0129679	0.21214
PYGL	3180.74	0.852515	0.343135	2.48449	0.0129737	0.21214
SLC36A2	3.03743	2.16874	0.873175	2.48374	0.0130012	0.21214
TBX10	15.1584	-2.22928	0.897217	-2.48466	0.0129674	0.21214
TSPAN4	2829.66	0.933381	0.375885	2.48316	0.0130224	0.21231
ABCC3	3892.56	-1.26498	0.509765	-2.48149	0.0130836	0.212434
AGAP3	4633.83	0.45737	0.184295	2.48173	0.0130747	0.212434
ATG9B	434.439	1.08575	0.43751	2.48166	0.0130772	0.212434
CEBPE	12.9085	1.30802	0.527067	2.4817	0.0130756	0.212434
CXCL16	3733.3	0.855608	0.344732	2.48195	0.0130666	0.212434
RASA3	2909.21	0.741035	0.298663	2.48117	0.0130951	0.212448
MEDAG	930.953	1.27457	0.514641	2.47663	0.013263	0.214996
ABO	394.961	1.29164	0.521809	2.47532	0.0133116	0.215332
EVC2	256.174	0.668008	0.270057	2.47358	0.0133768	0.215332
FAIM2	270.54	-1.29038	0.521612	-2.47383	0.0133673	0.215332
INPP5E	1441.29	0.533116	0.21553	2.47351	0.0133792	0.215332
KRT36	5.72684	1.52279	0.615653	2.47345	0.0133816	0.215332
LRRC2	69.3063	1.13312	0.458105	2.47349	0.01338	0.215332
MILR1	366.665	0.975768	0.394157	2.47558	0.0133019	0.215332
SELPLG	1725.36	1.12316	0.454034	2.47374	0.0133706	0.215332
ULBP1	68.7973	-1.24294	0.502411	-2.47395	0.0133629	0.215332
CCR1	1283.95	1.17969	0.476999	2.47316	0.0133925	0.215333
C14orf159	2142.71	0.512796	0.207428	2.47217	0.0134297	0.215757
APPBP2	5938.08	-1.08834	0.440427	-2.4711	0.0134699	0.216228
WNT11	274.166	1.20904	0.489447	2.47022	0.0135031	0.216584
AKR1B1	2756.77	0.80275	0.325173	2.46869	0.0135609	0.216765
DNAJA2	4392.83	-0.428341	0.173504	-2.46876	0.0135582	0.216765
GLT1D1	43.8596	1.21592	0.492442	2.46917	0.0135427	0.216765
MAL	89.5997	1.5055	0.60983	2.46872	0.0135597	0.216765
PRUNE2	715.052	0.945941	0.383208	2.46848	0.013569	0.216765
ANPEP	4234.42	0.944789	0.382877	2.4676	0.0136021	0.217097
SLC36A1	1558.82	0.620975	0.251677	2.46735	0.0136117	0.217097
DOCK6	3340.25	0.593484	0.2406	2.46668	0.0136373	0.217142
KHDRBS2	4.21428	2.04402	0.829103	2.46534	0.0136884	0.217142
LINC01160	40.1512	0.890251	0.361078	2.46554	0.0136809	0.217142
PCDHGA10	391.071	-1.19831	0.486078	-2.46526	0.0136912	0.217142
SPOCK2	2602.7	1.30182	0.528009	2.46552	0.0136813	0.217142
TP53RK	1726.94	-0.42696	0.173147	-2.46589	0.0136675	0.217142
ZNF57	422.804	-0.588296	0.238594	-2.46567	0.0136756	0.217142
CLEC12A	167.791	1.22431	0.496806	2.46437	0.0137254	0.217511
MAGEA12	5.0026	3.49428	1.41817	2.46394	0.0137418	0.217596
CCDC42	3.00667	1.69504	0.68898	2.46021	0.0138854	0.218062
CCL7	76.0443	1.97975	0.804326	2.46137	0.0138407	0.218062
KIAA1683	684.542	1.12332	0.456283	2.46189	0.0138206	0.218062
NCR1	11.7586	1.70166	0.691642	2.46032	0.0138814	0.218062
OR8G5	1.97577	3.71409	1.50891	2.46144	0.0138379	0.218062
PLCL2	673.487	0.933298	0.379184	2.46133	0.0138422	0.218062
PQLC2L	113.077	1.21957	0.495717	2.46021	0.0138854	0.218062
ROBO3	713.004	1.08923	0.442768	2.46004	0.0138922	0.218062
SCN4A	351.254	1.47013	0.597259	2.46146	0.0138372	0.218062
SH3BGRL3	13867.2	0.861068	0.349956	2.4605	0.0138742	0.218062
TRBV20-1	75.8681	1.61319	0.655754	2.46005	0.0138919	0.218062
ADM	1360.27	1.23958	0.504002	2.45947	0.0139144	0.218065
NDC1	2513.58	-0.731582	0.297423	-2.45973	0.013904	0.218065
CXCR4	4042.68	0.985982	0.401151	2.45788	0.013976	0.218068
IL18BP	1444.96	0.878759	0.357461	2.45833	0.0139584	0.218068
LCTL	72.5597	1.03305	0.420237	2.45825	0.0139616	0.218068
PCED1B-AS1	547.625	1.18554	0.482364	2.45776	0.0139805	0.218068
PGAM2	35.4198	1.432	0.582617	2.45788	0.013976	0.218068
RILP	527.809	0.858456	0.349159	2.45864	0.0139466	0.218068
FSIP2	257.527	-1.44753	0.589327	-2.45625	0.0140395	0.218472
HRH4	8.60214	-0.920262	0.374615	-2.45655	0.0140277	0.218472
ZDHHC19	5.42314	1.4121	0.5749	2.45625	0.0140394	0.218472
IGLV4-69	160.725	1.8915	0.77024	2.45573	0.0140599	0.218617
TREML2	24.9171	1.62796	0.663059	2.45523	0.0140794	0.218749
CDKL2	50.8737	1.5851	0.645797	2.45448	0.0141088	0.218863
KCNK7	17.2163	0.955953	0.389436	2.45471	0.0140998	0.218863
ESR2	81.0566	0.994096	0.405176	2.45349	0.0141477	0.219295
INSL3	26.5499	1.17432	0.478751	2.45289	0.0141714	0.219491
PTGS1	1314.21	0.889792	0.362819	2.45244	0.0141891	0.219594
ABCC6	410.611	1.11973	0.45698	2.45029	0.0142743	0.219713
ADAM8	1433.89	1.03143	0.420724	2.45157	0.0142236	0.219713
CEACAM21	116.22	1.27574	0.520663	2.45023	0.0142766	0.219713
CROCC	1839.43	0.597059	0.243591	2.45107	0.0142432	0.219713
HEXA	7190.2	0.484374	0.197594	2.45137	0.0142315	0.219713
LAG3	448.123	1.17706	0.480431	2.45	0.0142855	0.219713
LINC00661	1.01305	1.94358	0.793188	2.45034	0.0142721	0.219713
SYK	2759.77	0.818165	0.333905	2.45029	0.014274	0.219713
MCAT	833.697	-0.524088	0.21397	-2.44935	0.0143115	0.219942
PKD1L1	156.489	0.774668	0.316334	2.44889	0.0143295	0.220049
MRGPRF-AS1	11.5813	1.60458	0.655454	2.44805	0.0143634	0.220398
SPOCD1	918.65	1.31301	0.536464	2.44753	0.0143838	0.22054
CCM2L	472.692	0.999441	0.408472	2.44678	0.0144139	0.220832
IL2RB	1502.37	1.30932	0.53521	2.44637	0.0144304	0.220914
LDLRAD4	4536.35	-0.685789	0.28045	-2.44532	0.0144723	0.221214
SH2D2A	284.533	1.13549	0.464348	2.44534	0.0144717	0.221214
C1QL1	29.7803	1.21915	0.498676	2.44478	0.0144942	0.221377
ARHGEF17	4989.33	0.46548	0.190435	2.4443	0.0145133	0.221498
LINC01150	5.02692	1.59429	0.652388	2.44377	0.0145347	0.22156
MIIP	1506.46	0.745499	0.305076	2.44365	0.0145397	0.22156
COLGALT2	78.5169	0.94312	0.386416	2.44069	0.0146593	0.223039
RAB27B	2670.89	-1.24084	0.508347	-2.44094	0.014649	0.223039
GSN-AS1	128.609	0.746919	0.306096	2.44015	0.0146814	0.223144
PTGS2	145.265	1.44943	0.594102	2.4397	0.0146996	0.223144
SIN3B	4973.15	0.509883	0.208995	2.43969	0.0147	0.223144
LPAR3	310.642	-1.88202	0.771568	-2.43922	0.014719	0.223262
SIX4	1256.66	-1.00186	0.410793	-2.43885	0.0147341	0.223321
ARHGAP44	862.37	-0.83449	0.342356	-2.43749	0.0147896	0.223698
CD79B	347.633	1.19694	0.491057	2.43748	0.0147902	0.223698
GPR150	22.9958	1.15705	0.474749	2.43718	0.0148025	0.223698
TMEM44	1069.81	0.67756	0.278015	2.43714	0.0148041	0.223698
KIF21B	1269.9	1.04162	0.427887	2.43433	0.0149194	0.225182
SLAMF7	1727.01	1.33263	0.547462	2.43419	0.014925	0.225182
ACKR3	1714.29	0.825063	0.33917	2.43259	0.0149912	0.225836
CD1D	175.901	1.00011	0.4111	2.43278	0.0149835	0.225836
HLA-DRA	47585	1.01751	0.418396	2.43193	0.0150185	0.226031
SPTSSB	1130.84	-1.73157	0.712073	-2.43173	0.0150269	0.226031
PIK3AP1	1491.66	1.0017	0.412022	2.43117	0.0150501	0.226208
APLNR	3231.12	1.03078	0.424151	2.43021	0.01509	0.226464
MVB12A	1472.25	0.520658	0.214229	2.43038	0.0150831	0.226464
ANK2	1336.35	1.16583	0.480201	2.4278	0.0151906	0.227114
AQP5	90.1356	-1.66994	0.68775	-2.42812	0.0151773	0.227114
IL11RA	1303	0.97141	0.400079	2.42805	0.0151804	0.227114
PIK3R3	6999.63	-0.596673	0.245695	-2.4285	0.0151612	0.227114
SLC6A8	3394.25	-0.983086	0.404769	-2.42876	0.0151507	0.227114
SLC23A1	112.98	-0.991672	0.408617	-2.4269	0.0152284	0.227508
PPP1R18	5636.42	0.719252	0.296423	2.42644	0.015248	0.227628
ARHGEF25	1805.16	0.690609	0.284684	2.42588	0.0152713	0.227805
ADGRE3	6.0324	1.82625	0.753068	2.42508	0.0153051	0.228138
SH3BP2	5591.58	0.555602	0.229206	2.42403	0.0153492	0.228624
ATP6V0A1	3946.76	0.433904	0.17904	2.42351	0.0153713	0.228781
RNF125	847.658	0.837992	0.345935	2.42239	0.0154186	0.229313
OPRL1	224.048	0.81477	0.336388	2.42211	0.0154305	0.229318
RNASE6	860.551	1.04077	0.429836	2.42132	0.0154644	0.229649
DOCK11	1600.34	0.923996	0.381771	2.42029	0.0155082	0.229955
LINC01415	22.9509	0.967233	0.399633	2.4203	0.0155076	0.229955
CMC4	327.288	0.549091	0.226981	2.41911	0.0155587	0.230437
NCOA7	787.192	0.869085	0.359277	2.41898	0.015564	0.230437
PCSK5	624.494	0.810899	0.335275	2.41861	0.01558	0.230502
IGLV2-23	584.111	1.59329	0.659016	2.41769	0.0156195	0.230803
MROH7	192.831	1.10101	0.455414	2.41759	0.0156236	0.230803
CELF2-AS1	7.65749	1.377	0.569704	2.41705	0.015647	0.230813
PEAR1	1518.38	1.13687	0.470355	2.41703	0.0156475	0.230813
FOXD1	53.0131	1.29357	0.535319	2.41645	0.0156728	0.231014
MAP4K2	1598.25	0.440148	0.182193	2.41584	0.0156991	0.231229
AMMECR1	1084.97	-0.612461	0.253677	-2.41433	0.015764	0.231512
ARHGAP31	2895.5	0.824309	0.341595	2.41312	0.0158166	0.231512
CSF1	3090.05	0.80095	0.331848	2.4136	0.0157956	0.231512
DFNA5	674.583	0.784657	0.325184	2.41296	0.0158234	0.231512
DYSF	2027.56	0.835466	0.346232	2.41302	0.0158209	0.231512
LAMTOR4	3150.37	0.501676	0.207903	2.41303	0.0158204	0.231512
LINC01484	15.8656	1.55991	0.646132	2.41422	0.0157689	0.231512
NT5C	2158.81	-0.824232	0.341557	-2.41316	0.0158149	0.231512
RAMP3	1447.29	0.96727	0.400681	2.41407	0.0157756	0.231512
ELF4	2107.57	0.647641	0.268512	2.41196	0.0158669	0.231977
CD6	1065.04	1.38549	0.574895	2.40999	0.0159527	0.232388
DBH-AS1	114.263	1.09546	0.454465	2.41045	0.0159331	0.232388
GALNT3	2085.75	-1.01493	0.421136	-2.40998	0.0159536	0.232388
LINC01625	5.7969	1.91956	0.796446	2.41016	0.0159457	0.232388
MAPK4	55.6698	-1.53105	0.635202	-2.41033	0.0159379	0.232388
BLOC1S1	2886.51	0.432445	0.179515	2.40896	0.0159981	0.232523
PRCD	114.236	1.21093	0.502636	2.40915	0.0159896	0.232523
TMC6	4140.61	0.794609	0.329833	2.40912	0.0159909	0.232523
CCDC117	3773.15	-1.18046	0.490227	-2.408	0.0160403	0.232651
USH1C	13.1295	1.67524	0.695618	2.40827	0.0160283	0.232651
ZNF669	369.05	-0.561776	0.2333	-2.40796	0.0160421	0.232651
LYPD6	551.379	-1.4183	0.58911	-2.40753	0.016061	0.232756
HMGN1	20032	-0.600404	0.249422	-2.40718	0.0160764	0.232809
EDN2	326.28	-1.63168	0.678	-2.40661	0.0161014	0.232831
TUSC5	746.59	1.94311	0.807366	2.40673	0.016096	0.232831
SEMA6A	1307.2	1.06744	0.443751	2.40549	0.0161506	0.233371
CD83	1226.94	0.886002	0.368448	2.40468	0.0161864	0.233719
ANGPTL4	2241.89	1.53526	0.638629	2.40399	0.0162174	0.233826
MRO	159.78	0.915401	0.380753	2.40418	0.0162087	0.233826
FCRL2	103.951	1.74559	0.726271	2.4035	0.0162389	0.233965
EBF2	550.439	0.970809	0.404028	2.40283	0.0162689	0.234227
GAR1	1110.42	-0.404713	0.16847	-2.40228	0.0162931	0.234406
MT1M	188.87	1.31177	0.546156	2.40183	0.0163134	0.234527
GIMAP5	1677.74	1.1135	0.463673	2.40149	0.0163286	0.234576
LRP1-AS	2.11307	1.72139	0.717027	2.40073	0.0163622	0.234888
CRLF2	7.26204	1.19292	0.497033	2.40009	0.0163913	0.235135
SH3BP4	4930.96	-0.700462	0.291911	-2.39958	0.016414	0.235291
LY86	552.57	0.925141	0.385796	2.398	0.0164847	0.236134
CAPRIN1	14476.7	-0.499786	0.208539	-2.39661	0.0165477	0.236183
CHRNA9	15.7451	1.61658	0.674449	2.3969	0.0165346	0.236183
MOB3C	1725.47	0.60782	0.253548	2.39726	0.0165182	0.236183
MRPL45	5810.51	-1.16497	0.486003	-2.39704	0.0165281	0.236183
PGF	912.2	0.903191	0.376852	2.39667	0.0165447	0.236183
FGFBP2	59.4854	1.44495	0.603249	2.39529	0.0166074	0.23643
KRT23	1321.39	-1.6173	0.675234	-2.39517	0.0166127	0.23643
RAMP2	1574.95	0.856658	0.357616	2.39547	0.0165991	0.23643
ZNF607	1355.99	-0.877574	0.36635	-2.39545	0.0165998	0.23643
HBEGF	515.165	0.801167	0.334534	2.39488	0.0166259	0.236448
DHRS9	253.876	1.27643	0.533058	2.39455	0.0166408	0.23649
ERGIC1	15967.3	-0.498594	0.208296	-2.39368	0.0166802	0.236881
TIAM1	1393.04	0.697181	0.29134	2.39302	0.0167104	0.23714
ATP1A3	64.2896	1.34262	0.561197	2.39242	0.0167375	0.237262
TNXB	4406.66	1.43416	0.599489	2.3923	0.016743	0.237262
CNTFR-AS1	5.73426	2.30464	0.963663	2.39154	0.0167778	0.237585
ABHD12B	21.1732	1.04715	0.438042	2.39052	0.0168246	0.237908
IGLV7-46	35.2329	1.81062	0.757386	2.39061	0.0168203	0.237908
ST3GAL3	568.21	0.550135	0.230309	2.38868	0.0169088	0.238929
CTSL	10251.9	0.852042	0.35688	2.38747	0.0169647	0.239548
BORCS8	1348.81	0.540409	0.226471	2.38622	0.0170226	0.240185
TREX1	954.467	0.567048	0.237659	2.38597	0.0170341	0.240185
PLPP7	207.728	0.943522	0.395513	2.38556	0.0170529	0.24028
AIFM3	230.484	0.979705	0.410819	2.38476	0.0170903	0.240343
PPP1R15A	3774.86	0.698429	0.292945	2.38416	0.017118	0.240343
PRTFDC1	355.405	0.669567	0.280829	2.38425	0.017114	0.240343
SENCR	49.1383	1.09321	0.458394	2.38486	0.0170855	0.240343
SNED1	3471.86	0.878697	0.368535	2.3843	0.0171118	0.240343
ABCB11	14.5739	1.88468	0.791341	2.38163	0.0172361	0.240637
FAM193B	4884.27	0.779843	0.327345	2.38233	0.0172035	0.240637
MAGI3	2358.82	-0.855832	0.359261	-2.3822	0.0172095	0.240637
PIK3CD-AS1	11.9951	1.39169	0.583977	2.38313	0.0171661	0.240637
PRKCQ	226.069	1.35322	0.568062	2.38217	0.0172108	0.240637
SMIM3	1816.43	0.938783	0.394174	2.38165	0.0172355	0.240637
TIFAB	214.147	1.43981	0.604442	2.38205	0.0172165	0.240637
USP20	2606.43	0.485895	0.203977	2.38211	0.0172136	0.240637
ACSM5	207.564	1.04555	0.43948	2.37907	0.0173564	0.24091
GOLGA8K	45.8408	1.19782	0.503315	2.37986	0.0173191	0.24091
INTS2	1813.18	-0.975485	0.409833	-2.3802	0.0173033	0.24091
KCNE3	512.632	0.735365	0.30915	2.37867	0.0173752	0.24091
MT3	1.88302	1.53573	0.645329	2.37977	0.0173235	0.24091
MYH7	1.47568	2.42894	1.02062	2.37987	0.0173187	0.24091
PBX1	17016.4	-1.04103	0.43765	-2.37868	0.0173749	0.24091
SORBS3	4711.27	0.782305	0.328637	2.38045	0.0172915	0.24091
TPSG1	12.9293	1.36768	0.574987	2.37863	0.0173771	0.24091
ZNF283	460.146	-0.346368	0.145593	-2.37902	0.0173586	0.24091
CD99L2	2705.54	0.675891	0.284189	2.37832	0.0173919	0.240947
TLR8	181.219	1.14679	0.482263	2.37794	0.0174096	0.241023
EHBP1L1	6174.58	0.634525	0.266976	2.37671	0.0174676	0.241658
STK33	35.6339	1.11297	0.468451	2.37586	0.0175083	0.242052
LINC01564	1.11444	-1.74274	0.733615	-2.37556	0.0175225	0.242079
PPARA	1372.73	0.743605	0.313096	2.37501	0.0175487	0.242272
SLC4A1	9.37471	-1.20106	0.505939	-2.37392	0.0176005	0.242818
NOD1	1224.6	0.602516	0.253902	2.37303	0.0176429	0.243234
C17orf62	5624.63	0.557924	0.235209	2.37203	0.0176905	0.243721
HIF3A	287.739	1.67148	0.70498	2.37096	0.0177417	0.244038
LINC00649	352.186	1.19033	0.501994	2.37121	0.0177301	0.244038
PARP15	944.067	1.4839	0.62591	2.37078	0.0177505	0.244038
EYA1	45.5536	1.21868	0.514427	2.36901	0.0178357	0.24437
HMX2	1.63344	-2.24927	0.949466	-2.36898	0.0178371	0.24437
KCNS2	15.9068	1.0373	0.437773	2.36949	0.0178125	0.24437
MAN2B1	7722.11	0.761951	0.321557	2.36957	0.0178089	0.24437
TRAF1	2549.68	0.953427	0.402503	2.36874	0.0178486	0.24437
VAC14	2880.34	0.545065	0.230061	2.36922	0.0178255	0.24437
POP4	2046.89	-0.449626	0.189894	-2.36777	0.0178958	0.244678
TNIP1	6435.61	0.480658	0.202979	2.36801	0.0178839	0.244678
HOXD4	177.832	0.972714	0.410929	2.36711	0.0179276	0.244776
TUBB3	2456.37	-1.35602	0.572809	-2.36732	0.0179177	0.244776
FLNC	1369.74	1.14207	0.482647	2.36626	0.0179686	0.24483
SSTR3	44.232	1.70199	0.719198	2.36652	0.0179563	0.24483
ZNF683	138.143	1.36234	0.575635	2.36668	0.0179484	0.24483
NOTCH4	3938.95	0.984642	0.416188	2.36586	0.0179883	0.24493
ADGRF5	4066.5	0.881951	0.373006	2.36444	0.0180573	0.245701
FAM196A	58.0603	1.26484	0.535057	2.36394	0.0180819	0.245866
CELF2	2085.9	1.01709	0.430321	2.36355	0.0181006	0.245952
FAM89A	559.191	1.06823	0.452078	2.36294	0.0181304	0.246189
PHF21B	43.533	1.52802	0.647061	2.36147	0.0182026	0.24683
PRKCB	1009.12	1.45623	0.616608	2.36168	0.0181921	0.24683
PNMA5	6.15243	1.37677	0.583171	2.36084	0.0182337	0.247083
BPIFA2	1.66097	-2.5265	1.07062	-2.35986	0.018282	0.247539
CNIH4	3131.51	-0.484854	0.205477	-2.35965	0.0182923	0.247539
HCG22	11.5729	1.29186	0.54769	2.35874	0.018337	0.247974
IGLV3-21	517.039	1.70243	0.722016	2.35788	0.0183794	0.248379
STAT5B	5713.82	0.634293	0.269075	2.35731	0.018408	0.248578
TAT	405.004	-1.62689	0.690212	-2.35708	0.0184193	0.248578
HCRTR1	5.7275	1.31963	0.559924	2.3568	0.0184334	0.2486
ANTXR2	2713.82	0.820212	0.348069	2.35646	0.0184498	0.248652
AP1S3	201.899	-0.857784	0.364228	-2.35507	0.0185192	0.248987
CD48	1535.83	1.23303	0.523515	2.3553	0.0185077	0.248987
DPYSL5	8.38023	1.69197	0.718471	2.35496	0.0185249	0.248987
TNFRSF11A	519.846	0.651704	0.276704	2.35524	0.0185109	0.248987
C22orf34	106.841	0.975801	0.414471	2.35433	0.0185561	0.249069
CXCL13	1296.26	1.58851	0.674662	2.35453	0.0185462	0.249069
BGLAP	99.7145	1.17476	0.499138	2.35359	0.0185932	0.24923
HS3ST5	3.81405	1.3481	0.572727	2.35382	0.0185815	0.24923
TOMM20	15129.5	-0.581266	0.247094	-2.35241	0.0186524	0.249854
CREB3L4	7732.11	-1.00791	0.428943	-2.34974	0.0187864	0.251479
TDRD3	1501.68	0.372719	0.158639	2.34948	0.0187994	0.251484
GPR34	481.664	1.0039	0.427438	2.34865	0.0188416	0.251554
SLC15A3	3050.57	1.02218	0.435223	2.34863	0.0188427	0.251554
TRAF3IP1	1526.65	-0.396809	0.168932	-2.34893	0.0188274	0.251554
ETS1	7890.36	0.79354	0.338	2.34775	0.0188873	0.251979
TFEB	1062.85	0.725581	0.309089	2.34748	0.0189009	0.251991
FCRLA	125.381	1.50585	0.641646	2.34686	0.0189326	0.252074
TFR2	91.9834	0.988153	0.421052	2.34687	0.0189319	0.252074
OSGIN1	416.554	1.03549	0.441556	2.34509	0.0190227	0.253104
HYAL4	5.00254	1.51778	0.647379	2.34449	0.0190529	0.253245
KIAA1161	2125.06	-0.771411	0.329065	-2.34425	0.0190654	0.253245
VAC14-AS1	27.7873	0.759092	0.323827	2.34413	0.0190716	0.253245
ACBD4	819.522	0.721285	0.307787	2.34346	0.019106	0.253363
PPP3CC	822.596	0.611719	0.261014	2.34363	0.0190973	0.253363
PGA3	10.0397	1.76675	0.754326	2.34215	0.0191729	0.254079
COPB1	8978.63	-0.399214	0.170472	-2.34181	0.0191903	0.25414
ABTB2	442.022	-0.731872	0.312771	-2.33996	0.0192858	0.254479
GSTM5	269.131	1.08672	0.464455	2.33978	0.0192953	0.254479
LINC00982	74.2089	1.15299	0.49268	2.34025	0.0192708	0.254479
PTPRG-AS1	116.255	-0.893644	0.381909	-2.33994	0.0192867	0.254479
SLC25A45	1287.88	0.697195	0.298001	2.33957	0.0193057	0.254479
SLC2A5	961.988	1.33049	0.568478	2.34044	0.0192613	0.254479
SP140	542.455	1.22152	0.521963	2.34024	0.0192716	0.254479
CASS4	125.052	0.843111	0.360477	2.33887	0.0193419	0.254508
DBH	27.4196	1.11936	0.478508	2.33928	0.0193212	0.254508
TOM1L1	2933.73	-1.22644	0.524393	-2.33879	0.0193464	0.254508
CRYBB1	44.8987	1.00327	0.429102	2.33807	0.0193835	0.2546
NEURL2	64.5949	0.7343	0.314084	2.33791	0.019392	0.2546
PRB3	7.97069	-2.06897	0.884838	-2.33824	0.0193746	0.2546
TMPRSS15	1.68569	-2.54649	1.08937	-2.33758	0.019409	0.254655
IKBKE	1135.25	0.632768	0.270737	2.3372	0.0194288	0.254745
AGER	709.974	0.980883	0.42001	2.33538	0.0195236	0.255745
LRRC24	78.9652	-1.38126	0.591484	-2.33524	0.0195308	0.255745
APOBEC3H	76.693	1.1943	0.511566	2.33459	0.019565	0.255855
MAST4	3457.43	0.900664	0.385772	2.33471	0.0195588	0.255855
SESN3	5.83278	1.16399	0.498769	2.33372	0.0196102	0.256277
SMOC1	196.624	-1.08876	0.466604	-2.33337	0.0196286	0.256348
APOL5	5.34134	1.67233	0.717058	2.33222	0.0196892	0.256971
IL1R2	56.4237	1.11653	0.478842	2.33174	0.0197144	0.25713
APOC4-APOC2	382.046	1.57465	0.675718	2.33033	0.0197887	0.25776
MAFF	1320.43	0.774969	0.332526	2.33055	0.0197771	0.25776
DPF1	41.6415	-1.01226	0.434453	-2.32996	0.0198084	0.257847
DLGAP4-AS1	32.5975	0.662849	0.284569	2.32931	0.0198427	0.258124
ZGPAT	1855.22	0.501654	0.215435	2.32857	0.0198821	0.258467
TBKBP1	1179.05	0.715399	0.307333	2.32777	0.0199245	0.258848
ATXN7L3	4487.92	0.360067	0.154705	2.32744	0.0199416	0.258902
C19orf60	1937.03	0.617601	0.265422	2.32687	0.0199724	0.259082
HS6ST2	139.162	-1.1634	0.500127	-2.3262	0.0200078	0.259082
LIPA	7826.79	0.837924	0.36018	2.32641	0.0199969	0.259082
TRG-AS1	199.046	1.22552	0.526764	2.32651	0.0199912	0.259082
ABHD14A	627.299	0.529942	0.228212	2.32215	0.020225	0.261318
ADGRG5	226.299	1.31743	0.567369	2.322	0.0202332	0.261318
KLHL34	7.6982	1.6185	0.697004	2.32209	0.0202282	0.261318
RNASEH2C	2202.55	0.460118	0.198101	2.32265	0.0201982	0.261318
ADGRA2	3844.27	0.895724	0.385834	2.32153	0.0202584	0.261434
DMXL2	2473.2	0.703949	0.303251	2.32134	0.0202686	0.261434
ARRDC5	34.1773	1.12198	0.483633	2.3199	0.0203464	0.261995
CARD8-AS1	256.714	0.687364	0.296243	2.32027	0.0203263	0.261995
DLC1	2810.68	0.806018	0.347451	2.3198	0.0203517	0.261995
RPL19	199200	-1.27744	0.550778	-2.31934	0.0203768	0.262148
PRKCG	9.86388	1.35427	0.584011	2.31892	0.0203996	0.262271
IL3RA	740.41	0.923358	0.398305	2.31822	0.0204376	0.26229
PSAPL1	2.35921	4.05727	1.75022	2.31816	0.0204408	0.26229
SHE	984.654	0.946476	0.408286	2.31817	0.0204402	0.26229
CASR	0.876879	2.02431	0.873922	2.31635	0.0205391	0.263006
CXorf36	2791.43	0.977992	0.422134	2.31678	0.0205157	0.263006
IL2RG	2630.82	1.26117	0.544508	2.31616	0.0205496	0.263006
MTRNR2L8	39.2735	0.954312	0.411987	2.31637	0.0205383	0.263006
LRRK1	2024.66	0.644717	0.278387	2.3159	0.0205637	0.263016
HDC	293.013	1.45565	0.628635	2.31557	0.020582	0.263081
BIN2	575.751	1.35896	0.587073	2.31481	0.0206233	0.263438
C1QTNF1-AS1	3.7058	1.53632	0.663981	2.3138	0.0206785	0.263634
GPX1	11449.5	0.852881	0.368535	2.31425	0.0206541	0.263634
SPRTN	829.719	-0.420125	0.181566	-2.3139	0.0206732	0.263634
MASP1	49.4463	1.51566	0.655122	2.31356	0.020692	0.263636
BRPF1	1562.3	0.334706	0.144747	2.31235	0.0207582	0.264126
HEIH	1484.15	0.434131	0.187739	2.31242	0.0207548	0.264126
PDXDC1	13925.4	-0.490502	0.212165	-2.31189	0.0207837	0.264126
TMEM255B	750.665	1.04796	0.453261	2.31205	0.020775	0.264126
STAMBPL1	432.055	0.848312	0.367129	2.31067	0.0208513	0.264741
TNFAIP2	10978.5	1.00352	0.434324	2.31053	0.0208588	0.264741
CTDNEP1	5516.45	0.356749	0.154447	2.30985	0.0208966	0.265051
RAB4A	2364.86	-0.386072	0.167258	-2.30824	0.0209858	0.266013
ADAMTS14	1538.64	1.12617	0.488252	2.30653	0.0210808	0.266026
CRYL1	1033.85	0.501877	0.217519	2.30728	0.0210394	0.266026
DHRS13	522.435	-0.97663	0.423368	-2.30681	0.0210654	0.266026
EMX2OS	276.109	1.01471	0.439907	2.30664	0.0210749	0.266026
FAM222A	427.112	-1.17928	0.511037	-2.30762	0.0210201	0.266026
ITPRIPL1	191.186	1.01154	0.438364	2.30754	0.0210247	0.266026
SLC17A7	73.5726	1.1864	0.514291	2.30686	0.0210626	0.266026
SLC27A1	2615.49	0.618806	0.26849	2.30476	0.0211798	0.267105
FEM1A	424.94	1.01373	0.440226	2.30276	0.0212925	0.268356
IPO9	6791.07	-0.33495	0.145529	-2.30161	0.0213573	0.269002
LGALS2	231.071	1.47728	0.64202	2.30098	0.0213926	0.269275
TUBA8	153.008	0.579544	0.2519	2.30069	0.021409	0.26931
TEX2	5234.5	-0.620183	0.269663	-2.29985	0.0214569	0.269742
FDCSP	327.341	1.93466	0.841351	2.29947	0.0214783	0.26984
BMP6	341.034	1.18249	0.514355	2.29898	0.0215059	0.269844
CEBPD	2765.98	0.987135	0.429356	2.29911	0.0214989	0.269844
ACY3	45.8238	-1.46738	0.639743	-2.29369	0.021808	0.271403
ADGRG3	68.1398	1.36395	0.594604	2.29388	0.0217973	0.271403
APOBEC3D	440.424	1.04471	0.455115	2.29548	0.0217056	0.271403
EPAS1	15343.1	0.953032	0.415277	2.29493	0.0217371	0.271403
EVI2B	1686.88	1.06533	0.464227	2.29485	0.021742	0.271403
KCNJ1	24.8897	1.32542	0.577345	2.29572	0.0216918	0.271403
LONP2	9240.95	-0.524808	0.22876	-2.29414	0.0217827	0.271403
MEX3D	2051.75	-0.905222	0.394266	-2.29597	0.0216778	0.271403
PLAGL1	1961.18	0.944014	0.411322	2.29507	0.0217289	0.271403
PPM1N	78.2012	0.901965	0.392943	2.29541	0.0217096	0.271403
SLC5A4	44.2853	1.04965	0.457386	2.2949	0.0217391	0.271403
SMIM6	21.9757	-1.40885	0.614061	-2.29432	0.021772	0.271403
TMEM235	1.16022	2.72535	1.18815	2.29378	0.021803	0.271403
SDC3	7658	0.627555	0.273673	2.29308	0.0218433	0.271671
SLC1A3	1729.79	0.831583	0.36272	2.29263	0.0218693	0.271824
ITGA2B	72.7647	0.737384	0.321732	2.29192	0.0219103	0.272163
SLC12A2	5118.23	-1.05365	0.459931	-2.29088	0.0219703	0.272588
TCEA2	1630.94	0.482671	0.210695	2.29085	0.0219721	0.272588
ALDH1A2	309.252	1.21149	0.529013	2.29009	0.022016	0.272929
EXOG	483.238	0.515867	0.225297	2.28972	0.0220376	0.272929
PLEKHG2	3239.6	0.59961	0.261877	2.28966	0.0220408	0.272929
TMEM62	2753.98	-0.632314	0.276252	-2.2889	0.0220849	0.273304
B4GALT7	1631.64	0.418677	0.182944	2.28855	0.0221053	0.273386
ZBTB9	1117.98	-0.478799	0.209296	-2.28767	0.0221569	0.273683
ZNF606	1420.51	-0.544539	0.238016	-2.28782	0.0221477	0.273683
AASS	615.114	0.831531	0.363788	2.28576	0.0222685	0.274548
C17orf58	2035.37	-0.970185	0.424437	-2.28581	0.0222652	0.274548
CYP4F3	11.6609	-0.881642	0.385679	-2.28595	0.0222572	0.274548
LINC01260	12.8576	1.20347	0.526643	2.28517	0.0223026	0.274746
PLIN1	3589.65	1.55504	0.680539	2.28501	0.0223123	0.274746
GNLY	554.656	1.26012	0.551923	2.28314	0.0224222	0.275927
VASH1	3957.48	0.649557	0.284569	2.2826	0.022454	0.276148
CWC25	4167.92	-0.888399	0.38943	-2.28128	0.0225318	0.276419
IGSF1	135.018	1.53435	0.672504	2.28155	0.0225161	0.276419
TLR6	442.095	0.723472	0.317114	2.28143	0.0225231	0.276419
WNT9B	9.29901	1.19367	0.523182	2.28156	0.0225152	0.276419
CCL17	55.5102	1.21488	0.532665	2.28075	0.0225632	0.276462
PHF20	4044	-0.432464	0.18961	-2.28081	0.0225597	0.276462
MAPK12	857.163	0.886337	0.389049	2.27822	0.0227137	0.278134
CHST7	249.489	0.842237	0.369898	2.27694	0.0227895	0.278433
GABARAPL1	3580.53	0.492861	0.216433	2.2772	0.0227741	0.278433
H3F3B	55290.8	-0.825526	0.362642	-2.27642	0.0228207	0.278433
IGHV1-2	301.104	1.75743	0.772109	2.27614	0.0228376	0.278433
NRXN1	36.6011	-1.46175	0.642075	-2.2766	0.0228098	0.278433
PPP2R5B	1334.77	0.391244	0.171911	2.27585	0.0228549	0.278433
RGL4	93.9301	1.08136	0.475179	2.27569	0.0228645	0.278433
SV2A	256.667	0.867583	0.380999	2.27713	0.0227787	0.278433
TMPRSS3	1518.74	-1.60935	0.707085	-2.27603	0.0228442	0.278433
MSR1	2892.17	0.876682	0.38539	2.27479	0.0229184	0.278876
TGFB2	522.944	-0.861699	0.378833	-2.27461	0.022929	0.278876
FAM49A	950.818	0.800055	0.351925	2.27337	0.0230041	0.279617
ADAP2	1435	0.770793	0.339192	2.27244	0.0230601	0.279873
FMO3	247.621	0.987094	0.434353	2.27256	0.0230526	0.279873
RPL23	98712.1	-1.08992	0.479651	-2.27231	0.0230675	0.279873
PSPH	868.558	-0.753311	0.331595	-2.27178	0.0230998	0.279923
ZNF335	2404.28	0.419268	0.184541	2.27195	0.0230894	0.279923
CTXN1	1336.35	-1.54791	0.681866	-2.2701	0.0232013	0.28097
FOSL2	7920.99	0.523628	0.230685	2.26989	0.0232146	0.28097
DKK1	164.972	-1.44152	0.635409	-2.26864	0.0232899	0.28171
ATP6V0D2	151.996	1.21777	0.536848	2.26838	0.0233062	0.281735
TAPBPL	1492.3	0.568558	0.25069	2.26797	0.0233308	0.281861
ARMC5	1012.21	0.541475	0.238981	2.26577	0.0234656	0.283066
FAM212A	159.28	0.800167	0.353118	2.266	0.0234512	0.283066
KLHL38	52.5148	-1.16259	0.513241	-2.26519	0.0235008	0.283066
LINC01220	3.97816	1.02715	0.453408	2.2654	0.0234881	0.283066
MAGEA1	14.684	4.84933	2.14082	2.26517	0.023502	0.283066
EYA4	44.6672	1.05095	0.464167	2.26417	0.0235636	0.283636
HLA-DRB1	24149.3	1.02021	0.450684	2.2637	0.0235924	0.283811
NAALADL1	265.579	0.876159	0.387119	2.26328	0.0236186	0.283953
NRP1	7943.96	0.696045	0.307631	2.26259	0.0236608	0.284288
FAM66B	34.2642	0.880422	0.389172	2.26229	0.0236793	0.284339
AJUBA	1144.74	-0.467102	0.206616	-2.26072	0.0237763	0.284469
CCDC138	290.849	-0.525887	0.232612	-2.26079	0.0237724	0.284469
ERBB4	577.044	-1.9727	0.872396	-2.26124	0.0237444	0.284469
LPIN1	3610.92	0.757557	0.334993	2.26141	0.0237338	0.284469
MAFB	5418.8	0.80632	0.356576	2.26129	0.0237414	0.284469
SCML4	232.707	1.53671	0.679615	2.26115	0.0237499	0.284469
EMP3	2447.59	0.860381	0.380639	2.26036	0.0237988	0.284566
PGS1	2047.11	0.521571	0.230796	2.25988	0.0238287	0.284753
MICB	802.492	0.903443	0.400065	2.25824	0.0239307	0.285799
DUSP22	2482.5	0.430592	0.190717	2.25776	0.0239608	0.285986
IL21-AS1	5.20551	1.72061	0.762317	2.25708	0.024003	0.286145
TUBB2B	332.404	0.966928	0.428372	2.25721	0.0239948	0.286145
TLR1	606.967	0.835809	0.370395	2.25654	0.0240371	0.286379
ATP6V1B2	5661.9	0.570975	0.253097	2.25595	0.0240735	0.286641
HERC1	5307.72	0.487142	0.215981	2.25548	0.0241032	0.286823
HLA-DQA1	9377.95	1.13867	0.504943	2.25505	0.02413	0.286969
MLX	3665.2	0.32612	0.144637	2.25474	0.0241494	0.287028
EIF4G2	47108.1	-0.364474	0.161776	-2.25295	0.0242622	0.288195
B3GNTL1	538.821	0.666728	0.296034	2.2522	0.0243096	0.288585
ADPGK	5400.59	0.476857	0.21179	2.25156	0.02435	0.288706
ARIH2OS	102.236	0.399109	0.177314	2.25086	0.0243947	0.288706
CACTIN-AS1	30.5238	0.642947	0.285541	2.25168	0.0243425	0.288706
LGI2	486.79	1.01376	0.450511	2.25023	0.0244341	0.288706
POU2AF1	692.513	1.52448	0.677601	2.24982	0.0244601	0.288706
PRMT6	970.41	-0.392523	0.174438	-2.25022	0.0244352	0.288706
SAMD4A	1509.52	0.6604	0.293517	2.24996	0.0244516	0.288706
SPTBN4	251.195	1.02513	0.455626	2.24994	0.024453	0.288706
TJAP1	2313.8	0.430927	0.191415	2.25128	0.0243681	0.288706
TTC28	1726.18	0.665487	0.295806	2.24974	0.0244653	0.288706
CYB561	15644.1	-0.8688	0.386226	-2.24946	0.0244832	0.288744
CD55	4935.69	-0.702754	0.312478	-2.24897	0.0245145	0.28877
RIOK2	1478.65	-0.291683	0.129695	-2.24899	0.0245131	0.28877
TOR4A	604.62	0.955689	0.425021	2.24857	0.0245398	0.288896
BEND5	168.177	0.595385	0.264839	2.2481	0.0245698	0.288907
NECAP2	3787.04	0.448313	0.199411	2.24818	0.0245644	0.288907
IL32	4235.08	0.911238	0.40551	2.24714	0.0246309	0.289453
SLC22A31	18.6361	1.3209	0.587987	2.24647	0.0246736	0.289783
AGPAT4-IT1	46.462	0.897487	0.399562	2.24617	0.0246928	0.289837
CNTNAP2	1597.2	-1.72979	0.770557	-2.24486	0.0247771	0.290655
GPR20	14.3125	1.20918	0.538698	2.24462	0.0247923	0.290661
FOXS1	227.907	0.70575	0.314452	2.24438	0.0248082	0.290675
C11orf88	8.39114	-0.702265	0.313026	-2.24347	0.0248664	0.290842
FAM84A	608.974	-0.929764	0.414359	-2.24386	0.0248412	0.290842
MIEF2	1009.72	-0.586523	0.261435	-2.24347	0.0248662	0.290842
ADPRH	1028.82	0.574463	0.256108	2.24305	0.0248933	0.290985
C1orf158	2.48229	-1.75692	0.784303	-2.2401	0.0250846	0.291502
CCL23	32.1795	1.40967	0.629207	2.24039	0.0250657	0.291502
CCL5	3218.37	1.23609	0.55161	2.24087	0.0250344	0.291502
CEACAM16	1.35761	1.92077	0.856877	2.24159	0.024988	0.291502
CELF4	54.9205	-0.888424	0.396546	-2.24041	0.0250644	0.291502
CSF2	3.29833	1.58548	0.707482	2.24102	0.025025	0.291502
LINC01600	5.83805	1.32928	0.593383	2.24018	0.0250794	0.291502
MRGPRF	548.943	1.00409	0.448191	2.24032	0.0250704	0.291502
RAB37	437.106	1.05457	0.470654	2.24065	0.0250487	0.291502
TM6SF1	253.746	0.793351	0.35412	2.24034	0.0250686	0.291502
CD69	455.067	1.36412	0.609075	2.23965	0.0251134	0.291666
MEOX2-AS1	22.773	1.48531	0.66341	2.2389	0.0251623	0.292062
AGPAT4	1194.95	0.720492	0.321929	2.23804	0.0252183	0.292465
EPHB4	7027.33	-0.517782	0.231391	-2.23769	0.0252412	0.292465
PPIL1	1732.09	-0.486393	0.217343	-2.2379	0.0252276	0.292465
CSK	4273.38	0.67574	0.302108	2.23675	0.0253024	0.292744
LILRA4	140.927	1.32718	0.593381	2.23664	0.0253097	0.292744
LYN	2239.22	0.733294	0.327833	2.23679	0.0252998	0.292744
TMEM87B	4080.07	-0.46992	0.210143	-2.23619	0.0253394	0.292918
CYP27A1	3291.26	0.838771	0.375282	2.23504	0.0254148	0.293618
CNR1	270.974	1.40534	0.629197	2.23355	0.025513	0.293971
IPO4	2909.02	-0.554074	0.248045	-2.23376	0.0254987	0.293971
MYH2	4.64857	1.39856	0.626145	2.2336	0.0255093	0.293971
NUCKS1	22645	-0.486345	0.217778	-2.23322	0.0255343	0.293971
STARD9	1862.13	0.970687	0.434632	2.23335	0.0255255	0.293971
STMN4	5.29039	1.32979	0.595429	2.23333	0.0255271	0.293971
CENPU	986.823	-0.764648	0.342468	-2.23276	0.025565	0.294153
CCDC116	20.746	0.882686	0.395436	2.23218	0.0256028	0.294289
VIPR2	168.909	1.45441	0.651579	2.23213	0.0256065	0.294289
PITPNM2	1228.21	0.930535	0.417064	2.23115	0.0256709	0.294859
ALOX12	54.0352	0.90959	0.408206	2.22826	0.0258631	0.295015
APBB1IP	1373.28	0.960131	0.430695	2.22926	0.0257968	0.295015
ENO3	705.78	0.52563	0.235866	2.22852	0.0258461	0.295015
GLYATL2	2096.92	-1.76451	0.791599	-2.22904	0.0258111	0.295015
GUCA1A	15.5437	1.402	0.628925	2.2292	0.0258004	0.295015
HSPA5	35557.3	-0.429665	0.192793	-2.22863	0.0258385	0.295015
IL17C	3.83943	1.36952	0.614329	2.22929	0.0257947	0.295015
ITGA7	3918.92	1.3303	0.596931	2.22857	0.0258428	0.295015
KLC1	5071.57	0.317088	0.142291	2.22844	0.0258512	0.295015
PCOLCE	11640.6	1.06857	0.479071	2.2305	0.0257141	0.295015
SNX25	1344.68	-0.648194	0.290853	-2.2286	0.0258406	0.295015
TFF2	4.7657	1.89252	0.848737	2.22981	0.0257603	0.295015
CPM	1901.32	0.842155	0.378333	2.22597	0.0260165	0.295757
DBF4	922.096	-0.525757	0.236176	-2.22612	0.0260061	0.295757
MEF2C-AS1	21.5444	0.956291	0.429592	2.22604	0.0260114	0.295757
NRIP2	323.501	0.73138	0.32857	2.22595	0.0260177	0.295757
PRR14	3022.92	0.391698	0.175915	2.22663	0.0259723	0.295757
SLC12A6	1579.04	0.545592	0.245081	2.22617	0.026003	0.295757
RNASET2	4385.81	0.614748	0.276276	2.22512	0.0260731	0.296218
WSCD2	55.5588	1.1815	0.531925	2.22119	0.0263384	0.29906
LSM3	2615.3	-0.37684	0.169704	-2.22058	0.0263797	0.299186
TNK2	6091.16	0.553875	0.249418	2.22067	0.0263735	0.299186
FZD10-AS1	198.425	1.09808	0.494692	2.21973	0.0264373	0.299497
TMEM182	177.941	-0.46735	0.210524	-2.21993	0.0264233	0.299497
PM20D1	23.4952	1.19377	0.538002	2.21889	0.0264943	0.299971
SYT1	285.203	-1.05408	0.475276	-2.21783	0.0265666	0.300618
CD109	2002.47	0.69037	0.311461	2.21655	0.0266538	0.301433
CHFR	2454.4	0.405086	0.182886	2.21496	0.0267627	0.302492
METTL2A	1698.72	-0.751042	0.339125	-2.21464	0.0267845	0.302566
GIMAP6	2258.76	0.956684	0.432364	2.21268	0.0269197	0.303807
MRAS	3194.27	0.840504	0.379871	2.2126	0.026925	0.303807
BPI	22.8984	1.15507	0.522215	2.21186	0.0269765	0.303996
CLEC2L	11.6016	1.23069	0.556734	2.21056	0.0270663	0.303996
CYP46A1	116.953	0.87746	0.397013	2.21016	0.0270944	0.303996
DDX11	2949.32	0.572716	0.25922	2.20938	0.027148	0.303996
DPP7	5920.3	0.691878	0.313066	2.21	0.0271048	0.303996
GHRH	3.94028	-2.46958	1.11759	-2.20975	0.0271229	0.303996
LINC00539	31.8134	0.547713	0.247843	2.20992	0.0271111	0.303996
MYCBPAP	88.5016	1.09891	0.497314	2.2097	0.0271262	0.303996
NAGPA	1051.39	0.561051	0.253855	2.21012	0.0270966	0.303996
NDUFA4	7740.61	-0.310752	0.140478	-2.2121	0.0269599	0.303996
PHF19	1510.44	0.543301	0.24592	2.20926	0.0271565	0.303996
PLAC9	570.715	1.14683	0.518811	2.2105	0.0270706	0.303996
PTGER1	13.1214	1.74508	0.789545	2.21023	0.0270892	0.303996
XCL2	65.2296	1.32642	0.600249	2.20978	0.0271206	0.303996
TMEM191B	36.4994	1.29041	0.584307	2.20844	0.0272138	0.304466
COLGALT1	9229.03	0.502773	0.227752	2.20754	0.0272761	0.304962
DNAH17-AS1	3.95651	1.56483	0.708917	2.20736	0.0272889	0.304962
EIF4E	3151.14	-0.46236	0.209506	-2.2069	0.0273211	0.305149
ACHE	123.917	1.11404	0.505467	2.20399	0.0275253	0.30575
ATP8B1	2976.54	-0.676255	0.306847	-2.20388	0.0275325	0.30575
C8orf88	71.6828	0.83974	0.381118	2.20336	0.0275693	0.30575
CRISP3	208.599	-1.66398	0.755243	-2.20324	0.0275781	0.30575
CSTF3	2257.29	-0.381995	0.173349	-2.20362	0.0275514	0.30575
FADS3	2725.28	0.782778	0.355259	2.2034	0.0275664	0.30575
FAM220A	1243.66	-0.422021	0.19158	-2.20284	0.0276059	0.30575
FBXO28	3083.89	-0.524964	0.238093	-2.20487	0.0274633	0.30575
GAREM2	426.014	0.588106	0.266829	2.20406	0.0275202	0.30575
IL21R	569.32	1.19388	0.541708	2.20391	0.0275306	0.30575
LAMA4	10333.2	0.698338	0.317017	2.20284	0.0276062	0.30575
MEG9	165.405	1.36103	0.617295	2.20483	0.0274661	0.30575
SLAMF6	587.631	1.34989	0.612159	2.20512	0.0274455	0.30575
TAGAP	579.903	1.02337	0.463978	2.20565	0.0274084	0.30575
VAT1	11542.5	0.488141	0.221502	2.20378	0.0275398	0.30575
C3orf18	572.068	0.602387	0.273524	2.20232	0.0276428	0.305814
GZMA	563.939	1.32421	0.601276	2.20233	0.0276422	0.305814
MATN1	10.0107	0.800614	0.363583	2.20201	0.0276644	0.305882
CD34	8572.52	0.905833	0.411422	2.20171	0.0276857	0.305947
A4GALT	1083.88	0.85711	0.389506	2.20051	0.0277711	0.306719
AQP7	933.281	1.51541	0.688795	2.20009	0.0278008	0.306768
SAMD13	82.9804	-0.855822	0.389008	-2.20001	0.0278064	0.306768
IL20RA	542.534	-1.0524	0.47853	-2.19924	0.0278608	0.307197
AOC3	3966.87	1.14665	0.521703	2.19789	0.0279566	0.308082
ARHGEF40	3486.93	0.613688	0.279352	2.19682	0.0280331	0.30824
EPHX3	54.4516	0.949686	0.432205	2.1973	0.0279989	0.30824
STXBP1	1528.34	0.699008	0.318154	2.19707	0.0280152	0.30824
XPNPEP3	1827.06	-0.428048	0.19483	-2.19703	0.0280182	0.30824
TGFBR3	3244.34	1.29902	0.591428	2.19641	0.0280624	0.308391
LPCAT4	1612.12	0.683902	0.311406	2.19617	0.0280794	0.308407
ADCYAP1R1	300.345	1.22763	0.55911	2.19568	0.028115	0.308417
FAM57A	755.876	0.550229	0.250615	2.19551	0.028127	0.308417
KIR3DL2	9.00114	1.65306	0.752842	2.19575	0.0281096	0.308417
C1orf162	1357.79	0.880644	0.401169	2.19519	0.0281498	0.308496
KIR2DL1	4.77767	1.75568	0.799921	2.19481	0.0281771	0.308625
GPR157	1263.79	-0.475833	0.216831	-2.19449	0.0282001	0.308706
PIK3R2	5002.19	-0.730298	0.332925	-2.19358	0.0282655	0.309251
RTEL1-TNFRSF6B	1096.81	0.763354	0.348063	2.19315	0.0282968	0.309424
KMT2E-AS1	109.5	0.731752	0.333767	2.19241	0.0283503	0.309837
EDA	186.234	0.686811	0.313381	2.19162	0.0284072	0.310117
MTFR1	2156.64	-0.736821	0.336184	-2.19172	0.0283997	0.310117
PIK3IP1	2979.33	0.679931	0.310369	2.19072	0.0284723	0.310656
CD5	637.232	1.25722	0.57404	2.19013	0.0285148	0.310867
IL1RAPL2	38.3673	-1.58154	0.722232	-2.1898	0.0285386	0.310867
SOWAHA	208.873	-1.50664	0.687994	-2.18991	0.028531	0.310867
KDM5B	8597.36	-0.514745	0.235091	-2.18956	0.0285564	0.310875
RGS2	1402.83	0.89254	0.407672	2.18936	0.0285707	0.310875
TBC1D2B	5027.82	0.594531	0.271617	2.18886	0.0286072	0.311102
IL2RA	265.899	1.13844	0.520263	2.1882	0.0286549	0.311449
ADH1A	10.0777	1.72041	0.786418	2.18765	0.0286949	0.311713
CDH2	331.422	-1.07875	0.493296	-2.18682	0.0287559	0.311868
GDPD5	2292.79	0.726135	0.332117	2.18638	0.0287879	0.311868
PPP1R3C	1462.95	-1.02845	0.47036	-2.18651	0.0287782	0.311868
PRB2	1.6818	2.01121	0.919725	2.18675	0.0287606	0.311868
ZCCHC11	2245.3	0.431087	0.197127	2.18685	0.0287536	0.311868
PCOLCE2	406.931	1.28448	0.587595	2.18599	0.0288163	0.312006
CLCN1	18.7495	1.03732	0.474659	2.1854	0.0288594	0.312238
FCAR	8.54762	1.35183	0.618671	2.18505	0.028885	0.312238
IARS	7938.68	-0.406032	0.185822	-2.18506	0.0288843	0.312238
ALDH3B1	1124.23	0.773928	0.354279	2.18452	0.0289242	0.312492
PDE4A	1266.47	0.705381	0.322996	2.18387	0.0289719	0.312836
ADGRG2	101.95	0.999243	0.457646	2.18344	0.0290034	0.313007
EPGN	31.4754	-1.8061	0.827421	-2.18281	0.02905	0.313338
FGF11	521.391	0.875909	0.401482	2.18169	0.0291323	0.314055
LGMN	10425.5	0.75236	0.344953	2.18105	0.0291797	0.314395
AMPD3	1080.09	0.65798	0.301781	2.18032	0.0292336	0.314475
CLDND2	37.3851	0.987513	0.453036	2.17977	0.0292746	0.314475
DLG2	146.472	0.703642	0.322688	2.18056	0.0292156	0.314475
PCMT1	3522.86	-0.456101	0.209253	-2.17967	0.0292822	0.314475
RBAK	2110.49	-0.425915	0.195401	-2.1797	0.0292794	0.314475
UBXN2B	2447.92	-0.639882	0.293568	-2.17967	0.029282	0.314475
GRPEL2-AS1	8.01307	0.959984	0.440515	2.17923	0.0293145	0.31448
PIGM	1753.57	-0.567362	0.260334	-2.17936	0.0293047	0.31448
KLF9	2889.49	0.755024	0.346531	2.17881	0.0293458	0.314646
GUCY2EP	2.35932	2.15544	0.989535	2.17824	0.0293882	0.314931
ANGPTL2	5644.61	0.863479	0.396647	2.17695	0.0294846	0.315764
MAGEA11	2.83914	-1.48251	0.681166	-2.17644	0.0295226	0.315764
SLC30A2	86.1019	-1.41825	0.651668	-2.17634	0.0295297	0.315764
TNRC6C-AS1	1545.78	0.923437	0.424298	2.17639	0.0295264	0.315764
FAM120AOS	3171.91	-0.398247	0.183022	-2.17595	0.029559	0.315775
RELB	1230.9	0.756525	0.347683	2.1759	0.0295626	0.315775
PNPLA6	3120.36	0.565985	0.260173	2.17542	0.0295988	0.315992
RABIF	1412.62	-0.443748	0.204087	-2.17431	0.0296817	0.316706
CDHR1	75.257	1.33385	0.613619	2.17374	0.0297249	0.316826
CDRT15	11.0365	0.828913	0.3813	2.17391	0.0297116	0.316826
HDAC2	5847.71	-0.481533	0.221599	-2.17299	0.0297808	0.316911
RNASE3	3.5801	1.4107	0.649183	2.17303	0.0297778	0.316911
TNFRSF25	1792.26	1.0011	0.460659	2.1732	0.0297655	0.316911
MDS2	9.92502	1.5219	0.700484	2.17263	0.0298079	0.317029
CXADR	2110.68	-1.44234	0.663991	-2.17223	0.0298386	0.317185
TKTL1	12.4183	1.41754	0.652689	2.17184	0.0298675	0.317322
HDAC11-AS1	2.2981	1.74064	0.801702	2.17118	0.0299175	0.317683
ARID5A	2637.98	0.761703	0.35089	2.17078	0.029948	0.317836
TTC19	3745.54	-0.525984	0.242387	-2.17002	0.0300054	0.318275
EXOC3L1	282.548	0.748982	0.345222	2.16957	0.0300395	0.318467
CFB	17351.3	-1.1799	0.544187	-2.16819	0.0301443	0.31925
UTP15	1174.33	-0.337208	0.155526	-2.16817	0.0301456	0.31925
CLEC12B	16.3919	1.32456	0.610973	2.16796	0.030162	0.319254
DGKG	77.666	0.800553	0.36955	2.16629	0.0302888	0.320103
PRSS53	369.677	0.862395	0.398052	2.16654	0.0302701	0.320103
TDRG1	3.60462	-2.17273	1.00298	-2.16627	0.0302907	0.320103
RUNX3	1343.64	0.974948	0.450133	2.16591	0.0303179	0.32022
ATP8B4	378.588	0.760265	0.351273	2.16431	0.0304402	0.32087
ELL	1508.57	0.492006	0.227332	2.16426	0.0304442	0.32087
GPT2	3341.06	-0.982078	0.453756	-2.16433	0.0304389	0.32087
SKA2	2801.29	-0.906939	0.419026	-2.1644	0.0304337	0.32087
AIRE	13.5925	1.3973	0.645732	2.1639	0.0304723	0.320996
C10orf128	923.372	0.982712	0.454186	2.16368	0.030489	0.321001
AK7	69.1372	-0.841621	0.389094	-2.16302	0.0305393	0.321305
ARRDC4	2062.03	0.576359	0.266519	2.16254	0.0305763	0.321305
IKZF3	1891.13	1.18134	0.546283	2.1625	0.0305798	0.321305
NCAM2	503.593	-1.09527	0.506494	-2.16246	0.0305827	0.321305
CHL1-AS2	4.46955	1.52047	0.70343	2.16151	0.0306563	0.321833
PLA2G5	79.4769	0.76801	0.355332	2.16139	0.0306654	0.321833
MEOX1	1008.37	1.35596	0.627777	2.15993	0.030778	0.322843
EGR1	5455.34	1.00138	0.463765	2.15925	0.0308308	0.323142
GAPLINC	49.9169	0.736058	0.340903	2.15914	0.0308391	0.323142
ADAMTS7	994.578	0.824973	0.382642	2.15599	0.0310845	0.324215
ATP6V1F	4606.89	0.46748	0.21704	2.15388	0.0312492	0.324215
CLC	1.8836	2.10234	0.975233	2.15573	0.0311046	0.324215
COIL	2136.15	-0.607172	0.281901	-2.15385	0.0312522	0.324215
CTSZ	24264.8	0.691339	0.320674	2.15589	0.0310922	0.324215
FAM53B-AS1	4.39217	1.17585	0.545628	2.15503	0.0311593	0.324215
IGLV5-48	2.40349	3.2004	1.48451	2.15586	0.0310947	0.324215
KCNJ3	107.456	-1.59633	0.741028	-2.15421	0.0312235	0.324215
MCAM	10894.5	0.816119	0.378643	2.15538	0.0311321	0.324215
NIM1K	31.5431	0.69123	0.320806	2.15467	0.0311881	0.324215
OLIG1	7.63489	-1.53185	0.710954	-2.15464	0.0311903	0.324215
RMDN2-AS1	3.51175	0.943482	0.43767	2.15569	0.0311078	0.324215
SLC10A5	95.059	-1.04531	0.485297	-2.15396	0.0312434	0.324215
SPDYE2B	28.6355	0.687104	0.318818	2.15516	0.0311491	0.324215
TREX2	59.8747	1.07357	0.497945	2.15599	0.0310842	0.324215
TRIL	2589.54	-0.850049	0.394602	-2.15419	0.0312253	0.324215
VSTM1	2.2123	1.56735	0.726498	2.1574	0.0309743	0.324215
ZBTB20-AS1	7.70478	1.45208	0.673898	2.15475	0.0311813	0.324215
ZP1	39.2537	1.34157	0.622246	2.15602	0.0310823	0.324215
CABP1	84.2194	0.892351	0.414975	2.15037	0.0315259	0.324316
CACNA1C	618.328	0.723936	0.336485	2.15147	0.0314392	0.324316
CAHM	45.9189	0.75236	0.349526	2.15251	0.031357	0.324316
CD9	16173.1	-0.666347	0.309899	-2.15021	0.031539	0.324316
COL4A2	34392.8	0.869733	0.404083	2.15236	0.0313691	0.324316
FCGR2A	2891.72	0.879381	0.408605	2.15216	0.0313851	0.324316
GPATCH4	2800.62	-0.427527	0.198832	-2.15019	0.0315401	0.324316
HOXA9	410.156	0.966419	0.448978	2.15249	0.0313589	0.324316
LAMA2	1636.94	0.852491	0.396428	2.15043	0.0315209	0.324316
LINC00545	2.08901	1.5699	0.729385	2.15236	0.0313687	0.324316
MMP25-AS1	1198.9	0.666942	0.309887	2.15221	0.031381	0.324316
PCDH9	93.7505	0.865137	0.402247	2.15076	0.031495	0.324316
PPP2R3B	1145.29	0.501917	0.233405	2.15041	0.0315228	0.324316
RNASE2	60.5985	1.05751	0.491731	2.15059	0.0315086	0.324316
SMAP2	3795.04	0.563923	0.262107	2.1515	0.0314369	0.324316
SMIM14	10501.6	-0.767671	0.356761	-2.15178	0.0314148	0.324316
SNX15	1316.39	0.419994	0.195186	2.15176	0.0314161	0.324316
IDO2	41.5821	1.62872	0.75821	2.14812	0.0317044	0.324337
IGF2BP3	26.4306	1.21041	0.563478	2.1481	0.0317057	0.324337
IL15RA	708.206	0.784341	0.365002	2.14887	0.031645	0.324337
IP6K3	5.65708	1.37383	0.639219	2.14924	0.0316158	0.324337
KCNAB3	233.419	0.899781	0.418747	2.14875	0.0316545	0.324337
NPC2	11509.1	0.65014	0.302461	2.1495	0.0315947	0.324337
PABPC5	67.8761	0.801294	0.372979	2.14836	0.0316849	0.324337
SMCO2	48.2597	1.04336	0.485651	2.14838	0.0316838	0.324337
VPS35	8783.52	-0.534119	0.248567	-2.14879	0.0316509	0.324337
ZBTB42	1262.12	-0.676324	0.314648	-2.14946	0.0315977	0.324337
AKR1D1	7.0597	-1.48062	0.689848	-2.14631	0.0318486	0.325128
GNAT3	1.20656	2.52213	1.17509	2.14633	0.0318468	0.325128
LCP2	2019.68	0.857115	0.399271	2.1467	0.0318171	0.325128
LINC01444	1.73634	-2.03178	0.946485	-2.14666	0.0318202	0.325128
ARHGEF7-AS2	10.8305	1.24616	0.581532	2.14289	0.0321216	0.326123
ATF3	1403.76	0.720561	0.336109	2.14383	0.0320463	0.326123
FOXD4L5	30.8101	-0.830878	0.387765	-2.14273	0.0321344	0.326123
GLIS3-AS1	2.95695	1.83565	0.85636	2.14355	0.0320692	0.326123
GPRC5A	19899.2	-1.38808	0.647738	-2.14297	0.0321155	0.326123
KLRF2	1.62484	1.85469	0.865128	2.14384	0.0320461	0.326123
PTPRF	32114	-0.766519	0.357547	-2.14382	0.032047	0.326123
RN7SL15P	3.78872	1.33286	0.621931	2.1431	0.0321049	0.326123
STX2	1357.27	0.631494	0.294729	2.14262	0.0321435	0.326123
TFB2M	1105.68	-0.487653	0.227368	-2.14477	0.031971	0.326123
TRAV8-2	21.2543	1.49774	0.69859	2.14395	0.0320367	0.326123
UAP1L1	2470.18	0.469448	0.219064	2.14298	0.032115	0.326123
TRAF2	1680.01	0.627744	0.293012	2.14238	0.0321628	0.326153
PPEF2	11.0854	1.10424	0.515506	2.14205	0.0321898	0.326259
ABCG2	215.699	0.678453	0.316821	2.14144	0.0322387	0.326283
CHAC1	274.209	-1.16385	0.543616	-2.14094	0.0322789	0.326283
CTSH	7861.56	0.689384	0.322023	2.14079	0.0322909	0.326283
MCTP1	907.215	0.868556	0.405688	2.14095	0.0322782	0.326283
SLC26A10	382.898	1.21469	0.567313	2.14113	0.0322637	0.326283
SPN	1192.72	1.2093	0.564695	2.1415	0.0322334	0.326283
CTTNBP2	242.291	0.966446	0.451499	2.14053	0.0323122	0.326332
PPP1R3G	126.295	0.966635	0.451719	2.1399	0.0323628	0.32667
TRAF3IP3	1710.46	1.27162	0.594296	2.1397	0.0323787	0.32667
FCHSD2	2427.71	0.472844	0.221097	2.13863	0.0324656	0.326716
GPR33	1.05003	2.05217	0.959481	2.13883	0.0324495	0.326716
PABPC1	77426.3	-0.569599	0.266283	-2.13908	0.0324295	0.326716
SH2B1	4665.65	0.580885	0.271581	2.1389	0.0324437	0.326716
WDR91	1851.63	0.648238	0.302995	2.13944	0.0324004	0.326716
HYLS1	500.906	-0.379057	0.177268	-2.13833	0.0324901	0.326764
SOWAHD	104.185	1.06416	0.497698	2.13817	0.0325033	0.326764
ADRA2A	1553.83	0.964094	0.451032	2.13753	0.0325548	0.327116
GMDS	1422.41	-0.635357	0.297279	-2.13724	0.0325786	0.327189
MAGEC1	9.71502	-2.01517	0.943007	-2.13697	0.0326008	0.327246
F7	476.676	-1.51451	0.70882	-2.13667	0.0326252	0.327326
LIX1L	1917.06	0.645997	0.302425	2.13606	0.0326745	0.327432
PKD1	7141.19	0.671697	0.314435	2.13621	0.0326626	0.327432
ZNF468	1194.3	-0.501281	0.23469	-2.13593	0.0326853	0.327432
RANBP3L	137.377	-1.26222	0.59118	-2.13508	0.0327541	0.327955
CCDC88A	2772.48	0.743052	0.348063	2.13482	0.0327758	0.328006
CD24	68469.6	-1.16426	0.545677	-2.13361	0.0328749	0.328062
CDKN2D	562.462	0.482321	0.226041	2.13377	0.0328613	0.328062
CEACAM6	2055.55	-1.70891	0.80086	-2.13384	0.0328557	0.328062
LINC00642	1.86553	2.34036	1.09694	2.13354	0.0328806	0.328062
MED20	1288.44	-0.339433	0.159085	-2.13365	0.0328712	0.328062
WSCD1	270.437	1.03732	0.486079	2.13406	0.0328377	0.328062
OTOR	16.5998	-1.54633	0.724979	-2.13293	0.0329301	0.32839
MAP3K11	4576.32	0.554461	0.260017	2.1324	0.0329739	0.328661
MYC	3633.15	0.756685	0.35491	2.13205	0.0330028	0.328784
HAUS7	1318.17	0.719931	0.337749	2.13156	0.0330432	0.328823
PATZ1	4328.43	-0.476446	0.223508	-2.13167	0.0330338	0.328823
VAPA	9974.43	-0.448947	0.210635	-2.1314	0.0330564	0.328823
LINC00900	133.296	0.772899	0.36268	2.13108	0.0330829	0.328921
GIMAP8	1863.8	0.93258	0.437699	2.13064	0.0331186	0.328946
TMEM259	8407.36	0.571468	0.268195	2.13079	0.0331064	0.328946
CCL8	343.054	1.16165	0.545485	2.12957	0.0332068	0.329314
FKBP15	4440.39	0.36413	0.170982	2.12963	0.0332018	0.329314
HNRNPF	15903.5	-0.466889	0.219259	-2.12939	0.0332221	0.329314
[truncated: 20,954 more rows]
