# Supplementary material for: FOXA1 and adaptive response determinants to HER2 targeted therapy in TBCRC 036
Source: NPJ Breast Cancer. 2021 May 12;7:51. doi: 10.1038/s41523-021-00258-0 (PMC8115531; doi:10.1038/s41523-021-00258-0)
Supplement: Supplementary file 8 — Supplementary Data 7 [file 41523_2021_258_MOESM8_ESM.xlsx]

## Sheet: june-9-2017_out
Gene	Kinase Family	TF?	baseMean	log2FoldChange	lfcSE	stat	pvalue	padj
YBX2		Yes	577.105	-4.46131	0.534098	-8.35298	6.65604e-17	1.19928e-12
PSMD3			29498.9	3.64212	0.482085	7.55494	4.19059e-14	3.7753e-10
PXMP4			3445.39	-4.3919	0.626717	-7.00779	2.42116e-12	1.45415e-08
ARL2-SNX15			153.815	-23.825	3.62124	-6.57923	4.72886e-11	2.13011e-07
ATP6V1B1			642.309	-4.8079	0.742348	-6.47661	9.38053e-11	3.38037e-07
LRP2			1708.75	-6.32693	1.02784	-6.15557	7.48097e-10	2.24654e-06
RPL19			301368	3.87496	0.661286	5.85974	4.63587e-09	1.1427e-05
TMEM132E			287.622	5.17289	0.88505	5.84474	5.07361e-09	1.1427e-05
SCGB2A2			60008.5	-7.07999	1.21693	-5.81792	5.95832e-09	1.19286e-05
LASP1			45214.1	2.57985	0.448718	5.74937	8.95753e-09	1.46724e-05
PDE10A			628.094	2.2058	0.382778	5.76261	8.28254e-09	1.46724e-05
CECR2			326.342	-5.21516	0.937348	-5.56374	2.64052e-08	3.80284e-05
LLGL2			15423.7	3.5096	0.631558	5.55705	2.74375e-08	3.80284e-05
CT83			21.7654	-20.0334	3.62217	-5.53078	3.18809e-08	3.82953e-05
ENPP3			1981.76	4.7128	0.850874	5.53878	3.04588e-08	3.82953e-05
CTSF			4219.13	-1.86068	0.337232	-5.51749	3.43879e-08	3.87251e-05
NR2F1		Yes	4432.62	4.38703	0.79966	5.48612	4.10866e-08	4.35469e-05
SCML1			948.967	-3.19047	0.606263	-5.26252	1.42092e-07	0.000134748
UNC13D			2406.54	2.33051	0.442773	5.26345	1.41379e-07	0.000134748
ACY3			178.471	4.66303	0.893114	5.22109	1.77872e-07	0.000160245
A2ML1			607.68	6.07283	1.16903	5.19477	2.04969e-07	0.00016787
ARL5C			62.3432	6.12446	1.17851	5.19677	2.02782e-07	0.00016787
FAM222B			3013.15	1.86283	0.363644	5.12268	3.01229e-07	0.00023598
NPIPA5			846.726	-3.97485	0.789723	-5.03322	4.82306e-07	0.000362091
MRPL38			4446.87	1.93694	0.386253	5.0147	5.3117e-07	0.000382825
LINC00886			274.988	-2.99587	0.598424	-5.00627	5.54944e-07	0.000384576
BEX4			1772.41	-1.82525	0.367304	-4.96933	6.71839e-07	0.000448341
EVPL			6265.98	2.92744	0.591	4.95336	7.2942e-07	0.000469382
MED24			8300.79	2.42827	0.492909	4.92641	8.37558e-07	0.000520383
IGHV1-2			596.117	4.98933	1.01455	4.91779	8.75274e-07	0.00052569
SULT4A1			92.7494	-6.41234	1.31106	-4.89096	1.00344e-06	0.000583224
IGLV5-45			198.628	5.98475	1.24552	4.805	1.54753e-06	0.000871355
FA2H			312.261	2.18708	0.457308	4.78252	1.73108e-06	0.000917371
H3F3B			72303.7	2.09453	0.437905	4.78307	1.72641e-06	0.000917371
LRRC4			210.061	2.00625	0.425081	4.7197	2.36191e-06	0.00121591
WBP2NL			145.123	-3.07615	0.652945	-4.71119	2.46275e-06	0.00123261
MFSD6L			93.2018	-4.86012	1.05794	-4.59394	4.34946e-06	0.00209946
PTPN20			218.469	-4.0779	0.888389	-4.59022	4.42776e-06	0.00209946
SERPINA5			1654.01	-5.19458	1.14279	-4.54551	5.48018e-06	0.00242779
SLC25A19			1827.89	2.46799	0.542291	4.55104	5.33819e-06	0.00242779
STEAP4			6176.45	-3.65891	0.805933	-4.53997	5.62624e-06	0.00242779
TRIM65			2627.08	1.29404	0.28511	4.53874	5.65919e-06	0.00242779
FUT6			465.471	-6.50875	1.44619	-4.50063	6.77519e-06	0.00283896
LINC01152			114.627	-5.52198	1.24175	-4.44694	8.71038e-06	0.0035669
CYP2B6			175.001	-8.42069	1.90301	-4.42493	9.64737e-06	0.00386281
AMMECR1			1484.19	1.43622	0.327711	4.38259	1.17275e-05	0.00457089
C8orf4			3480.13	-3.21724	0.7347	-4.37899	1.19232e-05	0.00457089
C4BPB			44.2059	-4.43717	1.01953	-4.35218	1.34793e-05	0.00505978
KRCC1			2120.54	-1.2339	0.2846	-4.33558	1.45376e-05	0.00534568
PRSS50			114.657	-5.41746	1.25105	-4.33033	1.48889e-05	0.00536536
CDCA4			876.851	1.01732	0.23518	4.32569	1.52055e-05	0.00537201
CLEC4F			189.174	-6.13718	1.42375	-4.31059	1.62822e-05	0.00564179
BMP7			1094.07	3.98284	0.934853	4.26039	2.04066e-05	0.00680902
NXNL2			116.138	-4.23725	0.993927	-4.26314	2.01577e-05	0.00680902
ABCA10			449.59	-4.28481	1.00993	-4.24268	2.2087e-05	0.00723572
LINC00173			155.764	-3.9033	0.924243	-4.22324	2.40815e-05	0.00774822
AKR1D1			13.8316	3.96493	0.941179	4.21273	2.52305e-05	0.00797549
FLII			16038.3	2.1799	0.519157	4.19893	2.68185e-05	0.00832372
KLK11			2359	7.06584	1.68424	4.19526	2.72561e-05	0.00832372
WT1		Yes	610.718	4.54326	1.08454	4.18912	2.80033e-05	0.0084094
ZBTB7C		Yes	1646.98	1.78307	0.429375	4.1527	3.28575e-05	0.00970535
PIGZ			403.589	-1.99883	0.482508	-4.14259	3.43401e-05	0.00997967
PLIN5			606.996	-3.26153	0.789707	-4.13005	3.62691e-05	0.010373
LRRC75A-AS1			25702.7	2.25139	0.547097	4.11515	3.86931e-05	0.0108933
CUZD1			130.051	-2.64647	0.644546	-4.10594	4.02682e-05	0.0111623
PRSS45			52.6427	-5.31149	1.29786	-4.0925	4.26738e-05	0.01165
MUC6			18244.6	5.1584	1.2669	4.07167	4.66776e-05	0.0125528
WFDC3			44.2522	-3.00426	0.738884	-4.06594	4.78397e-05	0.0126761
CNDP1			32.3535	-3.38568	0.836331	-4.04825	5.16023e-05	0.0132824
IGLV7-46			105.926	5.09902	1.25902	4.05	5.12187e-05	0.0132824
SCN11A			72.6182	-3.74883	0.929857	-4.03162	5.5394e-05	0.0140576
IGLV2-23			1018.46	4.18326	1.03868	4.02748	5.63782e-05	0.0141086
ZNF805		Yes	239.419	1.79565	0.446798	4.01893	5.8462e-05	0.0144297
MICB			586.539	-1.8504	0.460959	-4.01424	5.96386e-05	0.0145212
GALNT14			631.828	2.19249	0.549643	3.98894	6.63682e-05	0.0159443
FBXL20			4935.91	1.9922	0.500267	3.98228	6.8257e-05	0.0161823
PKP1			3186.59	3.10607	0.781936	3.97228	7.11872e-05	0.0166578
PCAT18			154.004	-4.51335	1.14401	-3.9452	7.97319e-05	0.0184181
CDR2L			3402.19	2.22955	0.56672	3.93414	8.34966e-05	0.0190436
FAM24B			122.662	-2.49446	0.635704	-3.92393	8.71163e-05	0.0192068
PPP3CA			7314.61	2.54421	0.648517	3.92312	8.74102e-05	0.0192068
RPL23A			64542.4	2.01879	0.51396	3.92792	8.56842e-05	0.0192068
AKR1C3			209.262	-3.11137	0.796486	-3.90637	9.3692e-05	0.0193483
C4A-AS1			593.656	-3.72171	0.95255	-3.90711	9.34084e-05	0.0193483
C4B-AS1			593.588	-3.72154	0.952515	-3.90707	9.34224e-05	0.0193483
COX10			1294.47	2.28932	0.586358	3.9043	9.4497e-05	0.0193483
GGT7			1253.28	-2.29565	0.585876	-3.91832	8.91684e-05	0.0193483
SLC1A1			1805.78	-3.485	0.890306	-3.91439	9.06347e-05	0.0193483
UNC5B-AS1			101.527	4.61606	1.18746	3.88733	0.000101352	0.0205186
TTC23			1008.15	-0.965885	0.249106	-3.87741	0.000105575	0.0211362
ARHGAP6			513.024	2.50582	0.647941	3.86736	0.000110021	0.0217841
C21orf33			1682.13	-3.13965	0.813012	-3.86175	0.000112577	0.022048
WNK4	Other		946.031	-4.90318	1.27239	-3.85352	0.00011643	0.0220642
COL2A1			160.503	-4.3328	1.12356	-3.85631	0.000115112	0.0220642
HAL			71.6517	-2.95341	0.766889	-3.85116	0.000117558	0.0220642
MCOLN3			395.342	-3.17644	0.82358	-3.85687	0.00011485	0.0220642
C4A			32341.7	-3.7394	0.974858	-3.83584	0.000125137	0.0232445
ZNF385C		Yes	169.76	-3.01899	0.790944	-3.81694	0.000135117	0.0248422
DPY19L2			633.262	-3.47114	0.914788	-3.79447	0.000147958	0.0266592
ZACN			4414.33	1.98409	0.522632	3.79635	0.00014684	0.0266592
ITGB4			25999.2	3.7488	0.989073	3.79022	0.000150516	0.0268515
DDIT4			9011.61	2.86699	0.757041	3.7871	0.000152418	0.0268556
SEPSECS-AS1			158.986	-1.82146	0.481191	-3.78531	0.00015352	0.0268556
SCNN1B			321.9	-3.23653	0.856727	-3.77778	0.000158232	0.0274136
METTL8			1415.95	0.677714	0.179596	3.77355	0.000160942	0.0275405
PIK3R2			7192.82	2.17051	0.575445	3.77188	0.000162021	0.0275405
ZCWPW1			580.65	-1.42906	0.379312	-3.76752	0.000164879	0.0277643
FGFR4	TK		2642.48	2.66327	0.710311	3.74944	0.000177233	0.028918
OVCH2			19.1345	-6.81381	1.81901	-3.74589	0.000179754	0.028918
PCDHA13			66.2098	3.04366	0.811109	3.75246	0.000175104	0.028918
TRIM17			229.756	-2.52503	0.673489	-3.74918	0.000177415	0.028918
ZNF724			126.229	1.98674	0.530152	3.74749	0.000178615	0.028918
ISX		Yes	6.05607	4.60913	1.23233	3.74017	0.000183898	0.0293228
ZDHHC11B			442.124	-2.97466	0.796036	-3.73685	0.000186341	0.0294517
HEPACAM2			99.1282	-4.5578	1.22238	-3.72863	0.000192523	0.0301642
SLC28A3			347.793	-3.25873	0.87495	-3.72447	0.000195723	0.0304012
TCF3		Yes	6107.37	1.60443	0.432968	3.70566	0.00021084	0.0317672
CRIP3			71.5517	-3.63542	0.980893	-3.70623	0.000210367	0.0317672
ELAC2			6922.58	2.41327	0.651568	3.70379	0.000212406	0.0317672
FRG2B			12.4494	6.37614	1.7186	3.71008	0.000207197	0.0317672
NOA1			2065.12	1.29804	0.350568	3.70268	0.000213333	0.0317672
MIA-RAB4B			9.7126	-5.85438	1.58519	-3.69318	0.00022147	0.0324427
MTRNR2L1			195.821	-6.87085	1.86005	-3.69389	0.000220846	0.0324427
CERS3		Yes	25.8685	-2.59101	0.702637	-3.68755	0.000226421	0.0326373
KCNH8			96.5594	-4.79825	1.30081	-3.68866	0.000225434	0.0326373
CFHR1			27.2937	-7.32174	1.98773	-3.68346	0.000230087	0.0327067
OR7D2			16.3272	3.13187	0.850365	3.68297	0.000230533	0.0327067
CS			11296.3	0.825102	0.224993	3.66723	0.000245196	0.0339842
DICER1-AS1			515.029	-2.41987	0.659519	-3.66914	0.000243367	0.0339842
TCHP			2005.95	-0.774147	0.210944	-3.66992	0.000242625	0.0339842
CADM3-AS1			357.92	-4.5111	1.23093	-3.6648	0.000247534	0.0340463
C8orf46			287.834	-3.92234	1.07245	-3.65737	0.000254813	0.0342629
TEX41			84.1569	-2.52858	0.691157	-3.65847	0.000253722	0.0342629
TRIM7			96.2573	-1.94213	0.531007	-3.65744	0.000254745	0.0342629
WDR17			80.38	-3.93493	1.07827	-3.6493	0.000262958	0.0350961
DFNB59			263.555	-2.51236	0.688927	-3.64677	0.000265563	0.0351831
PON1			65.2154	-4.13184	1.13424	-3.64284	0.000269651	0.035464
CXCL2			136.31	-3.23384	0.888456	-3.63984	0.00027281	0.0356195
ZNF93		Yes	1147.66	1.49506	0.412009	3.6287	0.000284848	0.0363069
CDC20			2278.1	2.68241	0.739384	3.6279	0.000285738	0.0363069
DIRAS2			29.2228	2.40228	0.662233	3.62754	0.000286135	0.0363069
TLCD1			1124.29	1.91308	0.526589	3.63296	0.000280183	0.0363069
LRG1			1963.53	-4.19211	1.15727	-3.62241	0.000291873	0.036776
ATN1			11307.7	1.33506	0.369375	3.61438	0.000301065	0.037411
C17orf96			2533.24	2.96933	0.821162	3.616	0.000299185	0.037411
BEX2			454.366	-2.60543	0.721966	-3.60879	0.000307627	0.0374735
LEFTY2			26.5023	-7.27979	2.01716	-3.60893	0.000307461	0.0374735
ZNRD1ASP			874.29	-2.34737	0.650486	-3.60864	0.000307808	0.0374735
IGLV3-21			816.303	3.99848	1.11082	3.59958	0.000318732	0.038543
FOXP4		Yes	5914.29	1.89024	0.527439	3.58382	0.00033861	0.0386393
AMDHD1			80.6896	-3.35848	0.935394	-3.59044	0.00033012	0.0386393
CA11			398.18	-2.49111	0.694741	-3.58567	0.000336217	0.0386393
CCDC7			149.696	-1.45756	0.406024	-3.58984	0.000330877	0.0386393
GABARAPL2			4491.72	-0.765314	0.212893	-3.59482	0.000324612	0.0386393
LSMEM2			11.9635	-5.16719	1.44188	-3.58365	0.000338828	0.0386393
SAP30BP			14226.8	2.67333	0.743828	3.59402	0.000325614	0.0386393
TMEM104			2215.72	1.77066	0.493581	3.58738	0.000334017	0.0386393
WBP2			8571.11	1.42228	0.396725	3.58506	0.000336999	0.0386393
HIF3A		Yes	140.936	-3.73696	1.04417	-3.5789	0.000345046	0.0386414
CST9			139.409	-9.67198	2.70148	-3.58026	0.000343258	0.0386414
PACSIN1			364.291	2.34341	0.654818	3.57872	0.00034528	0.0386414
NTN4			6831.86	-2.55136	0.714644	-3.57011	0.000356834	0.0396879
CFAP53			192.704	-1.41798	0.398922	-3.55452	0.000378671	0.0418583
ANKRD29			613.36	-2.9345	0.826404	-3.55093	0.000383876	0.0421749
DHRS13			743.651	2.53576	0.715497	3.54406	0.00039402	0.043027
EAF2			518.376	2.3985	0.678816	3.53336	0.00041031	0.0444357
FEZF1-AS1			26.1957	3.2196	0.911455	3.53237	0.000411853	0.0444357
FAM153A			71.2453	-4.37314	1.23995	-3.52687	0.000420496	0.0450982
CKB			3021.19	3.2021	0.91002	3.51872	0.000433641	0.0462328
PGR		Yes	1669.4	-3.92579	1.11718	-3.51401	0.000441404	0.0467183
WIF1			35.9576	-3.98777	1.1352	-3.51282	0.00044338	0.0467183
ABLIM3			3862.86	-2.99771	0.854626	-3.50763	0.000452123	0.0470887
USH1C			6.1504	-5.16315	1.47175	-3.50817	0.000451207	0.0470887
RRP12			3202.15	1.42173	0.405549	3.50569	0.000455422	0.0471597
NIFK-AS1			218.122	-1.17749	0.33627	-3.50162	0.000462442	0.0473425
PWP2			892.661	-3.61837	1.03323	-3.502	0.000461788	0.0473425
SYT13			311.619	-4.16351	1.19131	-3.49489	0.000474256	0.0482777
SULT1A4			446.137	-2.07882	0.595231	-3.49247	0.000478576	0.0484437
TJP3			2767.57	1.81208	0.519438	3.48855	0.000485655	0.0488856
PRR36			1942.68	2.31208	0.664952	3.47707	0.000506935	0.0504638
SEMA4F			677.724	-0.925076	0.266006	-3.47766	0.00050582	0.0504638
TRAPPC2			1453.21	-0.813416	0.234144	-3.474	0.000512763	0.0507635
ZCCHC11		Yes	2030.74	-1.00215	0.289222	-3.46498	0.000530276	0.0513684
CYP21A2			992.384	-3.36348	0.970112	-3.4671	0.000526107	0.0513684
GCAT			1281.18	1.97418	0.569268	3.46792	0.000524497	0.0513684
LIN7A			2235.43	-3.77028	1.088	-3.46534	0.00052957	0.0513684
APOBEC3B			599.257	1.51277	0.437447	3.45818	0.00054383	0.0514877
CORO2A			3875.24	1.62692	0.470263	3.45959	0.000540997	0.0514877
DNAJC12			1216.1	-2.66	0.769406	-3.45721	0.000545796	0.0514877
DNAJC9			2749.76	0.905196	0.261622	3.45994	0.000540297	0.0514877
PNMT			2298.39	3.56306	1.02948	3.46104	0.000538089	0.0514877
TRAF4			8804.21	1.7442	0.504851	3.45489	0.000550526	0.0516634
LLGL1			1859.11	1.41731	0.410878	3.44946	0.000561703	0.0524392
RNF128			371.698	-3.15599	0.915512	-3.44724	0.000566346	0.0526002
ATP8A2			896.27	3.19887	0.92841	3.44554	0.00056993	0.0526615
ZNF862			2416.65	-1.87686	0.545314	-3.44179	0.00057787	0.0531227
OCM			18.4706	-3.11027	0.904177	-3.43989	0.000581948	0.0532261
IGIP			1079.72	-1.44448	0.420887	-3.43199	0.00059918	0.0539802
NTN5			76.0447	-2.51454	0.73242	-3.43319	0.000596525	0.0539802
PANK1			507.652	1.96011	0.570848	3.43368	0.000595441	0.0539802
MTMR7			110.406	-1.46265	0.426443	-3.42989	0.000603828	0.0540914
SEPT4-AS1			71.4867	-1.99694	0.582414	-3.42873	0.00060642	0.0540914
ZSCAN30		Yes	2543.83	-2.13322	0.624165	-3.41772	0.000631477	0.0559781
ZSWIM5			314.427	-2.52473	0.738931	-3.41673	0.000633785	0.0559781
PTPRZ1			71.1172	-3.14025	0.919594	-3.41482	0.000638246	0.0560971
RAB3D			4866.53	1.21826	0.356913	3.41333	0.00064175	0.0561313
NAPSA			141.292	-2.03775	0.599487	-3.39915	0.000675946	0.0587926
VPS35			11603.2	1.18133	0.34765	3.39804	0.000678703	0.0587926
STK38L	AGC		4027.53	1.50747	0.444166	3.39393	0.00068898	0.0593974
IL6			71.0834	-3.05336	0.900993	-3.38888	0.000701787	0.0597066
LMNB2			4362.07	1.8701	0.551651	3.39	0.000698924	0.0597066
NAPB			1591.13	-1.62673	0.48006	-3.3886	0.000702508	0.0597066
PTBP1			15168.2	1.11668	0.330109	3.38275	0.000717637	0.0607061
SKAP1			1007.56	-3.3385	0.987629	-3.38032	0.000724024	0.0609601
TNNI2			312.247	-3.52932	1.04575	-3.37493	0.000738354	0.0618775
ZNF486		Yes	2061.79	2.63441	0.782674	3.36591	0.000762911	0.0636395
CHAD			893.41	-3.73298	1.1096	-3.36426	0.000767489	0.0637264
STRADB	STE		1479.85	-1.01823	0.30318	-3.35851	0.00078365	0.0647697
FSIP2			858.616	3.36353	1.0035	3.35181	0.000802858	0.0660544
UNK		Yes	4300.87	2.06121	0.61695	3.34096	0.000834879	0.0662273
YBX1		Yes	30645.1	1.92402	0.575067	3.34574	0.000820641	0.0662273
CST1			472.075	3.35651	1.00497	3.33991	0.00083804	0.0662273
HS3ST3A1			97.6011	2.46338	0.737407	3.3406	0.000835977	0.0662273
LINC00176			284.917	2.08705	0.623498	3.34733	0.000815926	0.0662273
RND2			207.786	-3.22685	0.965697	-3.34147	0.000833349	0.0662273
SPATA9			33.4453	-1.47716	0.441353	-3.34688	0.000817273	0.0662273
SULT1A1			2703.22	-1.84664	0.551382	-3.34911	0.000810724	0.0662273
TGFA			574.939	-2.52997	0.757123	-3.34155	0.000833115	0.0662273
ISL2		Yes	23.7416	3.29823	0.98985	3.33205	0.000862093	0.0675298
MICA			1184.01	-2.05101	0.615658	-3.33141	0.000864058	0.0675298
SLC25A20			1009.3	-1.14028	0.342336	-3.33086	0.000865766	0.0675298
FRG2C			12.5144	3.9904	1.19895	3.32825	0.000873944	0.0678738
LRRC26			1635.22	5.04066	1.51745	3.3218	0.000894398	0.0691642
NPM3			1320.41	2.17173	0.655688	3.31214	0.000925856	0.0712909
C5			476.334	-1.79409	0.542453	-3.30737	0.000941777	0.0722082
ABCA13			21.2737	-5.3387	1.61624	-3.30315	0.000956044	0.0729915
GUSB			7019.39	-1.00771	0.305672	-3.29672	0.00097821	0.0737464
LRP8			1947.5	1.89458	0.574472	3.29795	0.000973919	0.0737464
PPA1			10237	1.20567	0.365708	3.29681	0.000977887	0.0737464
RIC3			514.698	-3.4026	1.03274	-3.29472	0.000985214	0.073965
SIGLEC12			12.3646	2.1976	0.667264	3.29345	0.000989656	0.0739901
PON3			623.094	-3.84198	1.16697	-3.29226	0.000993858	0.0739972
ACE			3454.88	2.56359	0.779198	3.29003	0.00100177	0.074279
NOX5			114.186	-2.78904	0.848364	-3.28755	0.00101062	0.0746283
EXTL3-AS1			151.993	-2.49893	0.762129	-3.27888	0.00104219	0.0766457
KLKB1			58.1825	-2.45065	0.749205	-3.271	0.00107168	0.0780603
METTL21B			945.526	-0.92666	0.283358	-3.27028	0.00107442	0.0780603
ZADH2			3170.8	-1.24822	0.381545	-3.27148	0.00106985	0.0780603
TDRD10			188.817	-3.14213	0.962846	-3.26338	0.00110092	0.0796642
EFCAB1			63.3882	-2.81056	0.862152	-3.25994	0.00111437	0.0803148
SNTG2			42.4581	-4.14993	1.27461	-3.25584	0.00113056	0.0811571
VIP			45.0973	-3.32437	1.02213	-3.25239	0.00114439	0.0818239
FOXO6		Yes	563.052	2.81939	0.868784	3.24521	0.00117363	0.0826032
FGG			29.0623	-6.43688	1.98272	-3.24649	0.00116839	0.0826032
GIT1			5516.93	1.53685	0.473452	3.24605	0.00117017	0.0826032
RAMP2-AS1			328.917	-3.5324	1.08819	-3.24613	0.00116984	0.0826032
PPP4R4			70.1246	-4.08028	1.25803	-3.24339	0.00118118	0.0828109
ACKR2			390.887	-4.06948	1.25568	-3.24086	0.0011917	0.083225
PCP2			203.372	-3.45655	1.06781	-3.23705	0.00120773	0.0840189
TCN1			372.625	-3.9809	1.23053	-3.23509	0.00121602	0.0842704
HHEX		Yes	541.937	-1.81448	0.56107	-3.23396	0.00122085	0.0842809
JMJD1C-AS1			23.4417	2.2863	0.708008	3.22919	0.0012414	0.0850478
WDR19			2106.44	-1.41483	0.438114	-3.22936	0.00124067	0.0850478
SERPINB1			3538.69	-0.647715	0.200653	-3.22804	0.00124641	0.0850676
BCL6		Yes	5142.46	-1.58618	0.491795	-3.22528	0.00125848	0.0855672
CAPN12			870.639	-3.55462	1.1029	-3.22298	0.00126864	0.0859336
EWSAT1			526.931	-3.841	1.19235	-3.22138	0.00127573	0.0860904
SLCO4C1			32.0748	-2.37334	0.737368	-3.21867	0.00128786	0.0865847
SNHG16			7770.97	1.69711	0.527961	3.21446	0.00130689	0.0875375
CECR7			323.512	-2.50794	0.781413	-3.20949	0.00132969	0.0886973
CYP1A1			38.7757	-6.85225	2.13562	-3.20855	0.00133405	0.0886973
ZNF177		Yes	647.273	-2.36998	0.739152	-3.20635	0.0013443	0.0887873
CNR1			157.503	-2.91835	0.910236	-3.20614	0.00134526	0.0887873
CCDC114			124.008	-2.9292	0.914209	-3.20408	0.00135496	0.0891013
CFB			24254.7	-2.98073	0.931323	-3.20053	0.00137174	0.0898763
EMX1		Yes	16.186	-2.87109	0.897429	-3.19923	0.00137793	0.089955
MISP			7.32767	7.50947	2.35109	3.19404	0.00140297	0.0912591
AQP4-AS1			45.2923	-3.14839	0.986339	-3.192	0.00141292	0.0915753
KIAA1456			507.811	-2.68769	0.843059	-3.18802	0.00143249	0.0925111
ZNF439		Yes	906.485	-2.84096	0.893628	-3.17913	0.00147716	0.0931676
CACNB2			184.127	-1.17449	0.369507	-3.17854	0.0014802	0.0931676
CXorf57			99.0704	-2.71919	0.854799	-3.18109	0.0014672	0.0931676
MEX3D			3108.55	2.10871	0.664016	3.1757	0.00149477	0.0931676
NUP50-AS1			646.579	-1.21915	0.383942	-3.17534	0.00149662	0.0931676
ORMDL3			26462.7	2.42109	0.76168	3.17863	0.00147975	0.0931676
SLC6A13			39.3829	2.89713	0.910187	3.183	0.00145756	0.0931676
SMIM6			34.9666	3.2653	1.02759	3.17762	0.00148488	0.0931676
SP2-AS1			119.835	-1.49863	0.471976	-3.17523	0.00149718	0.0931676
TGM5			42.8611	-2.80957	0.884829	-3.17527	0.00149698	0.0931676
TMEM210			32.6782	2.11334	0.665667	3.17477	0.00149953	0.0931676
FOXJ1		Yes	459.883	4.67725	1.47468	3.1717	0.00151551	0.0938369
IGF2BP2			361.774	-2.58117	0.81476	-3.16801	0.00153486	0.0947094
LSINCT5			30.6605	-3.59822	1.13685	-3.16508	0.0015504	0.0950176
SMOC1			328.18	2.55997	0.808794	3.16517	0.00154994	0.0950176
IL17RB			1654.88	-2.71762	0.859529	-3.16176	0.00156819	0.0957817
ACP7			10.7461	-5.01786	1.58789	-3.16008	0.00157727	0.0960113
MIR3622A			12.5343	-2.33701	0.74014	-3.15752	0.00159115	0.0965301
C4B			28176.8	-2.9581	0.937979	-3.15369	0.00161218	0.0971512
VWA3A			62.0501	-3.80757	1.20698	-3.15464	0.00160696	0.0971512
LINC01473			25.4595	-2.24044	0.711407	-3.14931	0.00163655	0.0982911
DNM2			7154.57	0.937369	0.297793	3.14772	0.0016455	0.0985003
RFX6		Yes	30.157	-6.50591	2.06878	-3.14481	0.00166197	0.0988852
CCDC152			408.05	-1.69302	0.538381	-3.14464	0.0016629	0.0988852
H1FX-AS1			333.583	-1.67876	0.534714	-3.13954	0.00169211	0.0999622
SCML2			202.106	-2.44439	0.778485	-3.13993	0.0016899	0.0999622
CCDC6			8566.59	1.1376	0.362495	3.13825	0.00169958	0.100075
DLX2		Yes	50.3539	-3.68427	1.17521	-3.13498	0.00171867	0.100542
ZNF280B		Yes	34.7577	-2.02443	0.645616	-3.13565	0.00171471	0.100542
RPS5			25384.8	1.63925	0.523348	3.13225	0.00173474	0.101154
L3MBTL1			1185.53	-2.99123	0.956581	-3.127	0.00176598	0.101987
NR2F1-AS1			521.626	1.96112	0.627156	3.127	0.001766	0.101987
TMEM101			1919.18	-1.71526	0.548505	-3.12716	0.00176506	0.101987
C2orf66			30.06	-2.90848	0.931009	-3.12401	0.00178405	0.1027
ANKRD13A			3591.09	-0.902585	0.289387	-3.11895	0.00181495	0.103814
LMAN2L			1952.95	-1.01489	0.325493	-3.11802	0.00182069	0.103814
TAS1R3			80.7863	2.4438	0.783729	3.11818	0.00181974	0.103814
ITIH4			617.414	-2.88156	0.92556	-3.11332	0.00184998	0.105151
NPIPB15			913.866	-3.22035	1.03658	-3.1067	0.00189189	0.107195
TAL1		Yes	328.879	-1.8238	0.587413	-3.1048	0.00190405	0.107546
IGSF1			223.933	-4.30658	1.38999	-3.09829	0.00194641	0.108914
LINC01554			81.0912	-3.97506	1.28288	-3.09854	0.00194478	0.108914
RPL18A			36006.8	1.86053	0.600322	3.09922	0.00194031	0.108914
EPHX2			1393.74	-2.08035	0.671931	-3.09608	0.00196097	0.109052
KIAA1161			2996.16	1.3428	0.433624	3.09668	0.00195699	0.109052
DLX1		Yes	285.062	-4.00648	1.29445	-3.09513	0.00196727	0.109066
LIAS			612.201	-1.0625	0.343521	-3.09297	0.00198164	0.109525
C12orf76			827.007	-1.09342	0.353719	-3.09121	0.00199343	0.10984
LINC01024			249.907	-1.70312	0.551126	-3.09026	0.00199985	0.109857
RECQL5			7773.79	2.57562	0.833799	3.08901	0.00200824	0.109983
TBX1		Yes	435.943	2.54383	0.825635	3.08105	0.0020627	0.112283
DNAJA2			5730.59	0.896994	0.291112	3.08127	0.00206122	0.112283
NRK	STE		1477.87	3.16302	1.03037	3.0698	0.00214205	0.115363
ATF7IP2			599.893	-2.0418	0.665164	-3.06962	0.00214332	0.115363
GPR158			267.139	-5.05797	1.64737	-3.07033	0.00213823	0.115363
SHMT1			2434.68	1.33674	0.435506	3.0694	0.0021449	0.115363
FAM95C			315.262	-4.06127	1.32403	-3.06736	0.00215956	0.115463
SYNPO2L			119.293	-4.41687	1.43983	-3.06764	0.0021576	0.115463
NDUFS1			5647.25	0.657375	0.214669	3.06227	0.00219663	0.117097
HMGCS1			5510.26	1.22915	0.402117	3.05671	0.00223783	0.118244
IGHM			3405.07	2.68376	0.877493	3.05844	0.0022249	0.118244
SLC25A5			14041.7	1.21534	0.397583	3.05682	0.00223702	0.118244
RNF170			2309.38	-1.91908	0.628817	-3.05189	0.00227406	0.119807
RAB39B			162.509	-2.70392	0.886457	-3.05025	0.0022865	0.120111
ARHGAP36			184.831	-7.41129	2.4305	-3.04929	0.00229383	0.120146
MST1			1290.36	-2.38224	0.781695	-3.04753	0.00230732	0.120502
C6orf118			4.96622	3.94543	1.29566	3.04511	0.00232593	0.12068
CCDC68			240.323	-3.36682	1.10588	-3.04448	0.00233082	0.12068
PHGDH			3857.98	2.44793	0.803817	3.04538	0.00232387	0.12068
THRA		Yes	3868.66	1.87579	0.61711	3.03964	0.00236859	0.122067
SYTL5			410.727	-2.60936	0.858534	-3.03932	0.00237115	0.122067
CDK5RAP3			18177.4	-1.94369	0.639992	-3.03705	0.00238907	0.122291
TMEM51-AS1			513.105	-2.60232	0.856795	-3.03728	0.00238726	0.122291
UBE2Z			8843.31	-0.766891	0.252602	-3.03597	0.00239765	0.122382
RHBDL3			247.613	-3.56873	1.17724	-3.03144	0.00243389	0.123881
KATNAL2			337.618	-1.86574	0.616138	-3.02812	0.00246078	0.124897
CROCC2			27.8335	3.65148	1.207	3.02526	0.00248422	0.125732
C7			1055.44	-3.22919	1.0678	-3.02417	0.0024932	0.125833
ALB			256.329	-3.77481	1.24957	-3.02089	0.00252032	0.126493
ZRANB2			4498.75	-1.09414	0.362169	-3.02107	0.0025188	0.126493
AMY2B			4364.14	-2.98097	0.98756	-3.01852	0.00254014	0.12664
CASKIN2			4972.07	2.41692	0.800979	3.01746	0.00254905	0.12664
MIEF2			1377.05	1.57639	0.522537	3.0168	0.00255457	0.12664
TMEM145			132.971	-3.66214	1.21443	-3.01552	0.00256542	0.12664
TNRC6A			6883.46	-1.01699	0.336913	-3.01856	0.00253981	0.12664
ZNF337-AS1			497.452	-2.18076	0.723039	-3.01611	0.00256043	0.12664
CEP83-AS1			53.9717	-1.58272	0.526076	-3.00854	0.00262503	0.129229
HOXA2		Yes	78.0176	-2.07633	0.692118	-2.99997	0.0027001	0.129648
ZNF442		Yes	234.418	-1.469	0.48977	-2.99936	0.0027055	0.129648
ZNF749		Yes	398.174	1.06136	0.353489	3.00254	0.00267741	0.129648
ANO3			28.3403	-2.67523	0.891281	-3.00155	0.00268605	0.129648
C1QTNF9			94.6887	-3.4917	1.16267	-3.00318	0.00267179	0.129648
EEF2			114162	1.76118	0.585928	3.0058	0.00264883	0.129648
GALT			1224.03	-1.55896	0.519554	-3.00058	0.00269468	0.129648
IGKV1D-33			9.18157	4.90111	1.63164	3.0038	0.00266633	0.129648
PDZK1			610.779	-3.47657	1.15804	-3.00212	0.0026811	0.129648
PTPRT			1513.33	-4.33644	1.44264	-3.0059	0.00264797	0.129648
HEMK1			3509.77	-1.64757	0.549596	-2.99779	0.00271943	0.129799
SLC16A14			941.684	1.46492	0.488733	2.99739	0.00272306	0.129799
FBXL16			924.861	-2.38991	0.798084	-2.99455	0.00274846	0.130321
KCNK17			57.7805	-1.99618	0.666451	-2.99524	0.00274232	0.130321
MYCN		Yes	178.76	2.35561	0.787023	2.99306	0.00276194	0.130427
DENND2D			3152.32	-1.67957	0.561373	-2.9919	0.00277243	0.130427
FAM186A			46.5578	-1.92883	0.644672	-2.99195	0.002772	0.130427
ZNF337		Yes	4018.75	-2.03018	0.679169	-2.98922	0.00279693	0.130757
CLEC4C			13.9167	-5.37044	1.79689	-2.98875	0.0028012	0.130757
CSF3R			1490.15	-1.91921	0.641922	-2.98979	0.00279169	0.130757
IGKV2-40			13.3815	4.04145	1.35301	2.98701	0.00281718	0.131163
NRG3			53.3878	3.00943	1.00833	2.98457	0.00283981	0.131875
PAX3		Yes	26.399	-3.00017	1.0061	-2.98199	0.0028638	0.132287
TBC1D3I			12.1724	-6.15992	2.06622	-2.98126	0.00287069	0.132287
TOB2			4867.12	0.98636	0.330705	2.9826	0.00285812	0.132287
LDLR			3724.46	1.35546	0.454784	2.98045	0.00287827	0.132298
STAT5B		Yes	4717.02	-1.1549	0.388143	-2.97544	0.00292567	0.132697
GAL3ST2			105.683	3.8628	1.29739	2.97736	0.0029074	0.132697
KIF12			1636.57	-2.89117	0.970809	-2.9781	0.00290037	0.132697
LINC00313			19.3402	-2.08211	0.699719	-2.97564	0.00292382	0.132697
SCRN2			2113.86	-1.39742	0.469743	-2.97487	0.00293115	0.132697
TAF1A-AS1			143.838	-1.46634	0.492754	-2.9758	0.00292228	0.132697
ZNF441		Yes	728.195	-1.30948	0.440606	-2.972	0.00295865	0.132829
ZNF788		Yes	377.498	-1.67226	0.562447	-2.97318	0.0029473	0.132829
KIF20B			1079.27	1.4882	0.500791	2.9717	0.00296153	0.132829
KRT2			14.2177	3.48002	1.17113	2.97149	0.00296356	0.132829
FGB			118.228	-5.12524	1.72617	-2.96914	0.00298636	0.133063
KHDC1			119.193	-2.34297	0.789005	-2.96953	0.00298255	0.133063
PCED1A			2445.59	-1.59144	0.536217	-2.96791	0.00299832	0.133063
RMST			30.7753	-4.54665	1.53174	-2.9683	0.00299453	0.133063
CCDC162P			54.0435	3.05542	1.03138	2.96246	0.00305189	0.133451
CYP7B1			308.837	2.35678	0.795026	2.9644	0.00303273	0.133451
DDX6			10260.1	0.530194	0.178958	2.96267	0.00304985	0.133451
LINC00896			24.8674	-2.71729	0.916627	-2.96444	0.00303232	0.133451
LINC01252			103.992	-2.125	0.716462	-2.96596	0.00301735	0.133451
SERPINA6			30.4953	-4.83741	1.63303	-2.96223	0.00305417	0.133451
STAB2			45.0559	-3.25571	1.09925	-2.96176	0.00305889	0.133451
STX18			2292.63	-0.870458	0.293992	-2.96082	0.00306818	0.133532
CHAF1A			1251.1	1.08025	0.365305	2.95711	0.00310541	0.134341
NT5C			3323.83	2.0329	0.687283	2.95788	0.00309759	0.134341
PDE6B			295.97	-2.8354	0.958962	-2.95674	0.00310912	0.134341
KCTD19			31.1911	-3.22128	1.09019	-2.95478	0.00312896	0.134875
CCL16			21.0147	-3.75407	1.27213	-2.95101	0.00316741	0.136206
GPIHBP1			317.666	-2.60925	0.884474	-2.95006	0.00317711	0.136298
HES2		Yes	542.118	2.59762	0.882043	2.94501	0.00322948	0.136718
COL9A1			16.0959	-4.24311	1.4407	-2.94518	0.0032277	0.136718
FAM222A-AS1			15.8519	-3.71253	1.26025	-2.94586	0.00322053	0.136718
SPECC1L-ADORA2A			12.4631	-3.99198	1.35457	-2.94705	0.00320824	0.136718
TBC1D20			4999.77	-1.01799	0.345455	-2.9468	0.00321083	0.136718
WFDC10B			13.6841	-5.332	1.8107	-2.94472	0.00323244	0.136718
GSTM2			4166.07	-3.09443	1.05121	-2.94368	0.00324336	0.136859
CRYBA2			24.1257	4.37561	1.48859	2.93943	0.00328819	0.137607
HSPB8			2514.33	-3.04671	1.03599	-2.94087	0.00327295	0.137607
PITPNM1			1533.97	1.8359	0.624443	2.94006	0.00328144	0.137607
SERTM1			5.4476	-5.00867	1.70415	-2.9391	0.00329163	0.137607
PKNOX2		Yes	181.266	-3.43306	1.16992	-2.93445	0.00334141	0.137929
CDKL3	CMGC		148.353	-1.77057	0.602922	-2.93666	0.00331771	0.137929
CTXN1			2364.51	3.33328	1.13577	2.93482	0.00333738	0.137929
DNAH10OS			436.623	-2.20676	0.752109	-2.93409	0.00334527	0.137929
IGHG3			2342.22	2.81568	0.959279	2.9352	0.0033333	0.137929
SAMD1			3289.73	1.26903	0.432504	2.93415	0.00334462	0.137929
SERF1A			182.472	-2.21117	0.753883	-2.93305	0.00335654	0.138078
TRIM9			115.655	-1.96311	0.669613	-2.93171	0.003371	0.138357
PCGF2			14889.5	2.48141	0.847218	2.9289	0.00340168	0.138983
SERBP1			16685.2	0.913801	0.311977	2.92907	0.00339978	0.138983
BRD3	Atypical		4016.82	1.18137	0.403744	2.92603	0.00343322	0.139638
FAM182A			63.5208	-2.0783	0.710239	-2.92619	0.00343136	0.139638
CAHM			38.0593	-1.83355	0.626837	-2.92509	0.00344358	0.139744
SGK2	AGC		383.314	-2.87728	0.985112	-2.92076	0.00349179	0.140435
ALKBH5			5786.46	1.12956	0.3866	2.92178	0.00348033	0.140435
ATP8B4			282.356	-1.54275	0.528188	-2.92083	0.00349104	0.140435
EDN2			627.37	2.59755	0.889007	2.92185	0.00347956	0.140435
CRTC1			1449.84	1.2532	0.42946	2.91808	0.00352194	0.141019
PARP6			5477.5	-1.35679	0.4649	-2.91846	0.00351768	0.141019
ADCY4			2791.62	-2.80869	0.963246	-2.91586	0.00354707	0.141448
MMP24-AS1			99.7184	-1.5566	0.533858	-2.91575	0.00354837	0.141448
NFE2		Yes	57.0896	-2.35976	0.810272	-2.9123	0.00358775	0.14256
OMA1			1506.44	-0.922796	0.316902	-2.91192	0.00359209	0.14256
ACSS3			1568.83	-1.89179	0.649939	-2.91072	0.00360597	0.142797
AKR1A1			9976.05	1.23378	0.424087	2.90927	0.00362276	0.143147
CGN			5506.95	-1.9935	0.68576	-2.907	0.00364919	0.143875
ZNF763		Yes	509.371	-1.93245	0.665347	-2.90443	0.00367927	0.144677
MPPED1			19.0689	-4.49904	1.54957	-2.90341	0.00369119	0.144677
OSER1-AS1			682.687	-0.905466	0.311884	-2.90321	0.0036936	0.144677
CCDC18-AS1			1916.33	-2.24169	0.774481	-2.89444	0.0037984	0.148459
CNTN5			10.5939	-5.93985	2.05422	-2.89153	0.00383369	0.148869
PAPPA2			72.1785	-2.45348	0.848165	-2.8927	0.0038195	0.148869
PTPRF			42318.2	1.44444	0.499532	2.89158	0.00383307	0.148869
PDSS1			390.936	1.09468	0.378941	2.88879	0.00386725	0.14985
HPGD			674.952	-3.00533	1.04109	-2.88672	0.00389282	0.150207
PAN3-AS1			119.064	-1.53778	0.532715	-2.88669	0.00389314	0.150207
AP3M2			2148.62	-1.38755	0.48091	-2.88525	0.003911	0.150248
EFCAB13			252.16	-1.92385	0.66694	-2.88459	0.00391923	0.150248
S100A16			18792.5	1.87528	0.649814	2.88587	0.00390335	0.150248
RBM11			309.615	-2.74999	0.954212	-2.88195	0.0039522	0.151191
SLC25A27			1351.45	-3.59357	1.24731	-2.88106	0.00396341	0.151298
ART4			32.3449	-2.9383	1.02049	-2.87929	0.00398566	0.151826
RPL34-AS1			8.51729	-3.27837	1.13958	-2.87682	0.00401708	0.1527
APLF			190.832	-1.1351	0.395415	-2.87064	0.00409641	0.15489
GLB1L3			53.6771	-3.31473	1.15461	-2.87086	0.00409353	0.15489
TRMT13			1271.15	-1.52537	0.531428	-2.87033	0.00410047	0.15489
DEFB124			20.3463	-3.59135	1.25163	-2.86935	0.00411318	0.155027
NAALAD2			120.636	-1.48884	0.518996	-2.86869	0.00412178	0.155027
RRP7A			7280.02	1.62314	0.565937	2.86806	0.00412991	0.155027
NKX6-2		Yes	37.8767	-5.99205	2.0925	-2.86358	0.00418888	0.156913
GRAMD1C			895.973	-2.06458	0.721581	-2.86119	0.0042205	0.157443
NBPF6			126.591	-4.48339	1.56684	-2.86142	0.00421752	0.157443
SEPT7-AS1			83.4625	-1.32348	0.462846	-2.85943	0.00424408	0.157995
ATP6AP1L			802.268	-1.92381	0.672989	-2.8586	0.00425513	0.158022
SUFU			1965.11	0.927668	0.324579	2.85806	0.00426234	0.158022
CLK3	CMGC		3626.13	-0.841126	0.294586	-2.85529	0.00429981	0.158598
DUOX1			723.831	-2.57095	0.90093	-2.85366	0.00432187	0.158598
EML5			724.643	-1.04889	0.367252	-2.85605	0.00428945	0.158598
H3F3C			33.9095	1.8824	0.659379	2.8548	0.00430638	0.158598
NTF4			44.2343	-2.25981	0.791771	-2.85412	0.00431556	0.158598
FOXH1		Yes	456.382	-3.40353	1.19357	-2.85156	0.00435055	0.159263
TUBA3E			6.3587	-4.21761	1.47933	-2.85104	0.00435769	0.159263
ATAD3C			946.007	-2.2918	0.804508	-2.84869	0.00438994	0.159468
CMTM8			806.132	1.18706	0.416787	2.84812	0.00439783	0.159468
RAB28			816.972	-0.877667	0.308163	-2.84806	0.0043987	0.159468
TTC22			397.193	-2.46158	0.863917	-2.84933	0.00438118	0.159468
GABPB1-AS1			3386.25	-1.95424	0.686389	-2.84713	0.00441152	0.159612
ZNF677		Yes	485.088	-1.83874	0.646346	-2.84482	0.00444371	0.160454
ZNF844		Yes	1295.09	-1.31871	0.463906	-2.84263	0.00447431	0.160614
TARSL2			1071.4	-1.02759	0.361382	-2.84349	0.00446221	0.160614
TDRD6			212.89	-2.43901	0.858023	-2.84259	0.00447488	0.160614
ROPN1B			68.0165	-2.7972	0.985291	-2.83896	0.00452607	0.162129
ZC3H6		Yes	1243.72	-1.25516	0.442557	-2.83616	0.004566	0.162571
OBSCN	CAMK		1666.45	-1.60212	0.564853	-2.83635	0.00456318	0.162571
PPP1R10			7226.04	0.885288	0.312049	2.83702	0.00455366	0.162571
SCNN1G			138.183	-3.25114	1.14656	-2.83556	0.0045745	0.162571
ZNF543		Yes	400.908	0.835676	0.294988	2.83291	0.00461257	0.162641
AMIGO1			869.616	-1.70305	0.601162	-2.83293	0.00461231	0.162641
GABRA3			31.3626	4.16968	1.47098	2.83463	0.00458783	0.162641
GRIA4			108.394	-3.13414	1.1063	-2.83299	0.00461155	0.162641
SYPL2			81.6903	-1.61089	0.569089	-2.83065	0.00464533	0.163476
C21orf62-AS1			49.6286	-1.4378	0.508193	-2.82923	0.00466597	0.163563
NMRK1			1605.62	-0.999075	0.353057	-2.82979	0.00465791	0.163563
NONO		Yes	25024.1	0.773148	0.273752	2.82426	0.00473896	0.163665
PAX6		Yes	478.142	2.54196	0.899489	2.82601	0.00471324	0.163665
AKR1C1			1049.24	-3.16937	1.12275	-2.82286	0.00475971	0.163665
CNGA3			182.901	-3.97337	1.40486	-2.82831	0.00467942	0.163665
HAUS3			1530.11	-1.34103	0.474367	-2.82698	0.00469886	0.163665
KIAA1324L			1138.54	-2.37895	0.842307	-2.82433	0.00473795	0.163665
MICAL3			1906	1.29543	0.458841	2.82326	0.00475381	0.163665
PRSS46			11.5038	-5.11536	1.81106	-2.82451	0.00473532	0.163665
RPS2			84913.2	1.30376	0.461821	2.82307	0.00475656	0.163665
WDR72			44.0959	-5.09359	1.80134	-2.82766	0.00468897	0.163665
ERCC6L			397.78	1.58689	0.562404	2.82162	0.00477824	0.163678
MARS2			569.488	1.15828	0.410477	2.8218	0.00477552	0.163678
RPL8			81182.5	1.4501	0.514605	2.81789	0.00483402	0.164961
UBALD2			2289.19	1.40766	0.499518	2.81804	0.00483175	0.164961
ZC2HC1C			188.881	-1.12371	0.398971	-2.81652	0.00485473	0.165354
MUC3A			240.713	-2.37143	0.843075	-2.81283	0.00491079	0.166948
C10orf107			68.6828	-2.5704	0.914302	-2.81132	0.00493381	0.167415
LINC00957			287.153	-1.90973	0.679554	-2.81028	0.00494992	0.167496
PGM2L1			2753.52	1.67952	0.597831	2.80936	0.00496408	0.167496
SCLY			745.641	0.793951	0.282557	2.80988	0.00495605	0.167496
CCDC191			1384.18	-1.15498	0.411512	-2.80667	0.0050056	0.167953
DOPEY2			4478.69	1.19465	0.425626	2.80682	0.00500335	0.167953
MKI67			3638.51	1.40263	0.499606	2.80747	0.00499328	0.167953
TBCK	Other		1893.73	-0.947662	0.338043	-2.80338	0.00505704	0.168736
NFIA-AS2			11.5782	-3.74588	1.33578	-2.80426	0.00504326	0.168736
SLC25A25-AS1			1021.7	-1.88945	0.673947	-2.80356	0.00505426	0.168736
STX16			10327.5	-1.05776	0.37747	-2.80223	0.00507501	0.169023
ELOVL1			6470.63	1.29106	0.460866	2.80138	0.00508848	0.169159
SERPINB6			6084.31	-1.04648	0.373776	-2.79975	0.00511419	0.169389
SUSD3			1765.96	-3.22685	1.15244	-2.80002	0.00510993	0.169389
C22orf46			2165.35	-0.780286	0.278891	-2.79781	0.00514499	0.169553
LINC01125			337.449	-2.56598	0.917043	-2.7981	0.00514038	0.169553
WNT7B			1579.06	2.59616	0.927974	2.79766	0.00514737	0.169553
C19orf48			2632.2	1.34382	0.480527	2.79656	0.00516499	0.169823
JUP			19567.3	1.23486	0.441772	2.79525	0.00518601	0.170203
AP4B1			1516.5	-1.32371	0.473783	-2.79391	0.00520742	0.170595
C10orf128			637.887	-1.86544	0.667988	-2.79263	0.00522822	0.170966
EXOG			418.762	-1.03135	0.369555	-2.79078	0.00525812	0.171632
AREG			2643.98	-3.79218	1.36044	-2.78746	0.00531227	0.173086
EPCAM			18745.7	1.34237	0.482021	2.78488	0.00535477	0.173963
HAO2			9.30173	-3.78412	1.3592	-2.78407	0.00536816	0.173963
STC2			18745.7	-3.37028	1.21038	-2.78448	0.00536144	0.173963
ZNF614		Yes	811.733	0.720952	0.259198	2.78147	0.00541127	0.174751
CSDC2			131.593	1.97284	0.709289	2.78144	0.00541187	0.174751
ZFP69			503.159	-0.902206	0.324632	-2.77916	0.00544989	0.175664
FNTA			5591.29	-1.28831	0.463667	-2.77852	0.00546075	0.1757
FIBP			3010.48	0.834529	0.300882	2.77361	0.00554378	0.17648
FRMPD2			40.0159	-2.49616	0.899254	-2.77581	0.00550638	0.17648
NCL			35742.7	0.735907	0.265234	2.77456	0.00552762	0.17648
NUDT6			357.952	-1.70848	0.615657	-2.77505	0.0055193	0.17648
RIMBP3B			11.3393	-5.06073	1.82299	-2.77606	0.00550217	0.17648
SPRED1			2960.03	1.32294	0.476954	2.77373	0.00554184	0.17648
AHDC1			2320.11	1.49874	0.540503	2.77285	0.00555671	0.17658
LINC00339			862.264	-0.947408	0.34192	-2.77085	0.00559106	0.177359
GDF9			122.462	-1.79034	0.646897	-2.76759	0.0056473	0.178828
HESX1		Yes	113.039	-1.65795	0.599495	-2.76558	0.00568221	0.178846
SF3B4			5947.96	0.986139	0.356549	2.76579	0.00567857	0.178846
SGMS1			2167.47	1.45753	0.52706	2.76539	0.0056854	0.178846
WIPF2			8645.85	2.08647	0.754527	2.76527	0.00568759	0.178846
MNT		Yes	2083.05	0.964629	0.349138	2.76288	0.00572934	0.179845
CAPN11			143.059	-2.43092	0.880398	-2.76116	0.00575956	0.180139
DUSP8			1123.64	1.70614	0.618021	2.76065	0.00576867	0.180139
KRBOX1			175.332	-2.78537	1.0089	-2.76081	0.00576586	0.180139
FBLN1			9348.47	1.21375	0.439794	2.75982	0.00578337	0.180285
AGO4			2461.33	-1.24766	0.452438	-2.75764	0.00582196	0.181025
HN1			22495.6	2.6368	0.956281	2.75735	0.0058272	0.181025
PTMA			79521.5	1.00606	0.36509	2.75564	0.00585768	0.181659
ZNF264		Yes	3018.53	1.30617	0.47434	2.75365	0.00589342	0.181898
KIF2B			4.03101	6.31618	2.29385	2.75353	0.00589567	0.181898
ROM1			229.825	-1.1649	0.423015	-2.75381	0.00589068	0.181898
SNAP25			96.5221	-1.6828	0.611273	-2.75294	0.00590634	0.181915
CCL14			1999.74	-3.04475	1.10653	-2.75162	0.00593004	0.182334
AIM1			40.3801	3.22647	1.17348	2.74949	0.00596873	0.182899
IL4I1			354.435	1.67973	0.610882	2.74968	0.00596537	0.182899
GPCPD1			2088.18	-2.08218	0.75777	-2.74778	0.00600006	0.183547
L3MBTL4		Yes	348.206	-2.77027	1.009	-2.74555	0.00604094	0.183861
ZNF480		Yes	1863.56	0.833177	0.303455	2.74563	0.00603944	0.183861
C4BPA			14.4045	-3.77014	1.37268	-2.74656	0.00602245	0.183861
RBM38			1696.38	1.61331	0.587797	2.74466	0.00605732	0.184048
PPP1R36			107.896	-2.50277	0.912312	-2.74333	0.00608201	0.184488
NKX2-5		Yes	59.3667	4.62205	1.69012	2.73474	0.00624303	0.185587
STAT5A		Yes	2497.87	-0.941495	0.343984	-2.73703	0.00619966	0.185587
NEK10	NEK		425.395	-2.71312	0.991847	-2.73542	0.00623005	0.185587
AMY1B			5.47761	-4.95722	1.8119	-2.73592	0.00622064	0.185587
C6orf141			776.925	-2.1671	0.792304	-2.73519	0.00623448	0.185587
FAM228B			531.065	-0.980284	0.358497	-2.73443	0.00624893	0.185587
HYAL1			246.051	-2.12282	0.776066	-2.73536	0.00623121	0.185587
JMJD1C			3794.53	0.653572	0.238667	2.73843	0.00617329	0.185587
SH3TC2			157.475	-1.94097	0.709045	-2.73745	0.00619178	0.185587
SIGLEC11			22.4998	-2.25023	0.822817	-2.73479	0.00624202	0.185587
SUMO2			34017.3	2.10604	0.769283	2.73767	0.00618754	0.185587
TMEM229B			677.989	-1.55139	0.567391	-2.73426	0.00625216	0.185587
USP27X-AS1			120.358	-1.65551	0.604376	-2.7392	0.0061588	0.185587
IKBKE	Other		922.588	-0.921967	0.337447	-2.73219	0.00629154	0.185651
CAMSAP3			2666.28	1.57091	0.575009	2.73198	0.00629551	0.185651
HMGN5			882.892	1.31665	0.481693	2.73338	0.00626886	0.185651
LINC01481			6.75767	-3.4731	1.27081	-2.73297	0.00627666	0.185651
ASF1B			1104.81	1.22417	0.448239	2.73106	0.00631306	0.185864
EPB41L4A-AS2			76.8589	1.18705	0.434903	2.72946	0.00634372	0.186146
LINC00847			1309.91	-0.949779	0.348038	-2.72895	0.00635365	0.186146
MELTF-AS1			224.409	-1.72335	0.631321	-2.72975	0.00633828	0.186146
BMPER			110.866	-2.67499	0.980577	-2.72797	0.0063725	0.186261
CAPS			189.974	1.33231	0.488442	2.72768	0.00637823	0.186261
STIM2			1698.17	-0.771931	0.283076	-2.72694	0.00639245	0.186374
KHSRP		Yes	8283.5	1.55182	0.569241	2.72611	0.00640847	0.186539
CACNB4			271.206	-1.86894	0.68612	-2.72392	0.00645121	0.186572
LINC01537			32.0745	-2.81672	1.03416	-2.72368	0.00645586	0.186572
RNU1-2			16.8553	-4.09899	1.50501	-2.72356	0.00645825	0.186572
RNU1-4			16.8553	-4.09899	1.50501	-2.72356	0.00645825	0.186572
XRCC5			20889.2	0.627915	0.230563	2.7234	0.00646135	0.186572
ZNF221		Yes	76.3677	0.918908	0.337521	2.72252	0.00647867	0.186728
DNAH2			265.732	-1.53926	0.565476	-2.72207	0.00648748	0.186728
STX18-AS1			103.798	-1.35815	0.499542	-2.71879	0.00655205	0.188285
ACOXL			50.8454	2.64809	0.974474	2.71746	0.00657855	0.188433
ADPGK			4922.87	-0.870124	0.32031	-2.71651	0.00659744	0.188433
B4GALT2			4349.64	1.29169	0.475878	2.71434	0.00664084	0.188433
CCER2			81.376	-2.66377	0.981283	-2.71458	0.006636	0.188433
HAUS8			587.066	1.01079	0.371904	2.71788	0.00657009	0.188433
HMGCL			2014.41	-1.16929	0.430644	-2.7152	0.00662349	0.188433
MRPS7			9025.97	1.94943	0.718	2.71508	0.00662592	0.188433
TMPRSS6			65.3943	-2.25058	0.8288	-2.71547	0.00661819	0.188433
EFHB			54.8157	-1.94147	0.715445	-2.71365	0.00665461	0.188526
NR2F2-AS1			70.8789	-1.88224	0.694743	-2.70926	0.00674325	0.190455
SEPSECS			1257.78	-1.27805	0.471737	-2.70924	0.00674383	0.190455
EZH1		Yes	3509.07	-1.53347	0.567568	-2.70183	0.00689581	0.192038
OSR1		Yes	157.969	-1.82878	0.67587	-2.70581	0.00681371	0.192038
CBSL			201.829	2.90272	1.07323	2.70467	0.00683725	0.192038
CDH2			560.97	2.20144	0.814392	2.70317	0.00686808	0.192038
FNDC11			52.2948	-2.60911	0.965037	-2.70364	0.00685852	0.192038
LRRC24			140.971	3.18936	1.18037	2.70201	0.00689227	0.192038
LRRC37B			915.929	-1.80855	0.668588	-2.70502	0.00682993	0.192038
TCTEX1D1			68.7065	-1.72108	0.63693	-2.70215	0.00688929	0.192038
TFPI			1696.12	-1.79075	0.662474	-2.70312	0.00686912	0.192038
VIL1			258.043	-3.09142	1.14461	-2.70085	0.00691634	0.192313
PAX1		Yes	51.1284	2.89407	1.073	2.69718	0.00699287	0.192863
B3GNTL1			449.973	-1.19388	0.442443	-2.69838	0.00696776	0.192863
LINC-PINT			328.391	-1.75583	0.651072	-2.69683	0.00700034	0.192863
RBP7			1160.89	-2.57864	0.955776	-2.69795	0.00697669	0.192863
RNU1-27P			16.6475	-4.08237	1.51369	-2.69696	0.00699749	0.192863
UBE2O			3384.7	1.03197	0.382603	2.69722	0.00699204	0.192863
ZMAT1		Yes	2658.95	-2.1422	0.796011	-2.69116	0.00712033	0.19296
ANKHD1			8685.31	-0.983213	0.365663	-2.68885	0.00716985	0.19296
CTRC			9.06546	-2.76454	1.02673	-2.69258	0.00709005	0.19296
DDX21			8550.32	1.38215	0.513861	2.68974	0.00715071	0.19296
FGF11			389.01	-1.62235	0.603276	-2.68923	0.00716163	0.19296
FTCD			24.22	-2.22048	0.825792	-2.68891	0.00716859	0.19296
GLS2			90.596	-2.62761	0.975158	-2.69454	0.00704852	0.19296
LINC01305			26.0933	-2.89951	1.07712	-2.69191	0.00710444	0.19296
OPRL1			172.314	-1.71363	0.635635	-2.69593	0.00701926	0.19296
PGGHG			27753.7	-3.505	1.30129	-2.69347	0.0070712	0.19296
PIGR			975.387	-3.2856	1.22091	-2.69112	0.00712132	0.19296
PRAME			136.573	-3.69054	1.37278	-2.68838	0.00718001	0.19296
RELN			129.844	-3.08627	1.14669	-2.69145	0.0071143	0.19296
SPECC1			2796.52	1.53892	0.571943	2.69069	0.00713054	0.19296
TMEM56			391.526	-2.03513	0.754993	-2.69556	0.00702696	0.19296
TOP3A			2127.36	1.25747	0.467142	2.69184	0.00710588	0.19296
UBE3B			3550.6	-0.792295	0.294741	-2.6881	0.00718594	0.19296
LINC00467			782.144	-1.03061	0.383478	-2.68754	0.00719795	0.192995
ZMAT4		Yes	28.1185	-2.66369	0.99148	-2.68658	0.00721881	0.193267
UBA1			28774.7	1.08926	0.405713	2.68481	0.007257	0.194001
GAL			223.191	2.61608	0.974627	2.68419	0.00727059	0.194076
SYCP2L			109.037	-2.80961	1.04693	-2.68367	0.00728186	0.19409
ENTPD3-AS1			184.829	-1.10435	0.41173	-2.68221	0.00731371	0.194646
PAXBP1-AS1			147.498	-1.18297	0.441122	-2.68173	0.00732435	0.194646
FREM2			163.462	-3.34334	1.24842	-2.67805	0.00740528	0.196278
GAPDH			131626	1.39588	0.521316	2.67761	0.00741487	0.196278
KIAA0319			40.357	-2.2094	0.825318	-2.67703	0.00742782	0.196278
ST7L			978.602	-0.970404	0.362555	-2.67657	0.00743795	0.196278
TJP2			4693.88	0.968591	0.361891	2.67647	0.00744022	0.196278
PHYKPL			2718.16	-1.39694	0.522035	-2.67596	0.00745162	0.196291
FER1L5			40.8268	-2.09784	0.784539	-2.67398	0.00749575	0.196509
KIZ			1402.36	-1.01554	0.379698	-2.6746	0.00748185	0.196509
PCBD1			3605.2	1.18751	0.444237	2.67314	0.00751439	0.196509
TMEM170A			1300.44	-0.67295	0.251727	-2.67334	0.00751009	0.196509
ZFC3H1			3725.11	-1.09795	0.410492	-2.67472	0.00747923	0.196509
BOP1			3603.65	1.82452	0.682977	2.67142	0.00755318	0.196951
EFS			4100.63	1.53208	0.573405	2.67189	0.0075425	0.196951
CIART			464.492	-2.04576	0.766511	-2.66892	0.00760952	0.197847
IPO4			3801.91	1.26181	0.472701	2.66937	0.0075993	0.197847
NPBWR1			4.90427	3.29722	1.23657	2.66642	0.00766643	0.198969
VSIG4			694.555	-1.30447	0.489288	-2.66605	0.00767476	0.198969
DDB2		Yes	2001.64	-0.976626	0.366826	-2.66237	0.00775936	0.19982
ADGRD2			14.6949	-5.45478	2.04934	-2.66173	0.00777411	0.19982
AKT1S1			4024.73	1.15732	0.434646	2.66266	0.00775261	0.19982
MED28			4099.16	-0.953423	0.358035	-2.66294	0.00774621	0.19982
PPRC1			3588.14	0.980488	0.368334	2.66195	0.00776888	0.19982
SEPHS1			4700.12	0.92188	0.346135	2.66335	0.00773663	0.19982
DZANK1			593.642	-1.49476	0.562141	-2.65905	0.00783622	0.201114
TTC14			4041.17	-1.39554	0.524917	-2.65859	0.00784677	0.201114
IGLV1-44			360.859	2.92982	1.10256	2.6573	0.00787689	0.201599
DSG2-AS1			13.0644	-2.55458	0.962075	-2.65528	0.00792433	0.202526
MIDN			7301.4	1.37409	0.517666	2.6544	0.00794495	0.202765
RPS8			73793.1	1.37765	0.519267	2.65307	0.0079763	0.20324
TEPP			24.9279	-3.709	1.39822	-2.65266	0.0079861	0.20324
ZNF540		Yes	615.676	-2.55613	0.963983	-2.65164	0.00801028	0.203304
WT1-AS			110.166	3.2898	1.24069	2.6516	0.00801118	0.203304
ALPK1	Atypical		2198.71	-1.16011	0.437827	-2.64969	0.00805654	0.203594
FAM3B			316.928	-3.08437	1.164	-2.6498	0.00805384	0.203594
MPST			2786.88	1.52498	0.57545	2.65007	0.00804754	0.203594
IQCH-AS1			655.32	-1.43165	0.541072	-2.64596	0.00814602	0.205567
LOXL1			3414.56	1.92829	0.728907	2.64546	0.00815803	0.205582
THEM4			1831.75	-1.4658	0.55463	-2.64284	0.0082214	0.20689
DUSP6			6518.18	1.40391	0.531514	2.64134	0.00825778	0.207516
GNMT			148.453	1.84418	0.698497	2.64022	0.00828531	0.207917
MRFAP1L1			5216.18	-0.873521	0.330968	-2.63929	0.00830793	0.208195
ZNF23		Yes	1423.27	-1.37932	0.523006	-2.6373	0.00835688	0.208543
ZNF518B		Yes	1763.18	-1.75599	0.665821	-2.63733	0.00835624	0.208543
BCL2L15			62.8287	-1.95899	0.743194	-2.63591	0.00839127	0.208543
CHDH			2399.24	-1.66656	0.632029	-2.63684	0.00836828	0.208543
SLC45A3			881.888	1.51251	0.573748	2.6362	0.00838402	0.208543
TSPAN31			2561.52	-1.05757	0.40108	-2.63682	0.00836879	0.208543
FOXI1		Yes	502.372	-2.685	1.01899	-2.63497	0.00841442	0.208674
PAICS			12565.5	1.1358	0.431085	2.63475	0.00841985	0.208674
TRH			34.2634	-4.15366	1.57677	-2.63429	0.00843128	0.208674
ZNF492		Yes	117.391	2.0274	0.770659	2.63074	0.00852001	0.208962
ACOT6			13.0792	-2.80457	1.06582	-2.63138	0.0085039	0.208962
ASPA			175.183	-2.45868	0.933799	-2.63299	0.00846366	0.208962
ATG9B			288.208	-1.52611	0.580434	-2.62925	0.00855722	0.208962
DBN1			7437.69	1.52081	0.578182	2.63033	0.00853024	0.208962
FAM127C			1523.38	1.22732	0.466649	2.63008	0.00853656	0.208962
MIR29A			109.794	-1.88809	0.717921	-2.62994	0.00854003	0.208962
NBPF4			207.101	-6.1305	2.33074	-2.63029	0.0085313	0.208962
SH3BP4			7373.75	0.995605	0.378674	2.62919	0.00855889	0.208962
TRAF6			872.314	0.527843	0.200693	2.6301	0.00853604	0.208962
MSH4			27.986	-2.02888	0.772071	-2.62783	0.00859303	0.209512
NR2E3		Yes	92.2104	-2.49646	0.950345	-2.6269	0.00861665	0.209804
RNASEH2A			1401.28	0.990006	0.377016	2.6259	0.00864203	0.210138
GPR61			26.5828	-2.70163	1.0292	-2.62498	0.00866539	0.210167
MAOA			1217.27	-2.33721	0.89039	-2.62493	0.00866657	0.210167
BEND3			1177.11	1.91275	0.728959	2.62395	0.0086916	0.210491
MTUS1			4852.02	-1.02162	0.389487	-2.62299	0.00871616	0.210802
ZBTB49		Yes	363.193	-1.16362	0.444293	-2.61904	0.0088177	0.211567
CYP4F12			160.87	-2.87387	1.09716	-2.61938	0.00880895	0.211567
FXN			538.759	1.07485	0.410082	2.62107	0.00876547	0.211567
LAGE3			410.545	2.46838	0.942278	2.61959	0.00880367	0.211567
RNF126			539.276	1.49909	0.572387	2.61902	0.00881821	0.211567
SLC5A10			54.0663	-1.69137	0.645582	-2.61992	0.00879509	0.211567
PTGFR			202.752	-2.99995	1.14586	-2.61808	0.00884266	0.211871
ZNF625		Yes	350.017	-1.23107	0.470482	-2.61661	0.0088808	0.212056
FAM198A			669.792	-2.13638	0.816295	-2.61717	0.0088663	0.212056
PRKAB1			2083.42	-0.777314	0.29709	-2.61642	0.00888567	0.212056
SMARCA4		Yes	11172.9	1.3132	0.502636	2.61262	0.00898508	0.213393
ADCYAP1R1			171.459	-2.23717	0.856343	-2.61247	0.0089891	0.213393
MCM6			3124.75	0.725284	0.277494	2.6137	0.00895683	0.213393
OR52N2			8.47654	-5.64531	2.16057	-2.61288	0.00897817	0.213393
LINC00638			81.8819	-1.26109	0.48291	-2.61143	0.00901633	0.213477
RPS3			56607.9	1.06297	0.407005	2.61168	0.00900991	0.213477
CDC123			3527.34	0.858335	0.328801	2.6105	0.00904111	0.213503
NECTIN3			243.85	1.78919	0.685275	2.6109	0.00903034	0.213503
ADARB2			64.4279	-3.04201	1.16599	-2.60895	0.009082	0.213533
ARG2			198.851	1.13373	0.434604	2.60866	0.00908977	0.213533
DPYS			12.8284	-2.34409	0.898221	-2.6097	0.00906218	0.213533
LDHC			52.9049	-3.14405	1.20512	-2.6089	0.00908337	0.213533
ZBTB25		Yes	1288.68	-0.989336	0.379366	-2.60786	0.00911092	0.213724
ZNF18		Yes	755.224	-1.07981	0.414221	-2.60684	0.00913818	0.213724
TRPM6	Atypical		120.493	-2.97678	1.14203	-2.60657	0.00914537	0.213724
ZCCHC8			1143.14	-0.630293	0.241732	-2.6074	0.00912331	0.213724
SMAD3		Yes	2968.43	-1.31352	0.504024	-2.60606	0.00915896	0.213764
KTN1-AS1			189.317	-1.2167	0.467051	-2.60507	0.00918554	0.213831
RTKN2			625.416	1.32214	0.507451	2.60546	0.0091751	0.213831
LINC01197			90.2332	-2.02501	0.777787	-2.60355	0.00922635	0.214504
ENPP5			2163.36	-2.58878	0.994681	-2.60263	0.00925123	0.214682
F8			917.839	-1.02623	0.394341	-2.60238	0.00925785	0.214682
BDNF			18.9197	-1.5018	0.577648	-2.59986	0.00932621	0.215989
LIFR			1697.38	-1.2122	0.466423	-2.59894	0.00935123	0.216013
RPS28			16788.5	1.69024	0.650315	2.59911	0.00934664	0.216013
MLLT1		Yes	4985.37	1.03621	0.398793	2.59836	0.00936702	0.216101
AURKB	Other		691.147	1.42609	0.549076	2.59725	0.00939727	0.216522
ADAMTS15			2436.63	-3.05833	1.17837	-2.59539	0.00944842	0.217119
ADHFE1			700.658	-2.33489	0.900071	-2.59412	0.00948343	0.217119
FIGLA			10.3573	-4.96509	1.91357	-2.59468	0.00946796	0.217119
MIATNB			129.683	-1.00039	0.385594	-2.59441	0.00947521	0.217119
SNORD17			19.4998	-2.61027	1.0059	-2.59497	0.00945997	0.217119
CYP4F11			274.498	-2.60844	1.00652	-2.59155	0.00955455	0.218192
TKTL1			5.3198	-4.00186	1.54394	-2.59197	0.00954271	0.218192
ANKRD20A1			40.1039	-2.15919	0.834287	-2.58807	0.00965149	0.218972
ANO5			207.311	-2.86452	1.10734	-2.58685	0.0096859	0.218972
C18orf65			26.2607	-3.15546	1.21943	-2.58764	0.00966345	0.218972
CRIPAK			1466.31	-1.70412	0.658541	-2.58772	0.00966124	0.218972
HEXDC-IT1			43.3636	-1.44184	0.556902	-2.58903	0.00962459	0.218972
LINC00402			13.7716	-5.36371	2.07317	-2.5872	0.00967588	0.218972
RIBC2			127.487	1.06215	0.410269	2.58891	0.0096279	0.218972
SYT2			43.4128	2.02111	0.780958	2.58799	0.0096537	0.218972
GRK4	AGC		227.35	-0.922255	0.356685	-2.58563	0.00972022	0.219472
SMTNL2			16.7216	-2.69585	1.04305	-2.58459	0.00974952	0.219858
COMMD4			2789.64	-0.727409	0.281634	-2.58282	0.00979971	0.220438
MROH7			125.306	-2.1086	0.816334	-2.58301	0.00979434	0.220438
ANKRD36B			1411.44	-1.9811	0.767269	-2.58201	0.00982255	0.220677
CARM1			3157.02	1.16563	0.451751	2.58026	0.00987265	0.221526
CDC42EP1			4934.55	2.22136	0.861334	2.57898	0.00990937	0.221974
RPL36			24418.5	1.60628	0.622903	2.5787	0.00991727	0.221974
CFDP1			2969.6	-0.818836	0.317844	-2.57622	0.0099886	0.222287
CYP8B1			51.8731	-3.02476	1.17412	-2.57619	0.00998962	0.222287
FABP7			404.474	4.3778	1.69836	2.57767	0.00994701	0.222287
GNAL			796.06	-0.873253	0.339056	-2.57554	0.0100083	0.222287
HSPBAP1			958.454	-1.5299	0.59408	-2.57525	0.0100168	0.222287
SCN3B			84.8556	-1.81188	0.703583	-2.57522	0.0100176	0.222287
SLX1B			732.271	-2.19256	0.850906	-2.57673	0.0099739	0.222287
FBXO43			79.7219	-1.53736	0.597114	-2.57464	0.0100343	0.222352
KIF9-AS1			208.301	-1.42517	0.553622	-2.57427	0.0100452	0.222352
HSF4		Yes	2876.28	-2.63175	1.02262	-2.57354	0.0100664	0.222547
GGA2			8182.6	-1.01448	0.39445	-2.57188	0.0101149	0.222547
RANBP1			4746.85	1.00899	0.392322	2.57185	0.0101158	0.222547
SRCIN1			7596.59	2.36256	0.918255	2.57288	0.0100856	0.222547
TAT-AS1			34.8957	-3.07753	1.19649	-2.57213	0.0101074	0.222547
ABCA5			3079.29	-2.34053	0.911268	-2.56843	0.0102161	0.223704
ERCC6			1205.84	0.855039	0.332974	2.56789	0.0102321	0.223704
GATM			1091.97	-1.82059	0.708548	-2.56946	0.0101856	0.223704
NLGN2			3189.37	-0.769072	0.299539	-2.56752	0.0102429	0.223704
OPN4			12.0054	-3.49229	1.36013	-2.56762	0.0102401	0.223704
PPP1R3E			1289.71	-1.17313	0.456743	-2.56848	0.0102146	0.223704
TRIM68			905.625	-1.62913	0.634663	-2.56692	0.0102606	0.22382
HPX			1415.64	-2.22498	0.86722	-2.56564	0.0102985	0.223962
P2RY14			134.35	-1.27158	0.495496	-2.56628	0.0102796	0.223962
PLIN2			4289.85	-1.5018	0.585397	-2.56544	0.0103044	0.223962
CBX7			2486.78	-1.30607	0.509251	-2.56469	0.0103268	0.22418
ATP5G1			3036.95	-0.779688	0.304224	-2.56287	0.0103811	0.224653
KCNC3			1701.99	-2.59411	1.01242	-2.5623	0.0103982	0.224653
PAGE2B			5.53856	-4.07788	1.59116	-2.56284	0.0103821	0.224653
VTN			32.2479	-1.51431	0.591	-2.56229	0.0103985	0.224653
ZFP2		Yes	358.098	-1.77204	0.692285	-2.55969	0.0104764	0.225525
LRFN4			1103.75	1.95401	0.76333	2.55985	0.0104716	0.225525
USH2A			30.679	-1.76825	0.690671	-2.56019	0.0104614	0.225525
BISPR			489.157	-1.62788	0.636086	-2.55921	0.0104911	0.225571
CHML			2470.16	1.33751	0.522889	2.55793	0.0105298	0.226134
C19orf71			39.3964	1.88669	0.738919	2.55331	0.0106705	0.228068
CYP39A1			248.969	-2.53757	0.993642	-2.55381	0.0106551	0.228068
KCNK12			28.0996	2.12214	0.830739	2.55452	0.0106334	0.228068
TVP23A			130.901	-1.27949	0.501111	-2.55331	0.0106705	0.228068
MT1H			7.62349	2.38563	0.93545	2.55025	0.0107645	0.229804
ARHGAP44			1292.07	1.80563	0.70835	2.54906	0.0108015	0.229867
NBPF26			1910.67	-1.64005	0.64343	-2.54892	0.0108057	0.229867
RASD1			693.048	1.89286	0.742594	2.54899	0.0108037	0.229867
GLT8D1			4345.72	-0.634087	0.248887	-2.54769	0.0108438	0.22993
HSP90AA1			97205	0.984329	0.386439	2.54718	0.0108597	0.22993
OLMALINC			678.321	-1.34109	0.526485	-2.54726	0.0108574	0.22993
TMEM110-MUSTN1			438.969	-1.39356	0.547016	-2.54757	0.0108476	0.22993
ADAMTS4			1548.08	1.23428	0.484768	2.54613	0.0108924	0.230081
PIWIL2			81.8599	-2.0741	0.814514	-2.54642	0.0108834	0.230081
FBXO46			1519.6	0.978484	0.384676	2.54366	0.0109699	0.231446
ZNF737		Yes	1097.45	1.15649	0.455115	2.5411	0.0110503	0.231552
CCDC53			1530.39	-0.552064	0.217123	-2.54264	0.011002	0.231552
CCT3			21780.4	0.671578	0.26433	2.54068	0.0110637	0.231552
CORO6			1052.46	-2.9032	1.14288	-2.54024	0.0110777	0.231552
ELAC1			367.026	-1.09004	0.429079	-2.54042	0.011072	0.231552
PPM1J			515.395	-1.93168	0.759594	-2.54305	0.010989	0.231552
PSTPIP2			1532.79	-1.53829	0.60554	-2.54036	0.0110737	0.231552
SLC13A4			202.488	-1.72381	0.678171	-2.54186	0.0110265	0.231552
CRB1			10.6267	-3.13512	1.23532	-2.5379	0.0111519	0.231708
EDN3			46.101	-4.48664	1.76742	-2.53852	0.0111321	0.231708
FAHD2A			1476.7	-0.87882	0.346491	-2.53635	0.0112016	0.231708
HID1			22031	2.07386	0.817477	2.5369	0.0111839	0.231708
PCGF3			7560.38	-1.16881	0.460878	-2.53606	0.0112108	0.231708
PLEKHG4			1444.59	-2.27821	0.898286	-2.53617	0.0112073	0.231708
PPT2			861.503	-1.09798	0.432962	-2.53597	0.0112138	0.231708
RPL18			28373.6	1.29743	0.51132	2.53742	0.0111673	0.231708
SLC38A6			606.48	-0.998654	0.393582	-2.53734	0.0111697	0.231708
ZNF30-AS1			9.10529	-2.91115	1.14649	-2.53919	0.0111109	0.231708
SLC28A2			13.6079	-2.37542	0.93741	-2.53402	0.0112762	0.232732
PCDHGB1			300.109	2.85193	1.12578	2.53328	0.0112999	0.232954
ZNF708		Yes	782.489	0.934364	0.369527	2.52854	0.0114538	0.235332
CCDC169			70.9123	-2.59985	1.02837	-2.52812	0.0114675	0.235332
PPP1R14B			7914.23	1.56562	0.619189	2.5285	0.0114552	0.235332
SCARA5			342.168	-2.98447	1.18011	-2.52898	0.0114394	0.235332
CA3			211.421	-3.17492	1.25613	-2.52754	0.0114864	0.235453
NPIPB12			2234.67	-1.23505	0.488868	-2.52634	0.0115259	0.235736
VDAC3			6347.25	-1.34167	0.531076	-2.52632	0.0115265	0.235736
PABPC1			92556.2	1.19732	0.47406	2.52566	0.011548	0.23591
MYCNOS			4.02229	2.7382	1.08475	2.52428	0.0115937	0.236306
NUDT13			280.292	-1.06198	0.420673	-2.52448	0.0115869	0.236306
HFM1			22.0033	-2.42826	0.962487	-2.52291	0.011639	0.236694
RERG			2227.37	-2.4092	0.954867	-2.52307	0.0116335	0.236694
IRAK3	TKL		744.672	-1.2933	0.512924	-2.52143	0.0116879	0.237154
XKR6			46.4902	-2.19702	0.871338	-2.52144	0.0116876	0.237154
C1orf61			39.7232	-2.28623	0.907013	-2.52061	0.011715	0.237437
GPAT4			8548.68	-1.70761	0.677615	-2.52003	0.0117345	0.237565
KLHDC1			296.938	-1.77559	0.704801	-2.51928	0.0117596	0.237805
IGF1R	TK		10976.7	-2.3288	0.925139	-2.51725	0.0118276	0.238342
CKS1B			2970.09	0.832763	0.330775	2.51761	0.0118154	0.238342
LINC00174			970.425	-1.34487	0.534334	-2.51691	0.0118391	0.238342
LINC01359			54.4495	-2.22565	0.884022	-2.51764	0.0118143	0.238342
PMEL			177.895	-1.15568	0.459252	-2.51644	0.0118548	0.238393
GIPR			445.014	-2.80582	1.11524	-2.5159	0.011873	0.238492
MIR9-3HG			598.223	1.66527	0.662446	2.51382	0.0119432	0.239369
NEGR1			103.675	1.52377	0.606146	2.51386	0.0119417	0.239369
STX8			1272.52	-0.845012	0.336299	-2.51268	0.0119818	0.239876
C17orf75			1051.32	-1.09201	0.434765	-2.51173	0.012014	0.240253
ACSF2			4670.94	-1.65733	0.660416	-2.50952	0.0120894	0.240454
CFAP43			286.286	-2.09815	0.835805	-2.51034	0.0120616	0.240454
HDHD2			2488.7	-1.22335	0.487641	-2.50871	0.0121175	0.240454
KANSL1-AS1			184.355	-1.70214	0.678183	-2.50985	0.0120781	0.240454
LTF			15635	-3.21643	1.28165	-2.50959	0.0120871	0.240454
MTERF2			2328.34	-1.47842	0.589256	-2.50895	0.0121089	0.240454
SYNCRIP			12258	0.61812	0.246357	2.50904	0.0121059	0.240454
HOXB4		Yes	513.946	-1.58591	0.632269	-2.50828	0.0121321	0.240479
PHKA2-AS1			30.064	-1.93367	0.771292	-2.50705	0.0121744	0.240525
PRKAR2B			2589.68	-1.54714	0.617093	-2.50715	0.0121709	0.240525
RCC2			13842.9	0.543036	0.216586	2.50725	0.0121673	0.240525
2017-09-09			14763.2	1.2475	0.497863	2.50572	0.0122204	0.240905
AHNAK2			4061.52	1.5324	0.611539	2.5058	0.0122173	0.240905
FRAT2			1522.47	0.873121	0.348523	2.5052	0.0122382	0.240992
RELA		Yes	5335.06	0.542375	0.216666	2.50328	0.0123048	0.241092
ERI3			2979.51	0.99986	0.399475	2.50294	0.0123167	0.241092
LINC00909			884.996	-1.11074	0.443808	-2.50274	0.0123235	0.241092
MORC2-AS1			23.5373	-2.20545	0.881114	-2.50302	0.0123138	0.241092
SCRG1			52.1571	-2.87633	1.14858	-2.50424	0.0122715	0.241092
SPATA41			52.756	-1.31848	0.52681	-2.50275	0.0123232	0.241092
CDT1			659.409	1.88701	0.754178	2.50208	0.0123465	0.241181
EFNB2			3512.68	1.22732	0.490718	2.50108	0.0123817	0.241181
LINC00671			8.55677	-4.67936	1.87067	-2.50144	0.0123688	0.241181
RWDD3			1101.62	-1.40131	0.560275	-2.50111	0.0123804	0.241181
APBB2			6417.51	-0.841807	0.336826	-2.49923	0.0124462	0.241365
BFSP2-AS1			5.36564	-4.97192	1.98957	-2.49899	0.0124547	0.241365
CCDC66			1960.49	-1.36727	0.547233	-2.49852	0.0124715	0.241365
INTU			1492.82	-1.09365	0.437606	-2.49916	0.0124489	0.241365
TP53I13			2541.22	1.51913	0.607582	2.50029	0.0124093	0.241365
ZFAND5			11958.7	0.61737	0.247083	2.49864	0.0124672	0.241365
CYP4A22			65.707	-3.32485	1.33204	-2.49605	0.0125584	0.242288
NYAP1			27.9541	-2.11022	0.845432	-2.49602	0.0125595	0.242288
PER3			2045.61	-1.37794	0.551979	-2.49635	0.0125478	0.242288
CSTA			570.379	-1.70437	0.683425	-2.49387	0.0126359	0.243501
DRAM1			2301.47	-0.910274	0.365286	-2.49195	0.0127044	0.24456
TRIM66			2140.83	-1.64754	0.66139	-2.49103	0.0127374	0.244933
FSCN1			5726.54	2.31797	0.930686	2.4906	0.0127527	0.244967
C20orf194		Yes	1925.24	-0.92844	0.373338	-2.48686	0.0128876	0.245352
ERF		Yes	2755.44	1.2577	0.505491	2.48807	0.0128437	0.245352
MAP3K12	STE		1886.88	-1.56517	0.628872	-2.48885	0.0128156	0.245352
CITED4			2030.42	2.30829	0.928328	2.4865	0.0129006	0.245352
CNTD1			414.583	-2.0507	0.824413	-2.48747	0.0128656	0.245352
GLYATL1			1271.86	-2.54638	1.02415	-2.48633	0.0129069	0.245352
GRIA2			53.6191	-3.67975	1.47994	-2.48642	0.0129037	0.245352
HSD17B8			654.227	-1.52145	0.611643	-2.48748	0.0128652	0.245352
SLC25A37			4289.25	-1.522	0.612162	-2.48627	0.012909	0.245352
SNORD3B-2			11.4177	2.52553	1.01564	2.48664	0.0128955	0.245352
BEST1			1278.92	-1.98743	0.799558	-2.48566	0.0129311	0.245514
AKIRIN1			3643.66	0.646876	0.260501	2.4832	0.0130209	0.24644
CASP10			1112.61	-1.29615	0.521936	-2.48335	0.0130152	0.24644
NOLC1			8566.44	1.04941	0.422517	2.48372	0.0130017	0.24644
ZNF599		Yes	604.053	-1.27794	0.514833	-2.48225	0.0130555	0.246752
AMH			202.482	2.60257	1.04888	2.48128	0.013091	0.246752
CALM2			46723.2	1.08831	0.438853	2.47989	0.0131425	0.246752
CLEC1A			300.166	-1.66561	0.671436	-2.48067	0.0131138	0.246752
GJB1			229.128	3.30903	1.33482	2.47902	0.0131743	0.246752
HPCAL4			20.0688	-2.84532	1.14664	-2.48144	0.0130851	0.246752
MRPS16			4911.32	0.87399	0.352517	2.47929	0.0131644	0.246752
MYH7B			82.6072	-1.65829	0.668721	-2.47979	0.0131459	0.246752
SPAG5			2851.17	1.28898	0.519679	2.48033	0.0131261	0.246752
TMEM91			622.878	-2.00254	0.807631	-2.47952	0.0131558	0.246752
MKRN3			51.2627	-3.66147	1.47776	-2.47772	0.0132226	0.247399
GLOD4			3341.81	-0.613168	0.247514	-2.47731	0.0132377	0.247425
ADAM33			910.764	-2.13046	0.86046	-2.47596	0.0132879	0.248106
INTS6L			1286.36	-1.78078	0.719506	-2.475	0.0133235	0.248512
ESPN			1455.38	2.08369	0.84231	2.47378	0.0133691	0.248848
TRAF3IP2			2303.25	0.965871	0.390433	2.47385	0.0133666	0.248848
EVX1		Yes	7.82057	3.0908	1.24977	2.4731	0.0133947	0.248893
CNOT3			3202.99	0.74743	0.302239	2.47298	0.0133992	0.248893
CDIPT-AS1			14.7202	-3.91562	1.58366	-2.47251	0.0134166	0.248938
ZNF582-AS1			179.525	-1.76845	0.715342	-2.47218	0.0134292	0.248938
CENPV			510.686	2.15916	0.873568	2.47166	0.0134488	0.249044
PTGES2-AS1			34.0211	-1.79567	0.726642	-2.47118	0.0134667	0.24912
CNIH2			273.079	1.7422	0.705468	2.46957	0.0135275	0.249989
LRRC37A2			2786.12	-1.69559	0.686738	-2.46905	0.0135474	0.2501
PHF24			40.8842	-1.96848	0.7975	-2.46831	0.0135752	0.250356
RFX3		Yes	919.923	-1.6717	0.677526	-2.46736	0.0136114	0.250511
PCYOX1L			1288.65	-1.05957	0.429389	-2.46761	0.0136019	0.250511
AMIGO3			54.323	3.05488	1.23886	2.46588	0.0136677	0.251291
CMTM2			17.9012	-1.67417	0.679365	-2.46431	0.0137277	0.2513
NRG4			182.631	-2.5384	1.03018	-2.46404	0.0137379	0.2513
OR2A1-AS1			761.501	-0.943933	0.383018	-2.46446	0.013722	0.2513
PKIA			778.23	2.62323	1.06429	2.46478	0.0137099	0.2513
PLGLB1			342.191	-2.19044	0.888709	-2.46475	0.0137111	0.2513
ARRDC4			1756.05	-0.899324	0.365395	-2.46124	0.0138459	0.252505
CEACAM5			662.638	-3.74174	1.52024	-2.46129	0.013844	0.252505
HTRA3			5652.47	2.05171	0.833385	2.4619	0.0138204	0.252505
VAV2			3895.38	0.876461	0.356202	2.46057	0.0138715	0.252716
NUDT12			1405.06	-1.41206	0.573982	-2.46011	0.0138896	0.252791
SLCO1A2			27.3548	-4.51905	1.83885	-2.45755	0.013989	0.254343
KIF26A			488.01	2.11437	0.860704	2.45656	0.0140274	0.254785
KIT	TK		1240.16	-2.08761	0.850089	-2.45576	0.0140587	0.255013
IL24			112.587	-1.7193	0.700277	-2.45517	0.0140816	0.255013
MATN1-AS1			170.976	-1.25601	0.511658	-2.45479	0.0140966	0.255013
PLAC8			157.336	-2.57498	1.04886	-2.45504	0.0140869	0.255013
GNRH1			350.866	-2.38931	0.973906	-2.45333	0.0141541	0.255375
MFSD2A			2308.37	2.14008	0.872309	2.45335	0.0141532	0.255375
PFKFB1			207.455	-2.60758	1.06293	-2.4532	0.0141591	0.255375
CFI			1794.46	-1.52248	0.620727	-2.45274	0.0141774	0.255448
TRIM45			1292.89	-1.66143	0.677488	-2.45234	0.0141932	0.255477
HSPD1			26288.2	0.775219	0.316373	2.45033	0.0142725	0.256648
NEK9	NEK		6332.38	-0.922555	0.377066	-2.44667	0.0144183	0.257472
ADGRF2			4.41345	3.18358	1.30082	2.44737	0.0143902	0.257472
ARFGEF3			9571.26	1.01363	0.414141	2.44755	0.0143831	0.257472
ARPP21			11.2924	3.11475	1.2721	2.44851	0.0143448	0.257472
BANK1			1208.92	3.02393	1.23567	2.44719	0.0143973	0.257472
NCAPD2			4199.24	1.05504	0.431182	2.44686	0.0144108	0.257472
RPL28			28868.7	1.51009	0.617106	2.44704	0.0144033	0.257472
CDK1	CMGC		2279.8	1.38926	0.568274	2.44469	0.0144976	0.258375
ADGRG7			22.0097	-6.03494	2.46848	-2.4448	0.0144931	0.258375
PSMB8			5273.56	-1.3944	0.570489	-2.44421	0.0145168	0.258418
SGPL1			7390.52	0.858502	0.351281	2.44392	0.0145286	0.258418
PHLDA1			2533.92	-1.30191	0.532951	-2.44283	0.0145728	0.258592
RHNO1			1897.81	0.829431	0.339545	2.44278	0.0145748	0.258592
UIMC1			1675.38	-0.715692	0.293003	-2.44261	0.0145815	0.258592
HMG20B		Yes	8883.89	1.33706	0.547842	2.4406	0.014663	0.259017
CHERP			3568.02	1.06485	0.436125	2.44161	0.0146221	0.259017
PIGW			1145.33	1.36443	0.559013	2.44079	0.0146553	0.259017
WDR53			677.751	-0.80438	0.329517	-2.44109	0.014643	0.259017
HIC2		Yes	452.045	1.07996	0.4429	2.43839	0.014753	0.260334
CD9			22390.2	1.22068	0.500751	2.4377	0.0147809	0.260334
PIGS			4843.85	1.28867	0.528568	2.43804	0.0147673	0.260334
NR6A1		Yes	382.746	-1.68309	0.690547	-2.43733	0.0147962	0.26035
ARMC7			1899.45	1.64144	0.673829	2.436	0.0148508	0.260547
NCDN			2132.53	0.780762	0.320489	2.43616	0.0148441	0.260547
TMEM220			251.137	-1.34737	0.553019	-2.43639	0.0148348	0.260547
DNMT1		Yes	4602.03	0.654158	0.269324	2.42889	0.0151451	0.260826
ZKSCAN1		Yes	15728.6	-0.754969	0.310737	-2.4296	0.0151153	0.260826
ZNF135		Yes	1232.76	-1.58688	0.65345	-2.42846	0.0151629	0.260826
WNK3	Other		162.238	-1.93644	0.796103	-2.4324	0.014999	0.260826
ACKR1			1940.41	-2.81183	1.15477	-2.43497	0.0148932	0.260826
ADH1C			111.185	-2.21242	0.911238	-2.42793	0.0151852	0.260826
C1orf147			25.5217	-1.75005	0.720466	-2.42905	0.0151383	0.260826
EVPLL			55.4657	2.53334	1.04158	2.43221	0.0150069	0.260826
GDPD3			521.076	-1.37292	0.564254	-2.43316	0.0149678	0.260826
GLIPR1L2			115.697	-1.81129	0.74581	-2.42862	0.0151566	0.260826
HNRNPK			39584.5	0.586264	0.241296	2.42965	0.0151134	0.260826
LCN10			62.4616	-2.83486	1.16512	-2.43309	0.0149705	0.260826
MMP24			166.16	1.96837	0.810094	2.42981	0.0151069	0.260826
PCAT19			468.153	-1.70215	0.700024	-2.43155	0.0150343	0.260826
RAC3			1050.03	1.41429	0.580856	2.43484	0.0148984	0.260826
REXO1			2043.76	1.37378	0.56448	2.43371	0.0149448	0.260826
RN7SL1			1993.96	-1.22019	0.502154	-2.42991	0.0151028	0.260826
SELENOP			17561.7	-1.4905	0.613451	-2.42969	0.0151115	0.260826
SLC16A11			34.7803	-2.21606	0.911493	-2.43124	0.0150471	0.260826
SLFN13			2613.2	-2.4525	1.00847	-2.43189	0.0150202	0.260826
UNC119			3189.55	0.897203	0.369084	2.43089	0.0150618	0.260826
WDR6			12903.7	-1.15448	0.475463	-2.42813	0.0151769	0.260826
PLCB3			3156.51	0.928112	0.382471	2.42662	0.0152402	0.261273
RAB34			3705.25	0.996911	0.410779	2.42688	0.0152293	0.261273
ALDH8A1			164.406	-1.76319	0.726995	-2.42531	0.0152954	0.261472
FAM200B			1535.43	-0.886033	0.365297	-2.42552	0.0152867	0.261472
PHLDA2			1672.8	2.87599	1.1855	2.42598	0.0152672	0.261472
EYS			76.7154	-2.39344	0.987012	-2.42493	0.0153112	0.261495
CCNYL1			1552.4	0.70369	0.290598	2.42153	0.0154555	0.261726
CPS1			269.846	-1.6212	0.669309	-2.42219	0.0154273	0.261726
H19			17839.5	2.13976	0.883621	2.42158	0.0154534	0.261726
HRASLS5			600.611	-2.65427	1.09567	-2.42251	0.0154137	0.261726
PRB3			16.1809	3.20139	1.32119	2.42311	0.0153884	0.261726
SLC39A11			6231.77	1.43241	0.591148	2.4231	0.0153887	0.261726
TNFRSF19			1718.49	1.35666	0.560088	2.42222	0.015426	0.261726
TUBB			62048.1	0.90169	0.372358	2.42156	0.0154539	0.261726
WBP11			5051.11	0.629822	0.259808	2.42419	0.0153428	0.261726
STK33	CAMK		22.9968	-1.58693	0.655855	-2.41964	0.0155358	0.262839
GABRE			4206.48	-2.93485	1.21362	-2.41826	0.015595	0.263594
CMA1			19.1055	-2.82934	1.17048	-2.41725	0.0156381	0.263732
LINC00623			323.141	-1.34346	0.555829	-2.41704	0.0156471	0.263732
WFDC2			1413.13	-2.95815	1.22369	-2.4174	0.0156319	0.263732
ASF1A			2442.92	1.5765	0.65238	2.41653	0.015669	0.263754
ATXN3			2478.29	-0.871395	0.360728	-2.41565	0.015707	0.263754
CAPRIN2			2099.61	-1.35528	0.560892	-2.4163	0.0156793	0.263754
SRP72			10033.6	0.936097	0.387463	2.41596	0.0156937	0.263754
DTYMK			1309.5	0.965965	0.400022	2.41478	0.0157446	0.263823
FAAH2			837.517	-0.992646	0.411111	-2.41454	0.015755	0.263823
PLIN3			4696.18	1.15577	0.478618	2.41481	0.0157433	0.263823
FDPS			9026.18	0.819497	0.339597	2.41315	0.0158154	0.263915
FZD10-AS1			134.423	-1.45105	0.601415	-2.41273	0.0158337	0.263915
PLPPR3			173.505	-3.76232	1.55859	-2.41392	0.015782	0.263915
POLD2			4738.57	1.17347	0.486341	2.41286	0.015828	0.263915
UNC50			2002.38	-0.595396	0.246729	-2.41316	0.0158149	0.263915
SMIM19			2346.83	-1.62171	0.672323	-2.4121	0.0158608	0.264122
NCOR1		Yes	9942.05	0.991955	0.41135	2.41147	0.0158886	0.26434
MRPL35			2704.46	-0.528044	0.219006	-2.41109	0.0159048	0.264366
CARF			671.032	-1.366	0.566747	-2.41025	0.0159417	0.264734
DNAH17			231.208	-1.0071	0.418262	-2.40783	0.0160475	0.265758
LONP2			12547.9	0.986766	0.409802	2.40791	0.0160443	0.265758
PRRT1			208.743	-1.31787	0.547233	-2.40825	0.0160294	0.265758
OARD1			1984.71	-0.798136	0.331606	-2.40688	0.0160895	0.266207
C1QTNF4			18.189	1.81809	0.755496	2.40648	0.0161069	0.266251
GLDC			65.058	-2.48368	1.03237	-2.40581	0.0161368	0.266257
MYRF			121.861	-1.26443	0.525557	-2.40589	0.0161332	0.266257
ACTG1			200463	1.00634	0.41873	2.40332	0.0162469	0.266975
COQ10A			550.127	-1.29567	0.539213	-2.40289	0.0162663	0.266975
MCM5			2790.29	1.27376	0.529898	2.40379	0.0162261	0.266975
NUP85			8094.85	1.78413	0.742311	2.40348	0.0162396	0.266975
RARRES3			8107.49	-1.90327	0.791873	-2.4035	0.0162389	0.266975
SFRP1			5082.5	-2.59974	1.08195	-2.40282	0.0162692	0.266975
ALDH3A2			5297.87	-1.27439	0.530501	-2.40224	0.0162951	0.267157
RNF157			233.912	-1.22655	0.510984	-2.40037	0.0163785	0.268279
HDC			169.296	-2.06506	0.860467	-2.39993	0.0163981	0.268357
MIF4GD			2560.5	1.65719	0.690992	2.39828	0.0164725	0.26933
KLHL41			139.078	-1.75819	0.733757	-2.39614	0.0165686	0.270656
MRFAP1			16642.2	-0.550747	0.230055	-2.39398	0.0166666	0.271764
PDCD11			4582.5	0.908074	0.379277	2.39423	0.0166555	0.271764
GDNF-AS1			19.3559	-2.20054	0.919643	-2.39282	0.0167196	0.271857
MYOZ2			11.5369	-2.45098	1.0243	-2.39283	0.0167189	0.271857
NUP62			4433.4	0.865544	0.361626	2.39348	0.0166894	0.271857
RNF139-AS1			609.827	-1.91633	0.800966	-2.39253	0.0167327	0.271857
AGAP11			460.994	-1.70214	0.7118	-2.39132	0.0167879	0.272288
SMC2			1996.33	1.11186	0.464965	2.39129	0.0167894	0.272288
KIF21A			1722.72	1.02911	0.4307	2.3894	0.0168759	0.273139
MIR223			72.3584	-2.41523	1.01086	-2.38929	0.0168807	0.273139
PRDX1			36013.9	1.12951	0.472765	2.38915	0.0168874	0.273139
POU3F1		Yes	32.3792	1.4947	0.625846	2.38829	0.0169271	0.273152
CFAP70			970.339	-1.90589	0.798063	-2.38815	0.0169336	0.273152
TLE1			3785.61	1.54512	0.646918	2.38844	0.0169202	0.273152
BOLA2			177.493	-4.14939	1.73802	-2.38742	0.0169671	0.273202
ENTPD4			3608.18	-0.749346	0.31385	-2.38759	0.0169591	0.273202
CCDC154			91.6689	-1.31901	0.552583	-2.387	0.0169866	0.273263
LMBR1L			2372.34	-1.16125	0.486553	-2.38668	0.0170012	0.273263
CASQ1			197.557	-2.82058	1.18214	-2.38599	0.0170332	0.27329
OFD1			4889.87	-1.49456	0.626385	-2.38601	0.0170324	0.27329
MAMDC2-AS1			51.115	-1.85282	0.776835	-2.38509	0.0170748	0.273713
ZMIZ1			9094.79	1.00178	0.420082	2.38473	0.0170918	0.273742
CYYR1-AS1			4.70914	-3.82836	1.60567	-2.38428	0.0171126	0.273832
GPATCH4			3659.41	0.551022	0.231258	2.38272	0.0171854	0.273857
HIST2H2AC			30.8987	2.24079	0.940291	2.38308	0.0171684	0.273857
KANSL3			7242.81	-1.04602	0.439023	-2.38261	0.0171902	0.273857
PCNX3			4410.83	1.0854	0.455431	2.38324	0.0171611	0.273857
SLC23A2			2607.89	-0.919808	0.385939	-2.3833	0.0171584	0.273857
ADGRV1			1305.76	-2.0177	0.847413	-2.38101	0.0172652	0.27387
INTS7			2414.18	0.687228	0.288538	2.38176	0.01723	0.27387
NTNG2			101.539	1.56159	0.655757	2.38135	0.0172492	0.27387
TMEM189-UBE2V1			51.0488	2.65321	1.11384	2.38204	0.0172169	0.27387
TRO			1157.71	-1.34004	0.562812	-2.38097	0.017267	0.27387
NAT14			1200.39	1.31371	0.552018	2.37984	0.0173203	0.274474
ZNF541		Yes	131.154	-1.22298	0.514058	-2.37907	0.0173566	0.274566
TCEAL9			3024.66	-0.916927	0.385402	-2.37914	0.017353	0.274566
CISD3			6841.05	1.93528	0.813855	2.37792	0.0174106	0.274698
LINC00893			1034.59	-2.46839	1.03805	-2.37792	0.0174105	0.274698
TAS2R14			101.213	-1.41078	0.593257	-2.37802	0.0174059	0.274698
ASCL5			7.76697	2.52032	1.06039	2.37679	0.0174642	0.275062
SLC7A2			5762.06	-2.21097	0.930208	-2.37685	0.017461	0.275062
PTBP2			1809.96	-1.38738	0.583931	-2.37593	0.017505	0.275326
TMEM238			577.168	2.56666	1.08034	2.37579	0.0175115	0.275326
HEXB			7266.15	-0.510909	0.215141	-2.37476	0.0175601	0.275849
GATAD2A		Yes	5050.25	0.983996	0.414574	2.37351	0.0176198	0.276304
LINC00960			158.954	-2.46212	1.03722	-2.37378	0.017607	0.276304
ABCC4			2142.09	2.00071	0.843481	2.37196	0.0176939	0.277067
GPR156			86.1015	1.82951	0.771343	2.37185	0.0176992	0.277067
DDX11-AS1			61.3912	-1.17778	0.496875	-2.37038	0.01777	0.277934
EDC3			2285.96	-0.642863	0.271257	-2.36994	0.017791	0.27801
EGFL8			871.835	-1.80561	0.76198	-2.36963	0.0178057	0.27801
CYP3A5			121.766	-2.21075	0.933399	-2.36849	0.0178609	0.278149
DCAF12L2			13.2147	2.43024	1.02604	2.36855	0.0178578	0.278149
MTFR2			240.834	1.04781	0.442314	2.36894	0.0178393	0.278149
CLMN			6089.73	-1.33001	0.561947	-2.36679	0.0179431	0.278632
GTF2F1			4560.56	0.786394	0.332293	2.36657	0.0179538	0.278632
GYPE			36.3736	-1.58058	0.667721	-2.36713	0.0179267	0.278632
ORC6			905.7	1.61899	0.683874	2.36738	0.0179147	0.278632
NECTIN1			4266.14	1.42055	0.600439	2.36586	0.0179883	0.278928
COL1A1			327227	1.7733	0.750212	2.36373	0.018092	0.279987
CRAT			9424.24	2.06369	0.873152	2.3635	0.0181033	0.279987
RNF223			160.037	1.35089	0.571491	2.3638	0.0180887	0.279987
RNF207			1245.85	-1.89851	0.803413	-2.36306	0.0181246	0.280077
PTP4A2			13637	-1.09678	0.464353	-2.36196	0.0181788	0.280674
PPARD		Yes	3274.8	1.21556	0.514904	2.36074	0.0182383	0.281126
LINC00240			112.632	-1.62253	0.687369	-2.3605	0.0182504	0.281126
SCGB2B2			25.2613	-1.47293	0.624017	-2.36041	0.018255	0.281126
ELP4			736.907	0.840727	0.356379	2.35908	0.0183201	0.281888
ANAPC4			2692.64	-1.27317	0.539925	-2.35805	0.0183711	0.282191
C2orf16			102.947	-1.56256	0.662571	-2.35833	0.0183574	0.282191
HRCT1			97.2628	-1.84374	0.782514	-2.35617	0.0184642	0.282899
RTN4R			302.625	2.44073	1.03588	2.35619	0.0184633	0.282899
SAPCD2			2139.29	1.6848	0.715057	2.35617	0.0184643	0.282899
SLITRK2			27.1599	-2.38104	1.01092	-2.35533	0.0185065	0.283305
NEAT1			117908	-1.77847	0.755497	-2.35405	0.0185703	0.28404
CD47			8073.86	-1.17879	0.500972	-2.353	0.0186226	0.284358
KIAA0100			23480.9	1.28605	0.546551	2.35302	0.0186216	0.284358
PRKCE	AGC		539.695	-1.22113	0.51918	-2.35204	0.018671	0.284713
STK32B	Other		627.789	-2.3666	1.00625	-2.35191	0.0186775	0.284713
POPDC2			355.982	-1.23024	0.523206	-2.35134	0.0187058	0.284904
ZNF133		Yes	2121.71	-1.38231	0.588232	-2.34994	0.0187764	0.285581
ARAP3			1200.27	-1.17112	0.498452	-2.34952	0.0187978	0.285581
C3orf18			497.058	-1.18375	0.503784	-2.34973	0.0187873	0.285581
GLRX			2004.18	-1.07637	0.458358	-2.34831	0.0188588	0.285941
GMDS-AS1			306.2	-0.928281	0.395332	-2.34811	0.0188691	0.285941
L3HYPDH			603.814	-0.755412	0.321688	-2.34827	0.0188607	0.285941
GNB4			3234.19	-1.28014	0.545279	-2.34769	0.0188904	0.286023
ACSL4			2852.8	1.6077	0.684993	2.34703	0.0189239	0.286289
MARCKSL1			23062.9	0.85449	0.364226	2.34604	0.018974	0.286498
RNF212			216.604	-2.52556	1.07651	-2.34607	0.0189725	0.286498
TMUB2			2889.25	-1.01054	0.430785	-2.34582	0.0189854	0.286498
AIFM3			161.599	-1.45108	0.618925	-2.34452	0.0190515	0.286552
ALDH18A1			7443.83	0.790847	0.337362	2.34421	0.0190676	0.286552
CYTL1			89.2972	-2.30524	0.983654	-2.34355	0.0191014	0.286552
HOGA1			30.667	-2.52792	1.07848	-2.34398	0.0190794	0.286552
KPNA2			12693.6	1.55135	0.66205	2.34326	0.0191162	0.286552
MIR600HG			1064.68	-1.41038	0.601486	-2.34483	0.0190357	0.286552
PHKA2			3175.68	-0.775099	0.330629	-2.34432	0.0190619	0.286552
SNX1			8266.57	-0.853951	0.364417	-2.34334	0.0191122	0.286552
ARRDC3			3926.88	-1.05789	0.451597	-2.34256	0.0191519	0.286849
SCGB1D2			6261.53	-3.15523	1.34776	-2.34109	0.0192274	0.287532
UBE2S			2588.76	1.93656	0.827217	2.34105	0.0192294	0.287532
NEDD4L			5381.69	-1.55488	0.664444	-2.34013	0.0192771	0.288005
ARHGAP39			1761.46	1.12143	0.479378	2.33934	0.0193176	0.288096
CXCL3			23.6924	-2.06605	0.883272	-2.33908	0.0193311	0.288096
LFNG			4345.95	1.41884	0.606501	2.33939	0.0193152	0.288096
ARL17A			1261.53	-1.2794	0.547329	-2.33754	0.0194113	0.288691
C2orf54			1165.09	2.16665	0.92751	2.33599	0.0194919	0.288691
DNAAF5			2542.25	1.12202	0.480306	2.33606	0.0194883	0.288691
HCP5B			12.6378	-2.52033	1.07887	-2.33609	0.0194865	0.288691
N4BP2L1			1115.35	-1.66815	0.713756	-2.33714	0.0194318	0.288691
TOP2A			11349.2	2.11727	0.906425	2.33585	0.0194992	0.288691
TRIOBP			4430.51	1.10265	0.471977	2.33623	0.0194793	0.288691
ZNF66			180.55	1.57535	0.674081	2.33704	0.0194373	0.288691
IGSF9			4270.49	1.36991	0.586722	2.33485	0.0195511	0.289154
PCBP1-AS1			2501.45	-1.75429	0.751418	-2.33463	0.0195626	0.289154
KLHL3			939.063	-1.53514	0.65786	-2.33353	0.0196203	0.289165
SLC39A2			28.4057	-2.23665	0.958538	-2.33339	0.0196275	0.289165
TMCO6			810.294	-1.3639	0.584484	-2.33351	0.0196215	0.289165
TSEN54			4773.34	1.74496	0.7476	2.33408	0.0195913	0.289165
ANO1-AS1			98.2721	2.79082	1.19745	2.33064	0.0197724	0.289878
PAX8-AS1			1833.25	-2.59446	1.11287	-2.33132	0.0197362	0.289878
PKD1L2			277.996	-2.09688	0.899379	-2.33148	0.0197283	0.289878
PPIH			1556.32	0.988389	0.424007	2.33107	0.0197497	0.289878
SUPT6H			11277.7	0.99978	0.428877	2.33116	0.019745	0.289878
USP31			1918.06	-0.923034	0.396006	-2.33086	0.0197607	0.289878
EEF1G			92283.3	0.886603	0.380482	2.33021	0.0197949	0.289972
EEF1B2			19745.1	0.91287	0.391854	2.32962	0.0198264	0.290197
MAP2K3	STE		2850.73	1.1117	0.477521	2.32807	0.0199082	0.291158
SAT2			2759.51	-1.08118	0.464501	-2.32761	0.0199331	0.291285
CEP19			217.741	-1.06623	0.45833	-2.32634	0.0200002	0.291793
KCTD11			1296.67	-0.750051	0.322392	-2.32652	0.0199907	0.291793
KIF11			1885.95	1.29094	0.555089	2.32565	0.020037	0.292093
P3H2			389.633	-1.02138	0.439243	-2.32532	0.0200548	0.292116
DDX55			2379.28	-0.822113	0.353702	-2.32431	0.020109	0.292233
RNASE2			38.1849	-1.59751	0.687235	-2.32455	0.0200962	0.292233
SORCS1			74.8361	-3.4961	1.50437	-2.32396	0.0201277	0.292233
TTC19			5064.17	1.15036	0.495	2.32396	0.0201275	0.292233
DBNDD2			2547.6	-1.53376	0.660811	-2.32102	0.0202859	0.294292
HNRNPF			19181.7	0.999124	0.430554	2.32055	0.0203109	0.294418
HLA-F-AS1			251.648	-2.07553	0.895076	-2.31883	0.0204044	0.295298
NDUFA9			3579.65	0.526963	0.227249	2.31888	0.0204014	0.295298
LCNL1			28.7859	-2.81897	1.21595	-2.31832	0.0204317	0.295457
PALM2-AKAP2			275.728	1.70472	0.7356	2.31746	0.0204789	0.295902
TMEM178B			554.057	2.80855	1.21259	2.31617	0.0205492	0.296442
WNT2B			619.181	-1.38583	0.598306	-2.31626	0.0205441	0.296442
NFIC		Yes	11845.4	1.3467	0.582256	2.3129	0.0207279	0.297476
ABCG4			26.8754	-1.54721	0.668656	-2.31391	0.0206727	0.297476
NPY5R			50.5427	-3.15875	1.36582	-2.3127	0.020739	0.297476
PRR15			1884.08	1.49265	0.645334	2.31299	0.0207235	0.297476
PUDP			995.219	-0.916943	0.396447	-2.3129	0.0207281	0.297476
SAXO1			8.80408	-2.95053	1.27593	-2.31245	0.020753	0.297476
SPG20			2249.32	-1.07021	0.462708	-2.31293	0.0207263	0.297476
TUSC1			1339.48	0.911925	0.394243	2.3131	0.0207169	0.297476
UTP14A			1831.31	0.632115	0.273457	2.31157	0.0208016	0.297935
DLX5		Yes	100.697	1.656	0.716569	2.31102	0.020832	0.298134
CDCA7			578.384	1.69379	0.733707	2.30853	0.0209696	0.299627
H2AFX			3147.02	1.66685	0.721997	2.30867	0.0209622	0.299627
C12orf56			10.9395	-3.12099	1.35264	-2.30733	0.0210363	0.300342
COIL			2854.57	1.05839	0.458934	2.3062	0.0210993	0.300402
ERP27			1357.81	-1.70936	0.740989	-2.30686	0.0210625	0.300402
JADE2			2560.98	-1.0795	0.468116	-2.30606	0.0211072	0.300402
RGL3			1013.71	-1.88968	0.81924	-2.30663	0.0210754	0.300402
HOXA5		Yes	305.811	-1.53354	0.665265	-2.30515	0.021158	0.300887
WIZ		Yes	4623.65	1.1662	0.50613	2.30415	0.0212145	0.301261
SNX11			1737.12	-1.00448	0.435954	-2.30409	0.0212177	0.301261
SCGB1B2P			28.201	-1.48133	0.643292	-2.30273	0.0212939	0.301868
UBB			27977.7	0.875361	0.380098	2.30299	0.0212795	0.301868
CACNG8			78.8495	-1.45375	0.631581	-2.30177	0.0213481	0.302397
SPDYE2			127.965	-1.73903	0.755665	-2.30132	0.0213735	0.30252
AIM1L			224.12	1.77647	0.772288	2.30027	0.0214329	0.302734
OSER1			3219.44	-0.92572	0.402459	-2.30016	0.021439	0.302734
TMEM219			5744.32	-0.682589	0.296702	-2.30059	0.0214148	0.302734
C12orf74			6.04543	3.25154	1.41482	2.29819	0.0215508	0.303143
FAM65B			528.472	-1.72596	0.75072	-2.29907	0.0215011	0.303143
MCF2			18.004	-2.28453	0.993704	-2.299	0.0215049	0.303143
MEFV			24.4837	-1.15636	0.503164	-2.29817	0.0215522	0.303143
PTGES3L			85.2241	-1.48458	0.645833	-2.2987	0.0215219	0.303143
CKMT2-AS1			528.986	-1.06036	0.461894	-2.29568	0.021694	0.303952
CRIP2			11370.5	1.76296	0.767659	2.29654	0.0216448	0.303952
GIN1			484.542	-0.869255	0.37863	-2.29579	0.021688	0.303952
NUP93			2485.32	0.632462	0.275462	2.29601	0.0216755	0.303952
STX16-NPEPL1			270.288	-2.33368	1.01613	-2.29663	0.0216401	0.303952
CCDC158			60.0438	-1.90344	0.829364	-2.29506	0.0217297	0.304216
CPB2			11.1199	-4.41209	1.92309	-2.29427	0.021775	0.304377
PRPF38B			5916.82	-0.811925	0.353861	-2.29448	0.0217631	0.304377
PBX3		Yes	1395.08	-1.12212	0.489975	-2.29015	0.0220127	0.305142
ACSL5			1578.72	-1.24657	0.543798	-2.29235	0.0218855	0.305142
ARMT1			10387.1	-2.68032	1.16999	-2.29089	0.0219696	0.305142
C1orf162			997.82	-1.39298	0.607564	-2.29272	0.0218639	0.305142
CEP131			970.864	1.27646	0.557204	2.29083	0.0219733	0.305142
CGREF1			797.012	-1.58919	0.693903	-2.29022	0.0220083	0.305142
CLPB			685.141	0.736704	0.321569	2.29097	0.0219652	0.305142
FAM216A			294.898	-1.39972	0.610466	-2.29288	0.021855	0.305142
KRBOX4			1088.72	-0.936629	0.408992	-2.29009	0.022016	0.305142
RPS10			36318.7	1.09192	0.476564	2.29125	0.0219492	0.305142
UBXN8			634.81	-0.768824	0.335615	-2.29079	0.0219754	0.305142
UGDH-AS1			95.3185	-1.15105	0.502692	-2.28977	0.0220349	0.305169
FRAS1			436.709	-1.50168	0.656059	-2.28894	0.0220828	0.305598
MROH8			115.75	-1.45683	0.636587	-2.2885	0.0221087	0.305721
ZNF628		Yes	296.325	1.8787	0.821441	2.28708	0.0221911	0.305921
AATF			3486.78	1.20615	0.52734	2.28724	0.0221816	0.305921
DBF4			1217.72	0.894571	0.390998	2.28792	0.0221423	0.305921
PCDHGA4			118.804	1.45144	0.634536	2.28741	0.0221718	0.305921
SGK3	AGC		2278.13	-1.67535	0.73321	-2.28495	0.0223155	0.30638
BCAS3			1712.84	0.936414	0.409948	2.28423	0.0223582	0.30638
C3orf49			4.02369	-3.5118	1.5374	-2.28425	0.0223568	0.30638
DCT			17.8688	-1.94319	0.85042	-2.28498	0.0223142	0.30638
ELMOD3			2616.26	-1.26611	0.553916	-2.28575	0.022269	0.30638
GOLGA8B			9275.29	-1.94018	0.84918	-2.28476	0.0223267	0.30638
MCCC1-AS1			56.4992	-1.53672	0.672566	-2.28485	0.0223214	0.30638
STXBP5			1626.38	0.993795	0.435075	2.28419	0.0223604	0.30638
ZNF84		Yes	4703.33	-1.24132	0.543763	-2.28283	0.0224402	0.306601
ABCA9			582.063	-1.91233	0.837641	-2.283	0.0224304	0.306601
ALYREF			2870.04	1.43084	0.626805	2.28276	0.0224446	0.306601
LINC00565			46.365	-1.71163	0.74979	-2.28282	0.0224411	0.306601
KCTD6			1255.98	-1.34069	0.587663	-2.28139	0.0225251	0.307235
PCDHGA10			672.206	2.13076	0.933942	2.28146	0.022521	0.307235
IGLV3-19			662.119	2.55549	1.12082	2.28002	0.0226064	0.307711
KRTCAP3			1002.71	-1.61749	0.709391	-2.28011	0.0226011	0.307711
MGP			88695.8	-2.2339	0.979808	-2.27994	0.0226112	0.307711
VIPR2			91.8822	-2.49216	1.09325	-2.27958	0.0226324	0.307766
PAEP			23.6176	-2.74803	1.20646	-2.27776	0.0227407	0.309006
KIF15			679.242	1.43405	0.630074	2.276	0.0228462	0.310071
RPGR			873.377	-0.980069	0.430634	-2.27587	0.0228535	0.310071
TSPAN12			668.856	-1.72086	0.756342	-2.27524	0.0228914	0.310352
FAM210B			10571.2	0.953168	0.419161	2.27399	0.0229665	0.310786
HSD17B12			4479.51	1.10568	0.486247	2.27391	0.0229717	0.310786
PCDHA3			105.876	1.49811	0.658845	2.27385	0.0229752	0.310786
DMRT3			94.0028	-2.09583	0.922064	-2.27298	0.0230273	0.311258
KIF5A			159.184	-2.28943	1.00806	-2.27112	0.0231396	0.311374
MSH6			5284.99	0.926728	0.407882	2.27205	0.0230835	0.311374
RNF182			31.1312	-1.75463	0.77254	-2.27124	0.0231322	0.311374
RNU1-1			14.8503	-3.94742	1.73775	-2.27157	0.0231123	0.311374
RNU1-3			14.8503	-3.94742	1.73775	-2.27157	0.0231123	0.311374
RNVU1-18			14.8503	-3.94742	1.73775	-2.27157	0.0231123	0.311374
LINC00323			33.7678	-1.94795	0.858007	-2.27032	0.0231882	0.311795
ADRA2B			51.8081	-2.01387	0.887231	-2.26983	0.0232177	0.311827
CNTN1			791.712	1.56084	0.687771	2.26942	0.0232425	0.311827
SMIM5			1032.61	2.54286	1.12039	2.26961	0.023231	0.311827
ZNF25		Yes	1311.31	-0.803282	0.354287	-2.26732	0.0233708	0.312855
ZNF26		Yes	2445.85	-1.36245	0.601059	-2.26674	0.023406	0.312855
EXOC7			10575.1	1.05002	0.463176	2.26701	0.0233897	0.312855
LINC00622			110.718	-1.67815	0.740058	-2.26759	0.0233543	0.312855
NEXN			982.455	0.919673	0.405625	2.2673	0.023372	0.312855
UBA7			4047.71	-1.46504	0.646421	-2.26638	0.023428	0.312918
EIF1B-AS1			44.1798	-0.950896	0.419696	-2.26568	0.0234709	0.313258
FSIP2-AS1			17.9675	-2.90807	1.28388	-2.26507	0.0235083	0.313525
MEOX1		Yes	585.921	-2.33371	1.03044	-2.26478	0.0235262	0.313531
ZNF624		Yes	456.577	1.02823	0.454366	2.26299	0.0236363	0.31448
C15orf48			1127.87	-1.70114	0.751703	-2.26304	0.023633	0.31448
KIF2C			1589.05	1.5717	0.694591	2.26277	0.0236497	0.31448
SYCE3			51.0489	-2.09841	0.927603	-2.26219	0.0236859	0.314729
HNRNPUL1			13230.2	0.750073	0.331709	2.26124	0.0237445	0.315275
AES			16459.8	0.940886	0.416346	2.25987	0.0238295	0.315938
KLF3-AS1			136.773	-1.69627	0.750594	-2.2599	0.0238275	0.315938
ZWINT			2726.4	1.11038	0.491602	2.2587	0.0239019	0.316665
SLC26A4			74.075	-2.0412	0.903836	-2.25837	0.0239227	0.316708
KDM4A-AS1			164.622	1.13668	0.503409	2.25796	0.023948	0.31681
MTFR1			2839.72	1.09943	0.487055	2.2573	0.0239892	0.31689
UNC5CL			552.206	-2.0059	0.888617	-2.25732	0.0239879	0.31689
ZBED4		Yes	2437.52	0.763945	0.338482	2.25697	0.0240097	0.316928
RGL4			59.5017	-1.43726	0.6369	-2.25664	0.0240305	0.31697
GSC		Yes	101.933	1.50452	0.668539	2.25045	0.0244202	0.31713
LHX1		Yes	27.7772	3.99156	1.77466	2.2492	0.0245	0.31713
ZFHX4		Yes	626.059	1.15676	0.513966	2.25065	0.0244077	0.31713
ZNF845		Yes	702.01	0.657689	0.291641	2.25513	0.0241251	0.31713
DCLK3	CAMK		65.8223	-1.62644	0.723174	-2.24903	0.0245103	0.31713
CEP85L			683.893	1.86747	0.828907	2.25294	0.0242632	0.31713
DDHD1			1509.33	-0.891985	0.39587	-2.25323	0.0242447	0.31713
DLG4			1052.61	-0.899266	0.399499	-2.25099	0.0243865	0.31713
FAM66C			137.078	-1.44365	0.64178	-2.24944	0.0244843	0.31713
FBXO16			191.387	-1.0173	0.450961	-2.25584	0.0240807	0.31713
LINC00924			41.9822	-2.00896	0.892163	-2.25178	0.024336	0.31713
LINC01569			299.206	-1.52478	0.676511	-2.25388	0.0242035	0.31713
LINC01589			5.00668	-2.9816	1.32381	-2.25229	0.0243041	0.31713
NICN1			1018.78	-1.1017	0.488309	-2.25615	0.0240611	0.31713
PFN4			34.5482	-1.51262	0.672136	-2.25047	0.0244189	0.31713
PHACTR1			513.479	-1.08622	0.482953	-2.24912	0.0245049	0.31713
PIGV			1326.53	-0.711055	0.315529	-2.25353	0.0242256	0.31713
POLR2F			1879.1	1.05568	0.469417	2.24892	0.0245178	0.31713
PPP1CA			7055.65	0.870139	0.386246	2.25281	0.0242712	0.31713
PRMT6			1242.49	0.805614	0.357852	2.25125	0.0243696	0.31713
RNU1-28P			14.7052	-3.93398	1.74525	-2.25411	0.0241891	0.31713
RPS15			19115.7	1.36086	0.604513	2.25116	0.0243753	0.31713
SERPINB2			16.9999	2.42597	1.07827	2.24987	0.0244575	0.31713
SPOP			4031.56	-1.03223	0.458609	-2.25078	0.0243996	0.31713
SPRED2			4807.42	0.82499	0.36674	2.24952	0.0244794	0.31713
TMEM128			1330.19	-1.0743	0.476957	-2.25239	0.0242973	0.31713
TNS4			2575.41	2.45823	1.09144	2.25229	0.0243041	0.31713
RPL10A			40655.3	0.820961	0.365161	2.24822	0.0245623	0.317477
DNALI1			1704.18	-2.08189	0.926152	-2.24789	0.0245829	0.317516
TMC2			20.4844	-2.05306	0.913443	-2.2476	0.0246014	0.317527
ZNF514		Yes	2904.02	-1.42108	0.632871	-2.24545	0.0247394	0.31759
ATP1A4			172.117	-3.04864	1.35759	-2.24563	0.0247277	0.31759
EIF4EBP3			844.67	-1.42448	0.634623	-2.24461	0.0247932	0.31759
GCNT4			209.994	-1.59833	0.711726	-2.2457	0.024723	0.31759
H3F3A			39683.4	0.552381	0.246104	2.2445	0.0248001	0.31759
IST1			9645.75	-0.622293	0.277071	-2.24597	0.024706	0.31759
MIR503HG			352.936	-1.77306	0.789597	-2.24553	0.0247341	0.31759
PAN2			5428.52	-1.57846	0.702718	-2.24622	0.02469	0.31759
PDZD7			138.845	1.81275	0.807346	2.24532	0.0247479	0.31759
PHF1			4441.22	-1.07335	0.478169	-2.24472	0.0247863	0.31759
SPHKAP			9.47836	-3.77092	1.67802	-2.24725	0.0246243	0.31759
LUC7L			6866.31	-1.07953	0.481079	-2.24397	0.0248343	0.317802
IQUB			37.4871	1.30689	0.582523	2.24349	0.0248651	0.317969
ZNF28		Yes	1596.52	0.829315	0.370378	2.23911	0.0251491	0.318368
IKBKB	Other		8432.23	-1.48874	0.665526	-2.23694	0.0252901	0.318368
ACAD10			2115.57	-0.825519	0.368834	-2.23818	0.025209	0.318368
BCL2			4062.54	-2.27377	1.01618	-2.23757	0.0252488	0.318368
CCDC148			96.0057	-1.1893	0.531385	-2.2381	0.0252143	0.318368
CXorf36			1937.82	-1.44567	0.64665	-2.23563	0.025376	0.318368
DCAF15			1443.22	0.968411	0.432397	2.23963	0.0251147	0.318368
GALM			1438.02	-1.17891	0.526036	-2.24113	0.0250178	0.318368
GATS			752.367	-1.26678	0.565534	-2.23996	0.0250933	0.318368
GCNT1			1984.96	1.65679	0.741109	2.23555	0.0253814	0.318368
GPI			14169.3	0.75782	0.338934	2.2359	0.0253586	0.318368
GRAPL			62.7007	-1.6411	0.732806	-2.23947	0.0251253	0.318368
IFITM1			16927.8	-1.4857	0.663073	-2.24063	0.0250504	0.318368
IGFBP2			7418.65	2.07878	0.930305	2.23451	0.0254496	0.318368
IL19			10.9303	2.49673	1.11798	2.23325	0.0255324	0.318368
INF2			6542.19	1.37902	0.615755	2.23956	0.0251194	0.318368
IQGAP1			23728.3	0.771008	0.344474	2.23822	0.0252069	0.318368
ITGA6			8664.58	0.996215	0.445639	2.23548	0.0253861	0.318368
ITGA7			2226.61	-2.09721	0.936435	-2.23957	0.0251187	0.318368
KIFC1			1613.85	1.15792	0.518371	2.23377	0.0254983	0.318368
LINC00412			5.23608	-2.57383	1.15089	-2.23638	0.0253271	0.318368
LINC00664			98.8526	-1.93536	0.866398	-2.2338	0.0254961	0.318368
LRRC36			72.0292	-1.65066	0.738816	-2.23419	0.0254706	0.318368
MED4-AS1			32.3423	0.940808	0.421024	2.23457	0.0254457	0.318368
NDRG2			3616.07	-1.66039	0.743091	-2.23444	0.0254542	0.318368
NT5C2			6233.57	1.1046	0.493887	2.23655	0.0253159	0.318368
PHEX-AS1			6.29415	-5.21304	2.32931	-2.23802	0.0252197	0.318368
PROK1			10.0098	-3.04596	1.36015	-2.23943	0.0251277	0.318368
RBM44			67.5467	-1.70973	0.764017	-2.23782	0.025233	0.318368
SENP5			3271.62	-0.706969	0.315655	-2.23969	0.025111	0.318368
SPATA32			10.0327	-2.05693	0.920986	-2.2334	0.0255225	0.318368
TAT			176.138	-1.59623	0.713483	-2.23724	0.0252708	0.318368
TIGD7			776.561	-1.64851	0.735723	-2.24066	0.0250479	0.318368
TMEM56-RWDD3			76.4162	-1.11896	0.500193	-2.23705	0.025283	0.318368
TRIM52-AS1			253.911	-0.861395	0.384085	-2.24272	0.024915	0.318368
TTC7A			2168.15	0.967271	0.432748	2.23519	0.0254052	0.318368
CAPN1			11003.3	1.07807	0.483029	2.2319	0.0256218	0.318439
CHD5			120.217	2.30087	1.03093	2.23184	0.0256255	0.318439
DKC1			5558.38	0.638777	0.286122	2.23254	0.0255795	0.318439
NXF5			11.341	-2.72702	1.22178	-2.232	0.025615	0.318439
TMEM217			41.745	-1.64619	0.737595	-2.23183	0.0256264	0.318439
CLEC2L			6.6557	-2.31822	1.039	-2.23121	0.0256674	0.318728
C5orf64			7.54662	-2.25741	1.0121	-2.23043	0.025719	0.318779
C8orf89			9.51719	-2.2746	1.01982	-2.2304	0.0257208	0.318779
RGS9BP			29.6034	-1.88576	0.845503	-2.23035	0.0257245	0.318779
MCM4			7964.21	1.03672	0.464924	2.22987	0.0257559	0.318949
TATDN3			916.897	-0.818025	0.366942	-2.2293	0.0257939	0.319199
PPP3CC			688.573	-0.922938	0.41409	-2.22883	0.025825	0.319365
COL28A1			470.587	-2.36054	1.05953	-2.2279	0.0258869	0.319483
NCAPH			683.094	1.24135	0.557055	2.22841	0.0258529	0.319483
PHOSPHO1			28.3267	1.59859	0.717535	2.22789	0.0258877	0.319483
ANKRD20A3			15.2563	-2.70458	1.21443	-2.22704	0.0259445	0.319964
EVI5L			1103.51	1.32163	0.593594	2.22649	0.0259812	0.320197
AUNIP			273.24	1.31158	0.589279	2.22573	0.0260322	0.320607
PLCXD2			44.268	-2.99142	1.34439	-2.22511	0.0260739	0.320682
SPIN2A			129.16	-1.6339	0.734278	-2.22518	0.0260694	0.320682
AMY2A			12.2269	-3.06107	1.37638	-2.22401	0.026148	0.321162
DMC1			39.158	-1.39401	0.626906	-2.22364	0.0261726	0.321162
LINC00908			19.0318	-2.3135	1.04048	-2.22348	0.0261833	0.321162
SECISBP2			4573.16	-0.703497	0.316396	-2.22347	0.0261842	0.321162
SAMD5			325.621	-1.95272	0.878431	-2.22296	0.0262185	0.321364
MRPL12			2958.2	1.29421	0.582462	2.22197	0.0262854	0.321528
SAMD11			972.782	1.84024	0.828185	2.22202	0.0262822	0.321528
TMEM190			8.09595	1.91848	0.863279	2.22232	0.0262617	0.321528
RAI1			3384.63	1.43137	0.644334	2.22147	0.0263191	0.321722
LINC01235			835.026	-2.67752	1.20634	-2.21954	0.0264497	0.323099
ZNF397		Yes	3653.93	-0.990385	0.446529	-2.21796	0.0265573	0.323755
MAP2K2	STE		5174.11	1.21992	0.550005	2.21802	0.0265533	0.323755
STRA6			573.036	1.14607	0.516682	2.21814	0.0265451	0.323755
ERAS			12.9727	-2.04343	0.922283	-2.21562	0.0267173	0.32409
LAMA3			2994.19	-1.83226	0.826942	-2.2157	0.026712	0.32409
PAQR4			3032.86	1.46443	0.660984	2.21553	0.0267237	0.32409
RTP4			897.214	-2.05726	0.927937	-2.21703	0.026621	0.32409
SDCBP2-AS1			292.752	-1.27555	0.575711	-2.21562	0.0267178	0.32409
SPTBN5			859.036	-1.73541	0.783027	-2.21628	0.0266725	0.32409
TXNDC5			15300.6	0.849994	0.383665	2.21546	0.0267287	0.32409
USHBP1			350.311	-1.61759	0.72954	-2.21727	0.0266048	0.32409
BBS4			1733.03	-0.874707	0.395115	-2.2138	0.0268424	0.324388
CARMN			636.4	-1.61489	0.729145	-2.21478	0.0267752	0.324388
COL10A1			9289.34	2.21275	0.999435	2.214	0.0268285	0.324388
GRWD1			2190.69	0.78982	0.356773	2.21379	0.0268433	0.324388
SLC17A7			47.5558	-1.72592	0.779409	-2.2144	0.0268016	0.324388
ITGA2B			56.4416	-1.20474	0.544618	-2.21209	0.0269607	0.325588
KYNU			873.951	-2.22848	1.0079	-2.21102	0.0270346	0.326263
C5orf67			12.8207	-3.26357	1.47633	-2.2106	0.0270638	0.326396
DMRTA2		Yes	7.23988	2.54877	1.15326	2.21006	0.0271007	0.326622
EGFLAM			1013.77	-1.13407	0.513213	-2.20974	0.0271231	0.326674
ASB3			1132.05	-0.747747	0.338684	-2.2078	0.027258	0.327596
BSN-AS2			4.64503	-4.75946	2.15614	-2.2074	0.0272858	0.327596
HGSNAT			7978.68	-1.19623	0.541822	-2.20779	0.027259	0.327596
TRPC6			365.706	-1.3376	0.605816	-2.20793	0.0272491	0.327596
ZCCHC4			585.513	-0.757266	0.343068	-2.20734	0.0272906	0.327596
DNMT3B		Yes	1214.36	1.11169	0.503776	2.20672	0.0273337	0.327809
EBF2		Yes	385.888	-1.5413	0.70177	-2.19631	0.0280701	0.327809
MYBL1		Yes	1052.28	-2.21548	1.00761	-2.19876	0.0278951	0.327809
NR3C2		Yes	318.808	-1.30212	0.592439	-2.19789	0.0279567	0.327809
PPARA		Yes	1052.69	-0.924029	0.420085	-2.19962	0.0278336	0.327809
TONSL		Yes	2044.6	1.55865	0.709819	2.19584	0.0281032	0.327809
ZNF653		Yes	325.075	1.07423	0.488553	2.19881	0.0278914	0.327809
ZNF765		Yes	1001.69	0.581354	0.264292	2.19967	0.0278304	0.327809
TSSK1B	CAMK		4.26551	-4.62892	2.10393	-2.20013	0.0277978	0.327809
VRK1	CK1		794.236	0.53205	0.242147	2.19722	0.0280046	0.327809
NEK8	NEK		886.401	1.09447	0.498226	2.19674	0.0280391	0.327809
ABCA8			551.252	-1.9537	0.889117	-2.19735	0.0279958	0.327809
ACBD4			659.85	-1.17123	0.531228	-2.20476	0.027471	0.327809
ANKRD36			1243.31	-1.35572	0.616721	-2.19827	0.0279296	0.327809
BAALC			291.524	-1.81855	0.828089	-2.19608	0.0280865	0.327809
BDNF-AS			244.385	-1.03152	0.469202	-2.19845	0.0279168	0.327809
CBLN2			404.279	-4.4049	2.00667	-2.19512	0.0281547	0.327809
CBR4			2237.01	-0.851012	0.387164	-2.19806	0.0279445	0.327809
CTU1			298.162	1.46686	0.66758	2.19728	0.0280008	0.327809
CYP2A6			33.8831	-2.3956	1.08792	-2.202	0.0276656	0.327809
CYP4F8			1154.55	3.11808	1.42054	2.195	0.0281634	0.327809
DDX31			1510.88	0.695667	0.31682	2.19578	0.0281076	0.327809
DPCD			1270.22	0.867335	0.393954	2.20162	0.0276924	0.327809
DPH2			2458.37	0.979872	0.444317	2.20534	0.02743	0.327809
EXD1			8.02706	-1.86903	0.848301	-2.20327	0.0275759	0.327809
EXO1			759.042	1.40425	0.638708	2.19858	0.027908	0.327809
FAM120AOS			3866.89	0.768554	0.348415	2.20586	0.0273941	0.327809
GDI2			18407.6	0.628718	0.286357	2.19558	0.0281223	0.327809
HSPB3			4.31349	-4.56843	2.07824	-2.19822	0.0279333	0.327809
IGLV1-36			30.9198	3.50285	1.59309	2.19878	0.0278937	0.327809
ITIH3			77.2283	-1.60807	0.73076	-2.20054	0.0277685	0.327809
LINC01119			76.9632	-1.45401	0.661086	-2.19943	0.0278473	0.327809
LRRC49			295.706	-1.0851	0.492463	-2.20342	0.0275653	0.327809
NPIPB4			3028.65	-1.2828	0.58181	-2.20485	0.0274645	0.327809
NRIP3			711.542	-1.59	0.722404	-2.20098	0.0277375	0.327809
PCDHB16			414.764	1.22269	0.556342	2.19773	0.0279681	0.327809
PIAS2			2005.18	-0.98788	0.449879	-2.19588	0.0281004	0.327809
PZP			26.3995	-1.70161	0.775217	-2.19501	0.0281631	0.327809
SF3A2			3288.16	1.5917	0.723139	2.2011	0.027729	0.327809
SLC47A2			21.5651	-1.86014	0.84522	-2.20078	0.0277518	0.327809
SPDYA			149.404	-1.12249	0.510279	-2.19975	0.0278244	0.327809
SYNGR2			13843.1	1.12791	0.513433	2.1968	0.0280345	0.327809
TBC1D3D			7.08691	-5.3714	2.43916	-2.20215	0.0276548	0.327809
TMC5			4793.02	-2.3223	1.0534	-2.20457	0.0274841	0.327809
TTLL6			22.7307	2.32399	1.0533	2.20639	0.0273566	0.327809
WDR59			2752.69	-0.932529	0.42288	-2.20519	0.027441	0.327809
XPR1			3332.87	0.721608	0.327981	2.20015	0.0277961	0.327809
ALK	TK		20.1238	-1.48096	0.674826	-2.19458	0.0281938	0.327885
HCN2			92.0015	2.1052	0.959348	2.1944	0.0282064	0.327885
PLAGL1		Yes	1474.61	-1.46347	0.667918	-2.1911	0.0284448	0.327907
ANKLE2			6081.32	-0.489853	0.223533	-2.19141	0.0284222	0.327907
CACNA1D			1260.89	-1.35229	0.616984	-2.19177	0.028396	0.327907
CCNI2			101.241	-1.21407	0.553751	-2.19245	0.0283471	0.327907
CDKN2B-AS1			84.7144	-1.74211	0.794687	-2.1922	0.0283653	0.327907
CMSS1			1498.09	0.925278	0.422244	2.19133	0.0284276	0.327907
EPB41			3957.73	-0.987963	0.450369	-2.19368	0.0282587	0.327907
PSD2			31.3456	-1.32754	0.605871	-2.19113	0.0284425	0.327907
SLC2A11			1516.13	-0.857123	0.390727	-2.19366	0.0282598	0.327907
SLC35B1			4004.02	-1.0417	0.475336	-2.19149	0.0284162	0.327907
ST3GAL6			781.821	-1.56593	0.714142	-2.19274	0.0283264	0.327907
TH			16.6465	2.55697	1.16693	2.1912	0.0284376	0.327907
XKR8			677.785	-0.718122	0.327536	-2.1925	0.0283438	0.327907
ACADSB			3954.26	-1.91339	0.873988	-2.18927	0.0285775	0.328298
CDC45			581.724	1.22372	0.558682	2.19037	0.0284972	0.328298
FARSA			2974.38	1.10048	0.502646	2.18938	0.0285692	0.328298
GPR162			264.269	-2.00544	0.916066	-2.18919	0.0285828	0.328298
GPRC5C			11682.9	2.43422	1.11189	2.18927	0.0285773	0.328298
SSBP3			4330	1.49078	0.680996	2.18912	0.0285881	0.328298
TTL			2883.89	-0.508441	0.232321	-2.18853	0.0286313	0.328585
PARP3			1293.86	-0.972939	0.444662	-2.18804	0.0286668	0.328783
SLC27A6			141.026	-2.40529	1.09986	-2.18689	0.0287503	0.329531
GALK1	Metabolic		2036.5	2.07408	0.948577	2.18652	0.0287774	0.329633
TRIM16			1881.4	1.05729	0.483681	2.18591	0.0288219	0.329932
MORN4			584.713	-1.04953	0.48022	-2.18552	0.0288504	0.330013
ZNF330			1804.35	-0.606157	0.277377	-2.18532	0.0288656	0.330013
HKR1		Yes	7407.56	-1.53832	0.704031	-2.18502	0.0288876	0.330055
AQP4			22.3856	-1.88679	0.863685	-2.18458	0.0289194	0.330209
LINC01089			1481.28	-1.60943	0.736875	-2.18413	0.028953	0.330333
LRRC37A3			1954.97	-1.55356	0.711359	-2.18394	0.028967	0.330333
CHMP5			4884.05	-0.811208	0.371653	-2.1827	0.0290577	0.330587
NANOGP8			11.4991	-2.43208	1.11429	-2.18264	0.0290626	0.330587
SLC35E2B			10267.7	-0.780252	0.357418	-2.18302	0.0290343	0.330587
TMEM97			2834.23	1.48855	0.681836	2.18316	0.0290244	0.330587
MLXIPL		Yes	381.852	-2.42087	1.11014	-2.18068	0.0292068	0.330611
RARA		Yes	6786.3	1.77182	0.812367	2.18106	0.0291793	0.330611
ZNF781		Yes	221.753	-1.80718	0.829128	-2.17962	0.0292859	0.330611
DPH6-AS1			9.31826	-2.11261	0.968203	-2.18199	0.02911	0.330611
DPP10			36.2425	-4.54011	2.08319	-2.1794	0.0293022	0.330611
ECSCR			959.739	-1.39864	0.64183	-2.17915	0.0293206	0.330611
ELP2			11696.4	-1.77585	0.81487	-2.17931	0.029309	0.330611
GGCT			10778.9	1.2024	0.551475	2.18034	0.029232	0.330611
GRB2			24202.4	1.60194	0.734411	2.18125	0.0291647	0.330611
KCNK15			321.073	-2.07347	0.951285	-2.17965	0.0292833	0.330611
POLN			265.617	-1.07047	0.490831	-2.18093	0.0291882	0.330611
RAVER1			1599.07	1.86426	0.854357	2.18206	0.0291052	0.330611
RPS27L			4598.24	-0.949424	0.435197	-2.1816	0.0291392	0.330611
SPC24			548.292	1.24141	0.56971	2.17903	0.0293298	0.330611
TRIM31-AS1			5.41982	-3.10555	1.42529	-2.17889	0.0293399	0.330611
FOS		Yes	4576.25	-2.41038	1.1073	-2.17681	0.0294949	0.330732
ZNF345		Yes	809.694	-1.74162	0.800225	-2.17641	0.0295244	0.330732
ARHGDIA			15508.7	1.5609	0.716927	2.17721	0.0294649	0.330732
ASCC3			3264.44	0.990865	0.455224	2.17666	0.0295063	0.330732
BCL2L12			780.385	1.06012	0.486769	2.17788	0.0294152	0.330732
CD300LG			521.883	-2.74437	1.26095	-2.17642	0.0295237	0.330732
DUOXA1			264.274	-2.19301	1.00769	-2.17628	0.0295342	0.330732
LINC00937			56.3929	-1.19104	0.546787	-2.17824	0.029388	0.330732
MIR222HG			216.303	-2.09354	0.961145	-2.17817	0.0293932	0.330732
TLE6			381.532	-1.68962	0.776034	-2.17725	0.0294616	0.330732
TXK	TK		84.4302	-1.85886	0.85446	-2.17548	0.029594	0.33099
RPL13A			99067.5	0.923061	0.424274	2.17563	0.0295832	0.33099
MPP1			1051.8	-0.978933	0.450175	-2.17456	0.0296631	0.331351
RPL37A			56126.5	0.896508	0.412257	2.17463	0.0296576	0.331351
LCN6			22.4892	-2.48747	1.14439	-2.17362	0.0297333	0.331833
MICU3			133.399	-1.48136	0.681557	-2.1735	0.029743	0.331833
HMGA1		Yes	9974.86	1.68029	0.773209	2.17314	0.0297695	0.331923
G6PC2			5.2502	-3.96523	1.82547	-2.17217	0.0298429	0.332367
LINC01354			79.6966	-2.20122	1.0134	-2.17212	0.0298463	0.332367
MKNK2	CAMK		9801.33	1.08996	0.501858	2.17185	0.0298673	0.332396
ABCD3			6004.78	-1.33618	0.615458	-2.17103	0.0299289	0.332779
SACS			984.874	0.70869	0.32645	2.1709	0.0299387	0.332779
ANKRA2			1107.71	-0.833179	0.383905	-2.17027	0.0299863	0.332898
SULT2B1			738.624	1.95292	0.899809	2.17037	0.0299789	0.332898
KCNIP1			20.4912	-2.49221	1.14874	-2.16952	0.0300432	0.333324
MAK	CMGC		111.705	-1.27547	0.588186	-2.16848	0.0301224	0.333792
RIDA			1560.77	-1.2446	0.573924	-2.16858	0.0301149	0.333792
ZNF460		Yes	98.1343	1.25914	0.581052	2.16699	0.0302353	0.334631
PDE2A			872.683	-1.56384	0.721601	-2.16718	0.0302208	0.334631
ABCC6			460.438	-1.94282	0.897046	-2.1658	0.0303266	0.335324
ARF1			35740.1	0.81633	0.376938	2.16569	0.0303351	0.335324
PRPF4			2500.39	0.583619	0.26965	2.16436	0.0304366	0.335623
PTGES3L-AARSD1			40.6483	-1.7147	0.792179	-2.16454	0.0304229	0.335623
SDF2			3932.27	0.871034	0.402444	2.16436	0.0304367	0.335623
SEMA6A-AS1			78.4125	-1.50797	0.696558	-2.16489	0.030396	0.335623
MEOX2		Yes	408.16	-2.05055	0.947605	-2.16393	0.03047	0.335721
ZNF649		Yes	960.636	0.962642	0.444893	2.16376	0.0304828	0.335721
ZNF860		Yes	438.16	1.3491	0.623685	2.16311	0.0305327	0.336065
PNLIPRP2			9.34137	-2.92269	1.35143	-2.16266	0.030567	0.336237
ZNF839		Yes	1110.08	-1.10431	0.511123	-2.16056	0.0307297	0.337203
MRPL10			2326.27	-0.718646	0.33253	-2.16115	0.0306839	0.337203
MTRNR2L8			38.6693	-1.77022	0.819301	-2.16065	0.0307225	0.337203
PLPPR2			2646.75	0.639764	0.296056	2.16096	0.0306985	0.337203
CD3EAP			990.062	1.30672	0.604989	2.15991	0.0307796	0.33734
KLHL35			473.747	-1.3851	0.641251	-2.15999	0.0307733	0.33734
HK1	Metabolic		11255.4	0.999429	0.463191	2.1577	0.0309509	0.338316
ACOX3			1308.24	-1.0064	0.466356	-2.15801	0.0309272	0.338316
FREM1			340.731	-2.11473	0.980152	-2.15755	0.0309625	0.338316
HACD2			6677.53	1.33544	0.618748	2.1583	0.0309044	0.338316
TRAF1			1814.4	-1.30195	0.603324	-2.15796	0.0309309	0.338316
SDR42E2			4.28438	-2.98149	1.38209	-2.15724	0.0309873	0.338381
CD27-AS1			2305.17	-0.964935	0.447373	-2.15689	0.0310142	0.338454
SEC24B-AS1			74.0101	-1.40498	0.651459	-2.15667	0.0310315	0.338454
RHOH			964.905	-1.58438	0.735379	-2.1545	0.0312007	0.340093
EFCAB2			694.759	-1.06945	0.496834	-2.15253	0.0313555	0.340885
LTV1			2015.02	0.644144	0.299256	2.15248	0.0313594	0.340885
PTGER3			1392.43	-1.6063	0.746291	-2.15237	0.0313679	0.340885
SCN5A			22.6037	-1.81913	0.845021	-2.15277	0.031337	0.340885
TMOD2			1093.4	-1.22227	0.56782	-2.15257	0.0313522	0.340885
NCOA4		Yes	11656.3	0.601135	0.279554	2.15034	0.0315283	0.340982
TRIM28	Atypical		14052.3	1.12365	0.522373	2.15104	0.0314728	0.340982
CDKL2	CMGC		47.2914	-2.37776	1.10506	-2.1517	0.0314211	0.340982
CBX8			751.827	0.768005	0.357116	2.15058	0.0315096	0.340982
MAPKAPK5-AS1			1194.07	-0.741177	0.344539	-2.15122	0.0314591	0.340982
NINL			1232.35	-0.911678	0.423744	-2.15148	0.0314381	0.340982
PAQR5			471.256	-1.5512	0.721325	-2.15049	0.0315162	0.340982
SLC7A3			24.8176	-3.48972	1.62223	-2.15119	0.0314609	0.340982
SOX6		Yes	267.001	-2.2434	1.04546	-2.14586	0.0318843	0.341123
TP73		Yes	197.311	1.45899	0.679124	2.14835	0.0316861	0.341123
ZNF516		Yes	2002.95	-1.44805	0.674865	-2.14569	0.0318975	0.341123
ART5			62.1437	-2.09904	0.977578	-2.14718	0.0317789	0.341123
CCDC186			2040.83	0.683059	0.318203	2.14662	0.0318239	0.341123
CCDC28A			1616.29	-1.61941	0.75402	-2.1477	0.0317373	0.341123
CHRNA3			18.9741	1.25544	0.585097	2.1457	0.0318971	0.341123
COL6A2			37424.9	1.62369	0.755676	2.14866	0.0316614	0.341123
DCUN1D5			1250.13	0.749565	0.349201	2.14651	0.0318321	0.341123
FGF9			19.3547	-2.01947	0.939706	-2.14905	0.0316307	0.341123
HRC			114.945	-1.61035	0.75037	-2.14607	0.0318674	0.341123
LINC00511			292.166	1.6018	0.745709	2.14803	0.0317117	0.341123
NARF-IT1			24.7614	-1.48056	0.689965	-2.14585	0.0318851	0.341123
PPP2R1A			12989.6	0.939767	0.437703	2.14704	0.0317897	0.341123
RPS19			36596.2	1.04542	0.486724	2.14786	0.0317248	0.341123
SLC26A4-AS1			15.6249	-1.99888	0.930048	-2.14922	0.0316171	0.341123
SLC4A1AP			2113.42	-0.404926	0.1886	-2.14701	0.0317921	0.341123
STYXL1			1759.83	-0.86419	0.402399	-2.14759	0.031746	0.341123
UBE2M			3451.19	1.20847	0.56322	2.14565	0.031901	0.341123
RHOXF1		Yes	17.5818	-2.1318	0.994292	-2.14404	0.0320295	0.341589
A1CF			9.36156	1.83942	0.85825	2.14322	0.0320954	0.341589
GMFG			752.662	-1.24443	0.580556	-2.14352	0.0320711	0.341589
ITPR3			6459.15	0.925635	0.431906	2.14314	0.032102	0.341589
LGR6			649.984	-2.56528	1.19663	-2.14375	0.0320529	0.341589
LINC01016			26.0928	-2.60695	1.21658	-2.14285	0.0321249	0.341589
PLCG1-AS1			22.5788	-1.27742	0.595877	-2.14376	0.0320519	0.341589
PNMA3			180.79	-2.8504	1.3293	-2.14428	0.0320105	0.341589
POLE3			4727.83	0.603019	0.281351	2.1433	0.0320891	0.341589
SCN8A			436.948	-1.45988	0.681317	-2.14274	0.0321342	0.341589
DNAJB12			3978.46	0.862432	0.402672	2.14177	0.0322116	0.342009
PHF2			3767.27	0.487919	0.227791	2.14196	0.0321967	0.342009
GRHL3		Yes	367.827	1.66854	0.779209	2.14133	0.0322474	0.342147
PLA2G10			33.7072	-2.13357	0.996464	-2.14114	0.0322626	0.342147
RABIF			1652.24	0.544751	0.25454	2.14014	0.0323433	0.342801
PKN3	AGC		832.169	-1.70498	0.796832	-2.1397	0.032379	0.342978
CENPU			1402.69	1.124	0.525485	2.13898	0.0324373	0.343367
PTX3			89.6725	-1.64226	0.767852	-2.13877	0.0324539	0.343367
ZNF253		Yes	1120.07	0.655004	0.306399	2.13775	0.032537	0.343533
ASB14			77.8811	-1.0466	0.489603	-2.13764	0.0325458	0.343533
RAB7B			561.754	-1.05248	0.492353	-2.13766	0.0325442	0.343533
TUBB2A			2564.36	1.02515	0.479517	2.13788	0.0325267	0.343533
GPRASP1			889.82	-1.48529	0.695061	-2.13692	0.0326048	0.343954
PHB2		Yes	8991.83	0.691914	0.323997	2.13556	0.0327155	0.344254
TFDP2		Yes	3529.95	-0.553795	0.259363	-2.13521	0.032744	0.344254
CHKB	Metabolic		3676.43	-1.33803	0.62638	-2.13613	0.0326689	0.344254
BRIX1			2420.78	0.565736	0.265083	2.13419	0.0328276	0.344254
CCDC39			153.126	-1.59315	0.746467	-2.13426	0.0328218	0.344254
CTPS1			2317.97	0.886051	0.415082	2.13464	0.0327903	0.344254
LINC01013			22.6242	-2.13914	1.00155	-2.13583	0.0326931	0.344254
LSM4			5459.93	0.975527	0.456853	2.13532	0.0327349	0.344254
OLA1			5153.21	0.729232	0.34162	2.13463	0.032791	0.344254
PCYT2			2356.54	0.902269	0.422808	2.13399	0.0328434	0.344254
SNHG19			602.684	1.18384	0.554476	2.13507	0.0327555	0.344254
KAT2A			6216.7	-1.27396	0.597183	-2.13329	0.0329008	0.344655
MITD1			1672.25	-1.07072	0.502037	-2.13274	0.0329461	0.344728
SERPINA10			9.0475	-3.90384	1.83026	-2.13294	0.0329293	0.344728
HPN-AS1			27.1309	-2.29903	1.07831	-2.13207	0.033001	0.344902
SHB			2318.57	1.02397	0.480265	2.1321	0.0329984	0.344902
BOD1			3501.38	-0.66881	0.313925	-2.13048	0.0331322	0.346073
FOXM1		Yes	2092.85	1.26381	0.593294	2.13016	0.0331586	0.346148
AARSD1			1840.89	-0.860272	0.404356	-2.12751	0.0333777	0.346645
ANK1			203.641	-2.52386	1.1861	-2.12787	0.0333476	0.346645
CDH19			10.8728	-3.94142	1.85261	-2.12749	0.0333793	0.346645
EML3			3026.34	-0.727586	0.341941	-2.12781	0.0333529	0.346645
GADD45G			287.348	1.32326	0.621857	2.12792	0.0333436	0.346645
MAGOH			2417.27	1.19094	0.559505	2.12856	0.0332904	0.346645
MMP19			2023.52	-1.12468	0.528311	-2.12882	0.0332691	0.346645
PCDH9			103.989	1.61837	0.760262	2.1287	0.0332788	0.346645
S100A7			1311	-3.57412	1.67909	-2.12861	0.033287	0.346645
TSPYL2			3930.47	-0.753351	0.354218	-2.1268	0.0334369	0.347042
COX6B2			68.0005	-1.96381	0.923489	-2.12652	0.0334603	0.347085
DUSP22			2285.8	-0.659552	0.310263	-2.12578	0.0335215	0.34752
SKIDA1			84.7465	-1.43304	0.674263	-2.12535	0.0335574	0.347693
SMAD4		Yes	4481.34	-0.871826	0.410471	-2.12396	0.0336732	0.348404
C11orf96			591.91	1.46453	0.689574	2.12383	0.0336847	0.348404
HMGB3			3522.34	0.958949	0.451567	2.1236	0.0337034	0.348404
UBOX5-AS1			6.97319	-2.00382	0.943479	-2.12386	0.0336816	0.348404
LDB3			200.882	-1.46736	0.691067	-2.12333	0.0337263	0.34844
FAM162B			104.238	-1.76628	0.831969	-2.12302	0.0337525	0.348511
MINCR			271.121	-1.21549	0.572645	-2.12258	0.0337889	0.348687
CLDN14			28.6359	1.60869	0.758258	2.12155	0.0338752	0.349178
QPCTL			714.989	1.14207	0.538292	2.12167	0.0338658	0.349178
C12orf71			6.28589	-2.06361	0.97283	-2.12125	0.0339009	0.349243
TMEM44-AS1			234.369	-1.01536	0.47876	-2.12081	0.0339381	0.349427
DNAJC7			5705.2	-0.615022	0.290088	-2.12012	0.0339959	0.349822
POT1-AS1			53.3561	-1.29662	0.611947	-2.11885	0.0341033	0.350526
ST20-AS1			231.55	0.936764	0.4421	2.1189	0.0340991	0.350526
LSM7			2090	1.00938	0.476654	2.11764	0.0342058	0.35118
VAMP8			6785.08	-0.671198	0.316922	-2.11787	0.0341864	0.35118
INIP			2214.52	0.591018	0.279154	2.11717	0.0342453	0.351385
ATG4D			842.217	0.863465	0.407917	2.11677	0.0342797	0.351537
PI16			462.49	-2.57912	1.21863	-2.1164	0.0343107	0.351655
ITPRIPL1			126.084	-1.52334	0.720056	-2.11558	0.0343804	0.35217
ZNF296		Yes	362.661	1.71123	0.809138	2.11488	0.0344403	0.352382
SEC63			11690.2	0.956574	0.452266	2.11507	0.0344241	0.352382
KAT6A		Yes	3379.73	-0.690931	0.326815	-2.11414	0.0345034	0.352421
CEP83			1172.55	-1.1457	0.541824	-2.11452	0.0344708	0.352421
NPHP3			2613.32	-1.1966	0.56618	-2.11346	0.0345614	0.352421
PCDHAC2			107.072	1.58388	0.749399	2.11354	0.0345547	0.352421
RPL27A			54001.8	1.01562	0.480449	2.11389	0.0345248	0.352421
SUPT7L			4091.85	-0.932618	0.441176	-2.11394	0.0345208	0.352421
KANSL1			3719.13	-0.815636	0.386002	-2.11304	0.0345977	0.352591
DNAAF2			826.256	0.418421	0.198097	2.1122	0.0346689	0.352719
LINC00882			51.2465	-1.72683	0.817465	-2.11242	0.0346504	0.352719
REM2			120.734	-1.02805	0.48663	-2.11258	0.0346364	0.352719
KIAA1328			533.114	-0.923723	0.43748	-2.11146	0.0347325	0.352768
NAV3			485.091	1.5143	0.717041	2.11187	0.034698	0.352768
TIGAR			637.132	0.62781	0.297327	2.11151	0.0347283	0.352768
ACLY			13886	0.836146	0.396076	2.11108	0.0347658	0.352907
AHSA2			12670.6	-1.7332	0.821274	-2.11038	0.0348258	0.353118
TMC3			61.436	2.48463	1.1773	2.11045	0.0348197	0.353118
NFATC4		Yes	5262.87	-1.40274	0.664783	-2.11007	0.0348527	0.35314
C16orf52			1253.2	-1.05262	0.498895	-2.1099	0.0348671	0.35314
AFF3		Yes	5138.48	-2.26477	1.07392	-2.10888	0.0349545	0.353217
ABCB5			17.4925	-1.66889	0.791442	-2.10867	0.0349727	0.353217
C1orf132			2413.82	-1.89642	0.899196	-2.10902	0.0349427	0.353217
CD1D			122.764	-1.38492	0.656525	-2.10946	0.0349046	0.353217
TNFSF12-TNFSF13			140.954	1.73598	0.823028	2.10926	0.0349225	0.353217
NUMB			4970.65	-0.53821	0.255329	-2.10791	0.0350387	0.353684
KIAA1191			5939.47	-0.818736	0.388491	-2.10748	0.0350763	0.353866
MNX1		Yes	325.325	2.6306	1.24843	2.10713	0.0351065	0.353877
AP2A1			5294.89	0.935833	0.444152	2.10701	0.0351167	0.353877
GOLPH3			7203.83	0.594262	0.282091	2.10663	0.0351494	0.353998
KLHL10			9.85923	-2.01016	0.954301	-2.10642	0.0351679	0.353998
RPL23			158797	1.94209	0.922223	2.10588	0.0352152	0.354276
SREBF2		Yes	9948.65	1.01458	0.481915	2.10531	0.0352643	0.354353
FAM231D			20.8727	-3.67874	1.74745	-2.10521	0.0352731	0.354353
GTF2IRD1			2460.25	0.803624	0.381839	2.10462	0.0353248	0.354353
MEOX2-AS1			22.3076	-2.8536	1.35574	-2.10483	0.0353059	0.354353
PSMD6-AS2			85.0993	-1.11017	0.527537	-2.10443	0.0353409	0.354353
SLC2A1			5254.05	1.28982	0.612841	2.10465	0.0353218	0.354353
ADCY3			2157.03	-0.921461	0.438098	-2.10332	0.0354378	0.354624
C20orf96			1272.69	-1.29131	0.614046	-2.10295	0.0354704	0.354624
CABP4			242.754	-1.54845	0.736098	-2.1036	0.0354138	0.354624
EHMT1			6134.4	0.908964	0.432085	2.10367	0.035407	0.354624
MEIOB			4.91895	-2.81336	1.33772	-2.10311	0.0354565	0.354624
TCEAL5			28.3273	-2.77056	1.31758	-2.10277	0.035486	0.354624
HCG22			7.76689	-2.54031	1.20878	-2.10156	0.0355921	0.355487
ZNF142		Yes	1952.61	0.654868	0.311705	2.10092	0.0356476	0.355545
ZNF787		Yes	1529.75	1.67327	0.796828	2.09992	0.0357361	0.355545
CASP1			1665.3	-1.41057	0.671709	-2.09997	0.0357317	0.355545
CDS2			4147.95	-0.668042	0.318006	-2.10072	0.0356656	0.355545
GRAMD2			1574.34	-2.06381	0.982567	-2.10043	0.0356912	0.355545
POGLUT1			1455.1	-0.82461	0.392512	-2.10085	0.0356538	0.355545
PRSS12			142.936	-2.18667	1.0411	-2.10036	0.0356974	0.355545
NOC3L		Yes	1482.46	0.657784	0.313344	2.09924	0.0357957	0.355593
CLSTN1			14060.7	0.779334	0.371446	2.09811	0.0358953	0.355593
FNDC7			4.48553	-2.8953	1.37979	-2.09836	0.0358731	0.355593
LYVE1			240.556	-1.7856	0.850994	-2.09825	0.0358828	0.355593
NOTCH4			2831.04	-1.37552	0.655308	-2.09905	0.0358124	0.355593
RAD9B			47.8269	-0.819712	0.390595	-2.09862	0.0358502	0.355593
RUVBL2			3658.78	0.986081	0.469994	2.09807	0.0358987	0.355593
UBAP2L			12583.2	0.638778	0.304335	2.09893	0.0358228	0.355593
FHIT			612.916	-1.58992	0.758166	-2.09707	0.0359878	0.355888
NSFL1C			4917.89	-0.795096	0.37913	-2.09716	0.0359793	0.355888
ZNF252P-AS1			90.3624	-1.64175	0.782808	-2.09726	0.0359705	0.355888
ARMCX3-AS1			4.85308	-4.8395	2.30886	-2.09606	0.0360772	0.355991
EMILIN1			3696.76	1.59709	0.761923	2.09612	0.0360713	0.355991
MIPEP			1424.95	0.62085	0.296169	2.09627	0.0360586	0.355991
SCX			187.333	1.72859	0.824451	2.09666	0.0360236	0.355991
NFIX		Yes	5685.23	1.42382	0.680962	2.0909	0.0365373	0.356033
BUB1B	Other		1313.42	1.34766	0.643327	2.09484	0.0361855	0.356033
LMTK2	TK		1865.53	0.417671	0.199603	2.09251	0.0363926	0.356033
AZU1			15.8367	-1.79376	0.856739	-2.0937	0.0362866	0.356033
ESPNL			45.7091	-1.74869	0.835726	-2.09242	0.0364009	0.356033
FKBP1B			178.451	-1.13546	0.542188	-2.09422	0.0362402	0.356033
GART			4612.45	0.628159	0.299981	2.094	0.0362604	0.356033
GTF2IRD2			1787.25	-1.26642	0.605715	-2.09078	0.0365477	0.356033
KCND3			816.387	-1.79642	0.857804	-2.0942	0.036242	0.356033
KLHL26			587.193	0.837259	0.40047	2.09069	0.0365557	0.356033
KLRF1			39.4886	-1.92731	0.920625	-2.09348	0.0363061	0.356033
LEPROTL1			2609.98	-0.708877	0.338329	-2.09523	0.0361506	0.356033
LMLN			1443.26	-0.857876	0.410222	-2.09125	0.0365057	0.356033
MYO9A			3031.23	-0.620794	0.296608	-2.09298	0.0363511	0.356033
PLP1			80.5106	-2.1192	1.01285	-2.09231	0.0364111	0.356033
RBM5			12206.6	-1.12308	0.536176	-2.09462	0.0362047	0.356033
SCRIB			6302.59	1.38529	0.662579	2.09075	0.0365506	0.356033
SH2B1			4114.77	-1.01523	0.485148	-2.09263	0.0363825	0.356033
SLC16A1-AS1			336.528	-1.76464	0.843881	-2.0911	0.0365192	0.356033
SOD1			12292.2	-0.676779	0.323359	-2.09296	0.0363524	0.356033
SULT1A3			2260.33	-1.1363	0.543242	-2.09169	0.036466	0.356033
TRIL			4064.16	1.35419	0.646276	2.09537	0.0361382	0.356033
UFC1			8503.21	0.665404	0.317541	2.09549	0.0361272	0.356033
VIT			112.679	-1.7983	0.859809	-2.09151	0.0364823	0.356033
ANGPTL4			1219.85	-2.08218	0.996965	-2.08852	0.0367513	0.356205
COA5			2069.81	-0.751517	0.359675	-2.08943	0.0366687	0.356205
ECD			2364.02	0.608246	0.291112	2.08939	0.0366726	0.356205
KCNV2			4.20258	2.1587	1.03358	2.08856	0.0367475	0.356205
KLHL14			58.1477	-2.1304	1.01997	-2.0887	0.036735	0.356205
OR2A4			11.7431	3.85085	1.84239	2.09014	0.0366053	0.356205
PCBP2-OT1			10.3962	1.3327	0.637983	2.08892	0.036715	0.356205
RPLP2			32099.5	1.04832	0.50172	2.08945	0.036667	0.356205
TSPAN8			175.275	-2.62827	1.25767	-2.0898	0.0366355	0.356205
RBPMS			4576.36	-1.13515	0.543657	-2.08798	0.0367997	0.356448
SENP7			1355.15	-1.07066	0.512817	-2.0878	0.0368159	0.356448
SEC16A			14957	0.80549	0.385925	2.08717	0.0368732	0.35681
ZNF71		Yes	654.595	0.93876	0.450127	2.08554	0.0370199	0.356949
BTNL9			2394.9	-2.25684	1.0824	-2.08504	0.0370658	0.356949
COPS4			2185.31	-0.686184	0.328864	-2.08653	0.036931	0.356949
CYP2A7			19.8202	-3.11511	1.49356	-2.08569	0.0370064	0.356949
HCG27			198.865	-1.73275	0.83097	-2.08521	0.0370505	0.356949
PDPR			5175.34	-0.898641	0.43086	-2.08569	0.0370065	0.356949
PI15			1276.21	-2.64531	1.26854	-2.08531	0.0370413	0.356949
RNPC3			2059.99	-1.44343	0.6921	-2.08559	0.0370162	0.356949
RSRC2			6372.09	-0.58907	0.282316	-2.08656	0.0369278	0.356949
KCNA1			54.7107	-2.61508	1.25467	-2.08428	0.0371351	0.357268
RAB4B-EGLN2			47.0799	-2.87756	1.38063	-2.08424	0.0371386	0.357268
ABO			242.548	-1.68822	0.811328	-2.08081	0.0374515	0.357416
ANGPTL8			13.5383	1.63993	0.787974	2.08119	0.0374162	0.357416
APCDD1L-AS1			71.6928	-1.51446	0.726774	-2.08381	0.0371774	0.357416
CLCA4			16.0982	-3.36189	1.61422	-2.08267	0.0372812	0.357416
EML6			225.906	1.6772	0.805491	2.08221	0.0373231	0.357416
FAM78B			237.421	-1.09483	0.526068	-2.08116	0.0374189	0.357416
GGA3			8647.32	1.66921	0.802097	2.08106	0.0374282	0.357416
IGFN1			147.214	-1.98619	0.954027	-2.0819	0.0373516	0.357416
IL18			859.041	1.18415	0.568862	2.08161	0.0373782	0.357416
KRT39			6.86418	-3.50709	1.68329	-2.08348	0.0372076	0.357416
LINC01465			36.7791	0.97986	0.470642	2.08197	0.0373455	0.357416
PTPRG-AS1			187.692	0.943937	0.453362	2.08208	0.0373347	0.357416
RPGRIP1			84.8766	-1.19087	0.572262	-2.081	0.0374342	0.357416
SOX9-AS1			329.276	-2.07738	0.997289	-2.08302	0.037249	0.357416
ZNF559-ZNF177			254.99	-1.94228	0.933194	-2.08133	0.0374042	0.357416
PWWP2A			1587.8	-0.667437	0.320813	-2.08046	0.0374838	0.357535
2017-09-04			1480.89	-1.14152	0.548868	-2.07978	0.0375461	0.357578
LINC00487			99.7197	-2.8579	1.37408	-2.07986	0.0375383	0.357578
LRMP			300.903	-1.36907	0.658283	-2.07976	0.0375478	0.357578
CRYM			71.0532	1.64582	0.791465	2.07947	0.0375746	0.357643
RNF41			3113.58	0.517333	0.248833	2.07903	0.0376143	0.357833
SNF8			3695.86	-0.670243	0.3225	-2.07827	0.0376842	0.358184
TST			1883.42	1.64524	0.791749	2.07798	0.0377109	0.358184
UTRN			5540.74	0.686923	0.330544	2.07816	0.0376946	0.358184
DCBLD2			2958.38	1.25723	0.605144	2.07757	0.0377486	0.358244
SPAG4			286.578	-1.47518	0.710078	-2.07748	0.0377569	0.358244
CPNE8			567.377	-0.884401	0.425791	-2.07708	0.0377944	0.358337
MPI			2187.95	-0.667373	0.321324	-2.07695	0.0378066	0.358337
ZNF546		Yes	1345.62	-1.95199	0.94001	-2.07656	0.0378419	0.358484
TRIM52			2761.84	-1.44947	0.698421	-2.07535	0.0379542	0.359358
LMNB1			2650.3	0.903655	0.435755	2.07377	0.0381008	0.360446
SAA2-SAA4			70.3069	-2.76787	1.33489	-2.07348	0.0381274	0.360446
TIMM44			2049.34	0.93618	0.451505	2.07346	0.0381291	0.360446
RPS6KA4	AGC		2183.49	0.784638	0.378795	2.0714	0.038321	0.360746
CA4			164.431	-2.8784	1.38912	-2.07211	0.0382555	0.360746
ELL3			973.708	1.47307	0.711113	2.0715	0.0383119	0.360746
GIMAP7			1102.07	-1.41147	0.681309	-2.07171	0.0382927	0.360746
GLT1D1			29.1325	-1.61855	0.781315	-2.07158	0.0383049	0.360746
NIPAL3			2462.68	-0.632983	0.305477	-2.07211	0.0382552	0.360746
RAB3C			116.682	-2.13341	1.02933	-2.07262	0.0382075	0.360746
REN			20.356	2.44776	1.18101	2.0726	0.0382094	0.360746
FSCN3			26.1886	-2.49363	1.20402	-2.07108	0.038351	0.360839
INPP4A			2088.3	-0.686639	0.331653	-2.07035	0.0384192	0.361293
HELQ			739.092	-0.820544	0.396397	-2.07	0.0384519	0.361412
ELOVL7			805.316	-1.62832	0.786733	-2.06973	0.0384779	0.361467
ULK2	Other		2478.15	-0.936501	0.452654	-2.06891	0.0385544	0.361474
CLEC9A			21.1905	-2.23732	1.08132	-2.06907	0.0385398	0.361474
CMYA5			2299.91	-1.30728	0.631791	-2.06916	0.0385312	0.361474
HSP90AB1			94822.4	0.786509	0.380204	2.06865	0.0385789	0.361474
YDJC			1170.08	1.25737	0.607771	2.06883	0.0385625	0.361474
CDC25A			498.948	1.41264	0.683155	2.06782	0.038657	0.361523
CRYGS			504.048	-1.74649	0.84457	-2.0679	0.0386496	0.361523
FAM227B			226.128	-1.13755	0.55003	-2.06816	0.0386248	0.361523
TMCC1-AS1			240.332	-1.18666	0.573891	-2.06774	0.0386644	0.361523
DCX			60.386	-3.0666	1.48328	-2.06744	0.038693	0.361603
C1orf228			263.734	-1.67781	0.811652	-2.06715	0.0387196	0.361658
GPR137C			401.939	-1.60415	0.776094	-2.06695	0.038739	0.361658
GGT1			3004.13	1.85498	0.897674	2.06643	0.0387879	0.361866
RASIP1			405.74	-1.08266	0.523963	-2.06629	0.0388015	0.361866
KLF16		Yes	1830.81	1.23768	0.599159	2.0657	0.0388568	0.362134
SMAD6		Yes	698.122	1.39951	0.677549	2.06556	0.0388705	0.362134
ETV4		Yes	1102.69	1.47719	0.715264	2.06523	0.038901	0.362232
FAM57B			103.85	-2.14027	1.0366	-2.0647	0.0389514	0.362514
PLXNB2			23280.9	1.19747	0.58007	2.06436	0.0389833	0.362623
KHDRBS3			929.584	1.60264	0.7766	2.06367	0.0390494	0.36305
RPL29			36910.3	1.01987	0.494344	2.06309	0.0391043	0.363373
FAM129B			12894.6	1.08572	0.526405	2.06251	0.0391592	0.363696
FOXO1		Yes	1982.59	1.01505	0.492263	2.062	0.0392073	0.363884
EPG5			2980.67	-0.823756	0.399576	-2.06158	0.0392482	0.363884
TLDC2			141.23	-1.62384	0.787598	-2.06176	0.0392305	0.363884
WDFY3-AS2			151.151	-0.937218	0.45464	-2.06145	0.0392602	0.363884
ZNF689		Yes	1708.05	-1.60122	0.777705	-2.05891	0.039503	0.363978
ARL4D			428.902	1.28408	0.623939	2.05803	0.0395874	0.363978
CPA4			360.463	-2.06955	1.0057	-2.05782	0.0396077	0.363978
CST6			136.704	1.64895	0.800772	2.0592	0.0394749	0.363978
DSCR8			6.40311	-5.21443	2.53375	-2.05799	0.039591	0.363978
EVL			22158.5	-1.97783	0.960829	-2.05846	0.0395461	0.363978
HECTD4			4323.84	-0.738791	0.358615	-2.06012	0.0393869	0.363978
HIPK1-AS1			17.3987	-1.17723	0.572051	-2.05791	0.0395986	0.363978
LINC01411			9.14923	-3.9421	1.91571	-2.05778	0.0396117	0.363978
MRPL4			1958.44	1.14723	0.557335	2.05843	0.039549	0.363978
RNF181			3067.89	-0.59271	0.287667	-2.06041	0.0393597	0.363978
RPH3AL			441.044	-1.1521	0.559576	-2.05889	0.039505	0.363978
SH3GL1			4550.99	1.30551	0.633426	2.06103	0.0393003	0.363978
SLC45A4			1889.14	1.08735	0.528457	2.05759	0.0396298	0.363978
SLPI			3861.86	-2.50529	1.21719	-2.05825	0.0395658	0.363978
SMYD4			888.645	-0.585632	0.284207	-2.06058	0.0393431	0.363978
SSC5D			1810.06	1.69195	0.822313	2.05754	0.0396339	0.363978
TFPT			1197.16	1.27991	0.62178	2.05846	0.0395457	0.363978
DDO			191.779	-1.45833	0.708889	-2.0572	0.0396667	0.364093
BRWD1-AS2			69.6868	1.14023	0.55441	2.05665	0.0397199	0.364211
MSL1			14464.3	1.19731	0.582165	2.05665	0.0397197	0.364211
BET1			1663.67	-0.71708	0.348713	-2.05636	0.0397475	0.364278
METTL2A			1918.83	0.967241	0.470483	2.05585	0.0397974	0.36455
BIVM			1939.95	-0.703368	0.342221	-2.0553	0.03985	0.364661
DGCR6			376.745	1.24476	0.605626	2.05533	0.0398475	0.364661
SGO2			684.75	1.07089	0.521136	2.05491	0.0398881	0.364824
STXBP6			138.314	1.88883	0.919369	2.05449	0.0399283	0.365006
ZNF671		Yes	582.442	-1.2715	0.619179	-2.05352	0.040022	0.365454
CEP63			1985.59	-0.644258	0.313771	-2.05327	0.040046	0.365454
LGALS14			4.76436	-3.81016	1.85561	-2.05332	0.0400411	0.365454
TIGD4			45.3319	-1.36354	0.664123	-2.05315	0.0400584	0.365454
ADAMTS17			480.099	1.5464	0.753535	2.05219	0.0401508	0.366112
UBAP1L			772.559	-1.40967	0.686989	-2.05196	0.0401739	0.366138
KDELC1			440.354	0.669704	0.326446	2.0515	0.0402184	0.366282
LINC01587			10.8335	-3.27393	1.59597	-2.05138	0.0402304	0.366282
CEP44			1133.35	-0.806811	0.393392	-2.05091	0.0402756	0.366508
NBR1			8962.76	-0.876084	0.427404	-2.04978	0.040386	0.367327
IGDCC4			342.526	-1.2006	0.585838	-2.04937	0.0404259	0.367504
SOX13		Yes	6428.65	1.113	0.543338	2.04845	0.0405156	0.367651
MOB3C			1427.4	-0.820754	0.400628	-2.04867	0.0404946	0.367651
NCS1			2344.54	1.37371	0.670499	2.04878	0.0404834	0.367651
PCSK6			2050.52	-2.16636	1.05771	-2.04816	0.040544	0.367651
TEN1			1157.93	1.42369	0.695077	2.04824	0.040536	0.367651
WNK2	Other		1442.6	1.49403	0.729738	2.04735	0.0406235	0.368186
ZNF579		Yes	836.32	1.32049	0.646392	2.04286	0.0410662	0.368447
KSR1	TKL		1183.59	-1.09285	0.534704	-2.04384	0.0409696	0.368447
TESK2	TKL		910.503	-1.31198	0.641518	-2.04511	0.0408436	0.368447
ABCA12			2691.88	2.4116	1.1785	2.04634	0.0407231	0.368447
AK5			603.188	-1.8507	0.905562	-2.0437	0.0409829	0.368447
ATP5I			4226.65	-0.848766	0.415443	-2.04304	0.0410486	0.368447
C12orf60			151.601	-1.191	0.58283	-2.04348	0.0410053	0.368447
CCDC85A			99.1041	1.81816	0.888718	2.04582	0.0407741	0.368447
CPEB2-AS1			4.98837	-1.89423	0.926894	-2.04363	0.0409898	0.368447
CSRP2			1110.04	-1.19722	0.585998	-2.04304	0.0410484	0.368447
DDX42			18256.6	0.985787	0.482671	2.04236	0.0411161	0.368447
[truncated: 25,381 more rows]
