# Supplementary material for: FOXA1 and adaptive response determinants to HER2 targeted therapy in TBCRC 036
Source: NPJ Breast Cancer. 2021 May 12;7:51. doi: 10.1038/s41523-021-00258-0 (PMC8115531; doi:10.1038/s41523-021-00258-0)
Supplement: Supplementary file 9 — Supplementary Data 8 [file 41523_2021_258_MOESM9_ESM.xlsx]

## Sheet: Sheet1
Pathway Signatures	X103.O	X103.R	X117.O	X117.R	X108.R	X115.O	X119.R	X133.R	X111.O	X109.O	X108.O	X113.R	X128.O	X128.R	X113.O	X116.O	X118.O	X119.O	X123.O	X121.O	X101.O	X101.R	X107.O	X107.R	X111.R	X116.R	X112.O	X125.O	X125.R	X123.R	X120.O	X120.R
aMaSC_HsEnriched_Mamm_Stem_Cell	0.078571	0.494717	-0.788866	-0.750942	-0.272124	-0.024411	-0.419066	-1.21699	0.359912	0.988947	0.712006	0.483704	0.421899	0.451866	0.349155	0.411784	-0.248424	-0.087386	-0.509022	-0.016147	0.54529	0.569415	0.559783	0.706076	0.34971	0.276796	-0.460809	-0.43615	-0.560079	-0.055921	-0.611836	-0.425745
aStr_HsEnriched_stroma_Adam	-0.704451	0.213251	-0.802083	-1.00358	0.108158	0.060542	-0.278799	-0.692469	0.29824	1.34847	0.688317	0.082034	0.465676	0.955211	0.397493	1.16726	0.652667	0.816661	0.729342	0.376705	0.3223	0.762317	-0.018193	-0.122325	-0.480856	-0.396899	-0.839621	-0.682005	-0.598013	0.144439	-1.01078	-0.573719
B_cell	0.197785	0.632443	-0.332895	-0.459722	0.501742	0.139667	0.037703	-0.352091	0.147188	1.15685	0.978001	0.495567	0.212332	0.270308	0.006522	0.132286	1.23048	0.937072	0.611077	0.456695	0.181001	0.175835	-0.124233	-0.038843	-0.322813	-0.522498	-0.700512	-0.574093	-0.189816	-0.329029	-0.52355	-0.769578
B_Cell_cluster_Iglesia	0.656774	1.8618	-1.51595	-2.77867	1.13957	-0.083036	1.48611	0.178588	1.47472	4.90368	3.79031	2.78288	0.401569	0.283781	0.412965	-0.338771	5.78338	4.78857	1.03928	0.491923	-0.864502	-0.120157	-0.278334	-0.361746	-0.165029	-1.96719	-2.34685	-1.66241	0.143141	-0.636607	-1.5275	-2.42948
Bindea_2013_T_cells	0.631556	1.3987	-1.20247	-2.28894	2.08627	-0.527256	0.390906	0.840946	0.722329	1.9465	2.61311	2.5644	0.361668	0.341348	0.704601	0.181004	3.59846	3.26228	2.83301	2.31021	-0.902283	-0.513097	-0.457832	0.135143	-1.22151	-1.51024	-2.02513	-1.30974	-0.736017	-0.775734	-1.28228	-1.90692
Bindea_2013_T_helper_cells	0.314989	0.552898	-0.512166	-0.226368	0.824735	-0.010137	0.060658	-0.578901	-0.030028	0.247955	0.778876	0.551675	-0.302662	-0.461157	0.009717	-0.364555	0.464897	0.282295	-0.076007	0.299722	0.352291	0.221754	0.390228	0.443167	0.077287	-0.547357	-0.234447	-0.380348	-0.339277	-0.289095	-0.17657	-0.428726
Bindea_2013_Tcm	0.449773	0.772831	-0.89456	-0.44783	0.755877	-0.122385	-0.085585	-0.348759	-0.143675	0.727556	1.08397	0.743655	-0.348019	-0.505046	-0.163559	-0.271444	0.856635	0.39138	0.087266	0.074489	0.389795	0.21159	0.398294	0.539685	0.070055	-0.615941	-0.445909	-0.674315	-0.512538	-0.255302	-0.129399	-0.424818
Bindea_2013_Tem	-0.026606	0.471983	-0.443164	-1.02537	0.071466	-0.067034	-0.333027	-1.06745	0.257217	1.06482	0.748638	0.230389	-0.25655	-0.048554	0.207571	0.227043	0.937775	0.406446	0.410763	0.405951	0.645765	0.710499	0.357242	0.337727	-0.112371	-0.760045	-0.652381	-0.318291	-0.423653	-0.228623	-0.738177	-0.616835
Bindea_2013_TFH	0.08345	0.437759	-0.202298	-0.36979	0.690659	-0.093736	0.019458	-0.255859	0.206275	1.20436	1.18783	0.738924	0.387402	0.290049	0.169059	-0.140295	0.962162	0.63889	0.156075	0.188666	-0.095833	0.254803	0.082456	0.034328	-0.40125	-0.294674	-0.7576	-0.550975	-0.170517	-0.001784	-0.673226	-0.578289
Bindea_2013_Th1	0.193225	0.705006	-0.10099	-0.607217	0.051734	0.33022	0.318019	-0.158008	0.345262	1.00215	0.668054	0.347209	0.441116	0.542586	-0.033974	0.14854	0.973421	1.06796	0.788048	1.3082	-0.257085	-0.030669	-0.095956	-0.67491	-0.330457	-0.411337	-1.07722	-1.10398	-0.69385	-0.557567	-0.288692	-0.103763
Bindea_2013_Th17_cells	0.554674	0.734367	1.06815	1.1317	0.418745	0.204076	-1.73544	-1.01671	-0.556343	-0.050575	0.506439	0.325085	0.071853	-0.072509	-0.253854	-0.865254	-0.634698	-1.09081	-0.766147	-0.272585	0.254645	0.114583	0.702624	0.678616	-0.309615	0.123349	-0.444122	-0.173155	0.096675	-3.36541	-0.576068	-0.085404
Bindea_2013_Th2	0.562761	0.581379	-0.338947	-0.046735	0.762606	0.120162	0.141038	-0.065376	0.204619	-0.600013	0.354243	0.290064	0.429263	-0.005569	-0.037422	-0.733035	-0.460103	-0.464427	-0.088608	0.189415	0.172972	0.224255	-0.744537	-0.351192	0.018544	0.117906	-0.041256	0.394198	0.490923	0.125122	-0.210116	-0.460761
Bindea_2013_Treg	-0.991581	-0.708375	0.13176	-1.32024	0.023042	0.387516	0.815998	0.309662	0.425941	-0.023042	0.673448	0.546953	1.58532	1.25761	-0.613617	-0.644374	1.92798	3.1181	1.99364	2.00586	-1.74887	-1.39197	-1.276	-0.957446	-1.76701	-1.26317	-2.6823	-0.872006	-0.384202	0.515063	-0.028687	0.30186
Bindea_2013NK_CD56dim_cells	0.205997	0.490272	0.680595	-0.532721	0.231218	-0.048415	-0.108198	-0.396688	0.384939	1.82738	0.393902	0.256248	0.296863	0.787532	0.131937	0.236444	1.42512	1.96491	1.71456	0.893031	-0.643786	0.311086	-0.677547	-0.34988	-0.57027	-0.557529	-1.30435	-0.882431	-0.840374	0.12793	-0.364595	-0.481058
Bindea_2013NK_cells	0.047131	0.397442	-0.055631	-0.50997	0.362429	-0.232247	-0.061165	-0.66968	0.125055	1.09579	0.761198	0.126182	0.404788	0.532083	0.040084	0.240256	0.343309	0.367726	0.104228	0.379504	0.018882	0.223736	0.353217	0.382883	-0.3574	-0.299803	-0.612815	-0.292793	-0.379492	0.026619	-0.477337	-0.326635
Bindea2013_aDC	1.33948	1.29963	1.22884	0.745234	1.03311	-0.179045	0.659461	0.302744	0.30336	0.08625	0.45722	1.27022	0.420712	0.537377	-0.346237	0.466357	1.64979	0.632068	2.34861	1.90603	-1.07652	-0.23068	-1.74598	-1.13451	-1.353	-0.369477	-1.72364	-0.60924	-0.637652	-0.48929	-1.13191	-1.06557
Bindea2013_B_cells	0.67318	1.58962	-0.883971	-1.43172	0.488109	0.250132	0.72758	0.089479	0.877928	3.00546	2.42144	1.67897	0.815146	0.737875	0.262577	-0.485621	3.74546	3.05601	0.651591	0.410803	-0.280044	-0.081093	-0.266225	-0.422157	-0.365895	-0.812568	-1.71197	-1.00921	0.025268	-0.340849	-0.725984	-1.47761
Bindea2013_CD8_T_cells	-0.034931	0.374487	-0.356604	-0.677548	0.337109	0.000429	-0.041096	-0.433376	0.240989	0.606948	0.687338	0.198709	0.165375	0.066415	-0.124285	0.003646	0.566461	0.55542	0.407774	0.202364	-0.012323	0.192142	0.408363	0.086337	-0.346507	-0.196801	-0.379505	-0.232997	-0.266879	-0.087702	0.071267	0.01382
Bindea2013_cytotoxic cells	-0.435906	0.850757	0.08125	-1.44562	0.946427	-0.386137	0.429383	0.291512	0.873257	2.00557	1.72756	1.22608	-0.138616	0.29161	0.256049	0.232218	2.42605	2.44551	2.25504	1.67248	-0.812464	-0.367071	-0.027853	-0.116803	-1.38734	-1.17744	-1.71958	-1.70025	-1.46992	-0.485289	-0.683071	-1.26614
Bindea2013_DC	-0.914839	0.743575	-0.148743	-1.2363	0.899493	-0.693269	-0.511114	-0.292313	0.581525	1.42069	1.04319	0.878199	0.343351	0.671551	0.151159	2.26305	1.77808	0.7337	3.43437	1.70896	0.043772	1.26083	-0.085485	-0.089186	-1.39579	-0.544485	-1.86685	-1.80496	-2.27776	-0.444326	-0.547599	-1.47392
Bindea2013_eos	0.037342	0.509909	-0.216675	-0.077172	0.731389	0.085349	-0.092303	-0.279224	0.027346	0.742264	0.831427	0.46889	-0.005927	-0.019632	0.179596	0.200188	0.635571	0.305622	0.035188	0.107412	0.361554	0.432282	0.308079	0.360263	-0.35101	-0.67914	0.440366	-0.214415	-0.016826	-0.277886	-0.419138	-0.399379
Bindea2013_iDC	-0.822891	0.088316	0.011678	-1.07643	0.449131	0.011582	-0.241849	-0.683988	0.777026	0.814474	0.774252	0.325018	0.377562	0.259264	0.644615	1.56635	0.893565	0.592467	1.32907	0.648694	0.489955	0.55198	0.285956	0.358814	-0.114454	-0.347823	-0.965274	-1.11643	-0.65409	-0.17694	-0.451094	-0.850189
Bindea2013_Macrophages	-0.21876	0.367452	-0.277495	-0.638702	0.36523	0.666409	-0.371911	-0.637716	0.522265	0.067285	0.072909	0.228445	0.746811	0.845919	0.180327	1.72107	0.604269	0.904126	2.41036	1.45609	0.993401	0.10322	-0.803884	-0.704489	-0.651613	-0.454347	-1.60565	-0.951531	-0.395187	-0.016632	-0.41928	-0.436151
Bindea2013_Mast cells	-1.63461	0.330294	-0.946488	-1.00338	1.02368	-0.140318	-0.485894	-1.15952	1.15739	2.09485	1.92575	0.436267	-0.876038	-0.528939	0.964718	1.36692	1.13547	0.82413	-0.809722	0.435678	-0.31858	0.590346	0.185261	0.033533	0.588944	-0.327953	-1.41381	0.465668	0.946422	-0.137353	-0.404539	-0.614752
Bindea2013_neutrophils	-0.553256	0.893377	-0.304156	-0.073958	0.155849	1.05149	-0.353903	-0.238396	0.61634	1.38033	0.139716	0.057698	0.650178	1.21356	-0.192338	2.01981	0.669941	0.495432	1.86911	2.04744	0.465993	-0.127996	-0.556545	-0.359387	-0.170361	-0.466754	-0.971671	-0.821108	-0.342376	-0.707323	-0.989911	-1.2477
Bindea2013_NK_CD56bright_cells	-0.103896	0.138415	0.033704	-0.945242	0.564113	0.298785	1.02817	-1.04501	1.18146	1.02832	1.0716	1.01631	-0.294859	-0.13051	1.01183	0.455004	0.94148	0.405563	-0.399937	0.625172	0.075582	0.850892	1.7205	1.05235	0.065991	-0.461254	-0.378257	-0.023513	-0.360129	0.10439	-1.02376	-0.175314
CD68_cluster_Iglesia	-0.969808	0.271371	0.080608	-1.61618	0.347168	1.65945	0.01775	-0.498413	0.865211	0.586625	0.198776	0.088337	0.972264	1.35115	0.766008	3.32446	1.94348	2.63386	3.14404	2.24558	1.03671	-0.866005	-1.92088	-1.20459	-0.872528	-1.65568	-2.05155	-1.0876	-0.115744	-0.630244	-0.652997	-0.124748
CD8	-0.16201	0.980928	-0.144298	-1.55285	1.06337	-0.425104	0.432034	0.308889	0.939174	1.94644	1.72113	1.2634	-0.144642	-0.162917	0.380566	0.814958	2.58649	2.75603	2.1263	1.83491	-1.02201	-0.443905	-0.128547	-0.098984	-1.15373	-0.951603	-1.55659	-2.05813	-1.49209	-0.825053	-0.611903	-1.29225
CD8_cluster_Iglesia	0.101698	1.24152	-0.737275	-2.76717	2.08768	-0.30287	0.944826	1.01235	1.2155	2.27082	2.71049	2.36268	0.4568	0.534107	0.581421	0.586019	4.16249	4.00869	3.33698	2.79615	-1.2575	-1.04537	-0.70382	-0.369984	-1.58978	-1.47675	-2.48	-1.54255	-0.649689	-0.878919	-1.1842	-1.79797
CIN70_Median_Nat.Genet.2006_PMID.16921376	1.41938	0.805371	0.241939	0.594902	0.307744	0.491193	0.619369	-0.105791	0.160641	-1.40696	-0.7525	-0.266405	0.083031	-0.376118	-0.534785	-0.723272	-1.0016	-1.32147	-0.25232	0.706368	0.360729	0.211571	-1.49209	-0.839823	0.145422	0.926264	0.285438	0.673588	0.444633	0.28129	-0.136875	-0.525489
CS_adaptive	-0.277154	0.912104	-0.394547	-1.79533	1.15798	0.420691	0.476492	0.148145	0.769612	1.86459	1.74386	1.42833	0.585212	0.765654	0.433362	1.25276	3.20646	3.00789	2.88353	2.24724	-0.267897	-0.659754	-0.940869	-0.616219	-1.11664	-1.41658	-2.20548	-1.4528	-0.509455	-0.846533	-1.05372	-1.41885
CS_B_Cell	0.656774	1.8618	-1.51595	-2.77867	1.13957	-0.083036	1.48611	0.178588	1.47472	4.90368	3.79031	2.78288	0.401569	0.283781	0.412965	-0.338771	5.78338	4.78857	1.03928	0.491923	-0.864502	-0.120157	-0.278334	-0.361746	-0.165029	-1.96719	-2.34685	-1.66241	0.143141	-0.636607	-1.5275	-2.42948
CS_CD68	-0.969808	0.271371	0.080608	-1.61618	0.347168	1.65945	0.01775	-0.498413	0.865211	0.586625	0.198776	0.088337	0.972264	1.35115	0.766008	3.32446	1.94348	2.63386	3.14404	2.24558	1.03671	-0.866005	-1.92088	-1.20459	-0.872528	-1.65568	-2.05155	-1.0876	-0.115744	-0.630244	-0.652997	-0.124748
CS_CD8	0.101698	1.24152	-0.737275	-2.76717	2.08768	-0.30287	0.944826	1.01235	1.2155	2.27082	2.71049	2.36268	0.4568	0.534107	0.581421	0.586019	4.16249	4.00869	3.33698	2.79615	-1.2575	-1.04537	-0.70382	-0.369984	-1.58978	-1.47675	-2.48	-1.54255	-0.649689	-0.878919	-1.1842	-1.79797
CS_chemokine	-0.875689	0.318774	-1.19007	-1.48055	0.727682	0.731667	-0.248843	-0.705253	0.302809	1.05394	1.01484	0.653953	0.63561	1.23473	0.13637	0.780308	1.54947	1.61828	1.5388	1.17235	0.371978	-0.425577	-0.303901	-0.237682	-0.651029	-1.33654	-1.39944	-0.983907	-0.021718	-0.280488	-0.940325	-1.07793
CS_HLA	1.64766	1.69807	1.66874	1.37897	0.759305	-0.345332	0.204954	-0.147732	-0.285228	1.07077	0.744931	1.07714	0.084678	0.55429	0.042547	0.254402	1.3662	1.31004	1.0996	1.77492	-0.808351	-0.192496	-0.804588	-0.573769	-1.46011	-1.37719	-1.19661	-0.573936	-0.968016	-0.904268	-1.52235	-1.13435
CS_ifn	3.56183	3.28522	2.33833	2.74565	1.20717	0.042066	0.604041	0.701512	-0.828556	-0.328305	-0.119663	1.46783	0.012428	0.828671	-0.968308	-0.282312	0.075958	-0.148057	-0.294329	2.61792	0.022326	0.122284	-1.71277	-1.30112	-1.45443	-0.902719	0.079461	0.628078	0.287326	-0.014552	-2.04108	-1.48472
CS_innate	-0.417913	0.7441	0.582353	-0.866103	0.24417	1.37275	0.243391	-0.683012	0.59341	0.477499	-0.113125	0.062075	0.990568	1.36676	0.552747	2.68576	1.2066	1.88778	3.32583	2.53471	0.808391	-0.349403	-1.41408	-1.278	-0.870457	-1.37548	-1.9136	-1.3769	-0.472149	-0.88969	-0.926296	-0.703358
CS_MacTh1	-0.845575	0.428162	-0.289433	-1.63842	0.841363	1.01757	0.095756	-0.239084	0.581481	1.3465	1.13836	0.808487	0.702061	1.08083	0.398136	2.03251	2.60732	2.58858	3.01311	2.15778	0.442793	-0.727639	-1.19065	-0.855595	-1.09449	-1.5159	-2.09841	-1.30686	-0.283378	-0.778107	-0.975473	-1.11157
CS_NFKB	-1.54594	-0.67353	0.313675	-0.799214	0.030496	-0.325123	-0.038591	-0.635519	0.318022	1.03886	0.589704	0.569541	0.890856	0.906966	0.37419	0.506964	1.52904	1.15256	2.27483	2.07084	-0.723657	-0.647997	0.536204	-0.144252	-0.990698	0.310142	-1.45498	-0.480821	-0.354336	-0.962377	-0.856919	-0.479711
CS_T_Cell	-0.032629	1.08274	-0.651475	-2.50702	1.86544	-0.180193	0.888769	0.806779	1.10265	2.18969	2.52676	2.19033	0.507785	0.490723	0.533049	0.586262	4.11897	3.83967	3.26932	2.62657	-1.15206	-1.01937	-0.784128	-0.517156	-1.39763	-1.26293	-2.56523	-1.52928	-0.575924	-0.900048	-1.04871	-1.7602
CS_Tdev	-0.848822	0.487544	-0.150022	-1.88975	0.775103	0.947217	0.116052	-0.269847	0.571764	1.21599	1.11708	0.827208	0.744232	1.04739	0.399172	2.20563	2.66846	2.70189	3.10651	2.14117	0.347198	-0.927046	-1.26015	-1.02864	-1.22107	-1.55768	-2.31187	-1.35779	-0.325619	-0.833281	-0.994735	-0.959629
Early_Relapse_ER+_33_Median_JAMA.2011_PMID.21558518	0.6769	0.982591	-0.277525	0.028777	0.390753	0.065592	-0.256354	-0.520138	-0.077019	0.145967	0.701173	0.285648	-0.342518	-0.408032	-0.05965	-0.623812	-0.525871	-0.768418	-0.743805	-0.427413	0.686002	0.786655	0.706879	0.29092	0.151094	-0.256039	0.294957	-0.127415	-0.184308	-0.170204	0.097697	-0.318346
Early_Response_ER27_Median_JAMA.2011_PMID.21558518	0.65992	0.589302	-0.437149	-0.201267	0.354763	-0.134179	-0.222607	-0.486082	-0.059655	0.469644	0.351735	0.046422	0.274949	0.367756	-0.128995	-0.25259	0.01547	0.05392	-0.267869	0.08251	0.062717	0.193151	0.327551	0.175651	0.11271	-0.164928	0.170392	0.285523	0.084382	-0.066578	-0.734668	-0.592422
Excellent_Pathologic_Response_ER+_39_Median_JAMA.2011_PMID.21558518	0.601324	0.716308	-0.082872	0.02769	0.360314	0.046517	-0.009803	-0.446671	-0.216474	0.415475	0.407983	0.094646	-0.060859	0.053775	0.132771	0.080294	0.016421	-0.010552	0.257149	0.166643	0.352644	0.369343	0.081869	0.123017	-0.21513	0.062268	-0.095932	-0.031403	-0.200006	-0.123953	0.151911	0.013345
Excellent_Pathologic_Response_ER55_Median_JAMA.2011_PMID.21558518	0.002778	0.114607	-0.176845	0.199462	0.54406	0.198399	0.09723	-0.318877	-0.017254	0.315024	0.33211	0.082599	0.098953	-0.175958	-0.170572	-0.508274	-0.302803	-0.489208	-0.391221	-0.508968	0.41565	0.449604	0.285327	0.003602	0.101404	-0.119352	-0.019225	0.159777	0.051197	0.246944	-0.167758	-0.287246
Extensive_Residual_Diesase_ER+_73_Median_JAMA.2011_PMID.21558518	0.493049	0.538351	-0.493072	0.035714	0.533519	-0.102899	-0.258312	-0.225092	-0.121141	0.328443	0.537736	0.217127	-0.124362	-0.198393	-0.149522	-0.203607	-0.040054	-0.236009	-0.277265	-0.107207	0.429053	0.438985	0.294966	0.3914	0.091347	-0.123418	0.101215	-0.05648	-0.032691	0.014666	-0.304447	-0.609631
Extensive_Residual_Diesase_ER54_Median_JAMA.2011_PMID.21558518	0.38542	0.512016	-0.28663	-0.338756	0.197413	-0.006776	-0.174544	-0.828041	0.063904	0.686603	0.513605	0.125506	-0.100392	-0.023342	0.130327	0.064404	-0.124175	-0.078468	-0.139534	0.041681	0.308302	0.417045	0.382143	0.350778	0.006775	0.042459	-0.12502	-0.381773	-0.329321	-0.051664	-0.342232	-0.289077
Fibromatosis_Median_Lab.Invest.2008_PMID.18414401	-1.32221	-0.367647	-0.918872	-1.02608	-0.167897	0.30334	0.107318	-1.21981	0.517103	0.95382	0.381654	-0.151097	0.920993	1.515	0.70549	0.628659	0.004867	0.925	0.514481	0.393728	0.563539	0.584422	0.028615	-0.554177	-0.001498	-0.136525	-1.02003	-0.690265	-0.523523	0.796148	-1.22423	-0.26183
GARY_Basal	0.688491	0.703735	-1.78391	-1.14082	0.849359	0.485521	-0.595109	0.121738	0.214752	0.364491	1.23834	0.095798	-0.337808	-0.603016	-0.064656	-1.18563	-1.06843	-0.887858	-1.11846	-0.52775	0.407714	0.365925	0.916349	0.820122	0.50264	-0.255412	0.367587	0.153882	0.637791	-0.002582	-0.826441	-1.20409
GARY_CLOW	-0.627745	0.0251	-1.16146	-0.983043	0.368433	0.522611	-0.126405	-0.533232	0.213255	1.20799	0.922285	-0.159102	0.989047	1.27912	0.057949	0.612912	0.066127	0.027817	0.301781	0.371671	-0.10269	0.426642	-1.07366	-0.422154	0.0433	-0.771398	-1.61751	-0.739727	-0.652383	0.662001	-1.02807	-0.363349
GARY_Lapatinib_response	0.284266	0.353114	-0.458274	0.044174	0.439161	0.121977	-0.103958	-0.629772	-0.30058	-0.09322	0.580462	0.232154	0.132555	-0.01655	-0.056002	-1.2551	-1.27785	-1.01071	-1.22444	-0.783076	0.375758	0.248071	0.564163	0.559623	0.134452	0.465721	0.201828	0.250702	0.405713	0.27943	-0.214679	-0.407104
GARY_MCF7	-0.104555	-0.326936	-1.43706	-0.634325	0.873194	0.249552	-0.27848	0.225523	-0.085933	0.282448	1.09954	0.369027	0.065735	-0.283019	0.175682	-0.729945	-0.8979	-1.45556	-1.11144	-1.04667	0.442373	0.408392	0.829877	0.536838	0.156632	-0.810664	0.241347	0.556952	0.836706	0.201863	-0.648613	-0.552797
GARY_Overlap_Basal_CLOW	-0.618488	-0.079784	0.289766	-0.226882	0.672465	0.73552	0.255496	0.21562	0.486838	-0.208102	0.611652	0.614243	-0.002139	-0.043082	0.503962	-0.999138	-1.25377	-1.53446	-1.56024	0.012326	0.816888	0.575798	0.404993	0.649687	0.352183	-0.153199	0.105416	0.088759	0.443363	0.267732	-0.127542	-0.055967
GO_0050852_TCR	-0.147019	0.272024	-0.328913	-0.697778	0.811923	0.090162	0.214121	-0.194887	0.346568	1.04914	1.05471	0.864699	0.258932	0.368979	0.203831	0.212917	1.53245	1.45371	1.51992	1.04768	0.054158	-0.078657	-0.183738	-0.0329	-0.568001	-0.62434	-0.892996	-0.697605	-0.267386	-0.292548	-0.646547	-0.9097
GO_0050853_BCR_signaling	-0.015895	0.765444	-0.621228	-1.26351	0.773236	0.315317	0.139229	-0.159288	0.594469	1.91118	1.46068	0.957591	0.407448	0.419896	0.184582	0.829581	2.55703	2.22133	1.88534	1.26948	-0.175695	-0.318599	-0.500741	-0.267604	-0.556713	-1.22775	-1.36889	-0.961388	-0.029572	-0.743188	-0.872572	-1.26991
HCK_Median_Breast.Cancer.Research.2008_PMID.19272155	-0.684239	0.752781	0.147282	-1.3894	0.563248	1.28154	0.05794	-0.372235	0.748551	0.648751	0.476989	0.366689	0.98152	1.42755	0.475391	2.64508	1.85605	2.20266	3.24351	2.56076	0.839902	-0.491639	-1.50412	-1.18689	-0.989723	-1.37727	-1.79164	-1.31937	-0.316633	-0.737079	-0.993745	-0.921948
HGF_down_Median_BCR.2013_PMID.24025166	0.291255	0.568129	-0.105821	-0.141674	0.438876	0.258423	0.021398	-0.616419	0.218173	0.425668	0.677512	0.287605	0.296654	0.230091	0.109712	-0.266839	-0.122126	-0.123784	-0.380205	0.042342	0.405802	0.470261	0.283125	0.321835	-0.002608	-0.213364	-0.168632	-0.168586	-0.097012	0.073855	-0.125467	-0.174877
HGF_up_Median_BCR.2013_PMID.24025166	0.658732	0.853908	0.010411	0.115822	0.174204	0.215221	-0.27237	-1.05559	0.011325	0.63318	0.743394	0.435171	-0.18945	-0.062611	0.186971	0.257511	0.291053	0.09878	-0.396605	0.317426	0.091246	0.374224	0.010391	0.034057	-0.209113	-0.045521	-0.427331	-0.938597	-0.919541	-0.411523	-0.482766	-0.236442
IGG_CLUSTER	-0.271406	0.734314	-1.00439	-1.29385	0.167208	0.964091	1.58431	0.841861	0.858561	2.98709	1.81239	1.62121	1.91945	1.94086	0.0867	-0.932261	3.2731	3.38618	0.924086	0.948252	-0.611373	-1.10445	-0.718324	-1.22915	-0.240368	-1.57325	-2.88824	-0.714907	0.893347	-0.313582	-1.30723	-1.85655
IgG_Median_Breast.Cancer.Research.2008_PMID.19272155	-0.504637	1.2387	-1.69822	-2.52867	-1.10614	2.21336	3.40684	1.63156	2.1307	3.29393	2.60958	1.90496	3.47053	3.53607	-0.222424	-2.17953	4.55975	5.90271	0.018149	-0.206919	-0.289559	-1.06663	-1.33622	-1.32118	0.455513	-2.31624	-3.38194	0.085027	2.29236	0.362335	-0.671021	-2.20601
IL-8_aligned	-0.886487	1.42236	2.0934	2.99124	-0.355487	0.497146	-2.28235	-2.88626	1.04745	1.4629	1.29895	0.823883	1.53751	0.338455	1.97849	2.27406	-1.02096	-1.7271	1.94389	2.22285	1.20466	0.498033	3.75961	0.055279	-0.302781	-0.482582	-3.39371	-2.82377	-2.21342	-2.59419	-0.162765	0.881678
Interferon_Median_Breast.Cancer.Research.2008_PMID.19272155	3.48657	3.27134	2.8893	2.97735	1.28218	0.141417	0.648061	0.745493	-0.898154	-0.58553	-0.525698	1.51722	0.224401	1.27899	-1.15751	-0.224439	-0.057541	-0.324513	-0.536	2.84668	0.010971	0.188169	-2.40312	-1.92396	-1.96837	-0.913018	0.144649	0.65844	0.331523	0.186889	-2.60791	-1.32909
LCK	-0.12319	1.11702	-0.701393	-2.08652	1.54659	0.03529	0.194512	0.337128	0.809112	1.97313	2.13315	1.90189	0.376926	0.516657	0.321114	1.10268	3.39168	3.00539	2.97821	2.22208	-0.532039	-0.750856	-0.934137	-0.302114	-1.35258	-1.41048	-2.0523	-1.55099	-0.660099	-0.934431	-1.30619	-1.77197
LCK_Median_Breast.Cancer.Research.2008_PMID.19272155	-0.12319	1.11702	-0.701393	-2.08652	1.54659	0.03529	0.194512	0.337128	0.809112	1.97313	2.13315	1.90189	0.376926	0.516657	0.321114	1.10268	3.39168	3.00539	2.97821	2.22208	-0.532039	-0.750856	-0.934137	-0.302114	-1.35258	-1.41048	-2.0523	-1.55099	-0.660099	-0.934431	-1.30619	-1.77197
Lim.et.al.2010.Conserved.aMaSC_Median_BCR.2010_PMID.20346151	-0.395018	0.276182	-0.87699	-0.91845	-0.335393	-0.125878	-0.388527	-1.13335	0.317986	1.39961	0.65589	0.214642	0.456541	0.790141	0.538042	0.965112	0.339357	0.428602	0.239013	0.153388	0.293618	0.711774	0.327824	0.254171	-0.05792	-0.033981	-0.960046	-0.716661	-0.775236	0.0064	-0.800769	-0.425997
Lim.et.al.2010.Conserved.Luminal.Progenitor_Median_BCR.2010_PMID.20346151	0.85185	1.2072	0.687677	0.549282	0.087068	-0.147292	-0.592463	-1.14386	0.157581	0.658438	1.09706	0.809121	0.804662	0.696083	0.565013	0.466503	-0.526999	-0.519822	-0.564484	0.657208	0.68981	0.767476	0.246372	-0.279351	-0.244859	0.277988	-0.869224	-1.28834	-1.44625	-1.05601	-0.060341	-0.055506
Lim.et.al.2010.Conserved.Mature_Median_BCR.2010_PMID.20346151	-0.999479	-0.725508	0.085432	0.041766	0.642757	0.350927	0.259008	-0.364981	0.501858	-0.26583	0.503336	0.021789	0.132855	-0.1033	-0.193634	-0.96121	-1.26451	-1.47636	-1.65	-1.18085	0.683282	0.707427	0.82313	0.892397	0.267405	0.040192	0.515698	0.240115	0.313527	0.412824	0.159726	0.276958
Luminal_Progenitor_Down_Median_Nat.Med.2009_PMID.19648928	-0.702279	-0.156239	-0.638828	-0.419908	0.184561	-0.053604	-0.134713	-0.723937	0.343623	0.732078	0.525209	0.233492	0.254338	0.32911	0.003012	0.186625	-0.256172	-0.231407	-0.427911	-0.433278	0.436539	0.57456	0.554974	0.500144	0.279099	0.035046	-0.00315	-0.265335	-0.16391	0.068173	-0.379484	-0.264767
Luminal_Progenitor_Up_Median_Nat.Med.2009_PMID.19648928	1.1276	1.41571	0.43087	0.39245	-0.030237	-0.190422	-0.324891	-1.14209	0.102487	0.332957	0.832073	0.764583	0.425101	0.246043	0.581139	0.281562	-0.454018	-0.606808	-0.580653	0.49262	0.547236	0.722472	0.003138	-0.152269	-0.228133	0.460631	-0.954458	-1.12267	-1.12067	-0.768088	0.029058	-0.139892
LumProg_HsEnriched_Lum_Prog_Adam	0.997941	1.24386	0.600133	0.521986	-0.139923	-0.321653	-0.439641	-1.37402	0.022873	0.261301	0.82836	0.750368	0.429648	0.217246	0.707011	0.121168	-0.661874	-0.681429	-0.813494	0.486001	0.474269	0.619534	0.258424	0.008015	-0.23548	0.584186	-1.0587	-1.17359	-1.08889	-0.897428	0.14167	0.015724
Mac_CSF1	-0.330432	0.657373	-0.257931	-1.19675	0.627776	0.728695	-0.086347	-0.432145	0.397167	1.05147	0.932134	0.663499	0.638999	0.936908	0.29655	1.70857	2.03718	2.08418	2.60976	1.8508	0.407974	-0.449927	-1.03996	-0.733313	-0.979178	-1.21283	-1.68615	-1.1921	-0.434086	-0.828533	-0.892359	-1.01271
MacTh1_cluster_Iglesia	-0.845575	0.428162	-0.289433	-1.63842	0.841363	1.01757	0.095756	-0.239084	0.581481	1.3465	1.13836	0.808487	0.702061	1.08083	0.398136	2.03251	2.60732	2.58858	3.01311	2.15778	0.442793	-0.727639	-1.19065	-0.855595	-1.09449	-1.5159	-2.09841	-1.30686	-0.283378	-0.778107	-0.975473	-1.11157
MASC_Down_Median_Nat.Med.2009_PMID.19648928	0.167123	0.244373	0.232976	0.238876	0.457182	0.016873	-0.00668	-0.661977	0.083801	-0.188071	0.367532	0.132916	0.04299	-0.100717	0.005842	-0.6202	-0.817311	-0.898244	-1.02453	-0.359283	0.517967	0.517182	0.656724	0.563193	-0.011951	-0.181472	0.193569	-0.195461	-0.199539	-0.091839	0.106976	0.038096
MASC_Up_Median_Nat.Med.2009_PMID.19648928	-0.136071	0.413616	-0.694434	-0.788279	-0.183502	-0.109696	-0.32812	-1.06274	0.309153	1.1804	0.714343	0.315902	0.340289	0.504124	0.46639	0.657248	0.164113	0.278596	0.013492	0.175001	0.365527	0.663812	0.351439	0.358574	0.049171	-0.074966	-0.728877	-0.656976	-0.667826	-0.123039	-0.620668	-0.333974
Mature_Luminal_Down_Median_Nat.Med.2009_PMID.19648928	0.482122	0.798188	-0.595632	-0.44684	-0.244411	-0.139263	-0.473764	-1.07336	-0.009199	1.23543	0.639498	0.358496	0.3972	0.629147	0.417156	0.810386	0.37697	0.407528	0.434658	0.473537	0.257022	0.517129	-0.070885	0.076796	-0.438883	0.118226	-1.13489	-0.819084	-0.798133	-0.124598	-0.631031	-0.449864
Mature_LuminaUp_Median_Nat.Med.2009_PMID.19648928	-0.673934	-0.36007	-0.16294	-0.196316	0.795191	0.174318	0.166852	-0.424534	0.472932	-0.069769	0.651766	0.339457	0.128811	-0.036546	-0.084005	-0.732295	-0.947098	-1.09538	-1.28893	-0.968001	0.866636	0.841192	0.969275	0.953895	0.426145	-0.251532	0.581742	0.086567	0.2159	0.254056	-0.117101	-0.070984
MatureLum_HsEnriched_Mature_Lum_Adam	-0.710566	-0.665625	-0.510164	-0.237347	0.969926	0.380875	0.018584	-0.202335	0.451964	-0.499732	0.549149	0.264412	-0.094391	-0.331678	-0.338916	-1.29431	-1.31383	-1.54842	-1.70219	-1.34619	1.09163	0.916033	1.11363	1.16534	0.674273	-0.415545	0.971365	0.382231	0.490737	0.268243	-0.18378	-0.167021
MDACC.FNA.1_MedianJ.Clin.Oncol.2010_PMID.20805453	-1.17326	0.042587	-0.568913	-1.12431	0.078415	1.37239	0.89245	0.228005	0.958143	2.32756	0.971858	0.349028	1.66459	2.0671	0.150609	0.517872	2.46094	2.94888	2.17135	1.22628	0.105766	-0.258706	-1.04187	-0.851413	-0.74519	-1.13197	-1.73437	-0.460261	0.504804	-0.234522	-0.771351	-1.15711
MDACC.FNA.2_MedianJ.Clin.Oncol.2010_PMID.20805453	-1.4984	-0.128218	-1.51246	-1.44026	-0.129373	0.114734	-0.291845	-1.07862	0.516856	1.65658	0.506122	-0.051728	0.869547	1.60152	0.527272	1.14286	0.432444	0.976965	0.906658	0.407988	0.500024	0.943518	0.039192	-0.251057	-0.141257	-0.304353	-0.832898	-0.767463	-0.680079	0.707768	-1.19345	-0.327687
MDACC_P53_ER.Pos_Median_CCR.2011_PMID.21248301	1.13372	0.662663	0.474091	0.712788	0.366381	0.403981	0.835407	-0.459513	0.132108	-1.31836	-0.805104	-0.21225	0.14684	-0.24012	-0.370099	-0.561749	-0.649676	-1.03896	-0.082985	0.538893	0.247649	0.130754	-1.57417	-0.804195	-0.025871	0.760031	0.227665	0.500877	0.394727	0.149083	-0.341465	-0.724216
MHC.I_Median_Breast.Cancer.Research.2008_PMID.19272155	1.11778	0.780185	1.22427	1.00882	0.40366	-0.379285	-0.362238	0.367721	-0.49673	1.67906	0.041325	0.853195	0.901569	1.54452	0.267338	0.027207	1.00845	1.17673	2.06636	1.14844	-1.11911	-0.506911	-0.923171	-1.00433	-2.33108	-0.900773	-1.23019	-0.541777	-0.992544	-0.197822	-1.77005	-1.54514
MHC.II_Median_Breast.Cancer.Research.2008_PMID.19272155	-1.27102	0.093107	-0.349291	-0.65476	1.03178	1.19311	0.366021	-0.305098	0.630457	1.59356	1.45139	0.859691	1.09953	1.50385	0.180633	1.40075	2.40579	2.56105	3.19754	2.00269	0.656335	-0.173302	-0.933412	-0.51271	-0.903408	-1.05693	-1.76539	-1.18815	-0.337564	-0.638475	-1.03247	-1.46365
Murat_G07_Median_J.Clin.Oncol.2008_PMID.18565887	-1.31586	-0.288281	-0.924136	-0.838102	-0.297523	0.00768	-0.223387	-1.0646	0.339018	1.20472	0.147583	-0.147849	0.985108	1.49832	0.947872	0.847973	0.280564	0.758809	1.33962	0.44501	0.575604	0.852466	-0.357411	-0.191811	-0.021484	-0.386483	-0.836075	-0.697727	-0.643741	0.658214	-0.590486	-0.205165
Murat_G18_Median_J.Clin.Oncol.2008_PMID.18565887	1.08239	1.34859	-0.532491	0.237843	-0.137088	-0.441186	-0.828383	-1.2112	0.197198	0.337037	0.93429	0.920388	0.372956	0.292861	0.115258	0.329839	-0.285258	-0.298642	0.166439	0.368499	0.694286	0.663877	0.643585	0.036367	0.526795	0.392278	-0.63692	0.263803	0.545243	-0.236609	-0.427235	-0.900705
Murat_G24_Median_J.Clin.Oncol.2008_PMID.18565887	-0.798505	0.458195	-0.010872	-0.661635	0.580099	0.936477	-0.03249	-0.494979	0.526806	0.671088	0.590802	0.402145	1.05586	1.33698	0.354952	1.61139	1.45994	1.66175	2.76491	2.03668	0.779638	-0.143913	-0.956569	-0.68415	-0.776578	-1.03824	-1.65318	-1.24523	-0.425085	-0.760517	-0.516934	-0.6305
NK	-0.09339	0.604271	-0.544969	-0.784473	0.681614	0.098536	0.016922	-0.210485	0.245764	1.08557	1.00392	0.710228	0.188062	0.303313	0.006095	0.508317	1.33421	1.24631	1.38559	0.909741	-0.031039	-0.026615	-0.236614	-0.056821	-0.638659	-0.684253	-1.0762	-0.95717	-0.555524	-0.352293	-0.369312	-0.708927
Parity_signature_Troester_251_BCR.2014_PMID.25005139	-0.120177	0.66856	-0.325439	-0.871416	0.469514	0.27622	-0.196626	-0.6523	0.219917	0.862205	0.753428	0.399173	0.270472	0.606292	0.232809	1.07929	1.01874	0.937473	1.12981	0.872158	0.415739	0.139487	-0.231513	-0.19289	-0.514235	-0.736924	-1.02834	-0.865221	-0.538525	-0.379917	-0.603998	-0.650519
Parity_signature_Troester_40_BCR.2014_PMID.25005139	-0.06394	0.806352	-0.252934	-0.620558	0.636114	0.407227	-0.251246	-0.73015	0.150437	0.786453	0.750492	0.510111	0.383736	0.627539	0.272968	0.941129	1.2123	1.01089	1.29035	1.01545	0.365982	-0.02181	-0.272677	-0.295683	-0.46802	-0.76725	-1.17618	-1.08216	-0.622268	-0.424033	-0.617478	-0.736635
RB_LOSS_Median_J.Clin.Invest.2007_PMID.17160137	1.55548	0.835591	0.294903	0.84126	0.444197	0.566985	0.696053	-0.059149	0.098468	-1.66814	-0.847518	-0.283083	0.128177	-0.444808	-0.533952	-0.794446	-0.992119	-1.43147	-0.066323	0.808284	0.356628	0.13075	-1.83277	-1.08052	0.112879	0.956969	0.287476	0.821792	0.548078	0.227907	-0.175019	-0.699586
RS_CD8	0.289067	2.07417	0.647099	-2.29485	1.32001	-0.95705	1.28798	1.54101	0.916552	1.62468	1.75206	1.7963	0.446816	0.250145	0.336793	-0.241018	3.31959	3.03155	3.33722	3.72194	-1.75672	-1.03323	-0.585871	-0.808241	-1.42628	-0.365241	-1.9972	-1.81453	-1.08888	-1.89001	-1.27636	-2.31098
RS_Treg	-1.62675	-0.275566	-1.24705	-1.77217	-0.011742	0.253141	-0.228197	-0.381692	0.075909	1.15511	0.86691	0.470409	1.07043	1.28825	-0.46916	0.322568	1.87717	2.20798	1.89719	1.64935	-1.04655	-0.256802	-0.833383	-0.215085	-1.41504	-1.62403	-1.64825	-0.551211	-0.492331	0.606549	-1.03475	0.174193
Shipitsin_CD44_A_Median_Cancer.Cell.2007_PMID.17349583	-0.084326	-0.132416	-0.029209	0.034278	0.088536	0.298959	-0.099298	-0.5574	0.099329	0.097918	-0.004863	-0.098909	0.444914	0.536252	0.09966	0.283275	-0.551909	-0.104059	0.30511	0.032212	0.598866	0.384727	-0.125916	-0.026139	0.103621	0.31685	-0.201826	-0.22014	-0.219058	0.23513	0.013783	0.129186
Shipitsin_CD44_B_Median_Cancer.Cell.2007_PMID.17349583	-0.35987	-0.15037	-0.383362	-0.489001	0.570277	0.012667	0.208827	-0.098513	0.654264	0.259807	0.417081	-0.016402	-0.133724	-0.296363	-0.265444	-0.04478	0.206051	0.187741	-0.198378	-0.121384	0.689353	0.705227	0.61839	0.402412	0.367662	-0.295516	0.240983	-0.136751	0.014699	-0.245714	-0.216086	-0.410337
STAT1_Median_Breast.Cancer.Research.2008_PMID.19272155	1.84054	1.73887	1.00224	1.07645	1.04114	-0.322315	0.920547	0.899029	-0.20259	-0.616892	0.678581	1.54	0.875773	0.966446	-0.099387	-0.292772	0.910304	0.450618	1.78936	2.6054	-0.898262	-0.897778	-1.35738	-1.01371	-0.869205	0.40623	-1.6983	-0.701972	-0.830016	-0.691438	-1.62505	-1.57566
Stromal_Down_Median_Nat.Med.2009_PMID.19648928	0.581386	0.462192	0.32862	0.193909	0.111971	-0.064453	0.001792	-0.935063	0.110507	-0.205944	0.223763	0.095587	0.245266	-0.074871	-0.085505	-0.855179	-1.37553	-1.49858	-1.70788	-0.264674	0.414257	0.437517	0.677691	0.544086	0.007565	0.441011	0.008245	-0.310281	-0.263195	-0.129398	0.154688	0.18724
Stromal_Up_Median_Nat.Med.2009_PMID.19648928	-0.697157	0.252915	-0.841494	-1.02788	0.065276	0.053802	-0.344681	-0.77225	0.272355	1.39461	0.742432	0.143894	0.474112	0.961086	0.519654	1.08063	0.718135	0.838541	0.569887	0.324142	0.328162	0.803132	0.037566	-0.057674	-0.468567	-0.431289	-0.848044	-0.704084	-0.616583	0.109763	-0.962516	-0.568004
T_Cell	0.169923	0.633906	-0.289208	-0.59224	0.743256	-0.098281	-0.018015	-0.276182	0.288362	0.955217	1.15027	0.826722	0.156899	0.160928	0.101691	0.077229	1.20697	0.912963	0.823477	0.734147	-0.031254	0.134595	-0.0411	0.137532	-0.449752	-0.383157	-0.835673	-0.600356	-0.45974	-0.318386	-0.71637	-0.78744
T_Cell_cluster_Iglesia	-0.032629	1.08274	-0.651475	-2.50702	1.86544	-0.180193	0.888769	0.806779	1.10265	2.18969	2.52676	2.19033	0.507785	0.490723	0.533049	0.586262	4.11897	3.83967	3.26932	2.62657	-1.15206	-1.01937	-0.784128	-0.517156	-1.39763	-1.26293	-2.56523	-1.52928	-0.575924	-0.900048	-1.04871	-1.7602
T_reg	0.494232	0.80562	-1.0214	-0.42546	0.441097	0.601928	0.036953	-0.521887	0.399366	0.327354	0.759799	0.373443	0.791681	1.07373	-0.050525	-0.037636	-0.03295	-0.066899	0.202145	0.024053	0.473355	0.509457	0.454508	0.092934	-0.3096	0.452066	-0.15864	-0.10464	-0.16877	0.071821	-0.838867	-0.74493
Taube_EMT_down_Median_PNAS.2010_PMID.20713713	0.587374	0.581408	-0.115626	0.099964	0.194049	-0.027015	-0.089136	-0.729058	0.03047	0.051897	0.466266	0.211974	0.16907	-0.095375	-0.135171	-0.391089	-0.807866	-0.929517	-0.911584	-0.035628	0.542299	0.434441	0.411109	0.380082	0.164146	0.300686	-0.232395	-0.483227	-0.332084	-0.191812	-0.005215	-0.116837
Taube_EMT_up_Median_PNAS.2010_PMID.20713713	-0.114623	0.163993	-0.482807	-0.350569	0.214347	-0.039202	-0.169405	-0.573874	-0.009709	0.490836	0.308319	0.046641	0.217092	0.379926	0.138991	0.149628	-0.08975	0.069584	0.164245	-0.005608	0.372918	0.526754	0.141233	0.07867	-0.104575	-0.194842	-0.106448	-0.191449	-0.177409	0.169947	-0.424802	-0.388323
T-Cell2	0.037886	1.17951	-0.644341	-2.27724	1.72084	0.205407	0.343646	0.4957	0.957803	1.88554	2.24002	2.02984	0.422975	0.510139	0.400413	1.27944	3.62571	3.26229	3.04867	2.39087	-0.330682	-0.879634	-1.06883	-0.559033	-1.32588	-1.45846	-2.38535	-1.51675	-0.470163	-0.921234	-1.3293	-1.97659
Th	-0.229725	0.347417	-0.332776	-0.428457	0.330818	0.023867	-0.279237	-0.424127	0.241041	0.776625	0.485576	0.296065	0.385059	0.483534	0.113381	0.799344	0.478247	0.160655	0.847149	0.90552	0.071092	0.397275	0.1591	-0.138519	-0.239018	-0.241842	-0.631518	-0.561634	-0.518671	-0.112933	-0.627975	-0.421285
UNC_10.GATA3.induced.genes_Median_Oncogene.2004_PMID.15361840	-0.23	-0.313061	0.607439	0.084983	0.2163	0.925724	0.955006	-0.480807	0.091366	-1.40729	0.409106	0.236804	0.861806	0.469488	-0.631864	-1.35305	-3.13635	-4.02206	-3.64768	-1.30743	1.41673	1.63396	-0.161278	0.109729	-0.305869	0.905424	0.665337	-0.244142	0.135173	0.624476	0.086974	0.35377
UNC_11q13_Amplicon_Median_BMC.Med.Genomics.2011_PMID.21214954	1.03589	0.787854	-0.586523	-0.273344	0.041082	-0.426023	-0.336837	-0.841386	-0.237168	0.05655	0.128415	-0.034223	0.165191	0.202907	-0.190205	-0.220161	-0.312981	-0.333887	-0.130771	-0.072778	0.50613	0.523511	0.313164	0.433661	-0.200866	0.521371	-0.322161	0.132901	-0.122947	0.352003	-0.41175	-0.566929
UNC_12qMDM4_Median_BMC.Med.Genomics.2011_PMID.21214954	0.429659	0.450102	-0.888178	-0.339341	1.13207	0.296578	-0.52108	-0.469198	-0.166792	-0.089453	0.795544	0.169143	-0.37991	-0.490771	-0.306032	-0.680561	-0.325517	-0.471117	-0.385404	-0.155452	0.428061	0.195338	0.494921	0.552668	0.361872	-0.127809	0.654048	0.99704	1.06424	0.254804	0.002038	-0.482617
UNC_13q14_Amplicon_Median_BMC.Med.Genomics.2011_PMID.21214954	0.354261	0.706141	-0.117	0.149076	0.398788	-0.172379	0.221229	-0.918583	-0.186711	-0.009405	0.429752	0.205885	-0.241909	-0.36164	0.201073	-0.195466	-0.27735	-0.267572	-0.436926	0.023345	0.003032	0.116239	1.10364	0.619156	-0.060866	-0.482148	0.317081	-0.367853	-0.2939	0.054582	0.090133	-0.081721
UNC_15q25_Amplicon_Median_BMC.Med.Genomics.2011_PMID.21214954	0.490427	0.344449	-0.030988	-0.460348	0.494248	-0.109575	0.117534	-1.08462	0.2177	0.009431	0.340705	0.152017	-0.127736	-0.168933	0.175517	-0.232344	-0.367732	-0.206762	-0.47637	-0.207173	0.513289	0.562055	0.522493	0.677644	0.223226	-0.630848	0.238944	0.448838	0.24807	-0.308502	-0.361183	-0.176184
UNC_16.13_Amplicon_Median_BMC.Med.Genomics.2011_PMID.21214954	-0.830682	-1.0048	0.55845	-0.054987	0.385788	0.127449	0.129464	-0.534433	0.830331	0.103479	0.231036	-0.378216	-0.254114	-0.219453	-0.026642	-0.15384	-0.288883	-0.174931	-0.542611	-0.435778	-0.054652	0.202847	0.844448	0.188494	0.031976	-0.387279	-0.189922	0.469989	0.362401	0.04277	0.255759	0.574252
UNC_16q23_Amplicon_Median_BMC.Med.Genomics.2011_PMID.21214954	0.250673	0.165889	0.303962	0.142336	-0.032117	-0.087272	-0.307623	-0.449138	-0.253405	0.188761	0.084978	0.289191	0.066541	0.05376	0.023974	-0.079969	-0.230851	-0.184406	-0.051629	-0.005095	0.640529	0.701815	-0.395042	0.033583	-0.359905	-0.258198	0.503693	0.057028	-0.12963	0.065672	0.302897	0.3058
UNC_16q24x_Median_BMC.Med.Genomics.2011_PMID.21214954	-0.010313	-0.205601	0.236059	0.026831	-0.028749	0.069739	-0.368803	-0.717312	-0.343989	0.6683	0.202867	0.16919	-0.404265	-0.341275	0.186994	0.096036	0.195266	0.160725	-0.115888	0.103389	0.443026	0.33931	-0.152138	0.285694	-0.684767	-0.548686	0.095963	-0.333236	-0.43008	-0.204423	0.475787	0.488414
UNC_17PP13_Amplicon_Median_BMC.Med.Genomics.2011_PMID.21214954	0.876023	0.681521	-0.073868	-0.359418	0.067938	-0.227362	0.51217	-0.326168	-0.283281	0.309776	0.146782	0.075954	-0.092582	-0.11058	0.156758	0.061197	-0.135962	-0.107456	-0.168063	0.102549	0.107788	0.253959	0.424276	0.55415	-0.297558	-0.2915	-0.055363	-0.000475	-0.085685	-0.289045	0.013741	-0.005675
UNC_17q25x_Median_BMC.Med.Genomics.2011_PMID.21214954	0.346396	-0.109366	1.04772	0.269641	0.533499	0.116637	-0.09571	-0.990579	0.081589	0.400472	0.114216	-0.532751	-0.328531	-0.232865	0.119147	0.12218	-0.098352	0.044169	-0.166801	0.140605	-0.604539	-0.352361	0.403656	0.275666	-0.594532	0.495279	0.179136	0.376783	0.029119	0.194173	-0.202875	0.108964
UNC_19p13_Amplicon_Median_BMC.Med.Genomics.2011_PMID.21214954	-0.311967	-0.640784	-0.016171	-0.943851	-0.30526	-0.22579	0.08831	-0.841481	0.354496	0.110719	-0.39184	-0.850265	0.095495	0.215597	-0.110121	-0.104233	-0.430843	-0.344369	-0.173037	0.217759	-0.049172	0.319732	0.183411	0.116698	-0.697517	0.726432	0.748315	0.152343	-0.003626	0.201807	0.320995	0.597582
UNC_1p36_Amplicon_Median_BMC.Med.Genomics.2011_PMID.21214954	0.315217	0.22666	0.285035	-0.081982	-0.010336	-0.456834	0.130167	-1.21418	0.019298	0.364202	-0.048115	-0.080344	-0.113564	-0.083856	-0.009215	0.082577	-0.033679	-0.047287	-0.140719	0.14595	0.416252	0.518329	0.330141	0.440507	-0.039649	-0.254155	0.215486	-0.32298	-0.328609	-0.161267	0.135936	0.341758
UNC_383.MCF7.E2.induced.genes_Median_JCO.2006_PMID.16505416	0.481604	0.311374	-0.278793	-0.089354	0.22182	0.322283	-0.098193	-0.336214	0.219086	0.024336	0.093896	-0.037582	0.16728	0.071259	-0.308917	-0.168695	-0.645766	-0.582921	-0.345069	-0.076448	0.44408	0.418095	0.087589	0.162283	0.245745	0.193716	0.318702	0.359317	0.329441	0.150081	-0.239159	-0.302747
UNC_3p21Amplicon_Median_BMC.Med.Genomics.2011_PMID.21214954	0.13037	-0.180772	0.1173	-0.443333	-0.167787	0.156625	-0.681679	-0.516892	0.500898	0.205044	-0.104161	-0.693969	-0.138609	-0.068564	-0.27379	0.068425	-0.262305	-0.151041	-0.3219	-0.166777	-0.070023	0.458272	0.405913	0.324086	0.045959	0.248189	0.51277	0.393365	0.35787	-0.013817	0.413213	0.747543
UNC_407.GATA3.induced.genes_Median_JCO.2006_PMID.16505416	-0.37575	-0.238775	0.895896	0.667149	0.4958	0.34399	0.305673	-0.526984	0.264268	-0.387092	0.39121	-0.039274	0.558664	0.416508	-0.161955	-0.822693	-1.4957	-1.65289	-1.5938	-0.721431	0.749291	0.876162	0.391718	0.248898	-0.009308	0.538026	-0.113405	-0.258122	-0.180391	0.194089	0.130867	0.320711
UNC_4p16_Amplicon_Median_BMC.Med.Genomics.2011_PMID.21214954	-0.594067	-0.431155	0.55419	0.016364	0.271227	0.228424	-0.533262	-0.155676	-0.448283	0.562078	0.261502	-0.291462	-0.681599	-0.374518	0.150507	0.12145	0.127493	0.045572	-0.103194	-0.155215	-0.25193	0.065743	0.643938	0.491187	-1.02548	-1.40455	0.224006	0.270902	0.317036	-0.375479	0.136489	0.262883
UNC_574.MCF7.E2.repressed.genes_Median_JCO.2006_PMID.16505416	0.022399	0.283123	-0.36959	-0.150302	0.680213	0.092517	-0.012546	-0.512799	0.038815	0.261233	0.77775	0.230789	-0.249222	-0.346915	-0.005636	-0.517327	-0.291145	-0.447185	-0.90342	-0.426871	0.514006	0.503474	0.725927	0.612016	0.143608	-0.446378	0.071583	-0.200291	-0.119373	-0.082427	-0.244053	-0.310181
UNC_5Q_Median_Breast.Cancer.Res.Treat.2012_PMID.22048815	0.775413	1.13561	-1.01943	-0.044178	1.24226	0.225882	-0.266276	-0.793084	0.189031	-0.513903	0.911101	0.22797	-0.2214	-0.244873	-0.155354	-1.13936	-0.317105	-0.43619	-0.808126	-0.707368	0.553078	0.26686	0.56603	0.556099	1.0968	-1.01959	0.841881	0.508091	0.514871	-0.277261	0.216671	-0.558481
UNC_8p_Amplicon_Median_BMC.Med.Genomics.2011_PMID.21214954	1.2139	0.742858	-0.664006	-0.103831	1.40988	-0.244508	0.064672	0.522074	-0.101311	-0.630231	0.544705	-0.294522	0.066917	-0.303283	-0.619845	-1.05049	-1.09992	-1.18193	-0.85072	-0.3722	0.780486	0.608327	-0.113972	-0.091752	0.230945	0.797024	0.734306	1.12365	0.845014	-0.097019	0.276307	-0.215449
UNC_8p22_Amplicon_Median_BMC.Med.Genomics.2011_PMID.21214954	-0.203482	0.011885	-0.799747	-0.392325	-0.288976	-0.587123	-0.32912	-0.945163	0.084346	0.463895	0.190263	0.473822	0.513396	0.443598	0.1869	0.086957	-0.089028	-0.178645	-0.075532	-0.288741	0.377362	0.565229	0.745001	0.704539	0.382503	-0.594565	-0.31951	-0.473107	-0.066545	-0.461277	0.783083	0.473825
UNC_Activate.Endothelium_Median_From.Chuck.Harrell_Pending_PMID.00000000	0.378637	0.648542	0.020101	-0.099113	0.127211	0.194799	0.093762	-1.03177	0.299124	0.210868	0.323352	0.080646	0.218334	0.193274	0.187083	-0.069006	-0.196411	-0.182083	-0.136487	0.230839	0.387122	0.586854	0.08977	-0.149517	0.057246	-0.150085	-0.187563	-0.222989	-0.175457	-0.131083	-0.330663	-0.161542
UNC_ADM_S100A10_A110NDGR1_Cluster_Median_BMC.Med.Genomics.2011_PMID.21214954	0.206366	0.742281	1.24413	0.80167	-0.754977	-0.395152	-0.39628	-1.38576	0.128475	0.796531	-0.37306	-0.336206	0.772966	0.582267	0.108524	1.85451	0.221251	-0.24887	1.0402	0.845204	0.176307	0.74354	-0.38065	-0.537928	-0.459051	0.538914	-0.647719	-1.02774	-1.28137	-0.640618	-0.126692	0.159939
UNC_AMPH_EPIREGULIN_Cluster_Median_BMC.Med.Genomics.2011_PMID.21214954	0.078308	0.883601	-0.881502	-1.04522	-0.684928	-0.697342	-0.961702	-0.566665	0.762857	1.96431	1.08216	1.07564	0.22867	0.30834	1.15852	1.39026	-0.187311	-0.223878	-1.34078	-0.624045	1.47365	2.30426	1.58775	1.41197	0.268612	0.078848	-0.714225	-1.38017	-1.22336	-0.433526	0.248146	0.139633
UNC_BASAL_Cluster_Median_BMC.Med.Genomics.2011_PMID.21214954	2.21477	2.30782	-0.815516	-0.283853	-1.78445	-1.23016	-1.84789	-2.43082	0.179751	1.35667	1.47285	1.64918	0.663471	0.342258	1.36695	0.949793	-1.57092	-1.02011	-2.13203	0.198596	0.667336	1.25978	1.04974	0.92702	0.492526	1.27383	-2.7759	-2.44809	-2.45119	-1.27581	-0.281578	-0.441767
UNC_bMYB_Signature_Median_Oncogene.2009_PMID.19043454	1.09493	0.718233	0.408392	0.715531	0.336227	0.469952	0.598593	-0.271991	0.278834	-1.20092	-0.618299	-0.097857	0.068506	-0.370064	-0.288298	-0.641509	-0.804517	-1.23179	-0.2119	0.522417	0.352208	0.247431	-1.25678	-0.680081	0.090268	0.693276	0.352736	0.54293	0.321938	0.193973	-0.173575	-0.484693
UNC_C_MYB_Signature_Median_PLoS.One.2010_PMID.20949095	0.35701	0.500662	-0.45352	-0.158229	0.494727	0.068212	-0.04561	-0.57212	-0.027146	0.352466	0.572858	0.2152	0.032183	-0.008272	-0.031952	-0.210823	-0.239124	-0.326103	-0.370852	-0.177961	0.496213	0.508724	0.335549	0.34113	0.066508	-0.095035	-0.128105	-0.214948	-0.159971	0.074233	-0.243904	-0.387865
UNC_CD34_CD36_Cluster_Median_BMC.Med.Genomics.2011_PMID.21214954	-1.56584	0.912891	-1.94419	-1.99758	0.473371	-0.608922	-1.79384	0.159254	0.283396	3.49277	1.26539	0.797983	-0.54498	0.462181	-0.114836	2.87633	2.40827	0.597731	0.155969	-1.09314	0.513003	2.65585	0.764383	1.07999	-1.72193	-0.33507	-0.481185	-1.70546	-2.10497	-0.204907	-2.09446	-2.20555
UNC_Chromogramin_Median_BMC.Med.Genomics.2011_PMID.21214954	0.197349	1.10873	-0.789174	-0.947017	0.566095	-0.645587	-1.09817	-0.148238	1.03607	0.867173	1.16893	0.655724	0.301352	0.051779	0.303644	0.347056	0.321153	-0.366816	0.125649	0.160099	0.270898	0.849459	-0.053163	0.677774	0.635553	0.260771	1.63177	1.41455	1.03642	-0.681463	-0.830286	-0.804629
UNC_Claudin_High_Median_Genome.Biol.2007_PMID.17493263	-0.396917	0.609459	-0.43679	-1.25235	0.499779	0.150344	-0.244997	-0.435313	0.4167	1.60017	1.13172	0.778191	0.353857	0.605034	0.370938	1.43978	2.11695	1.77418	2.05594	1.29031	0.099097	0.099556	-0.353831	-0.139676	-0.959394	-0.947776	-1.39763	-1.1148	-0.71918	-0.668537	-0.855793	-1.01571
UNC_Claudin_Low_29_Median_Cancer.Res.2009_PMID.19435916	0.479029	0.214422	0.32893	0.702102	0.899626	0.442212	0.125665	0.229453	-0.054613	-2.27075	0.299408	-0.074162	-0.050601	-0.546797	-0.597447	-3.4897	-4.21282	-4.60634	-4.93782	-1.45831	0.998492	0.718547	0.560069	0.500918	0.303622	0.418406	0.953786	0.554428	0.445188	0.372183	0.445533	0.180329
UNC_Claudin_Low_Median_Genome.Biol.2007_PMID.17493263	0.238811	0.052396	0.394051	0.39228	0.592842	0.299949	0.348921	-0.266202	0.140527	-1.08595	0.177988	-0.019456	0.109557	-0.235856	-0.252413	-1.98725	-2.65345	-2.64849	-3.07054	-1.09399	0.659901	0.618836	0.798922	0.617533	0.193606	0.339793	0.400179	0.231626	0.224521	0.310347	0.219092	0.273549
UNC_Duke_Module01_acidosis_Median_Mike	-0.088308	0.5021	-0.576307	-0.530139	0.231058	-0.296741	-0.404604	-0.81603	0.081066	0.928951	0.683916	0.43567	0.099776	0.232485	0.281774	0.515728	0.137895	-0.094766	0.12417	-0.080527	0.096676	0.427928	0.403036	0.297987	-0.35366	-0.242871	-0.436079	-0.471615	-0.524884	-0.189752	-0.49474	-0.441157
UNC_Duke_Module02_akt_Median_Mike	0.13767	0.204443	-0.430907	-0.306279	0.179715	0.09005	-0.15321	-0.297142	0.207521	0.29771	0.268521	0.061907	0.242538	0.193007	-0.054421	0.193005	-0.241411	-0.169221	0.05548	0.08409	0.51735	0.696357	0.25219	0.206844	0.037589	0.221119	0.100762	0.026474	-0.088127	0.066166	-0.017317	-0.146219
UNC_Duke_Module03_betacatenin_Median_Mike	1.14573	0.680444	-0.383678	0.139529	0.503959	0.2905	0.269472	-0.450769	-0.035115	-0.421116	-0.043812	0.022219	-0.027025	-0.29157	-0.45018	-0.650904	-0.699303	-0.889495	-0.360478	0.357708	0.507574	0.371697	-0.348835	-0.039462	0.191684	0.605028	0.226635	0.291063	0.187481	0.240173	-0.077609	-0.316991
UNC_Duke_Module04_e2f1_Median_Mike	0.643783	0.671867	-0.511117	0.099084	0.538654	0.14152	-0.039166	-0.285344	-0.013433	-0.023531	0.379297	0.222003	0.126859	-0.029625	-0.38254	-0.576375	-0.481712	-0.683991	-0.46076	-0.054337	0.454604	0.358271	0.032286	0.030884	0.230744	0.064756	-0.372365	-0.021795	-0.007892	0.203085	-0.192279	-0.489691
UNC_Duke_Module05_egfr_Median_Mike	0.3919	0.571426	-0.456734	0.117391	0.206282	-0.004945	-0.084046	-0.618484	-0.149585	0.267528	0.485638	0.209345	0.205108	0.038323	-0.209456	-0.132403	-0.451645	-0.565389	-0.252682	-0.053212	0.67358	0.400956	0.573529	0.218129	0.13242	0.140905	-0.178149	-0.346833	-0.306507	-0.050687	-0.108316	-0.271624
UNC_Duke_Module06_er_Median_Mike	-1.2198	-0.920176	-0.418034	-0.673563	0.953236	0.60924	0.39676	-0.294525	0.492125	-0.460436	0.707254	0.001351	-0.00392	-0.222124	-0.267387	-1.0932	-1.44902	-1.57836	-1.71136	-1.57018	0.784219	0.912994	0.798569	0.835016	0.444986	-0.257057	0.569898	0.473515	0.531012	0.464927	-0.109497	-0.194599
UNC_Duke_Module07_glucosedepletion_Median_Mike	0.433827	0.285982	-0.498559	0.265708	0.277304	-0.248407	-0.173237	-0.501268	-0.137649	0.131169	0.222794	-0.030408	0.128096	0.089649	-0.223297	-0.28951	-0.283134	-0.116992	0.022125	-0.211161	0.669052	0.435612	-0.165661	-0.001005	0.113025	0.303767	0.006592	-0.217503	-0.185311	0.149215	0.213852	-0.047873
UNC_Duke_Module08_her2_Median_Mike	0.128995	0.196911	0.489857	0.357607	0.22205	0.400447	0.297223	-0.778216	0.279847	0.316832	0.481496	0.299123	0.10288	0.053097	0.261076	-0.155875	-0.415814	-0.692774	-0.807568	-0.159675	0.278083	0.403917	0.61858	0.178833	-0.113416	0.48634	-0.503494	-0.722257	-0.686286	0.150912	0.000717	0.035869
UNC_Duke_Module09_hypoxia_Median_Mike	0.33356	0.802699	-0.274611	0.202439	0.359806	0.003723	-0.130303	-0.946403	0.106699	0.177975	0.603923	0.071969	-0.068511	-0.192056	0.036188	-0.132441	-0.389801	-0.494603	-0.13389	-0.037284	0.532276	0.528336	0.802631	0.275522	0.427387	-0.115037	-0.167956	-0.536973	-0.476953	-0.489266	-0.081416	-0.241553
UNC_Duke_Module10_ifna_Median_Mike	1.88431	1.80013	1.40467	1.35797	0.681626	-0.075935	0.279583	-0.065866	-0.383588	0.182166	0.231257	0.783989	0.00895	0.504929	-0.381084	0.091942	0.402835	0.299447	0.278371	1.77328	-0.059134	0.037823	-0.708328	-0.572726	-0.984493	-0.909451	-0.506735	-0.276719	-0.46701	-0.294614	-1.22402	-0.845299
UNC_Duke_Module11_ifng_Median_Mike	1.34085	1.43866	0.813498	0.909017	0.704489	-0.126238	0.129151	-0.350709	-0.243212	0.281408	0.479749	0.74858	0.064455	0.392139	-0.207096	0.138984	0.357145	0.223074	0.422606	1.41265	0.015711	0.040831	-0.350781	-0.231851	-0.596969	-0.551829	-0.630542	-0.35633	-0.51412	-0.276427	-1.005	-0.788157
UNC_Duke_Module12_lacticacidosis_Median_Mike	-0.345474	-0.369983	0.572611	0.136887	-0.030071	0.148845	0.03647	-0.642968	0.292208	0.161651	0.048589	-0.230485	-0.041612	0.030684	0.153466	-0.32162	-0.625822	-0.65358	-0.606836	-0.24326	0.268624	0.451994	0.313965	0.241961	-0.055364	0.216024	0.024967	-0.213946	-0.154738	0.046086	-0.19247	0.04646
UNC_Duke_Module13_myc_Median_Mike	0.862271	0.579232	-0.19098	-0.045657	0.339703	0.014844	0.133226	-0.571929	0.010723	0.038349	0.185658	-0.020263	-0.102514	-0.197589	-0.16474	-0.151394	-0.449423	-0.53542	-0.330733	0.152066	0.383223	0.385823	0.117356	0.218861	0.179746	0.434689	-0.082352	-0.069791	0.01821	-0.013138	0.049539	-0.036688
UNC_Duke_Module14_p53_Median_Mike	-0.002497	0.231886	-0.598148	-0.567579	0.836908	-0.088134	-0.080567	-0.841856	0.290605	0.381663	0.904552	0.325024	-0.517449	-0.587585	0.072568	-0.482776	-0.373078	-0.571074	-1.14575	-0.668824	0.421863	0.588808	1.29995	1.23652	0.450747	-0.827489	0.411321	-0.103192	-0.057505	-0.290084	-0.089822	-0.140117
UNC_Duke_Module15_p63_Median_Mike	0.039158	-0.190566	0.054516	0.249905	0.152363	0.158167	-0.074135	-0.201084	0.526708	-0.034927	0.26292	-0.221326	0.492368	0.214473	-0.376056	0.042528	-0.62286	-0.520854	-0.331953	0.02909	0.391141	0.563304	-0.124023	0.056681	0.115511	0.596522	0.036682	0.311485	0.11305	0.481875	0.206444	0.495119
UNC_Duke_Module16_pi3k_Median_Mike	0.657729	0.592187	-0.435634	0.138019	0.363045	0.068233	-0.067643	-0.345024	-0.057867	0.026824	0.291141	0.123787	0.099512	-0.112699	-0.291582	-0.448639	-0.60653	-0.704908	-0.424987	-0.018097	0.512029	0.414414	0.289187	0.097053	0.168131	0.267126	-0.058336	-0.107732	-0.114507	0.140507	0.009553	-0.304084
UNC_Duke_Module17_pr_Median_Mike	-0.533011	-0.445671	-0.265793	-0.398203	0.802724	0.375886	-0.117991	-0.254091	0.716695	-0.101825	0.401159	-0.029238	-0.23764	-0.361432	-0.159482	-0.606239	-0.751574	-0.766486	-0.659363	-0.652632	0.449551	0.644725	0.828803	0.74442	0.667205	-0.241459	0.433337	0.509006	0.591591	0.318955	-0.071412	-0.059597
UNC_Duke_Module18_ras_Median_Mike	0.520951	0.53787	-0.270769	-0.062079	0.144101	0.070638	-0.164451	-0.595549	0.158721	0.171256	0.205557	0.019529	0.34786	0.244722	-0.082108	0.151514	-0.443554	-0.477428	0.280717	0.315035	0.494641	0.51943	0.274409	0.033478	0.050928	0.457112	-0.113499	-0.236579	-0.198803	0.025109	-0.21909	-0.150903
UNC_Duke_Module19_src_Median_Mike	-0.475936	-0.191701	0.235038	-0.268896	-0.233461	-0.524691	0.54834	-1.38401	0.685101	0.18014	0.660019	0.115709	0.105405	0.132241	0.505996	-0.282763	0.107533	-0.290506	-0.445008	-0.694698	-0.236028	-0.0767	0.222493	0.298477	0.19007	0.190794	-0.060502	-0.618321	-0.486426	0.587368	0.217409	0.223999
UNC_Duke_Module20_stat3_Median_Mike	0.001301	0.434438	-0.065947	0.174009	-0.070713	0.062715	-0.349525	-1.04748	0.284158	0.908841	0.414027	0.040356	0.554397	0.599445	-0.240466	1.186	-0.045341	-0.196588	0.347119	0.35801	0.338631	0.404912	0.420456	-0.021196	0.11328	0.07283	-0.480756	-0.866763	-0.804406	-0.175226	-0.142124	0.135292
UNC_Duke_Module21_tgfb_Median_Mike	-0.20616	0.207557	-0.202553	-0.226912	0.074656	0.162836	-0.087259	-0.742369	0.102359	0.913319	0.507609	-0.042573	0.446129	0.445582	0.022237	0.323224	0.105199	0.017798	0.193632	0.288261	0.291393	0.310149	0.922606	0.057341	-0.29139	0.065465	-0.37193	-0.345147	-0.258928	-0.019338	-0.365687	-0.060622
UNC_Duke_Module22_tnfa_Median_Mike	0.60693	0.874535	0.075482	0.546119	0.268596	-0.261316	-0.095475	-0.599149	-0.039706	0.380707	0.454083	0.530693	0.124117	0.088996	0.005195	0.317946	0.168538	-0.059461	0.73799	0.911965	0.379988	0.234837	0.294478	-0.06354	-0.123927	-0.503631	-0.683969	-0.634974	-0.557589	-0.221948	-0.315484	-0.35169
UNC_Fibrinogen_Cluster_Median_BMC.Med.Genomics.2011_PMID.21214954	1.08882	1.70378	1.86831	0.898124	-0.562127	0.412196	-0.653449	-1.10593	0.653419	1.16057	0.623896	1.22361	1.62356	1.59597	0.171922	0.990885	0.354014	-0.281073	-1.37434	0.059845	0.489671	1.11555	0.502697	0.164741	0.484786	0.44185	-0.045156	0.052782	-0.398906	-0.489538	0.570271	0.801553
UNC_Fibroblast_Cluster_Median_BMC.Med.Genomics.2011_PMID.21214954	-2.34498	-1.00823	-1.37406	-2.00218	0.012917	0.561409	0.378589	-1.37086	0.623647	0.89652	0.188913	-0.386362	1.22161	2.08994	1.05447	0.475855	0.006569	1.59085	0.686731	0.604113	0.576882	0.480043	-0.246801	-0.959161	0.07532	-0.57257	-1.11156	-0.571816	-0.275034	1.41314	-1.41308	0.176864
UNC_fMaSC.refined1_Median_Pending_PMID.00000000	4.2559	3.91241	-0.948444	-0.41043	-0.532773	-1.31667	-1.33617	-1.97533	0.005888	0.897897	1.87938	2.04359	0.20405	-0.253246	1.36758	0.267217	-0.609222	-0.846131	-1.53925	0.829927	0.684647	0.898824	1.19387	0.467721	0.533202	0.344375	-2.41791	-2.3249	-2.39517	-1.58677	-0.062656	-0.659337
UNC_FOS_JUN_Cluster_Median_BMC.Med.Genomics.2011_PMID.21214954	-0.384423	1.25353	-0.707916	-1.05167	-0.752894	1.57704	-0.522809	-1.35259	1.67229	2.44304	1.96198	-0.463485	0.441597	0.480996	0.133682	2.07659	-0.143616	0.162353	1.3977	1.41568	1.66857	1.66103	5.43762	-0.875949	-1.05194	-0.039819	-0.030649	-0.907878	-0.958604	-0.335964	-0.396371	-0.016103
UNC_Glycolysis_Signature_Median_BMC.Med.2009_PMID.19291283	0.689335	-0.06098	0.821983	0.791977	-0.702801	-0.277951	0.202751	-1.32308	0.187324	0.109013	-0.735849	-0.454894	0.363337	0.448774	0.278156	0.3552	-0.49284	-0.389014	1.01	0.88263	0.207415	0.31266	-0.831715	-0.215878	0.310497	1.00817	-0.195686	-0.531904	-0.821033	0.426543	-0.236159	0.240628
UNC_HER1_Cluster1_Median_BMC.Genomics.2007_PMID.17663798	0.574734	0.017234	0.260497	-0.116006	0.027423	0.048614	0.240781	-0.78922	0.261779	0.300003	-0.20809	-0.509099	0.264644	0.171741	-0.017634	0.244332	-0.222209	-0.142916	0.233971	0.526199	0.123025	0.272068	-0.082797	0.106313	-0.307188	0.680965	-0.292778	-0.020993	-0.018468	0.268645	-0.022636	0.43009
UNC_HER1_Cluster2_Median_BMC.Genomics.2007_PMID.17663798	1.31637	0.657692	0.600144	0.40556	0.154593	0.050566	0.370689	-0.570136	0.149267	-0.058138	-0.240704	-0.460297	0.286943	0.06173	-0.232595	-0.025739	-0.537079	-0.505446	-0.118242	0.454933	0.123094	0.304284	-0.714332	-0.327341	-0.152665	1.17338	-0.453114	0.185831	0.110829	0.149588	0.099473	0.254101
UNC_HER1_Cluster3_Median_BMC.Genomics.2007_PMID.17663798	1.1067	0.775477	-0.514799	0.164698	0.558502	-0.031682	0.215173	-0.356388	-0.208722	-0.200014	0.223278	0.132958	0.026363	-0.141405	-0.353896	-0.423082	-0.551913	-0.592856	-0.276924	0.001152	0.635494	0.41998	0.162215	0.154027	0.302269	0.349933	0.046909	0.09835	0.171905	0.117155	-0.046235	-0.440375
UNC_HER2_Amplicon_Median_BMC.Med.Genomics.2011_PMID.21214954	-0.335167	-0.354911	1.52873	0.743747	0.356861	2.40111	2.48084	-0.119834	2.21149	0.040843	0.2917	0.558496	-0.122189	-0.084278	0.808616	-0.643867	-0.549305	-0.904568	-1.37877	-0.450664	0.773717	0.880911	0.053773	0.13984	1.9809	2.95122	-0.123517	-0.526412	-0.602717	1.38267	-0.688395	-0.337175
UNC_HISTONE_Median_BMC.Med.Genomics.2011_PMID.21214954	-0.435448	-0.585912	1.81308	1.43655	1.13923	1.91246	0.365134	0.705759	-1.04461	-1.96788	-0.497834	-0.804263	1.1536	-0.067448	-1.01544	-1.99494	-2.03454	-2.70446	-2.37193	-0.262043	1.08745	1.09004	-0.750335	-1.67765	-1.50357	-0.02483	0.330253	0.98938	1.59011	0.611856	0.969885	0.918181
UNC_HouseKeeping_Median_Genome.Biol.2004_PMID.15287981	0.488289	0.342846	0.619014	0.078236	-0.232202	-0.399507	-0.030498	-0.522569	0.051624	0.223788	-0.18586	-0.272669	0.358848	0.306019	-0.174742	0.069217	-0.291569	-0.244503	0.328402	-0.18761	0.550783	0.629479	0.090912	-0.044694	-0.203259	1.00829	0.060916	-0.005946	0.008519	0.251291	0.156171	0.29117
UNC_IGG_Cluster_Median_BMC.Med.Genomics.2011_PMID.21214954	-0.271406	0.734314	-1.00439	-1.29385	0.167208	0.964091	1.58431	0.841861	0.858561	2.98709	1.81239	1.62121	1.91945	1.94086	0.0867	-0.932261	3.2731	3.38618	0.924086	0.948252	-0.611373	-1.10445	-0.718324	-1.22915	-0.240368	-1.57325	-2.88824	-0.714907	0.893347	-0.313582	-1.30723	-1.85655
UNC_Immune_cell_Cluster_Median_BMC.Med.Genomics.2011_PMID.21214954	0.104405	1.05978	0.011586	-1.11423	1.01067	0.297213	0.216646	0.112278	0.510201	1.16385	1.31124	1.28282	0.60939	0.785135	0.24032	1.16417	2.47466	2.21693	2.7854	2.18406	-0.173696	-0.583092	-1.12975	-0.741815	-1.26454	-0.954348	-1.99238	-1.38977	-0.724275	-0.908586	-1.19514	-1.51478
UNC_Interferon_Cluster_Median_BMC.Med.Genomics.2011_PMID.21214954	2.65457	2.51684	2.2072	2.06379	0.918099	-0.065849	0.415955	0.262784	-0.502772	-0.016244	-0.123159	1.09096	0.005222	0.779537	-0.690945	-0.090975	0.222425	-0.05762	-0.151648	2.29563	-0.065414	0.21144	-1.18824	-0.942916	-1.32141	-1.19342	-0.156262	0.102722	-0.188173	-0.259861	-1.76406	-1.02982
UNC_Keller2012_CD10_Median_Adam	-0.061443	0.440693	-0.045389	-0.198469	-0.301178	0.017306	-0.138937	-1.09561	0.263808	0.910744	0.556105	0.382162	0.456323	0.406829	0.502781	0.480891	-0.016909	0.021182	-0.085675	0.127803	0.456351	0.631662	0.559732	0.57179	-0.00029	0.067013	-0.746312	-0.810323	-0.800474	-0.0711	0.166301	0.182007
UNC_KRAS_amplicon_Median_Genome.Biology.2007_PMID.17493263	0.515272	0.51445	-0.965435	-0.393017	0.393071	-0.337931	0.153508	-0.460209	-0.32511	-0.352281	0.068613	0.328764	0.097689	-0.089296	-0.245288	-0.993552	-1.05694	-1.05319	-0.88585	-0.316489	0.760527	0.300063	0.55141	0.26666	0.32563	0.660727	0.296322	0.387671	0.187339	0.199427	-0.184058	-0.31977
UNC_Lim2009_LumProg_Median_Adam	1.23968	1.4715	0.555425	0.530584	0.027162	0.021944	-0.089269	-1.09567	0.132145	0.278798	0.898302	0.859545	0.550623	0.318196	0.71528	0.200116	-0.459579	-0.546104	-0.544634	0.434147	0.69037	0.677408	0.059716	-0.232974	-0.108592	0.524829	-0.728896	-1.00053	-0.957536	-0.57519	0.293918	0.029425
UNC_Lim2009_MaSC_Median_Adam	0.085305	0.695467	-0.629023	-0.826885	-0.514855	-0.238769	-0.627331	-1.33943	0.595588	1.35684	1.01826	0.659613	0.340615	0.359822	0.581317	0.819159	0.02497	0.104927	-0.486137	0.098052	0.505131	0.868103	0.763572	0.898624	0.393284	0.1835	-0.830737	-0.979818	-0.949561	-0.545664	-0.533115	-0.30103
UNC_Lim2009_MatureLum_Median_Adam	-0.873782	-0.551115	-0.239533	-0.34623	1.15346	0.217658	0.23848	-0.234589	0.658038	-0.269195	0.895206	0.506826	0.043856	-0.335063	0.004001	-1.20829	-1.29335	-1.51798	-1.8022	-1.45333	1.01191	1.0109	1.29088	1.33592	0.694635	-0.496177	0.881743	0.373579	0.439724	0.361596	0.029726	-0.039481
UNC_Lim2009_Stroma_Median_Adam	-0.820189	0.224479	-0.831719	-1.12536	0.008238	0.017535	-0.364652	-0.796838	0.294117	1.52726	0.795882	0.140285	0.431305	0.98574	0.650347	1.22696	0.869885	0.975351	0.558879	0.318328	0.331758	0.884558	0.088072	-0.065191	-0.552961	-0.486262	-0.938081	-0.791435	-0.720294	0.093537	-0.966271	-0.53524
UNC_Lim2010_LumProg_Median_Adam	0.374072	0.816962	-0.058173	0.118143	0.46291	0.350555	-0.138536	-0.523007	0.14925	0.485717	0.917659	0.887327	0.403586	0.372468	0.407583	0.168038	0.054873	-0.042439	0.035669	0.453469	0.462426	0.274775	0.326817	0.011936	-0.044514	-0.008731	-0.0911	-0.478045	-0.387274	-0.148015	-0.268561	-0.264757
UNC_Lim2010_MaSC_Median_Adam	0.063978	0.477574	-0.536155	-0.606177	-0.231958	-0.156932	-0.334504	-1.06504	0.280209	1.11181	0.728033	0.450952	0.375853	0.50078	0.415912	0.447215	0.054905	-0.003562	-0.393929	0.0917	0.307904	0.653146	0.577723	0.488166	-0.028578	0.203756	-0.664452	-0.737132	-0.684756	-0.215136	-0.665626	-0.485318
UNC_Lim2010_MatureLum_Median_Adam	0.058307	0.314494	-0.098638	-0.344463	0.375018	0.136817	-0.039729	-0.594459	0.41778	0.197852	0.740006	0.14209	0.269369	0.218146	0.156104	-0.352691	-0.464448	-0.587844	-1.02453	-0.297977	0.397086	0.616836	0.700254	0.558703	0.336237	-0.16313	-0.102499	-0.172792	-0.024781	-0.233452	-0.104483	-0.101236
UNC_Lim2010_Stroma_Median_Adam	-0.360237	0.386218	-0.541755	-0.671476	0.173481	-0.001854	-0.251585	-0.803575	0.152787	1.15167	0.699322	0.249317	0.322898	0.702451	0.439202	0.703527	0.505808	0.641395	0.180485	0.311446	0.34368	0.68748	0.114207	0.094285	-0.310815	-0.452798	-0.68155	-0.674825	-0.617202	0.025946	-0.757103	-0.473745
UNC_LUMINAL_Cluster_Median_BMC.Med.Genomics.2011_PMID.21214954	-0.712992	-0.413242	-1.18459	-0.614264	1.24294	0.30852	-0.130913	0.005101	0.375879	-0.357692	0.849937	0.196477	-0.414932	-0.603082	-0.450326	-1.2173	-1.05952	-1.24848	-1.21773	-1.29629	0.925167	0.785762	1.17425	1.13802	0.974203	-0.607874	0.98722	0.588238	0.685638	0.250986	-0.290417	-0.593366
UNC_Lung.WNT.DiMeo_Median_Cancer.Res.2009PMID.19549913	-0.009283	0.46408	0.143274	0.180631	-0.206529	-0.042291	-0.289162	-0.897701	0.016463	0.779075	0.218292	-0.022499	0.09399	0.435211	0.0183	-0.010478	0.324827	0.00258	0.017284	0.403676	-0.058981	0.3469	0.330489	0.154206	-0.573728	-0.131801	-1.32816	-0.745958	-0.806423	-0.100715	-0.32362	-0.319132
UNC_MAGE_Cluster_Median_BMC.Med.Genomics.2011_PMID.21214954	0.252027	0.494445	7.37593	7.21152	1.16415	0.454908	0	0	0.252619	0.500575	0.546217	0.556349	0.359155	0.288411	0.409457	0	0.182064	0.570535	0.342506	0.302884	0.257676	0.318511	0.271791	0	0.347401	0.317392	1.9321	1.68545	1.59051	0.399188	0.18381	0.313846
UNC_MBASAL_Median_BMC.Med.Genomics.2011_PMID.21214954	-0.640865	0.036008	-0.552818	-0.491991	-0.732628	-0.305484	-0.148357	-1.30262	0.346347	1.38574	0.690583	0.559397	0.886103	0.984552	0.79308	0.605517	-0.151775	0.152019	-0.369039	0.299133	0.337313	0.765906	0.546059	0.591991	-0.002383	0.622553	-1.15243	-0.920294	-0.858853	0.048657	-0.417421	-0.068619
UNC_MCD3_CD8_Median_BMC.Med.Genomics.2011_PMID.21214954	0.08314	1.05114	-0.734594	-2.07156	1.49469	-0.248932	0.327328	0.355472	0.895928	2.66762	2.49131	1.97453	0.135115	0.286535	0.284999	0.458645	4.04658	3.32925	2.38286	1.74032	-0.488381	-0.330039	-0.473249	-0.187734	-0.955215	-1.37257	-1.74188	-1.35441	-0.39582	-0.938307	-1.23957	-1.8388
UNC_MClaudin_Cluster_Median_BMC.Med.Genomics.2011_PMID.21214954	0.836613	0.627162	0.317024	0.410802	0.342326	0.055466	0.275994	-0.460854	-0.124178	-0.999923	0.391283	0.166352	0.219691	-0.281634	-0.061575	-1.99111	-2.84722	-3.20447	-3.6706	-1.09596	0.637687	0.634034	0.652041	0.521654	-0.105619	0.671907	-0.170039	-0.363548	-0.453634	0.149673	0.466932	0.303227
UNC_MECM_Median_BMC.Med.Genomics.2011_PMID.21214954	-1.50941	-0.180963	-0.902888	-1.44781	-0.124261	-0.03732	-0.369508	-1.02526	0.305605	1.75226	0.615161	-0.023898	0.6333	1.18159	0.998355	1.41066	0.97826	1.21503	1.12293	0.485694	0.272043	0.946905	-0.188397	0.000897	-0.603268	-0.7515	-1.02293	-0.736629	-0.734794	0.257626	-1.09033	-0.407366
UNC_METAPLASTIC_Up_Median_CanRes.2009_PMID.19435916	0.117231	0.71034	-0.23376	-0.417857	0.099449	0.038525	-0.189289	-0.957858	0.161693	0.981544	0.76533	0.297498	0.039234	0.183094	0.296146	0.579187	0.483209	0.371226	0.192528	0.435428	0.34036	0.50655	0.332177	0.17563	-0.242899	-0.656283	-0.620482	-0.694898	-0.693881	-0.401987	-0.430083	-0.270534
UNC_MFGFR2_Median_BMC.Med.Genomics.2011_PMID.21214954	0.173663	0.414085	-0.69739	-0.348217	0.325486	0.024477	-0.133374	-0.640567	0.274337	0.752808	0.761594	0.59797	0.225596	0.429716	0.351644	0.030462	-0.202878	-0.248511	-0.384042	0.01032	0.347879	0.466679	0.3063	0.46258	0.384423	-0.132053	0.147278	-0.716435	-0.505458	0.12282	-0.482665	-0.213842
UNC_MHistone_Median_BMC.Med.Genomics.2011_PMID.21214954	-0.75597	-0.445913	1.82344	1.6309	0.935054	2.11878	0.427944	0.605892	-0.156517	-1.36352	-0.212696	-0.719846	0.847161	-0.288722	-1.02779	-1.62981	-1.69133	-2.21741	-1.45498	-0.397576	1.44167	1.32021	-0.389903	-1.4172	-0.433792	-0.352559	0.565684	0.656336	1.5975	0.451595	0.709232	0.605094
UNC_MInterferon_Cluster_Median_BMC.Med.Genomics.2011_PMID.21214954	2.19142	2.10157	1.64116	1.58058	0.908402	-0.178382	0.43931	0.219025	-0.432815	0.241667	0.400476	1.09892	-0.016688	0.469345	-0.40893	-0.198999	0.672623	0.552504	0.544559	2.30419	-0.407049	-0.28463	-0.98819	-0.707359	-1.0838	-0.833912	-0.622358	-0.311705	-0.509785	-0.510942	-1.53224	-1.27215
UNC_MITO1_Median_BMC.Med.Genomics.2011_PMID.21214954	0.560278	0.754422	0.61526	-0.221008	0.037205	-0.284985	0.010121	-0.705807	0.472085	-0.256211	0.078997	-0.276925	0.329383	0.195612	0.069221	-0.134619	-0.753362	-0.472866	-0.434351	-0.250117	0.46627	0.862868	0.344406	0.108246	0.177684	0.146116	0.240778	-0.12129	-0.251594	-0.02009	0.059759	0.292043
UNC_MITO2_Median_BMC.Med.Genomics.2011_PMID.21214954	0.745088	0.488563	-0.583945	0.112999	0.70735	-0.037777	-0.142012	-0.436218	-0.103292	-0.386354	0.246295	0.203898	0.1467	0.000846	-0.257748	-0.580798	-0.712196	-0.61877	-0.478795	-0.24672	0.785849	0.713679	0.311499	0.356854	0.474685	0.162937	0.440874	0.123844	0.074874	0.133552	0.113099	-0.297141
UNC_MK14_K17_Median_BMC.Med.Genomics.2011_PMID.21214954	0.860001	0.919441	0.569648	0.402274	-0.695913	0.104155	0.134129	-1.89617	0.481744	-0.21808	0.638464	0.54572	0.868561	0.514563	0.797123	0.004288	-2.30482	-1.66182	-3.00562	0.358667	0.745331	1.01809	1.46479	1.18586	0.260668	1.75474	-1.39136	-1.72507	-1.49303	-0.231394	0.192122	0.604214
UNC_MKRAS_amplicon_Median_BMC.Med.Genomics.2011_PMID.21214954	0.224366	0.571576	-1.23361	-0.494898	0.734354	-0.006338	-0.17347	-0.330924	-0.248409	-0.039982	0.592735	0.285413	0.069946	0.018272	-0.290728	-0.479137	-0.333868	-0.443921	-0.574545	0.115647	0.615146	0.428472	0.378771	0.083585	0.146071	0.566349	-0.066588	0.025608	-0.01619	0.104393	-0.548254	-0.659149
UNC_MM_BRCAwnt_1pFDR_UP_Median_Genome.Biology.2007_PMID.17493263	0.33464	0.38785	-0.295781	-0.139066	0.253887	0.023684	-0.044097	-0.662592	0.056068	0.382636	0.396766	0.129531	0.09835	0.07967	0.052299	-0.154859	-0.192159	-0.181017	-0.298818	0.07274	0.350944	0.384567	0.323317	0.291659	0.001436	0.00093	-0.229396	-0.1912	-0.173273	-0.006972	-0.272123	-0.312757
UNC_MM_C3Tag.2012_MedianFrom.Adam.Pfefferle_Pending_PMID.00000000	0.968274	0.862869	0.026858	0.276728	0.135613	0.374383	0.264549	-0.579091	0.18365	-0.527572	-0.096386	0.043905	0.223005	-0.041583	-0.107813	-0.408824	-0.681081	-0.8428	-0.28556	0.477755	0.344093	0.297313	-0.438487	-0.344383	0.029281	0.487014	-0.060568	0.081458	-0.053587	0.104362	-0.373574	-0.533612
UNC_MM_C3Tag_1pFDR_UP_Median_Genome.Biology.2007_PMID.17493263	0.349162	0.378815	0.069523	0.044149	0.029966	0.099809	0.050655	-0.833888	0.108894	0.20919	0.14884	0.017711	0.195418	0.142473	0.107581	-0.086665	-0.278942	-0.245371	-0.26064	0.279621	0.251915	0.339971	0.101726	0.104503	-0.178684	0.237039	-0.178634	-0.148706	-0.234959	0.034043	-0.234635	-0.136802
UNC_MM_Class3_MedianFrom.Adam.Pfefferle_Pending_PMID.00000000	-0.134045	0.289668	0.235637	-0.300573	0.012251	0.078089	-0.006809	-0.577326	0.322182	1.01455	0.549831	0.277199	0.206443	0.444096	0.263363	0.182686	0.632442	0.37494	-0.357148	0.155411	0.163926	0.474633	0.742463	0.431032	-0.409839	-0.238476	0.051897	-0.169454	-0.238798	-0.098579	-0.577116	-0.251797
UNC_MM_Class8_MedianFrom.Adam.Pfefferle_Pending_PMID.00000000	-0.467894	0.294094	-0.591018	-0.793108	-0.183544	0.285497	-0.072719	-1.13085	0.506384	0.767606	0.365166	0.037951	0.742149	1.02755	0.223677	0.745192	-0.125198	0.09682	0.213747	-0.029869	0.608966	0.666624	0.427341	0.012957	0.133919	-0.004878	-0.370107	-0.467803	-0.593368	0.181669	-0.489794	0.125084
UNC_MM_Claudinlow.2012_MedianFrom.Adam.Pfefferle_Pending_PMID.00000000	-0.951298	0.123733	-0.70129	-1.13138	0.06803	0.231521	-0.254939	-0.909878	0.38635	1.14479	0.579101	0.160556	0.687045	1.10275	0.695805	1.14548	0.74638	1.02708	1.18539	0.739881	0.422371	0.534215	-0.085907	-0.177363	-0.322928	-0.483378	-0.970834	-0.815942	-0.593618	0.043436	-1.04955	-0.533899
UNC_MM_DMBAwnt_1pFDR_UP_Median_Genome.Biology.2007_PMID.17493263	0.19632	0.668666	-0.333322	-0.268089	-0.2217	-0.250681	-0.249091	-1.22035	0.397749	0.817256	0.802272	0.646771	0.703442	0.726321	0.478521	0.21179	-0.485884	-0.310431	-0.999379	-0.229143	0.459069	0.780682	0.634589	0.597024	0.269842	0.380038	-0.908383	-0.733365	-0.699556	-0.10356	-0.45827	-0.444325
UNC_MM_Erbb2.like_MedianFrom.Adam.Pfefferle_Pending_PMID.00000000	0.648721	0.971009	0.308926	0.348878	0.306908	0.049355	-0.148929	-0.515405	0.167912	0.315632	0.659375	0.495589	0.447442	0.42195	0.189353	-0.149329	-0.739076	-0.936576	-0.944779	0.066033	0.40086	0.633335	0.37251	0.31657	-0.023733	0.18503	-0.315715	-0.672101	-0.621002	-0.341171	-0.130558	-0.165733
UNC_MM_Myc.2012_MedianFrom.Adam.Pfefferle_Pending_PMID.00000000	0.522894	0.492204	-0.046983	-0.136882	0.374318	-0.003934	0.048604	-0.475204	0.223124	0.088889	0.362568	0.067464	0.040402	-0.066426	0.032147	-0.240945	-0.409519	-0.497523	-0.496736	-0.013195	0.323885	0.516947	0.195551	0.229557	0.058704	0.249791	-0.232449	-0.178387	-0.146813	0.013041	0.026532	0.029128
UNC_MM_Myc_1pFDR_UP_Median_Genome.Biology.2007_PMID.17493263	0.453317	0.357985	0.037522	-0.042284	0.349674	-0.022743	0.072205	-0.578381	0.101178	0.08287	0.300282	0.002341	-0.052419	-0.136193	-0.021984	-0.260587	-0.369525	-0.430145	-0.465391	-0.057581	0.381607	0.455193	0.260695	0.272736	-0.005465	0.184793	-0.008916	-0.027255	-0.037497	-0.004366	0.095325	0.090154
UNC_MM_Myoepithelioma.like_MedianFrom.Adam.Pfefferle_Pending_PMID.00000000	-0.099571	0.446204	-0.682378	-0.57346	0.04585	-0.02933	-0.252701	-1.00024	0.288192	0.862942	0.967901	0.670343	0.452325	0.559397	0.297133	0.290663	-0.246371	-0.341079	-0.84282	-0.21782	0.492727	0.870264	0.639538	0.578617	0.110136	0.087545	-0.680561	-0.56942	-0.643745	-0.125853	-0.588043	-0.501863
UNC_MM_Neu.2012_MedianFrom.Adam.Pfefferle_Pending_PMID.00000000	0.405654	0.688607	-0.366238	-0.211698	0.472291	0.07912	-0.243589	-0.639913	0.033868	0.41676	0.772157	0.546665	0.083038	0.075999	0.167191	-0.279769	-0.546336	-0.683556	-0.968628	-0.355296	0.520753	0.696592	0.678328	0.547628	-0.074928	-0.077856	0.089877	-0.422579	-0.403669	-0.06121	-0.131263	-0.178788
UNC_MM_NeuPyMT_1pFDR_UP_Median_Genome.Biology.2007_PMID.17493263	0.283384	0.36635	-0.219747	-0.027145	0.413515	-0.014579	-0.144346	-0.593702	-0.021304	0.257307	0.471281	0.180469	0.016296	-0.010114	-0.034955	-0.310444	-0.38553	-0.435382	-0.637942	-0.317025	0.433328	0.517458	0.431758	0.426058	-0.020082	-0.129212	-0.005342	-0.182604	-0.196349	-0.0502	-0.00649	-0.120728
UNC_MM_Normal.like_MedianFrom.Adam.Pfefferle_Pending_PMID.00000000	-0.219381	0.724108	-0.52317	-0.709194	0.343556	-0.28035	-0.768687	-0.384194	0.280501	1.45639	0.753999	0.369818	-0.075439	0.208362	0.068724	1.50398	0.961819	0.138058	-0.359241	-0.282574	0.367697	1.5823	0.704957	0.485804	-0.653868	-0.090543	-0.394019	-1.04479	-0.98193	-0.250161	-0.723377	-0.621279
UNC_MM_Normal_1pFDR_UP_Median_Genome.Biology.2007_PMID.17493263	-0.132907	0.3517	-0.255445	-0.466128	0.268484	-0.022427	-0.233391	-0.598173	0.225755	0.925217	0.670832	0.24488	0.107376	0.248471	0.180415	0.473805	0.376364	0.166218	-0.091827	-0.001972	0.253593	0.703215	0.397819	0.330824	-0.279964	-0.292943	-0.333324	-0.42353	-0.404527	-0.140871	-0.318013	-0.235363
UNC_MM_p53null.Basal_MedianFrom.Adam.Pfefferle_Pending_PMID.00000000	0.12606	0.370155	-0.409499	-0.200381	-0.087787	0.023452	-0.116438	-0.867676	0.206785	0.514218	0.44272	0.28487	0.395932	0.3742	0.343347	0.092112	-0.367695	-0.26531	-0.453679	0.186501	0.390039	0.565051	0.396135	0.297	0.016009	0.198468	-0.515413	-0.445416	-0.407716	-0.043382	-0.452132	-0.370964
UNC_MM_p53null.Luminal_MedianFrom.Adam.Pfefferle_Pending_PMID.00000000	0.440312	0.638227	-0.198209	-0.121907	0.223445	0.071745	-0.077873	-0.634299	0.147055	0.221247	0.443793	0.24421	0.291842	0.308997	0.058091	-0.009916	-0.328545	-0.374451	-0.229484	0.122794	0.483865	0.539732	0.352077	0.243158	0.072753	-0.063258	-0.144384	-0.257722	-0.256148	-0.176131	-0.1921	-0.272443
UNC_MM_p53null_1pFDR_UP_Median_Genome.Biology.2007_PMID.17493263	0.294475	0.668074	0.487721	0.18371	0.396785	0.055143	-0.051324	-0.404619	-0.05753	0.531427	0.496187	0.547944	0.28443	0.466205	0.172449	0.446237	0.263968	0.421702	0.455637	0.851004	0.273036	0.195027	-0.038192	-0.136258	-0.214374	-0.403311	-0.539333	-0.643613	-0.550188	-0.620552	-0.871973	-0.78784
UNC_MM_Potluck_1pFDR_UP_Median_Genome.Biology.2007_PMID.17493263	-0.395312	0.200574	-0.368953	-0.55744	0.117531	0.146049	-0.214082	-0.799432	0.18078	0.847798	0.449669	0.109475	0.472713	0.725755	0.337696	0.73278	0.450208	0.598759	0.80256	0.509096	0.342011	0.371431	-0.042143	-0.059976	-0.362643	-0.386544	-0.635325	-0.551356	-0.413493	-0.034365	-0.60367	-0.39131
UNC_MM_PyMT.2012_MedianFrom.Adam.Pfefferle_Pending_PMID.00000000	0.119949	0.27031	-0.236566	-0.166498	0.45784	0.026559	-0.285581	-0.539101	0.102235	0.423009	0.62419	0.31696	0.163991	0.196925	0.034227	-0.051886	-0.274941	-0.346218	-0.491446	-0.289971	0.530766	0.678182	0.548295	0.376302	-0.077063	-0.086117	-0.297659	-0.298295	-0.321599	-0.035915	-0.094286	-0.165153
UNC_MM_Squamous.like_MedianFrom.Adam.Pfefferle_Pending_PMID.00000000	0.20514	0.773971	0.08214	0.177092	-0.322117	0.14734	-0.143756	-1.43857	0.41105	0.400275	0.583323	0.482437	1.07424	0.958221	0.563782	0.346929	-0.830145	-0.355682	-0.577767	0.476509	0.678333	0.631186	0.534282	0.202833	0.332564	0.688127	-1.10615	-1.06924	-0.818838	-0.025837	-0.325169	-0.104408
UNC_MM_Stat1_MedianFrom.Adam.Pfefferle_Pending_PMID.00000000	0.218893	0.631335	-0.337263	-0.072131	0.339515	0.167337	-0.240854	-0.505438	0.237149	0.458465	0.721652	0.484679	0.343566	0.288689	0.051568	0.059838	-0.404473	-0.531344	-0.579437	-0.110302	0.610467	0.719736	0.50892	0.367133	0.07758	0.169024	-0.200523	-0.501843	-0.3609	-0.126104	-0.42167	-0.409833
UNC_MM_WapINT3.2012_MedianFrom.Adam.Pfefferle_Pending_PMID.00000000	0.373062	0.644032	-0.088276	-0.118758	0.430345	0.083214	0.097922	-0.71239	0.122302	0.521198	0.857752	0.49048	0.268865	0.219569	0.24403	-0.100943	-0.16577	-0.32471	-0.483314	-0.157888	0.506405	0.672918	0.570211	0.414319	-0.027412	-0.13809	-0.318906	-0.56022	-0.54441	0.032604	-0.276193	-0.320851
UNC_MM_WapINT3_1pFDR_UP_Median_Genome.Biology.2007_PMID.17493263	0.496859	0.669759	-0.314281	-0.135135	0.334253	0.046658	-0.093783	-0.800493	0.088414	0.43067	0.771606	0.411462	0.123394	0.028703	0.102861	-0.28418	-0.302687	-0.465463	-0.625945	-0.318864	0.419339	0.56571	0.569541	0.446963	0.086553	0.020554	-0.218705	-0.40539	-0.337339	-0.0003	-0.188215	-0.315464
UNC_MM_WAPTag_1pFDR_UP_Median_Genome.Biology.2007_PMID.17493263	0.742968	0.654617	0.214744	0.413092	0.418778	0.187654	0.217482	-0.497241	0.046522	-0.344488	0.122312	0.074023	0.059932	-0.156	-0.163045	-0.558197	-0.596673	-0.80235	-0.510489	0.156921	0.420961	0.324612	-0.066179	-0.014233	0.027186	0.158331	-0.008694	-0.004265	-0.04186	0.022285	-0.185427	-0.355134
UNC_MM_Wnt1.Early_MedianFrom.Adam.Pfefferle_Pending_PMID.00000000	0.128781	0.545701	-0.533979	-0.380987	0.04504	-0.038135	-0.198891	-1.00775	0.216868	0.784643	0.897874	0.582171	0.472405	0.404154	0.476373	0.071097	-0.502379	-0.458674	-0.85048	-0.092274	0.374905	0.627577	0.653617	0.601675	0.069132	0.386146	-0.830005	-0.716741	-0.650053	-0.023499	-0.498271	-0.416591
UNC_MM_Wnt1.Late_MedianFrom.Adam.Pfefferle_Pending_PMID.00000000	0.262135	0.574694	-0.253301	-0.495133	-0.101652	0.013359	0.182726	-1.22461	0.368282	1.09066	0.933447	0.816645	0.51531	0.498625	0.573852	0.371159	-0.298506	-0.034736	-0.904251	-0.126407	0.348436	0.758424	0.710958	0.705596	0.293957	0.058264	-0.610125	-0.712852	-0.622727	-0.244693	-0.187533	-0.273879
UNC_Mmyosin_Median_BMC.Med.Genomics.2011_PMID.21214954	-0.042973	0.76056	0.971413	-0.118031	-0.55616	-0.189282	-0.790452	0.936834	1.19781	0.47731	0.332387	0.516552	0.451898	0.821538	0.492022	2.45275	-0.268696	0.194441	-0.345486	-0.526797	0.060001	1.06721	0.72389	0.45918	0.149784	-0.387852	-1.00151	-1.20174	-1.41152	-0.429023	-0.047102	0.024382
UNC_MNADH_CYTochrome_Median_BMC.Med.Genomics.2011_PMID.21214954	0.680488	0.55619	-0.356919	0.003181	0.59629	-0.224535	-0.083405	-0.415326	-0.045313	-0.221318	0.205415	-0.08089	0.009768	-0.096035	-0.342447	-0.229722	-0.586822	-0.621835	-0.386946	-0.310006	0.476026	0.593394	0.319526	0.284664	0.314455	0.170268	0.165181	0.151895	0.114541	-0.073479	0.437109	0.055232
UNC_MNB1_Median_BMC.Med.Genomics.2011_PMID.21214954	0.21362	0.076165	-0.437148	-0.118195	0.417262	-0.320319	-0.406926	0.07434	-0.03537	0.2764	0.001475	-0.051032	0.337802	0.106919	-0.550819	0.555427	0.098815	-0.473137	-0.560118	-0.656284	0.398199	1.19888	0.289279	0.2596	-0.082989	0.192769	-0.05223	-0.405328	-0.307147	-0.063319	0.533465	-0.048651
UNC_MNB2_Median_BMC.Med.Genomics.2011_PMID.21214954	-0.583638	0.799873	-0.400313	-0.604622	0.527877	-0.295606	-1.11201	0.037042	0.283993	1.74466	0.687363	0.400488	-0.49051	-0.241335	-0.300364	2.09259	1.29132	0.034583	-0.861811	-0.525542	0.405458	2.18714	0.975478	0.533155	-1.08268	-0.073102	-0.370415	-1.72714	-1.56034	-0.320234	-0.733356	-0.629436
UNC_MNB3_Median_BMC.Med.Genomics.2011_PMID.21214954	-0.006029	0.765064	0.021373	-0.629251	0.02483	-0.341322	-0.289975	-0.969406	0.258889	1.13496	1.05066	0.541971	-0.051233	0.552122	0.608484	0.930024	0.719118	0.271698	-0.359415	0.001601	0.250883	1.00246	0.660093	0.397966	-0.264512	-0.619127	-0.032208	-0.61753	-0.794401	-0.420327	-0.105707	0.005878
UNC_MNOtch4_Median_BMC.Med.Genomics.2011_PMID.21214954	0.378696	0.633733	-0.413961	-0.540183	0.036065	0.012693	-0.086642	-0.827935	0.200529	0.702603	0.680407	0.500206	0.440728	0.136051	0.218013	-0.017868	-0.222725	-0.677023	-0.610213	-0.454315	0.186543	0.648679	0.500236	0.394888	-0.110546	0.253355	-0.369095	-0.392323	-0.564945	0.035212	-0.428782	-0.454504
UNC_MProliferation_Median_BMC.Med.Genomics.2011_PMID.21214954	1.39065	0.839467	0.438296	0.853704	0.413013	0.530579	0.739155	-0.083065	0.141211	-1.54667	-0.767044	-0.216937	0.064015	-0.476629	-0.430524	-0.898949	-0.926884	-1.36901	-0.192635	0.663327	0.299798	0.095512	-1.45338	-0.924975	0.061507	0.828391	0.279209	0.764686	0.521452	0.284813	-0.12652	-0.624728
UNC_MProtocadherin_Median_BMC.Med.Genomics.2011_PMID.21214954	-0.344625	0.369809	-0.527993	-0.383713	0.220799	-0.134236	-0.362738	-0.679685	-0.030638	0.896348	0.668429	0.211113	0.296317	0.417714	0.099741	0.37453	0.463407	0.49681	0.470144	0.25271	0.448398	0.435483	0.292224	0.319337	-0.33381	-0.500005	-0.438255	-0.568262	-0.404788	-0.088576	-0.439238	-0.533708
UNC_MPYMT_NEU_Cluster_Median_BMC.Med.Genomics.2011_PMID.21214954	0.406327	0.520905	-0.155904	0.05516	0.564888	-0.060444	-0.455234	-0.276735	0.151059	0.325811	0.768233	0.743436	-0.025835	-0.158404	0.133104	-0.276798	-0.372221	-0.573291	-0.715028	-0.469985	0.638655	0.676114	0.75735	0.542146	0.160453	-0.229733	0.160042	-0.639823	-0.496996	-0.142744	0.142562	-0.19051
UNC_MRibosomal_Median_BMC.Med.Genomics.2011_PMID.21214954	0.226152	0.344053	0.008918	-1.1797	-0.300442	-0.456609	0.162559	-1.05772	0.638386	0.569035	0.332008	-0.024706	0.096183	0.084653	0.698855	0.444552	0.093468	0.088742	0.299585	-0.36162	0.324244	0.541593	0.375716	0.51913	-0.118865	0.812695	-0.659451	-0.868952	-0.886316	0.104898	-0.435766	0.058759
UNC_MS_CD44_DOWN_Median_PNAS.2009_PMID.19666588	0.431391	0.356853	-0.211352	0.257287	0.573081	0.138322	0.171652	-0.1825	-0.057127	-0.793764	0.414153	0.291109	0.104195	-0.337582	-0.301436	-1.88765	-2.26702	-2.46529	-2.62291	-1.14722	0.674973	0.607978	0.747306	0.68456	0.273069	0.186741	0.155464	0.188305	0.162773	0.269412	0.057503	-0.177069
UNC_MS_CD44_UP_Median_PNAS.2009_PMID.19666588	-0.151235	0.240815	-0.663731	-0.597244	0.122729	-0.032722	-0.236326	-0.817707	0.084017	1.04558	0.602446	0.126474	0.073576	0.29113	0.14065	0.587246	0.698601	0.484916	0.696182	0.151145	0.302217	0.408184	0.003138	0.101577	-0.265317	-0.491522	-0.623991	-0.553919	-0.554391	-0.11737	-0.277693	-0.289273
UNC_MSquamous_Median_BMC.Med.Genomics.2011_PMID.21214954	0.67029	1.11213	0.303347	0.156457	-0.525009	0.293647	-0.120965	-1.56754	0.376561	0.332389	0.555277	0.391763	1.26891	1.05683	0.321375	0.384839	-0.497056	-0.178225	-0.894815	0.18147	0.824523	0.72649	0.794573	0.35899	0.52407	0.854866	-0.321178	-0.707831	-0.620697	0.168393	0.127656	-0.08207
UNC_MVEGFC_Median_BMC.Med.Genomics.2011_PMID.21214954	-0.709304	-0.055952	-0.576344	-0.410974	0.133686	-0.000471	-0.138201	-1.12749	0.000996	1.14645	0.691961	0.234944	0.316508	0.60292	0.364959	0.501135	0.375117	0.567343	0.17849	-0.04254	0.309062	0.734905	0.462022	0.39547	-0.340794	-0.504648	-0.453253	-0.596939	-0.667677	0.165625	-0.464083	-0.273356
UNC_Pfefferle2012_LumProg_Median_Adam	1.06132	1.34106	0.859063	0.575664	-0.187275	-0.288425	-0.457645	-1.2855	-0.018601	0.320264	0.798517	0.683658	0.652975	0.429879	0.625757	0.254363	-0.716504	-0.668731	-0.631764	0.563155	0.509512	0.675658	0.366309	0.001079	-0.309675	0.525247	-1.07367	-1.23403	-1.1648	-0.925807	-0.025354	-0.056034
UNC_Pfefferle2012_MaSC_Median_Adam	0.0611	0.478816	-0.6731	-0.524287	-0.22293	-0.206434	-0.464842	-1.12255	0.289824	1.01316	0.701551	0.459906	0.351397	0.315657	0.356389	0.406874	-0.217352	-0.167997	-0.288349	-0.116932	0.413844	0.637112	0.576253	0.724153	0.313071	0.237559	-0.515636	-0.660322	-0.659838	-0.034794	-0.512794	-0.325491
UNC_Pfefferle2012_MatureLum_Median_Adam	-1.06884	-0.917785	-0.340554	-0.006379	1.11658	0.179276	0.24951	-0.24756	0.399339	-0.54412	0.751942	0.327445	0.130608	-0.241893	-0.376517	-1.45224	-1.57902	-2.01695	-2.05703	-1.95848	1.61323	1.3703	1.34076	1.41297	0.657999	-0.445601	0.721787	0.24145	0.28788	0.428531	0.249253	0.190458
UNC_Pfefferle2012_Stroma_Median_Adam	-0.889322	0.122932	-0.859092	-1.06679	0.081258	0.018429	-0.361323	-0.729085	0.277443	1.36109	0.73114	0.071614	0.455912	0.944723	0.449922	1.05853	0.632137	0.812061	0.510461	0.198906	0.327287	0.810639	0.096914	-0.037593	-0.448582	-0.43631	-0.826995	-0.725977	-0.671848	0.152598	-0.856051	-0.45997
UNC_PIK3CA.Hutti_Median_Cancer.Res.2012_PMID.22552288	0.499974	0.775256	5.3e-05	0.272804	0.174808	0.170979	-0.002847	-0.58313	0.206633	-0.032835	0.009441	0.160077	0.385379	0.380671	0.161034	0.381965	-0.322873	-0.511543	0.107054	0.522066	0.312228	0.548456	-0.484467	-0.399845	-0.041986	0.259981	-0.426719	-0.302974	-0.409391	0.119017	-0.343682	-0.346986
UNC_Proliferation_Cluster_Median_BMC.Med.Genomics.2011_PMID.21214954	1.45076	0.746425	0.587738	0.946415	0.290154	0.573663	0.782461	-0.087665	0.221518	-1.84712	-1.07652	-0.299304	0.166368	-0.40663	-0.47744	-0.735717	-1.07916	-1.51946	-0.146232	0.821106	0.329199	0.180799	-2.09715	-1.27003	0.049949	1.00232	0.323601	0.7709	0.51983	0.284227	-0.112499	-0.590101
UNC_RB_LOH_Median_Breast.Cancer.Res.2008_PMID.18782450	1.28385	0.92593	0.240405	0.627077	0.293181	0.21342	0.323044	-0.324671	-0.052542	-0.811218	-0.215237	-0.045685	0.266681	-0.104141	-0.314527	-0.807417	-0.978753	-1.16951	-0.621363	0.397369	0.395743	0.311038	-0.57958	-0.333437	0.055637	0.791228	-0.054805	0.260847	0.161109	0.074088	-0.052073	-0.390391
UNC_RESPgenes.Usary_Median_Clin.Cancer.Res.2013_PMID.23780888	-0.57966	0.600696	-1.07895	-1.58413	1.20219	-0.29399	-0.968184	0.239072	0.934781	1.14165	1.22629	0.366182	0.053603	-0.045418	-0.05476	1.408	1.33493	0.503909	-0.827331	-1.48291	-0.189542	1.58324	0.226301	0.245668	-0.059933	-0.228262	-0.367733	-1.44606	-1.57169	-0.03386	-0.254913	-0.192536
UNC_Ribosomal_Cluster_Median_BMC.Med.Genomics.2011_PMID.21214954	0.471644	0.523231	0.1276	-1.09437	-0.453858	-0.642443	-0.005106	-1.15108	0.604882	0.602246	0.343376	-0.063573	-0.119101	-0.120928	0.710159	0.223473	0.117842	0.078415	0.094585	-0.444425	0.231898	0.621789	0.353663	0.587552	-0.087322	0.889586	-0.460973	-0.828324	-0.897029	0.00369	-0.540693	0.047229
UNC_S100A9_A8_Median_BMC.Med.Genomics.2011_PMID.21214954	0.382376	0.613219	3.42745	3.92476	-0.269722	-0.40993	0.193391	-1.8297	-0.692544	-0.473439	0.257216	0.586859	2.63143	2.32656	0.029436	-0.398958	-1.63519	-2.02163	-1.76661	0.635489	0.800523	0.853467	-0.18797	-0.456875	-0.746822	1.51902	-2.21513	-2.88362	-2.55096	0.225808	2.62011	3.10076
UNC_Secretoglobin_Median_BMC.Med.Genomics.2011_PMID.21214954	-1.39941	0.001	1.09173	2.66224	4.27851	1.8748	-0.345318	-3.56713	2.16296	0.477673	3.79319	0.657842	2.97082	3.14258	0.025177	-2.03057	-5.09797	-3.89844	-3.51012	-4.00246	3.60988	3.89752	-0.363574	2.3032	2.61699	1.50828	-1.35848	-2.48931	-0.235234	-2.26165	-1.75724	-1.45155
UNC_Shehata2012_ALDHneg_Median_Adam	0.370997	1.41696	0.175095	1.41294	1.74192	0.247964	-1.15223	-1.77251	0.081954	0.060289	2.6115	1.55982	0.994461	0.724778	0.377493	-1.46657	-3.26398	-3.28556	-2.67803	-2.24468	1.62033	1.38397	1.22909	1.14235	0.645323	0.638332	-1.56401	-2.30424	-1.14249	-1.47892	-0.150869	-0.771601
UNC_Shehata2012_ALDHpos_Median_Adam	1.05397	1.37491	0.58799	0.687422	-0.258084	-0.439093	-0.598923	-1.26633	-0.003589	0.441246	0.852736	0.956544	0.79243	0.56844	0.736428	0.320965	-0.773728	-0.833888	-0.799744	0.469274	0.639362	0.848737	0.295978	0.015338	-0.278074	0.794406	-1.24966	-1.46444	-1.39071	-0.751572	0.000488	-0.195061
UNC_Shehata2012_Basal_Median_Adam	0.24826	0.629792	-0.35976	-0.400494	0.092289	-0.018158	-0.259385	-0.824153	0.225499	0.818877	0.769369	0.376138	0.157539	0.161788	0.25678	0.311017	0.106861	0.011118	-0.264087	0.037505	0.343522	0.553695	0.467417	0.467919	0.025357	-0.100985	-0.405048	-0.505441	-0.491498	-0.167706	-0.35189	-0.284901
UNC_Shehata2012_Erbb3neg_Median_Adam	1.1769	1.45228	0.409961	0.249328	0.025015	-0.587587	-0.23313	-1.39942	0.087068	0.428141	1.01031	0.852731	-0.039721	0.02987	0.416123	-0.219022	0.009932	-0.222306	-0.313848	0.238086	0.124687	0.220878	0.439818	0.407807	0.038969	-0.529196	-0.231396	-0.753733	-1.02899	-1.04111	-0.861531	-0.63848
UNC_Shehata2012_LumProg_Median_Adam	0.734266	0.88473	0.220513	0.208714	0.172134	-0.185113	-0.189824	-0.963371	0.051264	0.146372	0.597687	0.408268	0.232654	0.065401	0.245974	-0.248662	-0.689419	-0.778092	-0.835106	-0.009019	0.469287	0.584395	0.44681	0.330382	-0.107819	0.275762	-0.488381	-0.733212	-0.71217	-0.334454	-0.015011	-0.101694
UNC_Shehata2012_NCL_Median_Adam	-0.309311	-0.10694	0.079286	-0.033211	0.547308	0.17699	0.180377	-0.647511	0.324179	-0.040928	0.476681	0.168749	-0.05151	-0.219548	-0.025458	-0.659113	-0.804965	-0.931487	-1.18252	-0.665519	0.616987	0.643915	0.881791	0.788131	0.264728	-0.333939	0.22921	-0.159482	-0.096035	0.019546	0.051953	0.120827
UNC_Shehata2012_Stroma_Median_Adam	-0.437808	0.279886	-0.713735	-0.766539	0.042526	-0.010499	-0.310035	-0.750108	0.222953	1.18707	0.590155	0.102591	0.34517	0.717681	0.330675	0.960934	0.510562	0.596769	0.569171	0.25422	0.337659	0.668876	0.114833	-0.031296	-0.352971	-0.34646	-0.70791	-0.538092	-0.49947	0.044584	-0.775137	-0.504917
UNC_Spike2012_aMaSC_Median_Adam	0.176642	0.742261	0.417285	-0.012582	-0.320514	-0.256251	-0.533187	-1.09032	0.328906	1.10499	0.576923	0.373745	0.401936	0.458166	0.141584	0.586511	-0.100826	-0.326741	-0.303713	0.192325	0.200912	0.564818	0.396559	0.263693	-0.230518	0.081687	-0.578703	-1.01528	-1.11288	-0.534468	-0.431925	-0.174983
UNC_Spike2012_fMaSC_Median_Adam	0.872581	1.16371	-0.201585	0.043368	0.318307	-0.071127	-0.341263	-0.405214	0.078537	0.625135	1.39131	0.899146	0.046632	0.123487	0.405959	-0.1575	-0.283916	-0.785311	-1.37845	-0.303076	0.566348	0.789392	0.724681	0.486799	-0.050919	-0.05922	-0.251719	-0.660029	-0.649136	-0.237133	-0.272948	-0.597295
UNC_Spike2012_fStr_Median_Adam	0.116131	1.10953	-0.216979	-0.160701	0.265574	0.063938	-0.609909	-0.628488	-0.035126	1.14825	1.29725	0.713895	0.287928	0.842767	0.676851	0.485643	0.491486	0.14373	-0.117699	0.101035	0.19679	0.751309	0.46115	0.272532	-0.503544	-0.971497	-0.822607	-0.483503	-0.718537	-0.067678	-0.990569	-0.837621
UNC_Troester_Wound_Signature_Median_Clin.Cancer.Res.2009_PMID.19887484	-0.15862	0.637876	-0.273002	-0.176563	0.065772	0.021057	-0.274127	-0.706124	0.493776	0.826454	0.808703	0.45224	0.360018	0.513957	0.538253	0.693849	-0.338158	-0.167138	-0.369587	0.111573	0.683625	0.839282	0.558889	0.091633	0.105502	-0.024748	-0.696989	-0.830439	-0.655404	-0.342158	-0.440926	-0.292409
UNC_UNTREATgenes.Usary_Median_Clin.Cancer.Res.2013_PMID.23780888	1.3554	0.851799	-0.222993	0.651204	0.67927	0.450804	0.579631	-0.119124	-0.087739	-0.696104	-0.009761	0.085635	0.011556	-0.455783	-0.582463	-1.0125	-0.534844	-0.904963	-0.238937	0.358986	0.47758	0.00371	-0.593382	-0.457471	0.236367	0.684683	0.024171	0.362888	0.317576	0.219916	-0.394356	-0.899954
UNC_Vascular.Content_Median_From.Chuck.Harrell_Pending_PMID.00000000	-0.662812	0.001677	-0.121654	-0.355134	-0.415673	-0.16575	-0.380408	-1.2006	0.180267	1.35956	0.138805	-0.078789	0.549314	0.882337	0.517658	0.794552	0.274711	0.299192	0.702363	0.168246	0.438503	0.839109	0.102176	0.163243	-0.325718	-0.243065	-0.479422	-0.486516	-0.540481	0.073149	-0.061485	0.069279
UNC_VEGF_13genes_Median_BMC.Med.2009_PMID.19291283	0.659668	1.0119	1.16713	0.612787	-0.568351	-0.188877	-0.25605	-1.50681	0.256311	0.682952	-0.420574	-0.815435	0.279973	0.328354	0.577089	1.7613	-0.035965	-0.047894	1.25403	0.813506	-0.00754	0.39076	-0.749336	-0.928457	-0.720907	0.568538	-0.785757	-1.19031	-1.30029	-0.75657	0.174376	0.585947
UNC_XRTinducedgenes.Oh_Median_Pending_PMID.00000000	1.37675	1.48524	0.54174	0.678599	-0.3455	-0.559818	-0.572805	-1.29155	-0.356896	1.00493	0.541212	0.365796	0.395662	0.288282	0.23728	0.47553	-0.000829	-0.112888	-0.295418	0.563869	-0.154734	0.522374	0.060056	0.10584	-0.507562	0.789877	-1.63902	-1.49372	-1.44396	-0.625786	-0.465641	-0.228498
Verhaak_Immune_Nat.Commun.2013_PMID.24113773	-0.400816	0.636694	-0.102702	-1.25981	0.837711	0.335756	0.017843	-0.151789	0.570656	1.45401	1.2713	0.942967	0.594662	0.822177	0.318222	1.36291	2.32791	2.2018	2.66276	1.89169	-0.037807	-0.411452	-0.726142	-0.479586	-1.14672	-1.11984	-1.80508	-1.40421	-0.768895	-0.81107	-1.01334	-1.14645
Verhaak_Stromal_Nat.Commun.2013_PMID.24113773	-1.23399	0.135765	-1.20348	-1.41827	0.270909	0.357785	-0.106334	-0.761255	0.530602	1.40884	0.743543	0.260801	0.845595	1.46737	0.490306	1.16512	1.03532	1.42597	1.26239	1.08083	0.484698	0.461065	-0.270261	-0.416555	-0.346422	-0.844777	-1.26626	-0.933199	-0.554522	0.298527	-1.14072	-0.630905
Wahl_aMaSC_Signature_Median_Cell.Stem.Cell.2012_PMID.22305568	-0.161611	0.385238	0.207489	-0.264951	-0.392647	-0.189327	-0.361061	-1.05938	0.345927	1.16413	0.478139	0.308208	0.580025	0.59689	0.417939	0.788606	0.117309	-0.087816	-0.057085	0.248047	0.296263	0.71015	0.253169	0.384514	-0.42827	0.186762	-0.369479	-0.624659	-0.779302	-0.447797	-0.392971	-0.096362
Wahl_fMasC_Signature_Median_Cell.Stem.Cell.2012_PMID.22305568	0.837039	1.09255	-0.285078	-0.100408	0.303325	-0.093356	-0.639368	-0.676357	0.116757	0.610797	1.40481	0.846859	0.047515	0.04712	0.419409	-0.100005	-0.340578	-0.808682	-1.32003	-0.326278	0.519959	0.808187	0.714155	0.470913	-0.097008	-0.117209	-0.290453	-0.669887	-0.643718	-0.723766	-0.40149	-0.628255
Wahl_fSTR_Signature_Median_Cell.Stem.Cell.2012_PMID.22305568	-0.429819	0.646483	-0.687575	-0.82492	0.220994	0.046339	-0.310752	-0.720554	0.06221	1.31524	0.875073	0.436499	0.170794	0.581037	0.348041	0.961364	0.489859	0.28014	-0.169765	0.109978	0.443593	0.878902	0.590012	0.403475	-0.332762	-0.725474	-0.594898	-0.822074	-0.749146	0.098415	-0.714222	-0.305071
Wirapati_Proliferation_Median_Breast.Cancer.Res.2008_PMID.18662380	0.743453	0.656814	-0.02497	0.199818	0.396239	0.271293	0.31202	-0.246259	0.185712	-0.572369	-0.216619	-0.069121	0.100114	-0.106836	-0.231626	-0.329922	-0.556614	-0.816997	-0.236179	0.367411	0.3697	0.485673	-0.837622	-0.466074	-0.047807	0.497969	0.022816	0.327408	0.144776	0.252875	-0.338441	-0.53199
XBP1_Signature_Nature.2014_PMID.24670641	0.118792	0.189959	-0.553503	3.9e-05	0.360772	0.155094	0.007703	-0.307563	-0.09754	0.109012	0.398477	0.033008	-0.074273	-0.12327	-0.230197	-0.598082	-0.376448	-0.262058	-0.376542	-0.265965	0.475311	0.230214	0.488224	0.233971	0.137359	-0.249645	0.093221	0.08325	0.090284	0.011364	-0.153215	-0.270776
