# Supplementary material for: FOXA1 and adaptive response determinants to HER2 targeted therapy in TBCRC 036
Source: NPJ Breast Cancer. 2021 May 12;7:51. doi: 10.1038/s41523-021-00258-0 (PMC8115531; doi:10.1038/s41523-021-00258-0)
Supplement: Supplementary file 10 — Supplementary Data 9 [file 41523_2021_258_MOESM10_ESM.xlsx]

## Sheet: Post-only-strong-vs-weak-DESeq2
Gene	Kinase Family	TF?	baseMean	log2FoldChange	lfcSE	stat	pvalue	padj	neglogp
THAP9		Yes	361.615	-1.35121	0.162964	-8.29144	1.11881e-16	5.46147e-13	12.2627
FOXA1		Yes	9246.3	-5.24063	0.650744	-8.0533	8.05931e-16	1.57366e-12	11.8031
SPDEF		Yes	6052.61	-5.52743	0.706803	-7.82032	5.269e-15	5.14412e-12	11.2887
CREB3L4		Yes	5474.51	-3.29352	0.43274	-7.61085	2.72298e-14	1.96922e-11	10.7057
ZIC2		Yes	151.698	-7.48868	0.993599	-7.53692	4.81202e-14	3.03095e-11	10.5184
PAX9		Yes	425.609	-4.59402	0.610417	-7.52604	5.23041e-14	3.19153e-11	10.496
IRF8		Yes	2388.87	2.8269	0.383516	7.37101	1.6934e-13	8.15027e-11	10.0888
AKNA		Yes	4819.49	2.60086	0.354357	7.33964	2.14163e-13	9.50395e-11	10.0221
TOX3		Yes	786.828	-5.79384	0.865139	-6.697	2.12735e-11	4.07242e-09	8.39015
SPIB		Yes	553.676	4.56042	0.704015	6.47773	9.31141e-11	1.40942e-08	7.85096
ESRRG		Yes	357.259	-5.60537	0.881943	-6.3557	2.07479e-10	2.64786e-08	7.5771
PAX2		Yes	107.829	-7.01775	1.12555	-6.23494	4.51951e-10	4.82229e-08	7.31675
ZNF680		Yes	1002.3	-2.04764	0.329441	-6.2155	5.11601e-10	5.37071e-08	7.26997
SNAI3		Yes	145.33	2.82873	0.455232	6.21382	5.17107e-10	5.39948e-08	7.26765
ZBTB41		Yes	2144.32	-3.23507	0.526164	-6.14841	7.82621e-10	7.79666e-08	7.10809
NFATC2		Yes	1517.55	2.12369	0.355579	5.97247	2.33693e-09	1.94174e-07	6.71181
MTA3		Yes	3285.56	-1.28544	0.218647	-5.87909	4.12535e-09	3.07844e-07	6.51167
ZNF678		Yes	664.571	-1.6136	0.275953	-5.84737	4.99402e-09	3.6116e-07	6.4423
IKZF1		Yes	2007.75	2.88865	0.50207	5.75348	8.74241e-09	5.61527e-07	6.25063
RORC		Yes	2107.45	-2.71265	0.474254	-5.71982	1.06637e-08	6.50684e-07	6.18663
GATA3		Yes	20934.3	-4.23446	0.740976	-5.7147	1.09899e-08	6.66424e-07	6.17625
ZNF385D		Yes	147.509	3.60863	0.640241	5.63636	1.73681e-08	9.68944e-07	6.0137
HOXC12		Yes	410.782	-6.63243	1.18613	-5.59167	2.24893e-08	1.19004e-06	5.92444
PLEK		Yes	4173.89	2.8432	0.509129	5.58444	2.34453e-08	1.23394e-06	5.90871
TBX21		Yes	255.864	3.12703	0.56046	5.5794	2.41346e-08	1.25757e-06	5.90047
YBX2		Yes	688.331	-2.88516	0.519992	-5.54846	2.88189e-08	1.43551e-06	5.84299
HOXC13		Yes	335.534	-4.42423	0.804204	-5.50137	3.76843e-08	1.79469e-06	5.74601
PAX5		Yes	432.924	4.89308	0.895112	5.46644	4.59159e-08	2.08875e-06	5.68011
ELF4		Yes	2481.13	1.49687	0.274016	5.46273	4.68867e-08	2.11923e-06	5.67382
ZNF552		Yes	2958.49	-3.1154	0.571021	-5.45584	4.87408e-08	2.18283e-06	5.66098
RUNX3		Yes	1685.58	2.5792	0.476315	5.41491	6.13198e-08	2.66073e-06	5.575
GRHL1		Yes	2210.47	-3.28577	0.607958	-5.4046	6.49527e-08	2.77499e-06	5.55674
XBP1		Yes	70388.1	-2.91346	0.542495	-5.37048	7.85295e-08	3.23495e-06	5.49013
ZNF138		Yes	1016.28	-1.84374	0.343687	-5.36457	8.11421e-08	3.31202e-06	5.47991
KIAA1549		Yes	1048.98	-2.16851	0.406028	-5.34079	9.25438e-08	3.68026e-06	5.43412
ZKSCAN1		Yes	12016.5	-1.18363	0.222131	-5.32852	9.90164e-08	3.88964e-06	5.41009
ZBTB32		Yes	110.526	3.12302	0.587788	5.31318	1.07726e-07	4.18182e-06	5.37864
PBX1		Yes	11891.3	-2.29444	0.434719	-5.27798	1.30614e-07	4.84863e-06	5.31438
OVOL1		Yes	522.601	-3.51914	0.677912	-5.19115	2.08997e-07	7.08486e-06	5.14967
ZNF396		Yes	320.698	-1.45904	0.281435	-5.18429	2.1684e-07	7.30008e-06	5.13667
NFKB1		Yes	3216.48	0.988377	0.190715	5.18248	2.18958e-07	7.33341e-06	5.13469
ESR1		Yes	15534	-4.66208	0.906298	-5.14409	2.68817e-07	8.80693e-06	5.05518
KLF5		Yes	870.954	-2.61962	0.513151	-5.10496	3.30859e-07	1.05046e-05	4.97862
STAT5A		Yes	3898.87	1.43649	0.282147	5.0913	3.55625e-07	1.11281e-05	4.95358
SIX4		Yes	892.291	-2.18079	0.428627	-5.08785	3.62144e-07	1.1242e-05	4.94916
MIER3		Yes	1353.24	-1.28554	0.253179	-5.07758	3.8227e-07	1.16265e-05	4.93455
ZEB2		Yes	4051.25	1.79809	0.354735	5.06882	4.00282e-07	1.2043e-05	4.91927
AR		Yes	6250.5	-2.89577	0.576592	-5.02222	5.10777e-07	1.47318e-05	4.83174
TCF7		Yes	1926.32	2.5843	0.51464	5.02156	5.12546e-07	1.4761e-05	4.83088
LMX1B		Yes	2012.7	-3.61043	0.731496	-4.93568	7.98739e-07	2.10759e-05	4.67621
ZNF704		Yes	4766.24	-2.29562	0.471147	-4.87241	1.10246e-06	2.75982e-05	4.55912
FOXH1		Yes	173.468	-4.21499	0.872403	-4.83147	1.35531e-06	3.24434e-05	4.48887
RELB		Yes	1481.07	1.82578	0.378429	4.82463	1.40264e-06	3.35225e-05	4.47466
AFF3		Yes	4688.95	-3.59621	0.7494	-4.79879	1.59624e-06	3.69292e-05	4.43263
TOX		Yes	200.399	2.73439	0.572845	4.77335	1.81182e-06	4.11368e-05	4.38577
IRF5		Yes	1599.3	1.89543	0.398542	4.7559	1.97567e-06	4.42395e-05	4.35419
MYB		Yes	3417.19	-3.3826	0.714514	-4.73412	2.20006e-06	4.78378e-05	4.32023
ETS1		Yes	9559.79	1.82438	0.386784	4.7168	2.39587e-06	5.15218e-05	4.28801
FLI1		Yes	2582.76	2.00826	0.426585	4.70776	2.50448e-06	5.33869e-05	4.27257
IRX5		Yes	2043.12	-2.97659	0.63354	-4.69835	2.62275e-06	5.51852e-05	4.25818
MNX1		Yes	109.76	-4.81048	1.02541	-4.69128	2.71507e-06	5.68824e-05	4.24502
BARX2		Yes	407.599	-3.27284	0.698592	-4.68492	2.80074e-06	5.82398e-05	4.23478
ZNF24		Yes	7944.06	-1.28288	0.274164	-4.67924	2.87943e-06	5.95617e-05	4.22503
OVOL2		Yes	473.25	-3.69124	0.789882	-4.67316	2.96602e-06	6.07071e-05	4.21676
IKZF3		Yes	2457.13	2.80894	0.601812	4.66747	3.0493e-06	6.2216e-05	4.2061
SP140		Yes	709.856	2.71683	0.582377	4.66507	3.08519e-06	6.26862e-05	4.20283
ZNF831		Yes	335.605	3.44008	0.73946	4.65216	3.28478e-06	6.61222e-05	4.17965
NR2E3		Yes	84.6304	-3.19876	0.688754	-4.64427	3.41278e-06	6.83639e-05	4.16517
IRF2		Yes	2064.1	0.753605	0.163241	4.61652	3.90232e-06	7.65027e-05	4.11632
FOXN1		Yes	43.7856	-4.62867	1.00581	-4.60194	4.18582e-06	8.10836e-05	4.09107
POU6F1		Yes	211.672	2.0543	0.447565	4.58995	4.43349e-06	8.51212e-05	4.06996
IRF6		Yes	5391.52	-3.04306	0.663485	-4.58648	4.50788e-06	8.6295e-05	4.06401
LYL1		Yes	676.697	2.2449	0.490379	4.57789	4.69686e-06	8.93868e-05	4.04873
HOXC11		Yes	440.638	-3.83465	0.837817	-4.57696	4.7179e-06	8.96999e-05	4.04721
MSX2		Yes	522.691	-2.88331	0.630863	-4.57042	4.86748e-06	9.20953e-05	4.03576
ZNF518A		Yes	2670.48	-1.13708	0.249331	-4.56053	5.10238e-06	9.51568e-05	4.02156
ZNF92		Yes	1435.92	-2.27783	0.500372	-4.55226	5.3072e-06	9.85998e-05	4.00612
CERS6		Yes	4816.24	-2.21933	0.489177	-4.53686	5.70977e-06	0.000104881	3.9793
SKIL		Yes	3666.61	-1.95039	0.430228	-4.53339	5.80456e-06	0.000106223	3.97378
SIX1		Yes	1239.41	-2.58672	0.577709	-4.47756	7.55024e-06	0.000130235	3.88527
PBX4		Yes	193.987	1.93826	0.433235	4.47391	7.68017e-06	0.00013201	3.87939
PAWR		Yes	3623.94	-1.77996	0.398007	-4.47217	7.74287e-06	0.000132553	3.87761
GFI1		Yes	248.312	2.66936	0.597501	4.46754	7.9124e-06	0.000134932	3.86988
ZBTB10		Yes	3500.21	-2.92867	0.656218	-4.46296	8.08356e-06	0.000137252	3.86248
EHF		Yes	1793.76	-3.58671	0.808609	-4.43565	9.17948e-06	0.000151384	3.81992
TCF23		Yes	33.8094	3.2928	0.750414	4.38798	1.1441e-05	0.000181624	3.74083
DLX2		Yes	49.3374	-5.57387	1.27403	-4.375	1.21431e-05	0.000189847	3.7216
PGR		Yes	2907.74	-4.37362	1.00191	-4.3653	1.26947e-05	0.000196104	3.70751
EOMES		Yes	389.338	3.04859	0.70203	4.34254	1.40846e-05	0.000212531	3.67258
ARNTL2		Yes	734.256	1.7082	0.393466	4.34142	1.41563e-05	0.000213284	3.67104
RFX6		Yes	7.87959	-5.24032	1.20927	-4.33348	1.46774e-05	0.000220285	3.65702
KDM5B		Yes	7328.55	-1.21251	0.280358	-4.32488	1.52615e-05	0.000227346	3.64331
RCOR3		Yes	3562.22	-1.19259	0.27621	-4.3177	1.57661e-05	0.000233395	3.63191
ZNF732		Yes	29.6821	-2.07333	0.480383	-4.316	1.58882e-05	0.000234865	3.62918
TBX3		Yes	4078.03	-2.10058	0.487759	-4.3066	1.65785e-05	0.000242299	3.61565
PPARG		Yes	1292.71	1.84935	0.43096	4.29124	1.77678e-05	0.000257178	3.58977
IRF4		Yes	1077.78	3.03384	0.707687	4.28698	1.81119e-05	0.000261384	3.58272
TFEB		Yes	1270.89	1.48455	0.346436	4.2852	1.82573e-05	0.000262763	3.58044
GCM1		Yes	23.2964	-2.57351	0.602875	-4.26873	1.96587e-05	0.000278762	3.55477
DLX4		Yes	127.357	-2.23374	0.52762	-4.23362	2.29955e-05	0.000316204	3.50003
ZNF12		Yes	2264.98	-0.734669	0.173569	-4.23272	2.30881e-05	0.000317202	3.49866
CASZ1		Yes	2054.13	-1.70681	0.405649	-4.20761	2.58087e-05	0.000347785	3.45869
TFAP2A		Yes	5526.55	-2.98338	0.711341	-4.19402	2.74058e-05	0.000364865	3.43787
NR2F6		Yes	3973.16	-1.52465	0.363709	-4.19193	2.76589e-05	0.000366303	3.43616
ZNF681		Yes	632.965	-2.3154	0.553454	-4.18354	2.8701e-05	0.000378087	3.42241
TOX2		Yes	259.23	2.29086	0.548736	4.1748	2.98245e-05	0.000389795	3.40916
DLX1		Yes	191.4	-4.22552	1.01476	-4.16405	3.12658e-05	0.000406185	3.39128
TFDP3		Yes	24.1306	-5.4763	1.31555	-4.16274	3.14449e-05	0.000407903	3.38944
ZNF91		Yes	3194.29	-2.39619	0.585099	-4.09536	4.21504e-05	0.000519589	3.28434
SMARCAD1		Yes	2220.94	-0.801044	0.196686	-4.07271	4.647e-05	0.000566046	3.24715
MSC		Yes	657.208	2.01006	0.494984	4.06086	4.88927e-05	0.000588219	3.23046
THAP6		Yes	965.206	-1.10844	0.274777	-4.03398	5.48407e-05	0.000641978	3.19248
SOX4		Yes	9757.87	-1.7432	0.43332	-4.0229	5.74849e-05	0.000667331	3.17566
PRDM8		Yes	247.45	2.16584	0.53958	4.01393	5.9715e-05	0.000688939	3.16182
SPI1		Yes	3513.12	2.52321	0.630481	4.00204	6.27984e-05	0.000714618	3.14593
ZNF254		Yes	1079.47	-1.27386	0.320518	-3.97436	7.05674e-05	0.000787821	3.10357
SOX2		Yes	49.5977	-4.22405	1.06761	-3.95654	7.60426e-05	0.000833225	3.07924
POU2F3		Yes	255.529	-2.29403	0.581349	-3.94605	7.94508e-05	0.000863784	3.06359
TFAP2B		Yes	3641.78	-4.76621	1.21054	-3.93728	8.24118e-05	0.000889537	3.05084
HES1		Yes	2715.62	-1.52027	0.388865	-3.90951	9.24816e-05	0.000980345	3.00862
CEBPA		Yes	2325.6	1.5736	0.403075	3.90398	9.46248e-05	0.000996195	3.00166
ZBTB7C		Yes	758.52	-1.40723	0.362359	-3.88352	0.000102956	0.00106762	2.97158
THAP5		Yes	1273.3	-1.3344	0.344216	-3.87662	0.000105918	0.00109195	2.9618
ZNF43		Yes	1927.25	-1.54725	0.400888	-3.85957	0.000113588	0.00115678	2.93675
LHX6		Yes	946.132	2.13924	0.554521	3.85783	0.0001144	0.00116403	2.93404
HHEX		Yes	765.058	1.42148	0.36871	3.85527	0.000115604	0.00117506	2.92994
RC3H1		Yes	3204.29	-1.19026	0.310668	-3.83131	0.000127461	0.001275	2.89449
RBAK		Yes	1854	-0.807288	0.210796	-3.82971	0.000128293	0.00128201	2.89211
POU2AF1		Yes	947.552	3.18008	0.832102	3.82175	0.000132511	0.00132078	2.87917
IRF1		Yes	4247.62	1.37204	0.359549	3.816	0.000135634	0.00134502	2.87127
ZNF804A		Yes	49.2759	2.19541	0.576695	3.80688	0.000140731	0.00138287	2.85922
SMAD5		Yes	3431.06	-1.38838	0.366162	-3.7917	0.00014962	0.00144914	2.83889
ZNF260		Yes	1689.07	-0.738009	0.195008	-3.78451	0.000154014	0.00148361	2.82868
BCL11B		Yes	658.095	2.53965	0.671648	3.78122	0.000156062	0.0014989	2.82423
ZBTB42		Yes	1015.43	-1.32771	0.351359	-3.77877	0.000157606	0.00151012	2.82099
CIZ1		Yes	4633.68	0.520566	0.138664	3.75416	0.000173923	0.00163663	2.78605
CAMTA1		Yes	1639.4	-0.673369	0.179676	-3.74769	0.000178471	0.00167459	2.77609
ZNF79		Yes	411.538	0.720266	0.192232	3.74686	0.000179062	0.00167852	2.77507
MAFB		Yes	6580.99	1.65739	0.442784	3.74311	0.00018176	0.00169974	2.76962
ETV4		Yes	701.951	-2.63927	0.707907	-3.72827	0.000192798	0.00178416	2.74857
PURB		Yes	4746.08	-0.980693	0.264194	-3.71201	0.000205616	0.00187786	2.72634
OTX1		Yes	71.8682	-2.99405	0.811519	-3.68944	0.000224748	0.00200844	2.69714
DMBX1		Yes	51.4935	-3.9604	1.07498	-3.68416	0.000229457	0.00204398	2.68952
BATF3		Yes	240.96	1.72	0.467589	3.67845	0.000234655	0.00207889	2.68217
TFAP2C		Yes	3358.86	-2.72536	0.741162	-3.67715	0.000235857	0.00208764	2.68034
AFF2		Yes	82.015	1.33512	0.365845	3.6494	0.000262853	0.00227806	2.64243
ZFP30		Yes	1059.74	-1.64436	0.451782	-3.63972	0.000272939	0.00235197	2.62857
ZNF652		Yes	6308.75	-1.73351	0.47668	-3.63664	0.000276217	0.00237491	2.62435
ZNF606		Yes	1190.9	-0.795287	0.218834	-3.63419	0.00027885	0.00239333	2.621
IRF7		Yes	2778.39	1.19932	0.330493	3.62889	0.000284638	0.00243232	2.61398
GRHL2		Yes	4285.8	-2.96621	0.817717	-3.62743	0.000286258	0.00244295	2.61208
NR3C1		Yes	3360.47	0.920813	0.253938	3.62613	0.000287702	0.00245206	2.61047
ZNF548		Yes	361.666	1.72581	0.476232	3.62388	0.000290217	0.00246797	2.60766
ZFP62		Yes	2288.04	-1.04479	0.288367	-3.62314	0.000291052	0.00247198	2.60696
CUX2		Yes	66.0192	2.35955	0.653205	3.61226	0.000303539	0.00256518	2.59088
AIRE		Yes	18.385	2.59283	0.71922	3.60506	0.000312076	0.00262315	2.58118
ELF5		Yes	1391.62	-3.96056	1.10181	-3.59461	0.000324877	0.00271208	2.5667
TCF24		Yes	5.16234	-4.14632	1.15511	-3.58953	0.000331271	0.00275368	2.56009
HLX		Yes	787.567	1.66134	0.463123	3.58725	0.000334182	0.0027661	2.55813
BCL6B		Yes	1814.39	1.40776	0.393135	3.58085	0.000342475	0.00282636	2.54877
CLOCK		Yes	2886.72	-1.11612	0.311818	-3.57939	0.000344403	0.00283868	2.54688
FOXO1		Yes	1868.8	1.06909	0.299286	3.57214	0.000354082	0.00290009	2.53759
CEBPE		Yes	16.9074	2.03816	0.572461	3.56034	0.000370368	0.00300449	2.52223
ZNF85		Yes	513.421	-1.06583	0.300387	-3.54818	0.000387901	0.00312207	2.50556
SLC30A9		Yes	3411.12	-1.07975	0.304438	-3.54669	0.000390102	0.00313462	2.50381
ZNF774		Yes	267.018	-1.39277	0.393234	-3.54185	0.000397334	0.00318274	2.4972
GCFC2		Yes	1126.71	-0.994446	0.281518	-3.53244	0.000411748	0.00327353	2.48498
NR1H3		Yes	4168.08	1.59166	0.451782	3.52308	0.00042656	0.00337891	2.47122
ZNF107		Yes	2355.94	-1.84941	0.525459	-3.51961	0.000432176	0.00341508	2.4666
TWIST2		Yes	413.4	1.68952	0.482674	3.50033	0.000464689	0.0036056	2.44302
ZBED2		Yes	69.4677	2.3153	0.663537	3.48933	0.000484239	0.00371377	2.43019
ZNF587		Yes	4419.84	-1.54482	0.44576	-3.46558	0.000529086	0.00399032	2.39899
HOXB1		Yes	19.1293	-5.52051	1.60641	-3.43655	0.000589176	0.00435932	2.36058
ZNF578		Yes	59.4192	1.08366	0.317197	3.41637	0.000634627	0.00462122	2.33524
DMRTA1		Yes	164.498	-2.87453	0.847699	-3.39098	0.000696433	0.00497205	2.30346
E2F5		Yes	1112.91	-1.68536	0.497244	-3.38941	0.000700425	0.0049896	2.30193
SMARCD1		Yes	3508.73	0.490901	0.145195	3.38098	0.00072229	0.00511735	2.29095
ZNF283		Yes	414.326	-0.639838	0.190031	-3.36703	0.000759834	0.0053273	2.27349
ARID3B		Yes	705.516	0.86229	0.25686	3.35704	0.000787804	0.00548989	2.26044
NFKB2		Yes	4071.77	1.13675	0.339245	3.35084	0.000805669	0.00559441	2.25225
YEATS4		Yes	795.548	-1.53692	0.4591	-3.34767	0.000814932	0.00564068	2.24867
ERG		Yes	2112.11	1.61808	0.484019	3.34301	0.000828761	0.00572625	2.24213
DNAJC21		Yes	2902.65	-0.698292	0.209539	-3.33251	0.000860665	0.00588423	2.23031
IRX2		Yes	1695.55	-2.18771	0.657205	-3.32881	0.00087219	0.00595468	2.22514
STAT4		Yes	643.061	1.91551	0.575925	3.32597	0.000881104	0.00600504	2.22148
ZNF639		Yes	1794.04	-0.981329	0.295986	-3.31546	0.000914931	0.00618807	2.20845
NFKBIE		Yes	1315.7	1.22232	0.370376	3.3002	0.000966145	0.00645695	2.18997
ZNF451		Yes	2765.2	-0.738624	0.225214	-3.27966	0.00103932	0.00684851	2.1644
ELF3		Yes	10901.7	-2.61599	0.798649	-3.27552	0.00105467	0.00692219	2.15976
HES6		Yes	478.691	-1.9407	0.593442	-3.27024	0.00107458	0.00704574	2.15207
MSX1		Yes	386.196	1.53337	0.470386	3.25981	0.00111488	0.0072509	2.13961
ZNF273		Yes	768.8	-1.18205	0.363052	-3.25588	0.00113043	0.00731613	2.13572
GTF2I		Yes	26658.1	-0.730789	0.224517	-3.25494	0.00113416	0.00733542	2.13458
LCORL		Yes	706.333	-1.2525	0.384915	-3.25397	0.00113804	0.00735756	2.13327
AFF4		Yes	7757.64	-1.20715	0.371079	-3.25308	0.00114163	0.0073764	2.13216
MYNN		Yes	1396.05	-0.824857	0.254122	-3.24592	0.00117074	0.0075172	2.12394
POU2F2		Yes	1817.66	1.93667	0.597731	3.24003	0.00119515	0.00765999	2.11577
PAX7		Yes	54.6042	-5.18922	1.60361	-3.23597	0.00121232	0.0077535	2.1105
ZBTB37		Yes	2582.88	-1.17248	0.363872	-3.22222	0.00127201	0.00805362	2.09401
ZNF311		Yes	363.874	-1.65602	0.514937	-3.21597	0.00130005	0.00820714	2.08581
ETS2		Yes	4694.57	1.36643	0.425332	3.21262	0.00131531	0.0082821	2.08186
ZNF566		Yes	618.857	-0.530229	0.165298	-3.20771	0.00133795	0.00839753	2.07585
ZNF664		Yes	10427.5	-1.36823	0.427134	-3.20327	0.00135877	0.00849662	2.07075
VENTX		Yes	244.648	1.87529	0.587538	3.19177	0.00141404	0.00877082	2.05696
ZNF486		Yes	1165.93	-1.99499	0.626834	-3.18264	0.00145938	0.00897225	2.0471
TAL1		Yes	622.152	1.60797	0.506686	3.1735	0.00150612	0.00921213	2.03564
ZNF114		Yes	29.3047	1.50109	0.473904	3.16749	0.0015376	0.00937055	2.02823
TRPS1		Yes	16245.2	-2.32807	0.735229	-3.16645	0.00154312	0.00939245	2.02722
ZC3H15		Yes	3645.64	-0.846955	0.267824	-3.16235	0.00156501	0.00950196	2.02219
NFIA		Yes	5830.83	-1.91236	0.605289	-3.15941	0.00158088	0.00958046	2.01861
ZIC5		Yes	49.2305	-4.10758	1.30044	-3.15862	0.00158517	0.00960236	2.01762
HLTF		Yes	2826.97	-1.27215	0.404219	-3.14717	0.00164858	0.00990467	2.00416
TBX5		Yes	371.311	1.44058	0.45916	3.13742	0.00170441	0.0101778	1.99235
ZNF117		Yes	3855.39	-1.52135	0.484921	-3.13732	0.00170499	0.0101778	1.99235
PATZ1		Yes	3737.15	-0.846236	0.27036	-3.13004	0.00174785	0.010405	1.98276
ZNF627		Yes	1228.87	-0.813349	0.260333	-3.12427	0.00178248	0.0105533	1.97661
CIC		Yes	5376.02	0.980564	0.314264	3.12019	0.00180736	0.0106747	1.97165
ZNF729		Yes	9.27828	-4.93441	1.58476	-3.11366	0.00184781	0.010848	1.96465
PITX1		Yes	972.7	-3.03882	0.977044	-3.11022	0.00186951	0.0109326	1.96128
SOX9		Yes	3273.72	-2.08114	0.669429	-3.10883	0.00187832	0.0109743	1.95962
TAX1BP1		Yes	7444.92	-0.774283	0.249513	-3.10317	0.0019146	0.0111595	1.95235
TERF1		Yes	2033.68	-0.902983	0.291215	-3.10075	0.00193034	0.0112412	1.94919
ZNF443		Yes	633.188	-1.00092	0.323551	-3.09355	0.00197777	0.0114763	1.9402
TSC22D4		Yes	3697.25	0.908869	0.293933	3.0921	0.00198748	0.011519	1.93858
NCOA2		Yes	3879.37	-1.42733	0.461899	-3.09013	0.0020007	0.011569	1.9367
THAP2		Yes	333.835	-1.13002	0.366011	-3.08739	0.00201926	0.0116548	1.9335
SOX6		Yes	321.214	-2.83249	0.921291	-3.07448	0.00210872	0.0120903	1.91756
ZNF670		Yes	228.246	-0.864721	0.281258	-3.07447	0.00210876	0.0120903	1.91756
IRX3		Yes	4059.59	-1.9487	0.634385	-3.07179	0.00212782	0.0121663	1.91484
SP100		Yes	5176.78	0.716739	0.233351	3.07151	0.0021298	0.0121705	1.91469
ZNF217		Yes	6292.66	-1.07555	0.35382	-3.03983	0.00236712	0.0132167	1.87888
TFB2M		Yes	950.333	-0.883779	0.291085	-3.03615	0.00239618	0.0133185	1.87555
ZNF98		Yes	86.0065	-2.71819	0.896684	-3.03138	0.00243439	0.0134963	1.86979
ZNF75A		Yes	1914.89	-0.984033	0.325026	-3.02755	0.00246541	0.0136078	1.86621
HAND2		Yes	164.571	1.55546	0.513851	3.02707	0.00246937	0.0136142	1.86601
NR4A3		Yes	217.161	1.35392	0.447979	3.02229	0.00250873	0.0137793	1.86077
PHB		Yes	9205.52	-1.32079	0.438658	-3.01097	0.00260415	0.0141996	1.84772
ZNF626		Yes	1064.34	-1.57397	0.524126	-3.00303	0.00267303	0.0145143	1.8382
MEOX1		Yes	1346.11	2.3694	0.789955	2.99941	0.00270499	0.0146681	1.83363
GATA4		Yes	83.2822	-5.71263	1.90793	-2.99414	0.00275215	0.0148654	1.82782
ZNF165		Yes	312.703	-1.70922	0.57096	-2.9936	0.00275709	0.014888	1.82716
OSR1		Yes	486.179	1.96053	0.654969	2.99332	0.0027596	0.0148974	1.82689
DMRT2		Yes	70.6519	1.57389	0.526967	2.9867	0.0028201	0.015182	1.81867
ZSCAN16		Yes	542.263	-1.10851	0.371212	-2.9862	0.0028247	0.0151942	1.81832
DACH2		Yes	11.2644	2.52938	0.851181	2.97161	0.00296238	0.015787	1.8017
ZNF720		Yes	1312.25	-0.818091	0.276086	-2.96318	0.00304483	0.0161514	1.79179
LCOR		Yes	1706.3	-1.21589	0.411206	-2.9569	0.00310753	0.0164127	1.78482
PPARA		Yes	1321.48	0.90723	0.307494	2.9504	0.00317366	0.0167032	1.7772
HOXC10		Yes	1293.78	-2.21842	0.753305	-2.94492	0.00323042	0.0169198	1.7716
ZXDB		Yes	849.434	-1.12568	0.382238	-2.94498	0.00322973	0.0169198	1.7716
ZKSCAN4		Yes	567.873	0.655204	0.222708	2.94198	0.00326118	0.0170489	1.7683
HIC1		Yes	2188.63	1.49435	0.509563	2.93261	0.00336126	0.0174275	1.75876
ZNF683		Yes	184.935	2.22404	0.75861	2.93173	0.00337075	0.0174628	1.75789
HIVEP2		Yes	2438.41	0.861229	0.293847	2.93088	0.00338005	0.0175013	1.75693
NFYA		Yes	2905.17	-0.749826	0.255936	-2.92974	0.0033925	0.0175522	1.75567
BACH2		Yes	479.626	1.47751	0.506107	2.91937	0.0035074	0.0180367	1.74384
NFKBIA		Yes	8294.78	1.03855	0.357399	2.90586	0.00366241	0.0187205	1.72768
KLF13		Yes	7176.26	1.15295	0.397203	2.90267	0.00369992	0.0188628	1.72439
IKZF5		Yes	1335.43	-1.16791	0.402552	-2.90127	0.00371659	0.018928	1.72289
ZNF623		Yes	3185.94	-0.902894	0.311925	-2.89458	0.00379662	0.0192355	1.7159
TBX15		Yes	676.149	1.27125	0.439332	2.8936	0.00380854	0.0192707	1.7151
THAP11		Yes	1651.28	0.539203	0.186839	2.88592	0.00390276	0.0196488	1.70666
ZNF730		Yes	98.886	-2.10704	0.732511	-2.87647	0.00402153	0.0201036	1.69673
ETV5		Yes	867.316	0.862872	0.300063	2.87564	0.0040321	0.020146	1.69581
TFEC		Yes	745.01	1.49664	0.520611	2.87479	0.00404302	0.020189	1.69489
NFYB		Yes	2257.87	-0.541489	0.188558	-2.87173	0.0040823	0.0203344	1.69177
ZNF33A		Yes	5130.4	-0.838236	0.291947	-2.87119	0.00408924	0.0203586	1.69125
VEZF1		Yes	4767.52	-1.05848	0.369382	-2.86554	0.00416303	0.0206313	1.68547
THAP10		Yes	135.491	-1.13166	0.395206	-2.86346	0.0041904	0.0207162	1.68369
ZNF823		Yes	717.122	-0.946201	0.331319	-2.85586	0.00429198	0.0210937	1.67585
FOSL2		Yes	9068.78	0.885337	0.311044	2.84634	0.00442251	0.0215885	1.66578
ID3		Yes	3056.51	1.45796	0.513109	2.84143	0.00449112	0.0218415	1.66072
ONECUT2		Yes	671.112	-3.49351	1.23013	-2.83996	0.00451188	0.0219345	1.65887
ZNF438		Yes	928.061	0.679094	0.239222	2.83877	0.00452884	0.0219757	1.65806
ZNF429		Yes	492.243	-1.06795	0.37917	-2.81653	0.00485449	0.0231984	1.63454
DNMT1		Yes	4826.13	0.758229	0.269897	2.80933	0.00496453	0.0235915	1.62724
DACH1		Yes	1357.81	-2.75392	0.980459	-2.80881	0.00497256	0.0236239	1.62665
DLX3		Yes	322.585	-2.09539	0.747354	-2.80375	0.00505119	0.0239276	1.6211
TGIF1		Yes	3739.45	-0.944824	0.337101	-2.80279	0.00506619	0.0239812	1.62013
FOXP3		Yes	533.495	1.79489	0.642587	2.79323	0.0052185	0.0245474	1.60999
ZIK1		Yes	352.872	1.2132	0.434445	2.79253	0.00522969	0.0245823	1.60938
PRDM1		Yes	1275.65	1.39982	0.501575	2.79085	0.00525699	0.0246846	1.60757
ZNF154		Yes	438.652	1.3599	0.488121	2.78598	0.00533664	0.0249349	1.60319
TSHZ3		Yes	1342.92	1.03114	0.370405	2.78383	0.00537214	0.0250648	1.60094
ZNF146		Yes	5448.62	-0.544966	0.195813	-2.78309	0.00538441	0.0251161	1.60005
EMX1		Yes	31.5129	-2.96069	1.06545	-2.77883	0.00545558	0.0253814	1.59548
DNMT3B		Yes	700.016	-1.19843	0.433602	-2.7639	0.00571144	0.0262775	1.58042
SMARCE1		Yes	9655.6	-0.984204	0.35693	-2.75741	0.00582611	0.0267107	1.57332
ZNF20		Yes	314.362	-1.35012	0.490866	-2.75049	0.00595063	0.0271731	1.56586
ZNF257		Yes	248.493	-1.54396	0.561534	-2.74953	0.00596803	0.0272271	1.565
ARNTL		Yes	913.027	0.808387	0.294338	2.74646	0.00602425	0.0274003	1.56224
SMAD3		Yes	3578.5	0.897573	0.326917	2.74557	0.00604063	0.027462	1.56127
ZNF292		Yes	2954.75	-0.879797	0.32192	-2.73296	0.0062767	0.0283457	1.54751
DDB2		Yes	2451.23	0.800406	0.294014	2.72234	0.00648212	0.0290098	1.53745
TFAM		Yes	1847.76	-0.927425	0.341234	-2.71786	0.00657059	0.0292716	1.53355
ZNF366		Yes	351.114	1.95905	0.72093	2.7174	0.00657978	0.0293058	1.53305
ZNF675		Yes	726.798	-0.790562	0.291007	-2.71665	0.00659471	0.0293317	1.53266
RFX5		Yes	4810.11	0.878004	0.323738	2.71208	0.00668623	0.0296245	1.52835
ZNF239		Yes	1076.73	-1.63596	0.603433	-2.71109	0.00670625	0.0296796	1.52754
ZNF148		Yes	2733.46	-1.12159	0.414586	-2.70532	0.00682389	0.0300798	1.52173
ZNF671		Yes	582.428	1.10177	0.407398	2.70441	0.00684257	0.0301351	1.52093
SOX5		Yes	112.307	1.14906	0.42547	2.70069	0.00691951	0.030396	1.51718
EBF1		Yes	1023.51	1.12547	0.416827	2.70009	0.00693202	0.030423	1.5168
TBX2		Yes	1911.01	1.09827	0.406742	2.70017	0.00693036	0.030423	1.5168
ARID2		Yes	2482.47	-0.894246	0.331218	-2.69987	0.00693661	0.0304232	1.51679
ZHX1		Yes	3386.8	-1.22453	0.45396	-2.69743	0.00698769	0.0305908	1.51441
NKX6-3		Yes	5.85774	2.2124	0.8205	2.69641	0.00700916	0.0306451	1.51364
ZNF431		Yes	1736.51	-0.763085	0.283109	-2.69538	0.0070309	0.0306851	1.51307
DNAJC1		Yes	3780.83	-1.05439	0.391389	-2.69398	0.00706052	0.0307526	1.51212
ZNF595		Yes	980.793	-1.11781	0.415678	-2.68912	0.00716416	0.0310792	1.50753
ZNF19		Yes	338.265	-0.744932	0.27747	-2.68473	0.00725875	0.0313902	1.50321
KAT6B		Yes	3794.79	-1.12564	0.421039	-2.67347	0.00750706	0.0322127	1.49197
ZNF571		Yes	454.393	-1.06941	0.401244	-2.66523	0.00769368	0.0328293	1.48374
ADNP		Yes	9255.36	-0.628827	0.236308	-2.66104	0.00778989	0.0331456	1.47957
PHF20		Yes	3544.54	-0.609851	0.229641	-2.65567	0.00791503	0.0335684	1.47407
IKZF2		Yes	733.471	-1.48443	0.559073	-2.65517	0.00792688	0.0335978	1.47369
ZNF737		Yes	782.115	-1.4938	0.562759	-2.65441	0.00794468	0.0336503	1.47301
ATF5		Yes	3125.5	0.910639	0.3433	2.65261	0.00798731	0.0337942	1.47116
ZNF706		Yes	5024.5	-0.606493	0.228732	-2.65154	0.00801253	0.0338716	1.47016
HES2		Yes	128.066	-1.75852	0.665214	-2.64354	0.0082043	0.034503	1.46214
AHCTF1		Yes	4541.16	-0.721068	0.27286	-2.64263	0.00822647	0.0345586	1.46144
ZNF276		Yes	3300.24	1.0969	0.415367	2.64079	0.00827126	0.0346874	1.45983
ZNF384		Yes	2660.9	0.556818	0.210994	2.63902	0.00831459	0.0348019	1.4584
EGR2		Yes	675.785	1.27769	0.485393	2.63228	0.00848129	0.0353707	1.45136
KLF15		Yes	172.29	1.39796	0.531534	2.63005	0.00853725	0.0355661	1.44896
TCF21		Yes	10.2738	2.811	1.07105	2.62452	0.00867722	0.0360339	1.44329
ZNF682		Yes	791.386	-1.17829	0.448977	-2.6244	0.00868014	0.0360384	1.44323
ZNF281		Yes	2359.4	-1.11157	0.423907	-2.62221	0.00873624	0.0362405	1.44081
ZFPM2		Yes	339.443	0.835663	0.318806	2.62123	0.00876134	0.0363291	1.43974
SMAD1		Yes	1222.47	0.873505	0.333383	2.62013	0.00878968	0.0363886	1.43903
ZNF277		Yes	890.498	-0.738034	0.281967	-2.61745	0.00885893	0.0365785	1.43677
HSF5		Yes	11.6667	2.0417	0.783597	2.60556	0.00917254	0.0375321	1.4256
ZNF572		Yes	336.473	-1.34979	0.521196	-2.58979	0.00960351	0.0389607	1.40937
CBFB		Yes	2583.78	-0.714106	0.275886	-2.58841	0.00964213	0.0390769	1.40808
ZNF703		Yes	9387.77	-1.85369	0.718108	-2.58135	0.00984152	0.0396324	1.40195
ZNF28		Yes	1147.81	-0.906796	0.352019	-2.57599	0.00999536	0.040117	1.39667
ATF2		Yes	2427.48	-0.821347	0.318969	-2.575	0.0100239	0.0401903	1.39588
ZFP1		Yes	613.019	-0.700329	0.272443	-2.57055	0.0101536	0.0405124	1.39241
HOXB9		Yes	87.9253	1.31451	0.511876	2.56802	0.0102281	0.0407163	1.39023
ZNF326		Yes	2584.11	-0.651549	0.253749	-2.56769	0.0102378	0.0407382	1.39
POU3F1		Yes	33.418	1.75437	0.683516	2.56669	0.0102676	0.0408204	1.38912
ZNF90		Yes	478.48	-1.18847	0.463994	-2.56139	0.0104254	0.0412831	1.38423
ZNF253		Yes	841.55	-0.964307	0.376699	-2.55989	0.0104706	0.0414369	1.38261
FOXI1		Yes	250.484	-2.46971	0.96595	-2.55676	0.0105651	0.0417177	1.37968
SOHLH2		Yes	38.7832	-1.9381	0.758201	-2.55618	0.0105827	0.0417536	1.37931
ZNF546		Yes	700.952	-1.15092	0.450501	-2.55476	0.010626	0.0418484	1.37832
ZNF493		Yes	998.896	-1.04711	0.410295	-2.55209	0.010708	0.0420441	1.3763
ZNF135		Yes	1135.33	-0.960437	0.376638	-2.55003	0.0107714	0.0422165	1.37452
SOX12		Yes	3103.31	-1.18469	0.464722	-2.54925	0.0107956	0.0422603	1.37407
ZNF480		Yes	1198.82	-0.619439	0.243432	-2.54461	0.0109399	0.0427483	1.36908
SNAI2		Yes	1576.61	1.09899	0.432042	2.54371	0.0109683	0.0428419	1.36813
DMRTC2		Yes	28.2837	-5.89494	2.32503	-2.53543	0.0112311	0.0436326	1.36019
GZF1		Yes	1556.75	-0.790342	0.312039	-2.53283	0.0113147	0.0438791	1.35774
ZNF782		Yes	394.836	-0.751446	0.296922	-2.53079	0.0113807	0.0440476	1.35608
SREBF1		Yes	10804.1	-1.01703	0.402064	-2.52952	0.0114219	0.0441368	1.3552
IFI16		Yes	10814.4	1.2653	0.501011	2.52548	0.0115539	0.0445325	1.35132
ZNF16		Yes	877.146	-0.549351	0.217548	-2.5252	0.0115633	0.0445451	1.3512
ZNF800		Yes	1256.18	-0.79661	0.316209	-2.51925	0.0117606	0.0451331	1.3455
ZNF354A		Yes	1398.62	-0.682351	0.271468	-2.51356	0.0119519	0.0457682	1.33944
ELK3		Yes	3717.51	0.910228	0.362509	2.51091	0.012042	0.0460232	1.33702
CAMTA2		Yes	3728.77	0.573984	0.228803	2.50864	0.0121198	0.0462301	1.33508
ZNF768		Yes	3542.68	-0.885884	0.353435	-2.5065	0.0121933	0.0464376	1.33313
CEBPZ		Yes	1871.42	-0.901782	0.361196	-2.49665	0.0125372	0.0474698	1.32358
SALL3		Yes	4.70454	-3.51499	1.41057	-2.49189	0.0127066	0.0480366	1.31843
ZNF302		Yes	3398.21	-0.991979	0.398211	-2.49109	0.0127353	0.0481263	1.31762
MAF		Yes	2938.93	1.01648	0.409864	2.48004	0.0131368	0.0493392	1.30681
ZNF844		Yes	1257.76	-0.886883	0.357935	-2.47777	0.0132205	0.0495667	1.30481
ZNF714		Yes	695.737	-1.11586	0.45041	-2.47743	0.0132333	0.0495958	1.30456
ZNF740		Yes	3084.97	0.671189	0.270984	2.47686	0.0132543	0.0496552	1.30404
ZNF469		Yes	1764.05	1.12288	0.456223	2.46125	0.0138456	0.0513482	1.28947
ZNF799		Yes	758.627	-0.658708	0.26775	-2.46016	0.0138875	0.0514217	1.28885
SOX13		Yes	4004.58	-0.888097	0.361299	-2.45806	0.0139688	0.0516484	1.28694
E2F6		Yes	1260.72	-0.593793	0.241683	-2.45691	0.0140138	0.0518049	1.28563
TSC22D2		Yes	2218.63	-0.81876	0.333365	-2.45604	0.0140476	0.0518749	1.28504
ZNF181		Yes	1161.1	-1.07816	0.440263	-2.44889	0.0143296	0.0527326	1.27792
ARX		Yes	28.5808	-2.8667	1.17301	-2.44388	0.0145302	0.0533202	1.27311
FOSL1		Yes	400.678	1.99549	0.824361	2.42066	0.0154925	0.0560199	1.25166
ZNF713		Yes	39.3645	-1.18279	0.488945	-2.41907	0.0155604	0.0561718	1.25048
CEBPG		Yes	3608.1	-0.750297	0.310928	-2.41309	0.015818	0.0568846	1.24501
CDX1		Yes	43.8661	1.48701	0.616961	2.41022	0.0159427	0.0572237	1.24242
ZNF793		Yes	1008.43	-1.30218	0.540351	-2.40987	0.015958	0.0572682	1.24209
ZNF497		Yes	327.293	-1.00596	0.419169	-2.3999	0.0163997	0.0584879	1.23293
ZBTB46		Yes	1624.16	0.655156	0.273271	2.39746	0.0165091	0.058824	1.23045
ZNF140		Yes	1937.88	-0.690684	0.288478	-2.39423	0.0166552	0.0591523	1.22803
ZNF280D		Yes	2648.11	-0.603468	0.252519	-2.38979	0.0168579	0.0596534	1.22436
ZNF565		Yes	455.506	-1.08148	0.453799	-2.38317	0.0171643	0.060529	1.21804
ZBTB44		Yes	3336.04	-0.886184	0.372566	-2.3786	0.0173786	0.0611743	1.21343
MATR3		Yes	14933.6	-0.675023	0.284583	-2.37197	0.0176934	0.0621291	1.2067
BHLHE40		Yes	12636.3	-1.03341	0.436142	-2.36943	0.0178153	0.0624233	1.20465
STAT3		Yes	13649.7	0.555949	0.234765	2.36811	0.0178794	0.0625986	1.20344
ZNF644		Yes	2133.24	-0.864419	0.36555	-2.36471	0.0180441	0.0630737	1.20015
ZBTB11		Yes	1884.22	-0.748755	0.3167	-2.36424	0.0180671	0.0631183	1.19984
SP5		Yes	49.1812	-1.99264	0.842997	-2.36376	0.0180905	0.0631618	1.19955
ZNF317		Yes	2291.35	0.42567	0.180112	2.36336	0.0181099	0.0631906	1.19935
NFATC1		Yes	1636.2	0.813439	0.345674	2.3532	0.0186128	0.0645089	1.19038
MTF2		Yes	1674.84	-0.568084	0.241865	-2.34877	0.0188358	0.0651066	1.18638
MLXIP		Yes	8747.02	0.689986	0.29432	2.34434	0.0190609	0.0657335	1.18221
DPF3		Yes	80.0955	1.26493	0.539692	2.3438	0.0190885	0.0658171	1.18166
ZNF268		Yes	1506.47	-0.580694	0.248398	-2.33776	0.0193998	0.0666316	1.17632
NKX2-2		Yes	36.3896	-3.44636	1.47592	-2.33506	0.0195404	0.0669028	1.17456
ZFYVE26		Yes	3374.16	0.54118	0.231821	2.33447	0.019571	0.0669957	1.17395
TET1		Yes	191.216	-1.16447	0.499185	-2.33275	0.0196613	0.0672459	1.17233
SOX7		Yes	834.853	1.38032	0.591814	2.33236	0.0196817	0.0672919	1.17204
ZNF367		Yes	349.014	-1.20786	0.519074	-2.32694	0.0199682	0.068069	1.16705
TADA2A		Yes	2038.77	-1.2835	0.551835	-2.32587	0.0200255	0.0682286	1.16603
FOXI2		Yes	13.8297	1.32679	0.570946	2.32383	0.0201344	0.0684919	1.16436
ZNF726		Yes	297.951	-1.49541	0.645357	-2.31718	0.0204938	0.0694003	1.15864
FOXF2		Yes	171.026	0.906032	0.392649	2.30749	0.0210278	0.0707383	1.15035
EBF4		Yes	1579.98	-1.3015	0.565185	-2.30279	0.0212908	0.0714304	1.14612
ZNF3		Yes	2778.06	-0.407246	0.176993	-2.30091	0.0213965	0.0716742	1.14464
BOLA1		Yes	936.145	-0.830407	0.361716	-2.29575	0.0216904	0.0723728	1.14042
GABPA		Yes	2070.22	-0.825076	0.360009	-2.29182	0.0219159	0.0729758	1.13682
HIC2		Yes	528.08	0.827904	0.361657	2.2892	0.0220679	0.0733568	1.13456
ZNF766		Yes	1687.62	-0.408774	0.178809	-2.28609	0.0222492	0.0738213	1.13182
MYBL1		Yes	744.691	-1.6554	0.724409	-2.28517	0.0223027	0.0739737	1.13092
ZFP41		Yes	368.458	-1.2823	0.561317	-2.28445	0.0223453	0.0740142	1.13068
SPIC		Yes	5.64654	2.2179	0.974958	2.27487	0.0229136	0.0754233	1.12249
ZNF100		Yes	764.695	-0.808874	0.356262	-2.27045	0.0231806	0.0761353	1.11841
FOXF1		Yes	62.2405	1.27116	0.560703	2.26708	0.0233852	0.0766655	1.1154
HOXD4		Yes	223.389	1.15981	0.511712	2.26653	0.0234188	0.076711	1.11514
ZNF319		Yes	779.684	0.753128	0.332339	2.26614	0.0234426	0.0767762	1.11477
ZNF433		Yes	526.018	-0.909708	0.403	-2.25734	0.0239867	0.0782414	1.10656
ZBED5		Yes	2979.54	-0.684157	0.303137	-2.25692	0.0240129	0.0782764	1.10637
MAX		Yes	4407.4	0.354873	0.157386	2.25479	0.0241467	0.0785951	1.1046
EMX2		Yes	170.193	1.27944	0.567815	2.25326	0.0242426	0.0788209	1.10336
ZBTB33		Yes	2010.61	-0.831108	0.370172	-2.24519	0.0247558	0.0801761	1.09595
ZSCAN1		Yes	37.5508	-1.68299	0.752343	-2.237	0.0252861	0.0815285	1.08869
SP140L		Yes	1830.33	1.01065	0.453259	2.22975	0.025764	0.0827549	1.08221
ETV6		Yes	5014.68	0.670502	0.300906	2.22828	0.0258621	0.0829903	1.08097
ZNF827		Yes	2023.24	-0.579022	0.260547	-2.22233	0.0262611	0.0839377	1.07604
ZNF581		Yes	900.927	0.489102	0.220176	2.22141	0.0263231	0.0841081	1.07516
MYOG		Yes	2.49857	-2.99036	1.34778	-2.21873	0.0265048	0.0845643	1.07281
POU2F1		Yes	2539.69	-0.624334	0.281974	-2.21415	0.0268184	0.0853053	1.06902
ZNF69		Yes	392.976	-0.867502	0.392115	-2.21236	0.0269415	0.0855939	1.06756
PPP1R13L		Yes	2313.58	-0.809308	0.36726	-2.20364	0.0275498	0.0870028	1.06047
ARID4B		Yes	4510.7	-0.674487	0.306464	-2.20087	0.0277451	0.0874357	1.05831
MEF2C		Yes	2252.05	0.832579	0.378994	2.19681	0.0280338	0.0881462	1.0548
TEAD4		Yes	779.227	0.878857	0.400172	2.1962	0.0280779	0.088224	1.05441
ZNF695		Yes	140.832	-1.97327	0.900893	-2.19035	0.0284986	0.0892204	1.04954
E2F1		Yes	1428.19	-1.32828	0.606539	-2.18993	0.0285291	0.0892722	1.04928
NR6A1		Yes	380.663	-1.04864	0.478913	-2.18963	0.0285513	0.0893273	1.04902
ZNF233		Yes	171.331	-1.05129	0.480905	-2.18606	0.0288115	0.0899111	1.04619
FOXO6		Yes	202.292	-2.03769	0.934915	-2.17955	0.0292908	0.0910866	1.04055
ZNF37A		Yes	2612.68	-0.456867	0.210482	-2.17057	0.0299634	0.0927239	1.03281
ZNF460		Yes	154.018	-1.36859	0.630838	-2.16947	0.0300469	0.0928903	1.03203
BCLAF1		Yes	9609.45	-0.739011	0.341308	-2.16523	0.0303697	0.0936414	1.02853
HBP1		Yes	5118.95	-0.63892	0.295084	-2.16521	0.0303713	0.0936414	1.02853
HNF4G		Yes	112.165	-2.21371	1.02463	-2.16049	0.0307344	0.0944477	1.02481
SRF		Yes	3580.65	0.476312	0.220843	2.15679	0.0310219	0.0950172	1.0222
TSC22D1		Yes	12160.8	-0.770175	0.357838	-2.1523	0.0313737	0.0956894	1.01914
NR0B2		Yes	4.26779	-3.3154	1.54172	-2.15045	0.0315195	0.0960139	1.01767
SIX2		Yes	378.566	-1.848	0.860019	-2.14879	0.031651	0.0963394	1.0162
REST		Yes	3418.08	-1.00267	0.467192	-2.14617	0.0318593	0.0967623	1.01429
PBX2		Yes	6805.89	0.480882	0.224106	2.14578	0.0318902	0.0968111	1.01407
ISX		Yes	6.19175	-4.87948	2.27487	-2.14495	0.0319572	0.0969624	1.0134
FOXL1		Yes	136.017	1.0797	0.503843	2.14294	0.0321181	0.0972804	1.01197
GABPB1		Yes	2294.62	-0.317555	0.148188	-2.14292	0.0321196	0.0972804	1.01197
ZNF84		Yes	3791.16	-0.672536	0.31502	-2.1349	0.0327692	0.0985447	1.00637
NR2F1		Yes	1025.93	1.25819	0.589857	2.13304	0.0329213	0.0988347	1.00509
SMARCD2		Yes	8710.27	-0.74161	0.348824	-2.12603	0.033501	0.10019	0.999176
ZNF814		Yes	1789.99	-0.610187	0.288156	-2.11756	0.0342125	0.101695	0.992701
ZNF195		Yes	2063.46	-0.739097	0.351242	-2.10424	0.0353577	0.104294	0.981742
TBX19		Yes	363.19	0.827643	0.394219	2.09945	0.0357774	0.10525	0.977776
ZNF385B		Yes	209.336	-1.89163	0.907449	-2.08456	0.0371091	0.108164	0.965917
ZBTB40		Yes	4110.56	0.606908	0.291261	2.08372	0.0371853	0.108354	0.965155
ZGPAT		Yes	2114.37	0.523432	0.251211	2.08363	0.0371937	0.108354	0.965155
ZNF322		Yes	2260.81	-0.525353	0.252591	-2.07986	0.0375384	0.109007	0.962544
HKR1		Yes	5129.12	-1.08682	0.524533	-2.07198	0.0382676	0.110698	0.95586
ZNF674		Yes	314.679	-0.527022	0.254547	-2.07043	0.038412	0.111083	0.954352
PCBP3		Yes	174.833	1.38987	0.672353	2.06718	0.0387175	0.111814	0.951505
AEBP1		Yes	44834.5	1.08893	0.526883	2.06673	0.0387593	0.11187	0.951288
ZBTB6		Yes	804.875	-0.781726	0.378436	-2.06568	0.0388589	0.112077	0.950485
TCFL5		Yes	1154.21	-0.702549	0.341459	-2.05749	0.0396389	0.113711	0.944196
SMAD2		Yes	5232.58	-0.494626	0.240465	-2.05695	0.0396906	0.113836	0.943719
NKX3-1		Yes	213.881	-1.11243	0.540943	-2.05647	0.039737	0.113869	0.943594
ZNF420		Yes	516.778	-0.351587	0.170963	-2.05651	0.0397334	0.113869	0.943594
ZNF397		Yes	2843.08	-0.547787	0.267052	-2.05124	0.040244	0.114951	0.939488
ZNF605		Yes	1698.21	-0.663697	0.32391	-2.04902	0.0404602	0.1154	0.937796
BHLHE22		Yes	145.238	1.19005	0.581047	2.04811	0.0405491	0.115569	0.937159
BPTF		Yes	7291.77	-0.742339	0.362852	-2.04584	0.0407719	0.116063	0.935305
ZNF770		Yes	1822.4	-1.11262	0.54389	-2.04566	0.0407897	0.116063	0.935305
ZNF280A		Yes	3.81207	-3.63462	1.7778	-2.04445	0.0409092	0.116323	0.934333
HMGXB4		Yes	2323.17	-0.768953	0.376758	-2.04097	0.0412537	0.116996	0.931828
CSRNP1		Yes	1856.57	0.606582	0.297482	2.03906	0.0414445	0.11727	0.930811
ZBTB47		Yes	1373.98	0.771808	0.378484	2.03921	0.0414289	0.11727	0.930811
ZNF143		Yes	990.346	-0.337908	0.165863	-2.03726	0.0416235	0.117618	0.929526
ZNF519		Yes	482.092	-0.913674	0.448644	-2.03652	0.041698	0.117777	0.928938
MIER1		Yes	2260.46	-0.554665	0.272476	-2.03565	0.0417855	0.117991	0.928152
ZNF569		Yes	450.916	-0.621171	0.305327	-2.03444	0.041907	0.118231	0.927267
ZNF503		Yes	939.492	1.22771	0.60451	2.03092	0.0422627	0.119028	0.924351
C20orf194		Yes	2590.94	0.569232	0.280541	2.02905	0.0424531	0.119495	0.922649
ZFP57		Yes	463.509	-2.18006	1.07637	-2.02537	0.042829	0.120293	0.919759
ADNP2		Yes	1822.87	-0.466277	0.23033	-2.02438	0.0429306	0.120527	0.918917
ZNF432		Yes	1516.57	-0.734681	0.364316	-2.01661	0.0437367	0.122175	0.913018
ZFX		Yes	3481.26	-0.667118	0.330901	-2.01606	0.0437933	0.122251	0.912746
ZNF692		Yes	4924.21	-1.23639	0.613248	-2.01613	0.0437863	0.122251	0.912746
MXI1		Yes	2364.71	-0.762734	0.379181	-2.01153	0.0442696	0.123178	0.909467
ZNF701		Yes	810.276	-0.470675	0.23416	-2.01005	0.0444255	0.123533	0.908216
MITF		Yes	1051.54	0.87489	0.436741	2.00322	0.0451536	0.125059	0.902884
ZNF415		Yes	623.608	-0.709103	0.354757	-1.99884	0.0456256	0.126033	0.899516
LHX8		Yes	8.87457	-2.23916	1.12237	-1.99503	0.0460401	0.126939	0.896406
TBX6		Yes	192.126	-0.899737	0.451902	-1.991	0.0464806	0.127804	0.893457
ATOH8		Yes	668.715	1.59389	0.802754	1.98553	0.0470852	0.128932	0.889641
TFDP2		Yes	3139.66	-0.642655	0.323995	-1.98353	0.0473077	0.129294	0.88842
ZNF785		Yes	1175.03	-0.453985	0.228873	-1.98356	0.0473046	0.129294	0.88842
MESP2		Yes	108.013	-1.20136	0.606838	-1.9797	0.0477372	0.130129	0.885624
RUNX1		Yes	8570.74	-0.654724	0.330973	-1.97818	0.0479087	0.130506	0.88437
PURA		Yes	2210.84	-0.89915	0.454759	-1.9772	0.0480191	0.130679	0.883795
SFPQ		Yes	22401.7	-0.424871	0.215177	-1.97452	0.0483222	0.131339	0.881606
SCRT1		Yes	6.52946	-1.13196	0.573336	-1.97435	0.0483423	0.131375	0.881486
ZC3H14		Yes	3399.42	-0.36208	0.183523	-1.97294	0.0485025	0.131701	0.880411
BARX1		Yes	55.861	1.89092	0.961033	1.96759	0.0491151	0.13278	0.876868
ZNF521		Yes	1398.51	0.899898	0.457375	1.96753	0.0491223	0.13278	0.876868
LEF1		Yes	1175.16	1.00653	0.511945	1.96608	0.049289	0.133098	0.875828
HEY2		Yes	359.155	-1.08603	0.553631	-1.96164	0.0498039	0.134226	0.872162
POU3F2		Yes	6.37885	-1.46815	0.751988	-1.95236	0.0508955	0.136359	0.865315
MTA2		Yes	7226.68	0.371321	0.190546	1.94872	0.0513289	0.137257	0.862467
SNAI1		Yes	582.912	0.982506	0.504205	1.94862	0.0513404	0.137263	0.862446
ZBTB9		Yes	964.681	-0.52731	0.270713	-1.94786	0.0514322	0.137458	0.861831
PAX6		Yes	147.333	-1.06555	0.547285	-1.94698	0.0515371	0.137662	0.861185
ZNF562		Yes	2648.53	-0.557522	0.286822	-1.94379	0.0519203	0.138364	0.858976
ZNF525		Yes	861.244	-0.606215	0.311905	-1.94359	0.0519448	0.138411	0.85883
ERF		Yes	3150.56	0.675115	0.347446	1.94308	0.0520069	0.138538	0.85843
ZNF761		Yes	1856.77	-0.543394	0.280513	-1.93715	0.0527273	0.139918	0.854126
GFI1B		Yes	4.88713	1.72428	0.89216	1.9327	0.0532726	0.140834	0.851292
ZNF341		Yes	720.31	-0.677307	0.350924	-1.93006	0.0535988	0.141442	0.849421
ZFP36L1		Yes	18725	0.666196	0.345929	1.92582	0.054127	0.142456	0.846318
ZNF485		Yes	345.503	-0.720841	0.374367	-1.92549	0.0541676	0.142525	0.846109
ZNF320		Yes	1905.26	-0.456195	0.237228	-1.92302	0.0544777	0.143079	0.844424
ZKSCAN2		Yes	655.732	-0.768531	0.399858	-1.92201	0.0546046	0.143269	0.843847
MBD1		Yes	4434.27	0.407092	0.212257	1.91792	0.0551214	0.144354	0.840572
SOX3		Yes	2.15673	-2.79556	1.45959	-1.91531	0.0554526	0.145026	0.838553
ZNF813		Yes	556.41	-0.554909	0.29055	-1.90986	0.0561512	0.146266	0.834857
HIVEP1		Yes	1836.46	0.528739	0.277373	1.90624	0.0566196	0.147054	0.832523
PHTF2		Yes	1729.06	-0.708376	0.372378	-1.9023	0.0571315	0.148094	0.829462
ZNF518B		Yes	2459.52	-1.25919	0.662093	-1.90184	0.0571924	0.148128	0.829362
ZNF32		Yes	2623.89	-0.618987	0.325721	-1.90036	0.0573859	0.148534	0.828173
PRDM16		Yes	118.044	1.05612	0.556237	1.89868	0.0576061	0.148903	0.827095
FOXB1		Yes	4.13353	2.08491	1.09931	1.89656	0.0578863	0.14943	0.825563
ZBED1		Yes	3651.49	0.523689	0.276327	1.89518	0.0580691	0.149783	0.824537
MLLT1		Yes	4695.46	0.36279	0.191451	1.89494	0.0580999	0.149803	0.824479
ZNF77		Yes	430.071	-0.691127	0.365918	-1.88875	0.0589255	0.151372	0.819954
ZBTB17		Yes	1855.79	0.512939	0.271629	1.88838	0.058975	0.15142	0.819818
PRDM2		Yes	4082.43	0.324722	0.172552	1.88188	0.0598523	0.153078	0.815086
ZNF250		Yes	983.447	-0.595793	0.316738	-1.88103	0.059968	0.153324	0.81439
ZNF423		Yes	708.266	1.09671	0.583697	1.8789	0.0602581	0.153804	0.813033
ZNF99		Yes	22.0085	-1.52148	0.809896	-1.87861	0.0602972	0.153863	0.812865
GLI2		Yes	383.828	0.861641	0.459072	1.87692	0.0605293	0.154315	0.811593
ZFHX3		Yes	3206.77	-0.916773	0.489915	-1.87129	0.0613051	0.155906	0.807138
ZNF142		Yes	1914.38	0.309228	0.165703	1.86616	0.0620186	0.157392	0.803017
ZNF383		Yes	1009.4	-0.787739	0.42234	-1.86518	0.0621564	0.157598	0.802448
PHB2		Yes	8434.65	0.364832	0.196096	1.86048	0.0628182	0.158823	0.799087
ZNF790		Yes	323.555	-0.344647	0.185565	-1.85728	0.0632717	0.159494	0.797255
ZNF215		Yes	114.697	0.91328	0.492109	1.85585	0.0634754	0.159925	0.796083
ZBTB20		Yes	341.773	-1.91466	1.03799	-1.84459	0.0650978	0.162982	0.787859
TCF7L2		Yes	1970.05	-0.699092	0.379312	-1.84305	0.0653214	0.163375	0.786815
ZNF227		Yes	900.066	0.399972	0.217873	1.8358	0.0663868	0.165594	0.780956
STAT5B		Yes	6698.71	0.703127	0.38356	1.83316	0.0667783	0.166379	0.778901
NFKBIZ		Yes	3986.79	-1.19509	0.653186	-1.82963	0.0673047	0.167349	0.776377
SOHLH1		Yes	1.84399	-2.68296	1.46804	-1.82758	0.0676122	0.167942	0.77484
CSRNP2		Yes	3604.8	-0.469091	0.256805	-1.82664	0.0677537	0.168218	0.774128
ZBTB8A		Yes	784.837	-0.731713	0.400744	-1.82589	0.0678675	0.168427	0.773589
ZNF467		Yes	1443.47	-0.919287	0.503467	-1.82591	0.0678631	0.168427	0.773589
BRCA1		Yes	849.089	-0.747055	0.410434	-1.82016	0.0687349	0.170061	0.769396
HSFX1		Yes	122.78	-0.803376	0.441722	-1.81874	0.0689512	0.170515	0.768237
VSX1		Yes	8.20918	-1.62492	0.896079	-1.81336	0.0697761	0.172113	0.764186
STAT6		Yes	14611	0.664224	0.366523	1.81223	0.0699507	0.172305	0.763703
HSF2		Yes	1019.17	-0.607102	0.335128	-1.81155	0.0700557	0.172476	0.763271
ZNF610		Yes	310.417	-0.714484	0.394705	-1.81017	0.070269	0.172762	0.762553
ZNF492		Yes	81.959	-1.39239	0.76986	-1.80862	0.0705096	0.1732	0.761451
NPAS2		Yes	1399.9	-0.843566	0.46694	-1.80658	0.0708275	0.173741	0.760098
YBX1		Yes	24836.9	0.618484	0.342972	1.80331	0.0713403	0.17467	0.757783
ZNF708		Yes	623.646	-0.682334	0.378732	-1.80163	0.0716038	0.175183	0.756508
ZNF654		Yes	889.343	-0.611957	0.339841	-1.80072	0.0717477	0.175412	0.75594
NFKBID		Yes	882.68	0.808613	0.449328	1.7996	0.071923	0.175744	0.75512
HOXD11		Yes	19.969	1.3482	0.750621	1.79611	0.0724763	0.17666	0.752862
UTF1		Yes	4.28121	2.21129	1.23341	1.79283	0.0730003	0.177554	0.750669
TEAD3		Yes	2715.13	-0.585236	0.326936	-1.79006	0.0734439	0.178421	0.748555
ZNF699		Yes	163.001	0.83524	0.466829	1.78918	0.0735862	0.178623	0.748062
ZNF711		Yes	474.857	-1.05571	0.590551	-1.78768	0.0738283	0.179014	0.747112
MYT1		Yes	17.2687	-1.43033	0.802155	-1.78311	0.0745687	0.180372	0.743832
HOXC5		Yes	54.8201	0.79565	0.446538	1.78182	0.0747789	0.180754	0.742912
ZZZ3		Yes	2724.37	-0.441791	0.248055	-1.78102	0.0749084	0.180978	0.742375
ZFP14		Yes	1013.26	-0.696536	0.39119	-1.78056	0.0749849	0.18114	0.741986
SOX21		Yes	2.99684	-1.7331	0.974695	-1.77809	0.075389	0.181824	0.740349
ZNF33B		Yes	2396.45	-0.65161	0.366512	-1.77787	0.0754254	0.181872	0.740233
NR4A2		Yes	685.296	-1.14801	0.646071	-1.77691	0.0755834	0.182113	0.73966
TCF3		Yes	4799.52	0.581143	0.327198	1.77612	0.0757136	0.182337	0.739126
TFE3		Yes	5021.32	0.519002	0.292426	1.77481	0.0759288	0.182674	0.738322
TONSL		Yes	1386.46	-0.970768	0.547021	-1.77464	0.0759566	0.182719	0.738217
HOXC8		Yes	443.386	0.813703	0.460647	1.76644	0.0773228	0.184912	0.733035
ZBTB39		Yes	856.941	0.431396	0.244471	1.76461	0.0776286	0.185416	0.731852
SOX15		Yes	82.9086	0.989586	0.561123	1.76358	0.0778026	0.185673	0.731252
THAP1		Yes	535.932	-0.6472	0.367348	-1.76182	0.0781	0.185974	0.730548
WDHD1		Yes	600.575	-0.648449	0.368207	-1.7611	0.0782217	0.186218	0.729979
ZNF879		Yes	369.774	-0.688725	0.391335	-1.75994	0.0784186	0.18655	0.729205
ZNF717		Yes	458.971	-0.630981	0.359032	-1.75745	0.0788413	0.187213	0.727663
ZNF570		Yes	796.987	-0.813508	0.463747	-1.75421	0.079395	0.188139	0.725521
NFXL1		Yes	842.054	-0.53803	0.306813	-1.75361	0.0794971	0.188358	0.725015
ZNF517		Yes	1010.73	-0.472539	0.269723	-1.75194	0.0797836	0.188799	0.724001
NCOA7		Yes	968.214	0.973754	0.556471	1.74987	0.0801399	0.189422	0.72257
ZNF721		Yes	1967.75	-0.457005	0.261458	-1.74791	0.0804791	0.190016	0.721209
MXD4		Yes	7115.94	0.622727	0.356281	1.74785	0.0804895	0.190018	0.721206
MNT		Yes	2098	0.390772	0.224492	1.74069	0.0817374	0.192105	0.716462
NEUROG3		Yes	1.40345	2.83292	1.62871	1.73937	0.0819702	0.192489	0.715593
ATRX		Yes	5968.29	-0.855777	0.492093	-1.73906	0.0820248	0.192595	0.715356
ZNF468		Yes	1022.72	-0.564339	0.325037	-1.73623	0.0825231	0.193555	0.713195
ZNF440		Yes	1203.75	-0.617778	0.356039	-1.73514	0.0827156	0.193857	0.71252
ZNF526		Yes	759.148	0.375339	0.217077	1.72906	0.0837986	0.195771	0.708252
SNAPC4		Yes	1506.58	0.561613	0.32508	1.72761	0.0840576	0.196188	0.707328
NFATC3		Yes	2584.5	0.692603	0.402686	1.71996	0.0854396	0.198725	0.701748
ZNF592		Yes	3646.43	0.414442	0.241107	1.71891	0.0856305	0.199026	0.701089
NCOR2		Yes	9736.2	0.629888	0.366551	1.71842	0.0857198	0.199194	0.700723
ESRRA		Yes	1850.96	0.444072	0.258904	1.7152	0.0863092	0.200151	0.698642
HOXB2		Yes	1413.92	-0.862153	0.502989	-1.71406	0.0865176	0.200492	0.697904
TCF25		Yes	7397.89	0.464682	0.271807	1.70961	0.0873388	0.201677	0.695344
ZBTB7B		Yes	5760.58	-0.549646	0.322812	-1.70268	0.0886278	0.203773	0.690852
NR1D2		Yes	2624.93	-0.784858	0.461815	-1.69951	0.0892235	0.204579	0.68914
ZNF573		Yes	164.571	-0.846545	0.501611	-1.68765	0.0914777	0.208515	0.680863
BBX		Yes	3362.21	-0.662167	0.392468	-1.68719	0.0915675	0.208653	0.680576
GLIS3		Yes	452.314	0.754989	0.448409	1.6837	0.0922389	0.209791	0.678213
TCF7L1		Yes	1753.54	0.77642	0.461316	1.68306	0.0923644	0.210028	0.677724
ZNF358		Yes	319.952	0.767531	0.456218	1.68238	0.0924958	0.210229	0.677308
HOXC9		Yes	524.555	-0.68899	0.409755	-1.68147	0.0926721	0.210512	0.676723
MYSM1		Yes	3177.72	-0.593153	0.353061	-1.68003	0.0929517	0.210945	0.67583
GLIS2		Yes	2178.44	0.917883	0.547384	1.67685	0.0935709	0.212104	0.673451
ZNF266		Yes	5210.4	0.705845	0.421007	1.67656	0.093628	0.212124	0.67341
ZNF544		Yes	1811.6	-0.413992	0.247428	-1.67318	0.094292	0.213121	0.671374
TOE1		Yes	799.692	0.299345	0.179047	1.67188	0.0945475	0.213623	0.670351
ZNF860		Yes	186.316	-0.702491	0.420617	-1.67014	0.0948911	0.214247	0.669084
NR1H2		Yes	2875.42	0.571039	0.342047	1.66947	0.0950233	0.214401	0.668773
ZNF775		Yes	327.242	0.571841	0.342804	1.66813	0.09529	0.214806	0.667954
ZNF615		Yes	701.874	-0.427536	0.256897	-1.66423	0.0960664	0.216023	0.6655
KCMF1		Yes	3324.46	-0.359154	0.215923	-1.66334	0.0962434	0.216329	0.664885
ZNF560		Yes	4.15906	1.63802	0.984956	1.66304	0.0963043	0.216408	0.664727
HMG20A		Yes	1866.09	0.405724	0.244037	1.66255	0.0964022	0.216511	0.66452
RFX3		Yes	819.777	-0.686206	0.412981	-1.66159	0.0965944	0.216742	0.664058
ZNF607		Yes	1006.15	-0.750721	0.451841	-1.66147	0.0966185	0.216742	0.664058
STAT2		Yes	14201.1	0.625314	0.376547	1.66065	0.0967834	0.216993	0.663554
CREB3		Yes	2149.25	0.265743	0.160195	1.65887	0.0971412	0.217415	0.66271
RLF		Yes	1821.44	-0.365239	0.220583	-1.65579	0.0977647	0.218441	0.660666
JDP2		Yes	1561.13	0.680563	0.411574	1.65356	0.0982167	0.2192	0.65916
ID1		Yes	2126.22	1.07105	0.648002	1.65286	0.0983604	0.21942	0.658724
DNMT3L		Yes	1.51159	3.05141	1.85076	1.64874	0.0992017	0.220767	0.656067
ZC3H18		Yes	2553.11	0.422429	0.256222	1.64868	0.0992127	0.220767	0.656067
ZNF329		Yes	1196.25	-0.538372	0.326672	-1.64805	0.0993423	0.220904	0.655797
TSHZ2		Yes	1347.33	0.892618	0.542048	1.64675	0.0996092	0.221346	0.654928
PCGF6		Yes	514.696	-0.351673	0.213662	-1.64593	0.0997772	0.221568	0.654493
ZNF350		Yes	1145.72	-0.691175	0.419986	-1.64571	0.0998237	0.221646	0.65434
ZNF132		Yes	269.018	0.469318	0.285369	1.6446	0.100052	0.222076	0.653498
HOXD9		Yes	743.142	0.934614	0.5719	1.63423	0.102211	0.225512	0.646831
ZNF583		Yes	296.987	0.377793	0.231971	1.62862	0.103393	0.227302	0.643398
ZNF83		Yes	7076.62	-0.808681	0.496731	-1.628	0.103524	0.227482	0.643052
NCOA6		Yes	4290.45	-0.375658	0.232202	-1.61781	0.105704	0.231283	0.635857
ZNF264		Yes	2094.75	-0.513652	0.31769	-1.61684	0.105914	0.231509	0.635432
ZNF534		Yes	7.19691	-1.25264	0.776955	-1.61224	0.10691	0.233018	0.632611
MESP1		Yes	301.399	-1.25036	0.776684	-1.60986	0.107428	0.23398	0.630822
LHX1		Yes	3.28697	-3.94073	2.44798	-1.60979	0.107443	0.233988	0.630806
PRDM11		Yes	756.476	0.445523	0.276809	1.60949	0.107508	0.234051	0.630689
ZNF141		Yes	664.673	-0.469572	0.291834	-1.60904	0.107609	0.234191	0.630429
ARNT2		Yes	806.816	-1.47764	0.918822	-1.60819	0.107794	0.234439	0.62997
MBD3		Yes	4503.85	0.664952	0.414986	1.60235	0.109078	0.23652	0.626132
SHOX2		Yes	1023.19	0.807494	0.505423	1.59766	0.110118	0.238114	0.623214
ZFP36L2		Yes	12915.4	0.601349	0.376773	1.59605	0.110477	0.238655	0.62223
ZNF629		Yes	2616.12	-0.421325	0.264501	-1.59291	0.111181	0.239797	0.620156
FOXO3		Yes	6227.33	-0.579825	0.364248	-1.59184	0.11142	0.240079	0.619647
ZNF625		Yes	295.135	-0.476626	0.301096	-1.58297	0.113429	0.243119	0.614181
ZNF7		Yes	2536.96	-0.396565	0.25189	-1.57436	0.115404	0.245868	0.609297
ZNF599		Yes	559.272	-0.51733	0.329112	-1.57189	0.115975	0.246869	0.607534
ZNF773		Yes	510.42	0.37842	0.240903	1.57084	0.116219	0.247155	0.60703
FOXD1		Yes	70.3012	-1.23813	0.789415	-1.56841	0.116785	0.247754	0.605979
ZNF484		Yes	373.383	-0.459722	0.29339	-1.56693	0.117131	0.248209	0.605182
ZFAT		Yes	683.268	0.43392	0.277374	1.56439	0.117727	0.249091	0.603642
LYAR		Yes	907.466	0.496097	0.317898	1.56055	0.118629	0.250431	0.601312
NKRF		Yes	980.472	-0.357426	0.229083	-1.56025	0.118701	0.250487	0.601215
NFIB		Yes	7591.52	-0.938479	0.602661	-1.55722	0.119417	0.251564	0.599352
ZNF507		Yes	1828.93	-0.496415	0.319322	-1.55459	0.120043	0.252472	0.597787
TEAD1		Yes	2887.12	0.342634	0.220635	1.55295	0.120436	0.253109	0.596693
GLI3		Yes	2651.21	-0.785483	0.50606	-1.55215	0.120625	0.253425	0.596151
ZNF394		Yes	1480.72	0.277942	0.179241	1.55065	0.120984	0.254015	0.59514
ZIM2		Yes	24.0286	-1.39274	0.90025	-1.54706	0.121848	0.255225	0.593077
HOMEZ		Yes	1200.27	-0.37605	0.2434	-1.54499	0.12235	0.256055	0.591666
CREBZF		Yes	4338.53	-0.544334	0.352477	-1.54431	0.122513	0.256337	0.591188
CREB1		Yes	2721.36	-0.359228	0.232652	-1.54406	0.122574	0.256415	0.591057
KLF2		Yes	3018.2	0.796669	0.516261	1.54315	0.122794	0.256738	0.59051
TP73		Yes	139.764	-0.863992	0.561087	-1.53985	0.123596	0.257945	0.588474
SOX17		Yes	450.843	0.958663	0.622809	1.53926	0.123741	0.258138	0.588147
ZNF804B		Yes	2.06244	-3.25762	2.11689	-1.53887	0.123836	0.258253	0.587954
FOXJ2		Yes	2417.86	0.368897	0.24008	1.53656	0.124401	0.258933	0.586812
PRRX1		Yes	8239.3	0.635962	0.414631	1.5338	0.125078	0.260087	0.584881
ZNF660		Yes	228.465	0.541478	0.353158	1.53325	0.125215	0.260212	0.584672
ZSCAN23		Yes	28.3851	0.855865	0.558638	1.53206	0.125508	0.260529	0.584144
ARID3A		Yes	1086.67	0.604729	0.394902	1.53134	0.125685	0.260778	0.583729
NFIL3		Yes	1437	0.658675	0.430535	1.5299	0.126042	0.261374	0.582737
NHLH2		Yes	11.9939	-1.30998	0.856327	-1.52976	0.126076	0.261416	0.582668
RFX2		Yes	607.379	0.444431	0.290912	1.52772	0.126583	0.262188	0.581387
TET2		Yes	2071.18	-0.375838	0.247303	-1.51975	0.128574	0.264888	0.576937
ZBTB1		Yes	2899.63	-0.393619	0.261692	-1.50413	0.132547	0.271036	0.566973
HOXA1		Yes	73.655	0.685914	0.457113	1.50054	0.133476	0.272506	0.564624
PLAGL1		Yes	2446.37	0.86366	0.578598	1.49268	0.135521	0.275932	0.559198
EPAS1		Yes	19165.6	0.969937	0.650092	1.492	0.135699	0.276179	0.558809
ZNF843		Yes	112.057	0.571644	0.383439	1.49083	0.136005	0.276583	0.558174
HOXD10		Yes	99.084	0.949825	0.637922	1.48894	0.136504	0.277277	0.557086
ZBTB26		Yes	831.097	-0.573343	0.385378	-1.48774	0.136819	0.277648	0.556506
ATXN7		Yes	2100.74	0.420585	0.282854	1.48694	0.137032	0.277916	0.556087
ZNF335		Yes	2687	0.381666	0.256755	1.4865	0.137148	0.278084	0.555825
ZNF514		Yes	2404.37	-0.527171	0.355862	-1.48139	0.138503	0.280271	0.552422
NR5A2		Yes	475.121	0.988098	0.667134	1.48111	0.138577	0.280284	0.552402
ZC3H13		Yes	6507.69	-0.582864	0.39361	-1.48082	0.138655	0.280354	0.552293
ZNF568		Yes	533.621	-0.245909	0.1665	-1.47693	0.139694	0.281725	0.550175
HMG20B		Yes	6511.35	-0.444005	0.300867	-1.47575	0.140011	0.282306	0.549279
MAZ		Yes	13061.7	-0.485347	0.329235	-1.47417	0.140436	0.283018	0.548186
AEBP2		Yes	1174.35	-0.504416	0.342258	-1.47379	0.140538	0.283165	0.54796
ZNF776		Yes	1536.55	-0.459255	0.311833	-1.47276	0.140815	0.283665	0.547195
KAT7		Yes	3553.03	-0.363396	0.246911	-1.47177	0.141083	0.284116	0.546505
ZNF93		Yes	719.877	-0.642987	0.438105	-1.46765	0.142198	0.285596	0.544249
MIXL1		Yes	27.0781	1.15164	0.785471	1.46617	0.142601	0.286082	0.54351
ZNF709		Yes	288.591	-0.522383	0.35632	-1.46605	0.142635	0.286119	0.543453
ZNF589		Yes	1761.23	0.601821	0.410833	1.46488	0.142954	0.286494	0.542884
NR1I3		Yes	24.0652	0.657099	0.449281	1.46256	0.143589	0.287443	0.541448
ZNF124		Yes	393.701	-0.538814	0.368544	-1.46201	0.143739	0.287654	0.541129
JUNB		Yes	8639.91	0.995035	0.681393	1.46029	0.144209	0.288448	0.539933
ZNF385A		Yes	4243.8	0.712893	0.490697	1.45282	0.146274	0.291414	0.535489
MECP2		Yes	2688.93	-0.339466	0.233921	-1.4512	0.146723	0.29207	0.534513
RARB		Yes	301.173	0.56569	0.389848	1.45105	0.146766	0.29209	0.534483
ZNF496		Yes	2885.73	0.355939	0.245684	1.44876	0.147403	0.292936	0.533228
POU5F1		Yes	91.809	0.887161	0.613185	1.44681	0.147951	0.293621	0.532213
ARID5A		Yes	3175.24	0.758996	0.525356	1.44473	0.148535	0.294505	0.530907
ZNF442		Yes	238.945	-0.606935	0.423583	-1.43286	0.151898	0.299259	0.523953
SP110		Yes	2729.67	0.594842	0.415518	1.43157	0.152267	0.299747	0.523245
ZNF641		Yes	2110.27	0.384194	0.268416	1.43134	0.152333	0.299814	0.523147
ZSCAN5A		Yes	234.324	0.338626	0.236862	1.42963	0.152822	0.300413	0.522281
FOS		Yes	12574.2	1.25237	0.878645	1.42534	0.154059	0.301903	0.520132
ASH2L		Yes	3494	-0.632022	0.443937	-1.42367	0.154541	0.302573	0.51917
PHTF1		Yes	1046.62	0.318161	0.223579	1.42304	0.154725	0.302752	0.518913
CNOT4		Yes	1549.77	-0.34201	0.24065	-1.4212	0.15526	0.303373	0.518023
ZNF577		Yes	384.417	-0.79309	0.558639	-1.41968	0.1557	0.303942	0.517209
SOX18		Yes	1648.55	1.14838	0.809464	1.4187	0.155988	0.304247	0.516773
ZNF780A		Yes	1195.81	-0.564543	0.39808	-1.41816	0.156143	0.30449	0.516428
ZNF10		Yes	1206.11	-0.62496	0.441997	-1.41395	0.157377	0.306213	0.513977
ZNF551		Yes	481.847	0.401044	0.283729	1.41348	0.157516	0.306371	0.513752
ZNF365		Yes	176.212	-0.772352	0.546674	-1.41282	0.157708	0.306622	0.513396
ZNF792		Yes	529.859	0.483134	0.342529	1.41049	0.158395	0.30759	0.512028
USF2		Yes	7296.07	0.318399	0.226095	1.40825	0.159057	0.308413	0.510868
ASH1L		Yes	6092.77	-0.506662	0.361318	-1.40226	0.160837	0.310774	0.507555
E2F4		Yes	3817.82	0.455254	0.324932	1.40107	0.161192	0.311304	0.506815
ZNF506		Yes	1630.11	-0.406883	0.291301	-1.39678	0.16248	0.31294	0.504539
ZFHX4		Yes	786.635	0.656652	0.470768	1.39485	0.16306	0.313779	0.503376
ZNF446		Yes	1083.37	-0.454303	0.325766	-1.39457	0.163145	0.313849	0.503279
PAX8		Yes	287.312	0.816083	0.587203	1.38978	0.164595	0.315799	0.50059
DLX5		Yes	74.488	0.647029	0.465737	1.38926	0.164754	0.315949	0.500383
ZNF780B		Yes	1097.35	-0.386287	0.278885	-1.38511	0.166018	0.317314	0.498511
INSM2		Yes	2.50575	-1.58651	1.14565	-1.38482	0.166109	0.317455	0.498317
SMAD4		Yes	4054.37	-0.392943	0.283905	-1.38406	0.166339	0.317711	0.497968
ISL1		Yes	5.24176	1.07477	0.779247	1.37924	0.167822	0.319946	0.494923
SMARCC1		Yes	7957.6	-0.489209	0.355099	-1.37767	0.168305	0.320689	0.493916
ZNF182		Yes	322.459	0.436622	0.317065	1.37708	0.168489	0.32078	0.493793
SP3		Yes	4948.1	-0.412531	0.299609	-1.3769	0.168544	0.320853	0.493694
ZNF318		Yes	2855.27	0.313737	0.227926	1.37649	0.168671	0.321064	0.493408
ZUFSP		Yes	654.988	-0.555737	0.404357	-1.37437	0.169326	0.321934	0.492233
ZNF347		Yes	995.094	-0.320709	0.234139	-1.36974	0.170768	0.323918	0.489564
IKZF4		Yes	895.68	0.340684	0.248856	1.369	0.170999	0.324136	0.489273
FOXS1		Yes	271.764	0.630919	0.463191	1.36211	0.173162	0.327283	0.485077
ZNF414		Yes	501.117	0.546411	0.401961	1.35936	0.174032	0.32845	0.483531
ZNF747		Yes	1360.6	-0.440965	0.324997	-1.35683	0.174836	0.329603	0.482009
ZNF597		Yes	438.259	-0.522233	0.385647	-1.35417	0.175681	0.330636	0.48065
ZNF23		Yes	1318.69	-0.472376	0.349105	-1.3531	0.176022	0.330959	0.480226
DR1		Yes	3219.21	-0.43079	0.319038	-1.35028	0.176927	0.332298	0.478472
SP6		Yes	614.721	0.751344	0.55743	1.34787	0.177699	0.333182	0.477318
ZMAT4		Yes	27.2116	-1.20458	0.896159	-1.34416	0.178895	0.334909	0.475073
ZNF180		Yes	675.945	-0.277593	0.206834	-1.34211	0.17956	0.335867	0.473832
DDIT3		Yes	1917.92	-0.588768	0.44021	-1.33747	0.181069	0.337685	0.471489
ZNF563		Yes	307.173	-0.529527	0.396192	-1.33654	0.181372	0.337972	0.471119
RHOXF1		Yes	26.7917	1.03658	0.775891	1.33599	0.181553	0.338231	0.470787
ZNF14		Yes	675.495	-0.427215	0.320686	-1.33219	0.182797	0.339636	0.468987
ZNF716		Yes	3.7679	-1.76223	1.32643	-1.32855	0.183995	0.341088	0.467133
ZBTB49		Yes	434.63	0.390914	0.295116	1.32461	0.185301	0.342825	0.464927
ZNF707		Yes	1324.89	-0.5178	0.390942	-1.32449	0.185339	0.342865	0.464877
MECOM		Yes	1126.16	0.656918	0.496149	1.32403	0.185492	0.343019	0.464682
PITX2		Yes	92.0712	0.748855	0.565698	1.32377	0.185579	0.34308	0.464605
DMRTA2		Yes	3.80166	-1.30952	0.993406	-1.31821	0.187432	0.345689	0.461315
ID4		Yes	841.087	-0.750916	0.571944	-1.31292	0.18921	0.348178	0.458199
ZC3H7B		Yes	7030.44	0.35354	0.270015	1.30933	0.190421	0.349714	0.456287
ZNF558		Yes	2011.19	-0.367447	0.281527	-1.30519	0.191828	0.351318	0.4543
MYBL2		Yes	2259.78	-0.947264	0.725893	-1.30496	0.191905	0.35135	0.454261
FOXD2		Yes	114.021	-0.736373	0.564792	-1.30379	0.192304	0.351815	0.453685
KLF17		Yes	10.2079	0.987675	0.766114	1.2892	0.197328	0.358172	0.445909
EBF2		Yes	690.087	0.719458	0.560294	1.28407	0.199117	0.360504	0.44309
ZNF845		Yes	565.394	-0.392284	0.305496	-1.28409	0.199111	0.360504	0.44309
ZKSCAN5		Yes	1228.42	-0.21369	0.166624	-1.28247	0.199679	0.361112	0.442358
ZNF669		Yes	308.945	-0.449609	0.350623	-1.28231	0.199733	0.361177	0.44228
KLF12		Yes	1075.38	0.438032	0.342253	1.27985	0.200598	0.362306	0.440925
LHX9		Yes	4.4351	-2.03364	1.58937	-1.27952	0.200713	0.362479	0.440717
ZC3H10		Yes	778.083	0.249574	0.195166	1.27878	0.200974	0.3627	0.440452
PARP12		Yes	4443.31	0.558386	0.437382	1.27666	0.201724	0.3638	0.439138
NPAS3		Yes	177.363	-0.704507	0.552987	-1.274	0.202663	0.364852	0.437883
ZNF2		Yes	426.045	0.211076	0.165959	1.27185	0.203425	0.365753	0.436812
BCL3		Yes	3258.79	0.636799	0.500738	1.27172	0.203473	0.365778	0.436782
ZNF593		Yes	805.685	-0.512052	0.402887	-1.27096	0.203744	0.366158	0.436331
ZNF232		Yes	741.342	0.504226	0.397617	1.26812	0.204756	0.367267	0.435018
IRF9		Yes	5844	0.447908	0.353692	1.26638	0.205378	0.367943	0.434219
ZMAT2		Yes	4508.58	-0.301976	0.238573	-1.26576	0.205598	0.368135	0.433993
ZNF45		Yes	945.122	0.281904	0.223287	1.26252	0.206763	0.369711	0.432137
PRDM10		Yes	760.255	-0.276274	0.218854	-1.26236	0.206818	0.369777	0.432061
ZNF131		Yes	1883.13	-0.21497	0.171151	-1.25602	0.209107	0.372709	0.42863
ZNF418		Yes	569.34	-0.498828	0.397683	-1.25434	0.20972	0.373393	0.427834
CEBPD		Yes	3476.38	0.758789	0.605531	1.2531	0.210171	0.373847	0.427307
ZNF746		Yes	1588.03	0.274113	0.219284	1.25003	0.211288	0.375157	0.425787
ZNF689		Yes	1084.86	-0.463493	0.371025	-1.24922	0.211584	0.375516	0.425371
TWIST1		Yes	1377.89	-0.974463	0.782505	-1.24531	0.213017	0.377301	0.423312
KLF16		Yes	1445.24	0.430542	0.346785	1.24152	0.214412	0.37929	0.421028
TBPL1		Yes	663.624	-0.280806	0.226773	-1.23827	0.215618	0.380802	0.4193
JUN		Yes	10319.7	0.544759	0.440281	1.2373	0.215976	0.381263	0.418775
ZNF575		Yes	168.964	0.502088	0.406178	1.23613	0.216412	0.381687	0.418293
ZFP64		Yes	1034.85	-0.36671	0.296801	-1.23554	0.21663	0.381925	0.418022
TFDP1		Yes	3569.75	0.282927	0.229702	1.23171	0.218056	0.38372	0.415985
SP2		Yes	1433.95	0.273268	0.221943	1.23125	0.218228	0.38392	0.415759
NFE2L3		Yes	1794.39	0.456248	0.370583	1.23116	0.218263	0.383946	0.41573
ENO1		Yes	38041.1	0.483714	0.394996	1.2246	0.220725	0.387241	0.412018
EZH1		Yes	4294.84	0.541118	0.443541	1.22	0.222467	0.389167	0.409864
NPAS1		Yes	36.9877	-0.661477	0.542407	-1.21952	0.222646	0.389446	0.409552
REL		Yes	1610.48	-0.537059	0.440949	-1.21796	0.223238	0.390237	0.408671
ZNF891		Yes	596.451	-0.476704	0.391905	-1.21638	0.223842	0.391083	0.407731
ZNF614		Yes	572.75	-0.283105	0.233029	-1.21489	0.224407	0.39193	0.406791
SMARCAL1		Yes	1521.9	0.194307	0.160172	1.21311	0.225086	0.392532	0.406124
ZNF749		Yes	290.984	-0.352799	0.290839	-1.21304	0.225114	0.392532	0.406124
ZNF8		Yes	1070.37	-0.249784	0.206354	-1.21046	0.226103	0.393869	0.404648
HSF4		Yes	3521.34	-0.871934	0.720419	-1.21032	0.226158	0.39388	0.404636
ZNF441		Yes	660.898	-0.399503	0.330379	-1.20923	0.226575	0.394411	0.404051
ZCCHC6		Yes	2974.88	-0.463648	0.384234	-1.20668	0.227555	0.395764	0.402564
ZNF718		Yes	314.62	-0.469353	0.389619	-1.20465	0.22834	0.396793	0.401436
ZNF211		Yes	1394.29	0.451952	0.375813	1.2026	0.229131	0.397655	0.400493
ZNF26		Yes	2059.14	-0.523325	0.435475	-1.20173	0.229467	0.397989	0.400129
USF1		Yes	4572.43	0.332789	0.278253	1.19599	0.231699	0.400905	0.396958
CXXC1		Yes	3680.2	0.4137	0.347653	1.18998	0.234055	0.403832	0.3938
ZFP90		Yes	2362.9	0.232706	0.195777	1.18863	0.234586	0.404248	0.393352
MKX		Yes	142.092	-1.01545	0.855262	-1.1873	0.235108	0.404862	0.392693
MLLT6		Yes	33331.1	-0.779838	0.658167	-1.18486	0.236071	0.406054	0.391416
ZNFX1		Yes	7648.07	0.391372	0.330439	1.1844	0.236256	0.406264	0.391192
PLAG1		Yes	141.131	-0.772691	0.652914	-1.18345	0.236631	0.406695	0.390731
SATB2		Yes	439.271	-0.405813	0.343827	-1.18028	0.237888	0.408276	0.389046
PRDM6		Yes	309.715	-0.609602	0.518351	-1.17604	0.239579	0.410281	0.386919
RELA		Yes	5422.04	0.221773	0.188901	1.17401	0.24039	0.411272	0.38587
KHSRP		Yes	6868.04	0.417876	0.356448	1.17233	0.241063	0.411955	0.385151
ZNF175		Yes	741.525	0.406519	0.346791	1.17223	0.241104	0.411989	0.385115
FOXE3		Yes	4.65613	-1.14849	0.981595	-1.17002	0.241993	0.412929	0.384124
ZNF30		Yes	566.501	-0.502831	0.43053	-1.16793	0.242834	0.413677	0.383338
ZNF461		Yes	418.514	-0.274143	0.235218	-1.16549	0.243822	0.41473	0.382235
SIX3		Yes	18.9597	-1.23489	1.06092	-1.16398	0.244432	0.415495	0.381434
ESX1		Yes	1.08379	-2.78822	2.40747	-1.15815	0.246801	0.418391	0.378417
SMARCA1		Yes	2852.73	-0.610515	0.527261	-1.1579	0.246906	0.418496	0.378308
ZNF213		Yes	1385.25	-0.427934	0.371702	-1.15128	0.249616	0.421445	0.375259
CTCFL		Yes	1.90651	1.23007	1.06913	1.15053	0.249924	0.421716	0.37498
NFYC		Yes	2732.19	0.195739	0.170521	1.14789	0.251015	0.42282	0.373845
ZNF324		Yes	738.359	0.226618	0.197457	1.14768	0.251099	0.422892	0.373771
DNAJC2		Yes	2649.24	-0.315943	0.277244	-1.13958	0.25446	0.426524	0.370057
ZNF285		Yes	347.44	-0.527673	0.463637	-1.13811	0.255072	0.427338	0.369229
KDM2A		Yes	12868.1	0.270169	0.238377	1.13337	0.257058	0.429622	0.366914
ZNF74		Yes	1136.91	-0.351298	0.310034	-1.1331	0.257174	0.429672	0.366863
NKX6-1		Yes	54.6615	0.75034	0.662556	1.13249	0.257427	0.429875	0.366658
ZFP2		Yes	218.767	-0.493393	0.43686	-1.12941	0.258726	0.431196	0.365326
BARHL1		Yes	1.21434	-1.71367	1.52009	-1.12735	0.259597	0.432021	0.364495
ZNF57		Yes	349.826	-0.205495	0.18263	-1.1252	0.260503	0.433086	0.363426
ZNF280C		Yes	341.64	-0.373389	0.332762	-1.12209	0.261824	0.434874	0.361637
HIVEP3		Yes	761.472	-0.565148	0.504162	-1.12096	0.262303	0.435421	0.36109
ZNF541		Yes	155.066	-0.533919	0.47631	-1.12095	0.26231	0.435421	0.36109
ZNF444		Yes	2174.99	-0.331845	0.296087	-1.12077	0.262387	0.435476	0.361036
MEOX2		Yes	650.387	0.893434	0.798509	1.11888	0.263192	0.436478	0.360038
ZNF177		Yes	455.457	-0.611419	0.54673	-1.11832	0.26343	0.436761	0.359756
ZHX2		Yes	3108.22	-0.465461	0.41642	-1.11777	0.263666	0.437017	0.359501
FAM170A		Yes	5.1436	-0.992449	0.888122	-1.11747	0.263793	0.437061	0.359458
ZNF783		Yes	2654	0.444186	0.397543	1.11733	0.263854	0.437061	0.359458
SP7		Yes	4.48524	0.772245	0.693439	1.11364	0.265432	0.438553	0.357978
NANOG		Yes	8.24115	-0.748662	0.672385	-1.11344	0.265519	0.43866	0.357872
KCNIP3		Yes	265.601	0.497762	0.447229	1.11299	0.265712	0.438905	0.357629
ZNF710		Yes	1909.61	0.388511	0.351948	1.10389	0.269642	0.443436	0.353169
TBX1		Yes	426.826	-0.833744	0.759211	-1.09817	0.272129	0.446258	0.350414
MTA1		Yes	3378.33	0.322581	0.293839	1.09782	0.272285	0.446438	0.350239
ZKSCAN3		Yes	577.239	-0.324966	0.29649	-1.09604	0.273061	0.447491	0.349216
ZNF620		Yes	185.965	-0.410865	0.375446	-1.09434	0.273806	0.448331	0.348402
RCOR1		Yes	2518.83	-0.27755	0.254623	-1.09004	0.275695	0.450516	0.34629
RARA		Yes	5540.98	-0.597353	0.548049	-1.08996	0.275729	0.450535	0.346272
ZSCAN29		Yes	2099.34	-0.291598	0.267597	-1.08969	0.27585	0.450595	0.346214
ZNF221		Yes	78.8952	0.443631	0.407333	1.08911	0.276105	0.450821	0.345996
ZNF483		Yes	66.4667	-0.551686	0.506539	-1.08913	0.276097	0.450821	0.345996
MYC		Yes	4371.53	0.552536	0.510182	1.08302	0.278801	0.45392	0.34302
SP4		Yes	459.785	-0.475292	0.439325	-1.08187	0.27931	0.454484	0.342481
SHOX		Yes	3.818	1.28794	1.19098	1.08141	0.279516	0.454636	0.342336
ZMAT1		Yes	2626.07	-0.578666	0.538213	-1.07516	0.282302	0.457788	0.339336
MEIS2		Yes	658.368	0.512255	0.478863	1.06973	0.28474	0.460511	0.33676
ZMAT5		Yes	964.892	-0.436882	0.408493	-1.0695	0.284846	0.460583	0.336692
HNF1A		Yes	2.37825	-1.43316	1.34175	-1.06813	0.285461	0.461149	0.336159
ZNF230		Yes	406.022	0.247703	0.23213	1.06709	0.285933	0.461713	0.335627
SMARCA2		Yes	221.669	-0.726987	0.681453	-1.06682	0.286054	0.461763	0.335581
FOXP4		Yes	4178.9	-0.440425	0.41315	-1.06602	0.286417	0.46212	0.335245
BNC2		Yes	1412.07	0.534167	0.502756	1.06248	0.288019	0.463747	0.333719
TEF		Yes	1701.87	0.516039	0.48588	1.06207	0.288203	0.463891	0.333584
DBP		Yes	978.678	0.454032	0.427755	1.06143	0.288495	0.464169	0.333324
RUNX2		Yes	1280.95	0.516654	0.490046	1.0543	0.291747	0.468052	0.329706
HLF		Yes	284.721	0.585809	0.555943	1.05372	0.29201	0.468166	0.3296
ATOH7		Yes	7.30622	-0.824369	0.782976	-1.05287	0.292402	0.468563	0.329232
ZNF765		Yes	834.286	-0.255498	0.244206	-1.04624	0.29545	0.472052	0.32601
ZNF398		Yes	1273.93	-0.219696	0.210119	-1.04558	0.295757	0.472428	0.325665
ZEB1		Yes	2959.9	0.42267	0.404493	1.04494	0.296052	0.472607	0.3255
ZC3H6		Yes	1483.52	-0.450325	0.431332	-1.04403	0.29647	0.472947	0.325187
NFE2L2		Yes	5518.79	0.209695	0.201281	1.0418	0.297503	0.474168	0.324067
ZC3H8		Yes	1014.75	-0.293113	0.281351	-1.04181	0.297501	0.474168	0.324067
EGR1		Yes	6960.12	0.672452	0.647075	1.03922	0.298704	0.475346	0.32299
TCF15		Yes	20.1642	0.663954	0.64071	1.03628	0.300072	0.476707	0.321749
RORA		Yes	1144.91	-0.407441	0.393349	-1.03582	0.300284	0.476849	0.321619
ZNF611		Yes	839.822	-0.25055	0.241909	-1.03572	0.300334	0.476851	0.321617
FOXL2		Yes	11.9683	-0.892362	0.863585	-1.03332	0.301453	0.478239	0.320355
CEBPB		Yes	5617.36	0.601023	0.581913	1.03284	0.301679	0.478449	0.320164
NKX3-2		Yes	105.309	-0.863458	0.837103	-1.03148	0.302314	0.479255	0.319433
ZNF829		Yes	301.929	-0.254831	0.247333	-1.03032	0.302861	0.480005	0.318754
GLI1		Yes	136.873	0.657639	0.638675	1.02969	0.303154	0.480392	0.318404
ZNF543		Yes	371.773	-0.397637	0.387145	-1.0271	0.304373	0.481604	0.31731
ZNF214		Yes	123.126	-0.562087	0.549903	-1.02216	0.306707	0.484175	0.314997
ZNF554		Yes	501.068	-0.276539	0.27085	-1.021	0.307253	0.48484	0.314401
ZNF184		Yes	697.94	-0.331802	0.325787	-1.01846	0.308459	0.486036	0.313331
ZNF530		Yes	310.898	0.232579	0.22959	1.01302	0.311052	0.4889	0.31078
MEF2B		Yes	281.867	0.588629	0.581176	1.01282	0.311145	0.489006	0.310686
YEATS2		Yes	3969.41	0.305452	0.301856	1.01192	0.311578	0.489333	0.310395
FOXP2		Yes	131.48	-0.511115	0.508283	-1.00557	0.314621	0.492488	0.307604
ZNF416		Yes	367.123	0.225281	0.224534	1.00333	0.315702	0.493704	0.306533
ZNF791		Yes	2412.5	-0.268037	0.267328	-1.00265	0.316029	0.493899	0.306362
MLLT3		Yes	758.993	-0.324234	0.324125	-1.00033	0.317149	0.494858	0.30552
CDX2		Yes	1.05979	1.30189	1.30546	0.997266	0.318635	0.496479	0.304099
ZBTB2		Yes	1393.15	-0.329203	0.332058	-0.991403	0.321489	0.499276	0.30166
ELK4		Yes	3888.27	-0.305982	0.308857	-0.990694	0.321835	0.499607	0.301371
HOXD1		Yes	100.763	0.508343	0.514738	0.987577	0.32336	0.501423	0.299796
RARG		Yes	2971.85	0.272742	0.276238	0.987342	0.323475	0.501513	0.299718
PCBP4		Yes	2270.9	0.282884	0.286621	0.98696	0.323662	0.501653	0.299596
NFKBIB		Yes	1242.86	0.268871	0.272688	0.986001	0.324133	0.501943	0.299346
BMP2		Yes	219.707	0.726228	0.738205	0.983776	0.325226	0.503238	0.298227
ZNF750		Yes	219.973	-0.653795	0.664876	-0.983334	0.325443	0.503423	0.298067
RXRB		Yes	4311.69	0.244776	0.249504	0.981052	0.326567	0.504633	0.297024
LRRFIP1		Yes	8129.53	0.2855	0.29274	0.975266	0.329428	0.507769	0.294334
ZNF586		Yes	649.687	-0.313668	0.322404	-0.972904	0.330601	0.508854	0.293407
OLIG2		Yes	4.85548	1.25174	1.28777	0.972018	0.331042	0.509331	0.293
ZNF284		Yes	368.364	0.235824	0.244222	0.965615	0.334237	0.512752	0.290093
MEF2D		Yes	5231.65	0.233751	0.242093	0.965543	0.334273	0.512767	0.29008
HOXA11		Yes	80.5748	0.551484	0.572011	0.964114	0.334989	0.513421	0.289526
TLX2		Yes	5.01147	-0.744655	0.774374	-0.961621	0.33624	0.514491	0.288622
ZSCAN21		Yes	831.49	-0.187839	0.195394	-0.961335	0.336384	0.514571	0.288554
ZNF547		Yes	421.823	-0.326863	0.34024	-0.960682	0.336712	0.514891	0.288285
BHLHB9		Yes	322.476	-0.33277	0.346954	-0.959117	0.3375	0.515726	0.287581
KLF3		Yes	3288.55	-0.309213	0.323174	-0.956802	0.338667	0.517071	0.28645
ZNF428		Yes	1344.76	0.290516	0.304931	0.952727	0.340728	0.519243	0.284629
ZC3H3		Yes	1712.38	-0.374213	0.392869	-0.952515	0.340836	0.519326	0.28456
TSHZ1		Yes	2067.82	0.311411	0.327129	0.951953	0.341121	0.519583	0.284345
PITX3		Yes	4.86606	0.92921	0.979949	0.948223	0.343016	0.521467	0.282773
ZNF491		Yes	216.822	-0.416285	0.4428	-0.940119	0.347157	0.525594	0.27935
ZNF691		Yes	853.528	-0.203789	0.216952	-0.939327	0.347563	0.526004	0.279011
ZNF121		Yes	2937.95	-0.331564	0.353874	-0.936954	0.348782	0.527278	0.27796
GATAD1		Yes	3373.61	-0.25361	0.271055	-0.935643	0.349457	0.527852	0.277487
ZNF596		Yes	409.975	-0.429478	0.459919	-0.933814	0.3504	0.529027	0.276522
HOXD3		Yes	195.408	0.521237	0.560448	0.930037	0.352352	0.531206	0.274737
ETV7		Yes	502.963	0.713546	0.77345	0.922549	0.356242	0.5352	0.271484
FOXJ3		Yes	4015.53	-0.208388	0.226699	-0.919228	0.357976	0.537386	0.269713
ZFP91		Yes	5556.4	-0.262299	0.285507	-0.918713	0.358246	0.537465	0.26965
ZSCAN2		Yes	808.578	-0.286133	0.311693	-0.917996	0.358621	0.537946	0.269262
NCOA4		Yes	11080.8	0.292293	0.318453	0.91785	0.358697	0.537977	0.269236
PARP1		Yes	9152.69	-0.213242	0.232943	-0.915426	0.359968	0.539261	0.268201
E2F7		Yes	190.522	-0.573497	0.627269	-0.914277	0.360572	0.539833	0.267741
BCL11A		Yes	221.545	0.844396	0.923762	0.914084	0.360673	0.539903	0.267684
ASCL2		Yes	333.157	-0.735004	0.807956	-0.909708	0.362976	0.542437	0.265651
MBNL3		Yes	659.461	0.493455	0.542818	0.909061	0.363318	0.542864	0.265309
ZNF235		Yes	397.506	0.284822	0.313541	0.908403	0.363665	0.543239	0.265009
ARID1A		Yes	6937.05	0.201219	0.222485	0.90442	0.365773	0.54592	0.262871
EVX1		Yes	7.60612	-1.10208	1.21996	-0.903371	0.366329	0.546566	0.262358
ZNF207		Yes	9382.02	-0.217946	0.241271	-0.903322	0.366355	0.546566	0.262358
PHF5A		Yes	1459.27	-0.199686	0.221753	-0.900486	0.367862	0.547649	0.261498
SMARCA5		Yes	5785.98	-0.185728	0.206174	-0.900833	0.367677	0.547649	0.261498
ZNF316		Yes	3699.39	0.267233	0.297077	0.89954	0.368365	0.548033	0.261194
ZNF835		Yes	107.78	0.49427	0.549483	0.899518	0.368377	0.548033	0.261194
VSX2		Yes	4.94009	1.1074	1.23192	0.898926	0.368692	0.548418	0.260888
HEYL		Yes	884.221	0.332818	0.370765	0.897654	0.36937	0.549092	0.260355
HOXD12		Yes	0.998469	-1.68192	1.88655	-0.891532	0.372644	0.552048	0.258023
FUBP1		Yes	4886.72	-0.220231	0.247076	-0.891353	0.37274	0.552084	0.257995
ZNF524		Yes	806.244	0.381383	0.428053	0.890971	0.372945	0.55225	0.257864
TCF4		Yes	6798.95	0.457178	0.514117	0.889249	0.373869	0.553106	0.257192
TOPORS		Yes	1547.96	-0.178552	0.200838	-0.889032	0.373986	0.553132	0.257171
ST18		Yes	50.4386	0.740222	0.839538	0.881702	0.377938	0.557289	0.253919
FOXN4		Yes	7.0835	-0.814245	0.924713	-0.880538	0.378568	0.558007	0.25336
SATB1		Yes	1998.47	0.436984	0.496606	0.879942	0.378891	0.558401	0.253054
ZNF18		Yes	867.35	0.22258	0.253215	0.879015	0.379393	0.559042	0.252555
HIF3A		Yes	401.337	0.895919	1.01983	0.878501	0.379672	0.55938	0.252293
PBRM1		Yes	4177.36	-0.298702	0.340629	-0.876915	0.380533	0.560072	0.251756
PRDM4		Yes	3041.26	-0.195785	0.225112	-0.869722	0.384452	0.563829	0.248853
ETV3		Yes	2833.83	-0.265425	0.305251	-0.869531	0.384557	0.563924	0.248779
ZNF48		Yes	187.346	-0.978264	1.12605	-0.868755	0.384981	0.564349	0.248452
HDX		Yes	204.151	-0.297527	0.342841	-0.867827	0.385489	0.56484	0.248074
GATA1		Yes	10.7555	0.62115	0.715984	0.867546	0.385643	0.564896	0.248032
ZNF536		Yes	5.35446	-0.967441	1.11852	-0.864927	0.387079	0.566277	0.246971
SOX10		Yes	586.8	-1.16288	1.34482	-0.864707	0.387199	0.566401	0.246876
ZNF816		Yes	425.895	-0.301862	0.349343	-0.864085	0.387541	0.566551	0.246761
CDC5L		Yes	2922.32	-0.250588	0.291995	-0.858193	0.390786	0.570168	0.243997
POU4F3		Yes	2.48947	-0.603511	0.706649	-0.854046	0.39308	0.572579	0.242165
SMAD9		Yes	403.441	0.420933	0.495092	0.850212	0.395207	0.574467	0.240735
ZNF234		Yes	852.956	0.196611	0.231453	0.849462	0.395624	0.574817	0.240471
HNF4A		Yes	1.32225	-0.994124	1.17567	-0.845584	0.397785	0.576712	0.239041
HOXA3		Yes	290.597	0.467642	0.554624	0.84317	0.399133	0.577761	0.238251
LBX2		Yes	55.2135	-0.361623	0.430694	-0.83963	0.401116	0.579635	0.236846
ZNF436		Yes	3257.81	0.250939	0.298993	0.839282	0.401311	0.579672	0.236818
ETV3L		Yes	24.9827	0.797609	0.950528	0.839123	0.401401	0.579715	0.236785
PPARD		Yes	3303.58	0.313885	0.374094	0.839053	0.401439	0.579728	0.236776
VAX2		Yes	99.4299	-0.486702	0.583575	-0.834001	0.40428	0.582624	0.234611
IRF3		Yes	5795.02	0.401699	0.482569	0.832417	0.405174	0.583677	0.233827
ZSCAN10		Yes	1.68918	0.864213	1.03895	0.831817	0.405512	0.584055	0.233546
CREB3L2		Yes	6754.92	-0.308058	0.370673	-0.831078	0.40593	0.584354	0.233324
POU5F1B		Yes	64.9125	-0.422501	0.508479	-0.830911	0.406024	0.584447	0.233255
UBP1		Yes	5927.18	-0.226478	0.272915	-0.829847	0.406625	0.585183	0.232708
MYF6		Yes	1.22965	0.994629	1.20118	0.82804	0.407648	0.586118	0.232015
ZNF471		Yes	848.687	-0.328827	0.397486	-0.827266	0.408086	0.586551	0.231694
ZC3H11A		Yes	15166.2	-0.232611	0.281889	-0.825188	0.409265	0.587639	0.230889
TADA2B		Yes	2291.92	-0.223584	0.271087	-0.824768	0.409503	0.587852	0.230732
POU6F2		Yes	5.93639	0.927987	1.133	0.819055	0.412755	0.591086	0.22835
ZCCHC11		Yes	2516.28	0.235896	0.288491	0.817687	0.413536	0.591813	0.227815
ZNF613		Yes	138.414	-0.238756	0.292105	-0.817364	0.413721	0.592034	0.227653
BOLA3		Yes	647.202	-0.257953	0.316901	-0.813984	0.415654	0.594018	0.226201
ZNF771		Yes	326.411	-0.327599	0.403766	-0.811358	0.41716	0.595545	0.225086
KAT6A		Yes	5482.91	-0.368693	0.454591	-0.811044	0.417341	0.595564	0.225071
ZNF559		Yes	1090.64	0.29677	0.365866	0.811144	0.417283	0.595564	0.225071
ZNF236		Yes	1369.81	-0.223138	0.275272	-0.810611	0.417589	0.595766	0.224924
ZNF219		Yes	1649.89	0.374346	0.462468	0.809453	0.418255	0.596207	0.224603
ZNF362		Yes	2472.24	0.243431	0.300724	0.809482	0.418238	0.596207	0.224603
SMARCD3		Yes	2241.57	0.297714	0.368122	0.808739	0.418665	0.596597	0.224319
LHX5		Yes	5.55798	-1.28153	1.58686	-0.807591	0.419326	0.597124	0.223935
ZNF549		Yes	759.789	0.213074	0.264151	0.806636	0.419876	0.597646	0.223556
POGZ		Yes	11986	-0.291213	0.361857	-0.804775	0.42095	0.598737	0.222764
FOXN3		Yes	5159.65	0.424484	0.528556	0.8031	0.421917	0.599633	0.222115
ZBTB48		Yes	1719.34	0.303459	0.378958	0.800773	0.423263	0.600496	0.22149
RUNX1T1		Yes	810.086	0.44099	0.55194	0.798981	0.424301	0.601489	0.220772
ZNF567		Yes	476.95	-0.232818	0.293675	-0.792773	0.42791	0.604629	0.218511
FOXK2		Yes	4857.35	-0.251088	0.317463	-0.790921	0.42899	0.605936	0.217573
ZNF425		Yes	206.31	-0.26009	0.329224	-0.79001	0.429522	0.606579	0.217113
SCAPER		Yes	775.793	-0.207869	0.263677	-0.788349	0.430493	0.607646	0.216349
ZBP1		Yes	1216.06	0.814163	1.03554	0.786224	0.431736	0.608626	0.215649
ZNF609		Yes	4606.13	-0.245974	0.313866	-0.783691	0.433222	0.609967	0.214694
ZNF248		Yes	1511.03	-0.270271	0.345687	-0.781836	0.434311	0.611109	0.213881
ZNF628		Yes	284.464	0.371057	0.475594	0.780196	0.435276	0.611974	0.213267
ZBTB3		Yes	420.86	-0.213509	0.274624	-0.777461	0.436887	0.613451	0.21222
NKX2-3		Yes	2.31949	1.16977	1.5051	0.777205	0.437038	0.613507	0.21218
ZNF846		Yes	467.322	0.181122	0.234082	0.773753	0.439077	0.615508	0.210766
ZBTB16		Yes	335.196	0.766176	0.990288	0.77369	0.439114	0.615516	0.210761
ZNF205		Yes	877.169	-0.306479	0.396982	-0.772022	0.440101	0.616483	0.210079
PLAGL2		Yes	1679.78	-0.190782	0.247595	-0.77054	0.44098	0.617068	0.209667
RREB1		Yes	4556.74	-0.234888	0.305002	-0.77012	0.441229	0.617328	0.209484
ZNF786		Yes	528.133	-0.173444	0.225262	-0.769967	0.44132	0.617411	0.209426
CRX		Yes	0.967652	1.49648	1.94378	0.769884	0.441368	0.617435	0.209409
STAT1		Yes	17052.2	0.431052	0.561173	0.768128	0.442411	0.618318	0.208788
TAF1		Yes	3900.36	0.196673	0.256169	0.767747	0.442638	0.618546	0.208628
ZNF267		Yes	1004.24	0.1963	0.256947	0.763971	0.444884	0.620575	0.207205
ZBTB4		Yes	461.704	0.461155	0.604201	0.763248	0.445316	0.621	0.206909
PKNOX2		Yes	180.601	-0.666367	0.874174	-0.762282	0.445891	0.621536	0.206534
ZNF585A		Yes	817.164	-0.138871	0.182367	-0.761493	0.446363	0.621882	0.206292
SMARCA4		Yes	8266.27	-0.247351	0.327107	-0.756177	0.449543	0.624753	0.204292
HOXB8		Yes	76.2808	0.447799	0.596214	0.751071	0.45261	0.626893	0.202806
ZNF788		Yes	422.431	-0.31522	0.419672	-0.75111	0.452586	0.626893	0.202806
ALX1		Yes	4.0325	-0.77284	1.03186	-0.74898	0.453869	0.628172	0.201922
ZNF564		Yes	771.628	-0.24374	0.325623	-0.748532	0.454139	0.628412	0.201756
NCOA5		Yes	3676.77	-0.126479	0.170414	-0.742187	0.457974	0.632312	0.199068
RFXANK		Yes	2353.75	-0.20131	0.272043	-0.739993	0.459304	0.633449	0.198288
CTCF		Yes	3435.69	-0.163339	0.220767	-0.739869	0.45938	0.633504	0.198251
NKX2-8		Yes	6.18129	-0.988263	1.33614	-0.73964	0.459519	0.633547	0.198221
DBX2		Yes	15.9699	0.65247	0.882858	0.739044	0.459881	0.633851	0.198013
TP63		Yes	393.234	-0.588088	0.796159	-0.738657	0.460115	0.634031	0.19789
ZNF34		Yes	528.654	-0.186891	0.253353	-0.737672	0.460714	0.634497	0.19757
E2F2		Yes	523.61	0.467157	0.635477	0.735128	0.462262	0.635911	0.196604
ZNF71		Yes	651.626	0.225544	0.306897	0.734918	0.462389	0.635997	0.196545
MXD3		Yes	1017.79	-0.353529	0.487265	-0.725538	0.468122	0.640816	0.193267
RFX1		Yes	1116.72	0.239293	0.329816	0.725534	0.468124	0.640816	0.193267
LHX4		Yes	202.449	-0.368404	0.508918	-0.723896	0.46913	0.641697	0.19267
ZNF830		Yes	1201.99	0.187804	0.259816	0.722833	0.469782	0.642365	0.192218
MXD1		Yes	1287.31	-0.230202	0.319722	-0.720009	0.471519	0.643934	0.191159
RC3H2		Yes	3775.91	-0.218803	0.304694	-0.718109	0.47269	0.645211	0.190298
ZNF470		Yes	592.194	-0.194868	0.273962	-0.711296	0.476901	0.648918	0.18781
KLF4		Yes	2417.24	0.429469	0.605644	0.709112	0.478255	0.650171	0.186972
TBX22		Yes	1.25036	-1.49028	2.11025	-0.706208	0.480059	0.651992	0.185758
ZNF407		Yes	948.848	0.213052	0.302912	0.703349	0.481839	0.65345	0.184787
TOX4		Yes	4655.56	-0.143148	0.204173	-0.701107	0.483236	0.654936	0.183801
SKOR1		Yes	37.5466	0.295388	0.4217	0.70047	0.483634	0.655183	0.183638
TAX1BP3		Yes	6135.76	0.259124	0.370539	0.699317	0.484354	0.655814	0.183219
ZNF70		Yes	552.277	0.218609	0.312942	0.698559	0.484828	0.656065	0.183053
TET3		Yes	2745.71	-0.230888	0.331321	-0.696871	0.485883	0.657065	0.182392
UBTF		Yes	8283.66	0.158009	0.226812	0.696653	0.48602	0.657067	0.18239
WT1		Yes	116.146	0.629124	0.903442	0.696364	0.486201	0.657176	0.182319
ZNF25		Yes	1367.01	-0.167744	0.241734	-0.693921	0.487732	0.658334	0.181554
ZNF501		Yes	236.849	0.319633	0.462074	0.691735	0.489104	0.659592	0.180724
DRAP1		Yes	4485.17	0.262015	0.38067	0.688301	0.491263	0.661454	0.1795
ZBTB12		Yes	355.618	-0.308309	0.449122	-0.686469	0.492417	0.66246	0.178841
ZNF417		Yes	775.996	-0.23914	0.348453	-0.686289	0.492531	0.662521	0.1788
FOXC2		Yes	84.6829	0.413714	0.603143	0.685929	0.492758	0.662735	0.17866
ZNF574		Yes	610.257	-0.215534	0.314815	-0.684637	0.493573	0.663547	0.178128
MYT1L		Yes	2.40737	0.642873	0.940103	0.683833	0.49408	0.66392	0.177885
ZNF580		Yes	1799.61	0.179433	0.262632	0.683211	0.494474	0.664356	0.177599
FOXO4		Yes	1619.85	0.260431	0.38191	0.681917	0.495292	0.664915	0.177234
EBF3		Yes	738.341	0.476562	0.702239	0.678633	0.497371	0.666671	0.176088
ZFHX2		Yes	259.656	-0.268839	0.398782	-0.674149	0.500216	0.669599	0.174185
ZNF208		Yes	142.408	-0.437278	0.649989	-0.672746	0.501109	0.670375	0.173682
ZNF529		Yes	1223.08	-0.199787	0.297055	-0.672559	0.501228	0.670432	0.173645
ZNF300		Yes	787.927	-0.3389	0.506577	-0.669	0.503495	0.672544	0.172279
ATF6		Yes	4189.62	-0.200707	0.301183	-0.666395	0.505159	0.674167	0.171233
ZBTB8B		Yes	9.41142	-0.53716	0.8078	-0.664967	0.506072	0.675062	0.170656
ZNF853		Yes	615.671	0.35782	0.538192	0.664856	0.506143	0.675065	0.170655
BHLHA15		Yes	31.3195	0.809252	1.21936	0.663668	0.506903	0.675847	0.170152
ARNT		Yes	4276.69	0.177921	0.268852	0.661781	0.508112	0.676991	0.169417
ZNF256		Yes	476.698	0.160774	0.243355	0.660658	0.508832	0.677401	0.169154
NFKBIL1		Yes	1298.81	-0.178381	0.271655	-0.656648	0.511407	0.679487	0.167819
FOXK1		Yes	3296.24	0.226769	0.345425	0.656492	0.511508	0.679574	0.167763
MGA		Yes	3640.35	-0.166018	0.25395	-0.653743	0.513277	0.680906	0.166913
ZNF385C		Yes	210.668	-0.391428	0.600139	-0.652229	0.514253	0.681969	0.166235
ZNF532		Yes	6127.31	0.167313	0.256928	0.651206	0.514914	0.682474	0.165914
ZNF880		Yes	519.485	0.163513	0.252532	0.647493	0.517313	0.684748	0.164469
HESX1		Yes	102.272	-0.316697	0.49056	-0.645583	0.51855	0.685566	0.16395
ZNF75D		Yes	1730.49	0.196923	0.305234	0.645153	0.518828	0.685724	0.163851
L3MBTL4		Yes	270.14	0.402264	0.624136	0.644513	0.519243	0.686003	0.163674
NKX6-2		Yes	67.3638	-0.811567	1.26088	-0.643654	0.5198	0.686454	0.163389
ZNF44		Yes	1609.1	-0.2623	0.407931	-0.642999	0.520225	0.686855	0.163135
MBD6		Yes	6468.66	-0.211231	0.328922	-0.642194	0.520747	0.687232	0.162897
HINFP		Yes	1419.71	0.232737	0.363785	0.639766	0.522325	0.688697	0.161972
ZNF649		Yes	693.387	-0.298153	0.469504	-0.635038	0.525403	0.691169	0.160415
E4F1		Yes	2633.03	-0.230419	0.363482	-0.633921	0.526133	0.691709	0.160076
ZNF155		Yes	666.374	0.184058	0.294391	0.625217	0.531829	0.697039	0.156743
ZNF696		Yes	516.603	-0.25672	0.411032	-0.624575	0.53225	0.697384	0.156528
SP1		Yes	8569.19	-0.123786	0.198956	-0.622177	0.533825	0.698671	0.155727
PRRX2		Yes	711.325	0.327148	0.526624	0.621218	0.534456	0.699075	0.155476
ZBTB7A		Yes	4034.42	0.299821	0.482619	0.621238	0.534443	0.699075	0.155476
ZNF225		Yes	503.816	0.139403	0.225841	0.61726	0.537063	0.701216	0.154148
NR2C1		Yes	1369.8	-0.166084	0.271051	-0.612741	0.540047	0.702941	0.153081
ZBTB24		Yes	1236.25	-0.243196	0.396926	-0.612699	0.540076	0.702941	0.153081
TEAD2		Yes	3168.67	-0.283195	0.464179	-0.610098	0.541797	0.704054	0.152394
TP53		Yes	3476.13	0.186566	0.305823	0.610045	0.541832	0.704054	0.152394
SALL4		Yes	53.5256	-0.354014	0.584566	-0.605602	0.544779	0.706238	0.151049
ZNF345		Yes	598.911	-0.289103	0.479305	-0.603172	0.546394	0.707486	0.150282
JUND		Yes	8970.39	-0.298507	0.495366	-0.602599	0.546776	0.7078	0.15009
ZHX3		Yes	2643.92	0.231742	0.384612	0.602536	0.546818	0.7078	0.15009
ARHGAP35		Yes	5948.51	-0.215213	0.359741	-0.598244	0.549677	0.710277	0.148572
ZNF354C		Yes	582.058	0.189639	0.321218	0.590374	0.55494	0.714168	0.1462
MTF1		Yes	1686.08	0.189123	0.321045	0.589088	0.555803	0.714786	0.145824
ZNF585B		Yes	1686.81	-0.213877	0.363426	-0.588502	0.556196	0.715111	0.145627
NFIC		Yes	10388.2	-0.298772	0.508929	-0.58706	0.557164	0.715876	0.145162
ZNF561		Yes	2392.78	-0.138921	0.236978	-0.58622	0.557728	0.716366	0.144865
ZNF502		Yes	481.569	0.307917	0.527389	0.583852	0.55932	0.717608	0.144113
THRB		Yes	828.195	-0.187506	0.321509	-0.583205	0.559755	0.717978	0.143889
ZNF787		Yes	1356.88	0.256922	0.446026	0.576025	0.564598	0.72235	0.141252
KAT8		Yes	3115.23	-0.161679	0.280762	-0.575858	0.564711	0.722389	0.141229
POU5F2		Yes	1.73392	-0.588159	1.02464	-0.574014	0.565958	0.723371	0.140639
WIZ		Yes	4450.05	-0.208084	0.36273	-0.573659	0.566198	0.723581	0.140513
KLF7		Yes	2842.71	0.194836	0.340459	0.572275	0.567136	0.72424	0.140118
RFX4		Yes	3.25524	0.53904	0.943362	0.571402	0.567727	0.72469	0.139848
TFB1M		Yes	462.949	-0.140948	0.246656	-0.571436	0.567704	0.72469	0.139848
ZNF160		Yes	2984.73	-0.123559	0.216807	-0.569903	0.568743	0.725551	0.139332
HMGA1		Yes	6442.88	0.273772	0.480783	0.569431	0.569064	0.725842	0.139158
ESRRB		Yes	58.7572	-0.393912	0.693539	-0.567974	0.570053	0.726421	0.138812
VAX1		Yes	1.00438	-1.06812	1.8801	-0.568116	0.569956	0.726421	0.138812
ONECUT1		Yes	0.917322	-1.20331	2.11951	-0.567732	0.570217	0.726482	0.138775
ZNF618		Yes	2595.34	0.183106	0.324658	0.563998	0.572756	0.728813	0.137384
RBPJ		Yes	4970.24	-0.170967	0.304456	-0.561548	0.574424	0.730501	0.136379
TBX18		Yes	578.81	0.260074	0.464951	0.559357	0.575918	0.731644	0.1357
SKI		Yes	6378.71	0.252492	0.453631	0.556602	0.577799	0.733319	0.134707
CREB3L3		Yes	3.79326	0.484602	0.874842	0.553931	0.579626	0.734969	0.133731
NOC4L		Yes	895.076	0.206698	0.375855	0.549942	0.582359	0.737142	0.132449
ZNF445		Yes	1577.53	-0.133633	0.243124	-0.549648	0.582561	0.73723	0.132397
ELF2		Yes	2598.19	-0.112003	0.20406	-0.548872	0.583093	0.737497	0.13224
ZGLP1		Yes	292.968	0.274955	0.501027	0.548782	0.583155	0.737527	0.132222
ZNF527		Yes	462.935	-0.157559	0.288827	-0.545514	0.5854	0.739321	0.131167
ZNF808		Yes	776.877	-0.127499	0.233825	-0.545274	0.585565	0.739474	0.131077
BATF		Yes	849.221	0.329217	0.60536	0.543837	0.586554	0.740196	0.130653
ZBTB45		Yes	915.318	-0.215024	0.396689	-0.542048	0.587785	0.741334	0.129986
MAFG		Yes	2804.61	0.18543	0.34254	0.541338	0.588274	0.741696	0.129774
GATAD2B		Yes	3559.81	-0.147679	0.273051	-0.540849	0.588612	0.741975	0.129611
ZNF224		Yes	2598.04	0.202252	0.374012	0.540764	0.58867	0.741975	0.129611
CREBL2		Yes	4146.92	0.196547	0.365597	0.537606	0.590849	0.743623	0.128647
MEIS3		Yes	1576.71	0.273851	0.515893	0.530829	0.595537	0.747186	0.126571
ZNF134		Yes	1058.83	0.0850421	0.160487	0.5299	0.596181	0.747799	0.126215
ZNF334		Yes	653.379	-0.285184	0.53995	-0.528169	0.597382	0.748731	0.125674
PHOX2A		Yes	0.784811	-0.688531	1.30594	-0.527229	0.598035	0.749261	0.125367
PSPC1		Yes	2543.06	-0.111858	0.212432	-0.526559	0.5985	0.74942	0.125275
ZNF333		Yes	1487.79	0.148762	0.283486	0.524761	0.599749	0.750349	0.124737
ZNF662		Yes	1105.12	-0.280036	0.533927	-0.524484	0.599942	0.750495	0.124652
SMAD7		Yes	1638.74	0.146326	0.280878	0.52096	0.602395	0.752323	0.123595
ZNF274		Yes	2228.68	0.171507	0.328894	0.521465	0.602043	0.752323	0.123595
GATAD2A		Yes	5459.1	0.15825	0.304821	0.519157	0.603652	0.753253	0.123059
ZNF202		Yes	1298.37	0.18251	0.352834	0.517268	0.604969	0.754321	0.122444
ZNF510		Yes	1026.47	-0.120076	0.232115	-0.517313	0.604937	0.754321	0.122444
ZNF512		Yes	2742.78	0.203286	0.393794	0.516224	0.605698	0.75471	0.12222
PCBP1		Yes	14711.1	0.131559	0.255771	0.514365	0.606997	0.755463	0.121787
TCF12		Yes	4359.31	-0.119441	0.232585	-0.51354	0.607574	0.75594	0.121513
ONECUT3		Yes	0.796516	0.820727	1.60176	0.512392	0.608377	0.756347	0.121279
DPF1		Yes	29.1703	-0.32472	0.645925	-0.502721	0.615161	0.761422	0.118374
RFXAP		Yes	298.027	-0.16807	0.335354	-0.501171	0.616251	0.762204	0.117929
EGR3		Yes	586.681	0.274117	0.54777	0.500423	0.616777	0.762324	0.117861
BNC1		Yes	3.16885	0.554297	1.11178	0.498566	0.618085	0.76321	0.117356
ZBTB38		Yes	3789.64	0.183408	0.368421	0.497821	0.61861	0.763478	0.117204
ZNF516		Yes	2141.22	-0.202511	0.408285	-0.496005	0.619891	0.764576	0.11658
CENPT		Yes	4586.01	0.245771	0.499379	0.492152	0.622612	0.766529	0.115471
KLF9		Yes	3474.26	-0.282735	0.581128	-0.486527	0.626593	0.769972	0.113525
ESR2		Yes	102.24	0.319067	0.656338	0.486132	0.626874	0.770075	0.113467
NCOA3		Yes	4836.55	-0.139548	0.287419	-0.48552	0.627308	0.770365	0.113303
SP9		Yes	9.56978	0.421685	0.869406	0.485027	0.627657	0.770554	0.113197
ZNF449		Yes	851.547	-0.112141	0.232015	-0.483334	0.628859	0.771108	0.112885
ZNF556		Yes	34.0412	-0.322968	0.668337	-0.48324	0.628925	0.771139	0.112867
NCOA1		Yes	3972.37	0.139823	0.291553	0.479581	0.631526	0.773408	0.111591
L3MBTL2		Yes	2674.37	0.11739	0.24669	0.475859	0.634175	0.775498	0.110419
HSF1		Yes	5293.76	-0.14518	0.306255	-0.474048	0.635465	0.776459	0.109882
RXRA		Yes	6411.54	0.1755	0.371294	0.472672	0.636447	0.77707	0.10954
ZBTB43		Yes	1593.76	-0.11685	0.247273	-0.472553	0.636532	0.77707	0.10954
ZNF582		Yes	213.945	0.174361	0.369021	0.472497	0.636572	0.77707	0.10954
ZNF223		Yes	415.629	-0.150599	0.319404	-0.471499	0.637284	0.777343	0.109388
CERS3		Yes	22.5805	-0.306795	0.651041	-0.471237	0.637471	0.777468	0.109317
FOXE1		Yes	3.88954	0.461145	0.979244	0.470919	0.637699	0.777648	0.109217
PEG3		Yes	1267.84	-0.412388	0.877468	-0.469975	0.638373	0.778179	0.108921
THAP7		Yes	1387.16	0.180051	0.383396	0.469621	0.638626	0.778341	0.10883
ZNF500		Yes	1046.53	0.108575	0.231268	0.469475	0.63873	0.778403	0.108795
ZNF622		Yes	1748.44	-0.130224	0.277619	-0.469075	0.639016	0.778671	0.108646
ZNF841		Yes	1858.21	-0.197885	0.422101	-0.46881	0.639206	0.778805	0.108571
SREBF2		Yes	7339.34	-0.160721	0.343107	-0.46843	0.639477	0.779039	0.108441
ETV1		Yes	552.791	-0.178221	0.382016	-0.466527	0.640838	0.780015	0.107897
ZBTB34		Yes	1187.8	0.104874	0.225029	0.466049	0.641181	0.780189	0.1078
JAZF1		Yes	929.351	0.176077	0.37937	0.46413	0.642555	0.781325	0.107168
ZNF229		Yes	356.446	-0.247679	0.535889	-0.462183	0.64395	0.782291	0.106631
GBX1		Yes	0.839633	0.545219	1.18571	0.459823	0.645643	0.783811	0.105788
FUBP3		Yes	2834.84	-0.120736	0.263453	-0.458284	0.646749	0.784563	0.105372
ZNF133		Yes	2128.97	-0.204542	0.446714	-0.457881	0.647038	0.784722	0.105284
YY1		Yes	6512.79	-0.111571	0.243951	-0.457348	0.647421	0.784896	0.105188
DMTF1		Yes	6401.74	-0.186552	0.408573	-0.456593	0.647963	0.785115	0.105067
TTF1		Yes	1188.59	0.117382	0.257956	0.455048	0.649075	0.785853	0.104659
ZSCAN30		Yes	2083.35	-0.154146	0.340001	-0.453369	0.650283	0.786706	0.104188
POU1F1		Yes	1.95924	-0.427807	0.948198	-0.451179	0.65186	0.787589	0.1037
ZNF584		Yes	526.453	0.128872	0.287009	0.449015	0.653421	0.788645	0.103118
ZNF189		Yes	1602.19	-0.111697	0.249949	-0.446881	0.654961	0.789681	0.102548
ZNF17		Yes	447.391	-0.116644	0.261238	-0.446503	0.655234	0.789851	0.102455
ZNF616		Yes	742.673	-0.109653	0.245837	-0.446039	0.655569	0.790163	0.102283
ZNF839		Yes	1231.2	-0.172782	0.388869	-0.44432	0.656811	0.791074	0.101783
GTF3A		Yes	6298.21	-0.107994	0.244292	-0.442071	0.658438	0.792046	0.101249
TBX20		Yes	4.15036	-0.511572	1.15735	-0.442022	0.658474	0.792046	0.101249
RCOR2		Yes	329.91	0.302268	0.684561	0.44155	0.658815	0.792266	0.101129
HOXA5		Yes	300.878	0.253726	0.576092	0.440426	0.659628	0.793	0.100727
SMARCB1		Yes	3256.49	0.120246	0.27327	0.440027	0.659917	0.793152	0.100644
ZNF878		Yes	28.2196	-0.2786	0.634492	-0.439091	0.660595	0.79343	0.100492
ZNF528		Yes	1703.79	-0.156098	0.357023	-0.437221	0.661951	0.794336	0.0999959
PROX1		Yes	122.857	-0.26168	0.601871	-0.434778	0.663723	0.795911	0.0991355
ZNF282		Yes	1986.24	-0.127598	0.293859	-0.434216	0.664131	0.79611	0.0990271
ZNF354B		Yes	988.464	-0.145641	0.335584	-0.433993	0.664294	0.796145	0.0990081
FIZ1		Yes	1185.31	-0.0919316	0.213602	-0.430388	0.666914	0.797738	0.0981396
KLF1		Yes	11.2605	0.299826	0.696821	0.430277	0.666995	0.797738	0.0981396
HOXA9		Yes	516.565	-0.313512	0.731161	-0.428786	0.668079	0.79844	0.097758
E2F8		Yes	261.612	-0.301403	0.703944	-0.428164	0.668532	0.798662	0.0976372
ZNF324B		Yes	354.987	0.113793	0.266214	0.427449	0.669052	0.798891	0.0975123
ZNF263		Yes	3302.24	-0.0997575	0.235602	-0.423416	0.671992	0.800732	0.0965129
HMGXB3		Yes	5571.69	-0.114519	0.274845	-0.416666	0.676923	0.80443	0.0945116
RFX8		Yes	302.102	0.258704	0.627946	0.411985	0.68035	0.80651	0.0933902
ZSCAN12		Yes	525.725	0.156652	0.380222	0.412	0.680339	0.80651	0.0933902
ZNF764		Yes	755.001	-0.110077	0.267835	-0.410987	0.681082	0.80688	0.0931911
NEUROG2		Yes	6.61391	-0.607757	1.4801	-0.41062	0.681351	0.807139	0.0930519
ZNF343		Yes	1325.91	0.114139	0.278188	0.410295	0.681589	0.807346	0.0929405
ZNF619		Yes	406.13	0.14316	0.350671	0.408246	0.683093	0.808319	0.0924173
ZNF727		Yes	42.3226	0.299035	0.733536	0.407663	0.683521	0.808594	0.0922696
ZFP82		Yes	468.054	0.0903213	0.224452	0.402409	0.687383	0.811527	0.090697
PAX3		Yes	36.3829	0.294761	0.732911	0.402178	0.687553	0.811612	0.0906515
ZNF275		Yes	2112.54	0.146887	0.369284	0.397761	0.690806	0.814111	0.0893166
ZNF763		Yes	462.986	-0.159179	0.400443	-0.397507	0.690994	0.814165	0.0892876
NONO		Yes	18879.7	-0.0695937	0.176635	-0.393997	0.693583	0.815739	0.0884487
ZNF576		Yes	632.183	0.0601152	0.153413	0.391853	0.695167	0.816689	0.0879435
PKNOX1		Yes	1459.21	0.0706476	0.180568	0.391253	0.69561	0.817041	0.0877562
ZNF382		Yes	423.005	0.106087	0.272994	0.388604	0.697569	0.818257	0.0871105
ZNF668		Yes	806.055	0.168424	0.437221	0.385214	0.700079	0.819922	0.0862276
NR2C2		Yes	4496.64	0.0883173	0.230125	0.383779	0.701143	0.820479	0.0859327
OSR2		Yes	594.891	0.167642	0.436742	0.383848	0.701091	0.820479	0.0859327
HES4		Yes	800.748	0.191229	0.499214	0.38306	0.701676	0.820955	0.0856807
ZMAT3		Yes	2037.26	0.139473	0.364823	0.382304	0.702236	0.821463	0.0854121
ZNF772		Yes	425.325	-0.1061	0.278757	-0.380619	0.703486	0.822334	0.0849518
HOXA6		Yes	74.9036	0.320526	0.844017	0.379762	0.704122	0.822608	0.0848069
NFE2		Yes	70.7688	-0.206992	0.545341	-0.379565	0.704268	0.822608	0.0848069
ZNF41		Yes	1074.74	-0.0738699	0.195011	-0.378798	0.704838	0.822973	0.0846146
SMAD6		Yes	713.512	0.232158	0.617317	0.376075	0.706861	0.824155	0.0839911
SMARCC2		Yes	6197.18	0.104843	0.279688	0.374856	0.707768	0.824673	0.0837182
DLX6		Yes	17.5013	0.449616	1.20983	0.371634	0.710165	0.826185	0.0829228
MLLT11		Yes	902.044	0.111793	0.302888	0.369092	0.712059	0.827255	0.0823607
HOXC6		Yes	941.523	0.130891	0.35481	0.368905	0.712199	0.827318	0.0823275
ZNF395		Yes	4072.65	0.16201	0.441468	0.36698	0.713634	0.828443	0.0817372
ZNF781		Yes	166.636	0.181171	0.496335	0.365017	0.715099	0.82947	0.0811992
ZNF197		Yes	1293.32	-0.105316	0.289416	-0.363891	0.715939	0.829985	0.0809299
ASCL1		Yes	4.98506	0.325059	0.899988	0.361182	0.717963	0.831443	0.0801677
LMX1A		Yes	15.7294	0.313956	0.87561	0.358557	0.719927	0.832876	0.0794195
MBD5		Yes	918.143	-0.123493	0.344954	-0.357999	0.720344	0.833162	0.0792707
GRHL3		Yes	124.271	-0.284579	0.795258	-0.357844	0.72046	0.833246	0.0792266
L3MBTL3		Yes	1016.02	0.128461	0.359393	0.357439	0.720763	0.833327	0.0791847
NFAT5		Yes	3274	-0.142331	0.398197	-0.357439	0.720763	0.833327	0.0791847
ZNF81		Yes	579.136	-0.140416	0.392886	-0.357396	0.720796	0.833327	0.0791847
SIX6		Yes	0.911006	-0.484567	1.36101	-0.356035	0.721815	0.834023	0.0788221
ZNF836		Yes	517.416	0.0978633	0.277767	0.352321	0.724597	0.835804	0.0778956
ZNF226		Yes	1461.14	0.106942	0.310301	0.34464	0.730365	0.839728	0.0758612
SCRT2		Yes	1.1244	0.462309	1.35041	0.342346	0.73209	0.841041	0.0751831
ZNF621		Yes	2922.33	-0.0924439	0.271261	-0.340794	0.733259	0.841572	0.0749089
ZNF76		Yes	3341.56	-0.104692	0.308631	-0.339213	0.734449	0.842353	0.0745061
ZBTB25		Yes	1394.67	-0.0927465	0.275491	-0.336659	0.736374	0.84348	0.073925
ZNF410		Yes	2858.11	-0.0483641	0.145994	-0.331274	0.740438	0.846582	0.0723312
ZNF488		Yes	28.5531	-0.231766	0.699724	-0.331224	0.740475	0.846582	0.0723312
ZNF624		Yes	354.315	-0.0683826	0.208834	-0.327449	0.743328	0.848785	0.0712022
ZNF296		Yes	263.102	-0.201405	0.631064	-0.319151	0.749612	0.853664	0.068713
KDM5A		Yes	3054.12	-0.0939317	0.294911	-0.318509	0.750099	0.854048	0.0685176
ZNF169		Yes	373.067	0.155257	0.487565	0.318434	0.750156	0.854048	0.0685176
NR5A1		Yes	1.33777	0.391969	1.23498	0.31739	0.750948	0.85461	0.0682318
ZNF346		Yes	851.13	0.0686993	0.217142	0.31638	0.751714	0.855004	0.0680316
MLX		Yes	4006.08	0.0766741	0.242728	0.315884	0.75209	0.855239	0.0679124
HOXA10		Yes	554.314	-0.228599	0.724839	-0.315379	0.752474	0.855526	0.0677666
ZNF557		Yes	649.782	0.0836913	0.267313	0.313084	0.754217	0.856772	0.0671349
ZNF667		Yes	565.688	-0.159925	0.511742	-0.312512	0.754652	0.856999	0.0670197
HMBOX1		Yes	996.768	0.112714	0.361107	0.312133	0.754939	0.857231	0.0669022
NRL		Yes	81.621	-0.0990779	0.318983	-0.310605	0.756101	0.857674	0.0666779
GCM2		Yes	0.81581	-0.45914	1.49137	-0.307864	0.758186	0.858923	0.066046
SOX30		Yes	19.603	0.230411	0.751674	0.30653	0.759201	0.859322	0.0658441
ZSCAN18		Yes	3547.31	-0.0910098	0.297223	-0.306201	0.759452	0.859456	0.0657762
ZNF513		Yes	1769.68	0.113169	0.371909	0.304291	0.760906	0.860653	0.0651719
BACH1		Yes	1858.72	0.0932463	0.307253	0.303484	0.761521	0.861	0.0649969
KLF11		Yes	1714.5	0.1224	0.404919	0.302283	0.762436	0.861801	0.0645929
MAFK		Yes	3123.96	0.144915	0.491429	0.294884	0.768083	0.864774	0.0630976
RFX7		Yes	1541.02	-0.0963976	0.326979	-0.294813	0.768137	0.864774	0.0630972
ZNF778		Yes	952.373	0.0978579	0.332119	0.294647	0.768264	0.864833	0.0630677
PBX3		Yes	1381.61	-0.0976179	0.331933	-0.294089	0.76869	0.865197	0.062885
ZNF608		Yes	864.63	0.14356	0.491379	0.292157	0.770166	0.865831	0.0625668
FOXN2		Yes	1007.2	-0.138131	0.476308	-0.290005	0.771813	0.866782	0.0620903
SALL2		Yes	522.342	-0.12115	0.419477	-0.288811	0.772726	0.867339	0.0618109
AFF1		Yes	6407.02	-0.100519	0.348568	-0.288377	0.773058	0.867513	0.0617238
ZNF653		Yes	315.04	0.0742948	0.259332	0.286486	0.774506	0.868539	0.0612106
GATA2		Yes	1147.96	0.199798	0.700796	0.285101	0.775566	0.869153	0.0609037
NFIX		Yes	7390.21	0.179375	0.628622	0.285346	0.775379	0.869153	0.0609037
ZNF200		Yes	963.095	-0.0659943	0.231499	-0.285074	0.775588	0.869153	0.0609037
ATF4		Yes	24205	0.0987594	0.346964	0.284639	0.775921	0.869427	0.0607671
ZC3H7A		Yes	3537.55	-0.0629624	0.222389	-0.283118	0.777086	0.870158	0.0604021
ZNF408		Yes	692.996	0.0707988	0.250058	0.28313	0.777077	0.870158	0.0604021
ZNF598		Yes	1675.45	0.115289	0.407808	0.282704	0.777404	0.87029	0.0603362
ARID5B		Yes	4209.96	-0.138227	0.490115	-0.28203	0.77792	0.870335	0.0603136
TFCP2		Yes	2370.02	0.0610248	0.216412	0.281984	0.777956	0.870335	0.0603136
ZNF419		Yes	1247	-0.102997	0.365476	-0.281816	0.778084	0.870402	0.0602799
ZNF805		Yes	213.227	-0.11533	0.409899	-0.281361	0.778434	0.870595	0.0601837
ETV2		Yes	43.8371	0.11913	0.424463	0.28066	0.778971	0.870945	0.060009
ZNF101		Yes	1476.56	0.129382	0.460882	0.280727	0.77892	0.870945	0.060009
ARID4A		Yes	2048.38	-0.107338	0.38434	-0.279279	0.780031	0.871531	0.0597171
KLF8		Yes	1768.51	-0.15413	0.55469	-0.277867	0.781114	0.872115	0.0594262
SETBP1		Yes	1340.11	0.139157	0.50085	0.277842	0.781134	0.872115	0.0594262
HOXB4		Yes	558.958	0.129332	0.471073	0.274548	0.783664	0.87404	0.0584687
HOXA4		Yes	211.398	0.173715	0.634547	0.273762	0.784268	0.874203	0.0583877
ZNF555		Yes	499.735	-0.0772263	0.28214	-0.273717	0.784302	0.874203	0.0583877
FOXA3		Yes	11.4153	-0.235842	0.872539	-0.270294	0.786934	0.876336	0.0573292
CREB3L1		Yes	3570.53	0.161342	0.597955	0.269823	0.787296	0.876506	0.0572452
NR2F2		Yes	4989.32	0.132045	0.489724	0.269632	0.787443	0.876553	0.0572219
ZXDA		Yes	294.676	-0.124136	0.461291	-0.269105	0.787849	0.876667	0.0571654
NOC3L		Yes	1149.99	-0.0686952	0.256399	-0.267923	0.788758	0.877391	0.0568068
PRDM15		Yes	1223.72	0.0613282	0.229189	0.267588	0.789016	0.877391	0.0568068
DNMT3A		Yes	3859.1	0.0706633	0.26492	0.266734	0.789674	0.877775	0.0566166
TTF2		Yes	1651.23	0.113469	0.425253	0.266828	0.789602	0.877775	0.0566166
HOXA2		Yes	72.7133	0.152003	0.576554	0.26364	0.792057	0.878999	0.0560117
MAF1		Yes	6299.86	-0.0684686	0.260943	-0.262389	0.793021	0.879404	0.0558118
ZNF684		Yes	232.827	0.0627789	0.239981	0.2616	0.79363	0.879828	0.0556021
ZNF837		Yes	109.003	0.142628	0.547143	0.260677	0.794342	0.880459	0.0552911
JARID2		Yes	2415.54	-0.0729838	0.28195	-0.258854	0.795748	0.881326	0.0548635
DPF2		Yes	3104.72	0.0564254	0.218749	0.257946	0.796449	0.881852	0.0546045
FOXC1		Yes	1113.39	0.164769	0.647865	0.254327	0.799243	0.883753	0.0536693
FOXM1		Yes	1901.81	0.168421	0.662109	0.254371	0.799209	0.883753	0.0536693
SIX5		Yes	1088.01	-0.131971	0.518937	-0.254309	0.799257	0.883753	0.0536693
ZNF136		Yes	884.683	-0.0700081	0.278565	-0.251317	0.801569	0.884794	0.0531578
NPAS4		Yes	22.2742	-0.213932	0.862459	-0.248049	0.804097	0.886399	0.0523706
ZNF672		Yes	2168.98	-0.0610813	0.246545	-0.247749	0.804329	0.886448	0.0523469
BCL6		Yes	5291.64	-0.111094	0.460455	-0.24127	0.809346	0.889775	0.0507198
HOXA13		Yes	23.4055	0.21507	0.893226	0.240779	0.809727	0.889916	0.0506509
INSM1		Yes	19.387	0.215606	0.894851	0.240941	0.809601	0.889916	0.0506509
TFAP4		Yes	831.465	0.0749525	0.311161	0.24088	0.809648	0.889916	0.0506509
ZNF391		Yes	389.917	0.128981	0.536513	0.240407	0.810015	0.890109	0.0505567
ZNF462		Yes	1160.72	0.135808	0.566243	0.23984	0.810455	0.890381	0.050424
NFX1		Yes	3788.03	0.0552112	0.232558	0.237408	0.81234	0.8916	0.0498298
GMEB2		Yes	1608.91	0.0671692	0.283217	0.237165	0.812529	0.891718	0.0497726
ZNF687		Yes	2896.6	-0.0756869	0.320281	-0.236314	0.813189	0.892242	0.0495175
PRDM5		Yes	338.252	-0.0873507	0.37366	-0.23377	0.815163	0.893354	0.0489766
ZNF784		Yes	406.137	0.0754772	0.326265	0.231337	0.817053	0.894386	0.0484748
NR1I2		Yes	23.7615	-0.164711	0.71668	-0.229825	0.818228	0.895129	0.0481146
NR3C2		Yes	394.742	0.135947	0.593674	0.228993	0.818874	0.895365	0.0479999
HOXD8		Yes	816.16	-0.118269	0.52403	-0.225691	0.821442	0.897263	0.0470801
EZH2		Yes	1348.74	-0.103265	0.458409	-0.225268	0.821771	0.897274	0.0470747
CREM		Yes	1127.42	0.0626169	0.279364	0.224141	0.822647	0.897776	0.0468319
GLIS1		Yes	113.192	0.201541	0.900121	0.223904	0.822832	0.897849	0.0467969
SSRP1		Yes	8141.17	-0.0526548	0.235768	-0.223333	0.823276	0.89803	0.0467092
KAT5		Yes	2786.61	0.0395678	0.177926	0.222383	0.824016	0.898416	0.0465225
TUB		Yes	1173.38	0.107892	0.48662	0.221717	0.824535	0.898798	0.0463379
ZFP42		Yes	38.2478	-0.405881	1.87798	-0.216126	0.828889	0.901604	0.0449843
HOPX		Yes	652.243	0.110571	0.518271	0.213346	0.831057	0.903067	0.0442798
ZNF550		Yes	954.413	0.0659048	0.310987	0.211922	0.832168	0.90381	0.043923
CARHSP1		Yes	3957.91	-0.0559816	0.265027	-0.21123	0.832708	0.903859	0.0438992
GSC		Yes	163.513	0.135512	0.643965	0.210434	0.833329	0.904378	0.0436498
RXRG		Yes	53.0515	-0.182107	0.871424	-0.208977	0.834466	0.90517	0.0432697
HOXB6		Yes	329.87	0.111536	0.54755	0.203701	0.838587	0.907815	0.0420027
ALX3		Yes	39.3502	0.25547	1.25715	0.203214	0.838968	0.908004	0.0419123
NFATC4		Yes	6898.73	-0.114032	0.569317	-0.200296	0.841249	0.909687	0.0411078
ZFP37		Yes	214.65	-0.0808886	0.406889	-0.198798	0.842421	0.9103	0.0408156
ZNF646		Yes	2374.05	0.0502027	0.253677	0.1979	0.843123	0.910856	0.04055
MIER2		Yes	16.7669	-0.1084	0.548934	-0.197473	0.843458	0.910916	0.0405219
GABPB2		Yes	2329.4	-0.0747886	0.383945	-0.19479	0.845557	0.912124	0.0399462
ZNF22		Yes	2064.72	0.0458934	0.238547	0.192387	0.847439	0.913462	0.0393094
ZNF821		Yes	401.09	-0.0664527	0.345312	-0.192443	0.847395	0.913462	0.0393094
ZNF35		Yes	471.128	0.0675936	0.35202	0.192016	0.847729	0.913548	0.0392686
ATF7		Yes	4101.14	-0.0633678	0.330807	-0.191555	0.848091	0.913575	0.0392559
HOXB3		Yes	2048.59	-0.102191	0.542936	-0.188219	0.850705	0.914997	0.0385802
KDM5C		Yes	10285.7	-0.0475739	0.252717	-0.18825	0.850681	0.914997	0.0385802
HIF1A		Yes	7219.64	0.101021	0.536991	0.188124	0.850779	0.915027	0.0385661
TSC22D3		Yes	13333.7	-0.0829526	0.445588	-0.186164	0.852316	0.916007	0.038101
ZNF511		Yes	1258.41	0.0646057	0.346762	0.186312	0.8522	0.916007	0.038101
NFRKB		Yes	2458.26	0.0584829	0.320603	0.182416	0.855257	0.917921	0.0371946
ZNF280B		Yes	86.6398	0.131805	0.72906	0.180788	0.856534	0.918888	0.0367373
GMEB1		Yes	1155.84	0.0251966	0.141252	0.178381	0.858424	0.920524	0.035965
SIM1		Yes	87.9516	0.133092	0.754638	0.176366	0.860006	0.921161	0.0356645
ZSCAN22		Yes	368.013	0.0318747	0.182121	0.175019	0.861065	0.921824	0.0353519
HNF1B		Yes	1.8054	0.230072	1.32158	0.174089	0.861796	0.922376	0.0350919
LHX2		Yes	32.4588	-0.141167	0.820112	-0.172132	0.863334	0.923292	0.0346611
TGIF2		Yes	2564.45	-0.079488	0.463245	-0.17159	0.86376	0.923545	0.0345419
ZBED4		Yes	1935.5	-0.0414975	0.241759	-0.171648	0.863714	0.923545	0.0345419
KLF6		Yes	17293.7	-0.078009	0.459146	-0.1699	0.865089	0.924596	0.0340482
ZNF697		Yes	616.413	0.060623	0.358343	0.169176	0.865658	0.925017	0.0338501
ID2		Yes	3135.87	0.0439685	0.260436	0.168826	0.865933	0.925058	0.033831
NR1D1		Yes	1005.22	-0.0711507	0.422204	-0.168522	0.866173	0.925165	0.0337808
ALX4		Yes	284.682	0.130771	0.814099	0.160633	0.872383	0.929374	0.0318093
ZXDC		Yes	2671.44	-0.0442848	0.2755	-0.160743	0.872296	0.929374	0.0318093
CHAMP1		Yes	1374.04	0.0429941	0.275795	0.155891	0.876119	0.932013	0.0305782
MEF2A		Yes	5097.12	0.0382472	0.252301	0.151593	0.879508	0.934298	0.0295145
THRA		Yes	3779.72	0.0714646	0.472004	0.151407	0.879655	0.934298	0.0295145
HMGA2		Yes	39.2174	0.11373	0.764148	0.148832	0.881686	0.935691	0.0288678
THAP8		Yes	384.761	0.0452526	0.311592	0.14523	0.884529	0.937283	0.0281293
ZNF222		Yes	261.187	-0.0395039	0.272447	-0.144997	0.884714	0.93737	0.028089
ZNF251		Yes	3217.59	-0.0600835	0.414299	-0.145025	0.884692	0.93737	0.028089
CREB5		Yes	677.255	-0.0756804	0.532024	-0.14225	0.886883	0.939063	0.0273051
ZNF490		Yes	262.059	0.0719216	0.508067	0.141559	0.887428	0.939582	0.0270653
HOXB7		Yes	616.241	0.0566056	0.408992	0.138403	0.889922	0.9407	0.0265486
ZNF337		Yes	3843.49	-0.0646558	0.470877	-0.137309	0.890786	0.941197	0.0263196
ANKZF1		Yes	5072.59	-0.0617732	0.473359	-0.1305	0.896171	0.943999	0.0250283
CUX1		Yes	4892.14	-0.0483279	0.370221	-0.130538	0.896141	0.943999	0.0250283
UNK		Yes	2911.9	-0.0519192	0.400746	-0.129556	0.896918	0.944159	0.0249547
EN2		Yes	11.5484	-0.110422	0.86516	-0.127632	0.89844	0.945202	0.0244755
ZNF600		Yes	1197.06	0.0479422	0.377879	0.126872	0.899042	0.945534	0.0243227
ZC3H4		Yes	2876.38	-0.0333098	0.267017	-0.124748	0.900723	0.946619	0.0238249
GBX2		Yes	3.59106	0.0768881	0.617553	0.124504	0.900916	0.946735	0.0237715
ZNF665		Yes	218.847	0.0414613	0.339012	0.1223	0.902661	0.947571	0.0233883
ZFPM1		Yes	507.004	0.0751473	0.628009	0.11966	0.904753	0.948623	0.0229064
FEZF1		Yes	0.779347	-0.163184	1.41276	-0.115507	0.908043	0.950491	0.0220521
ATF1		Yes	852.488	0.0308001	0.272946	0.112843	0.910155	0.951833	0.021439
ATF6B		Yes	7155.24	0.0270206	0.240135	0.112522	0.910409	0.951856	0.0214288
ZFP3		Yes	978.005	-0.033026	0.304966	-0.108294	0.913762	0.953971	0.0204647
ZNF426		Yes	1287	-0.0269217	0.250253	-0.107578	0.914331	0.954207	0.0203572
ZNF454		Yes	112.046	0.0509638	0.473338	0.107669	0.914258	0.954207	0.0203572
ZNF174		Yes	664.127	-0.0191485	0.180883	-0.105861	0.915693	0.955065	0.0199671
MEIS1		Yes	998.578	-0.0454896	0.433216	-0.105005	0.916372	0.955368	0.0198294
ZNF700		Yes	2557.48	-0.0448833	0.434626	-0.103269	0.91775	0.956242	0.0194321
ZNF430		Yes	612.584	-0.0303347	0.300049	-0.101099	0.919472	0.95727	0.0189654
HEY1		Yes	629.056	-0.0472822	0.468434	-0.100937	0.919601	0.957354	0.0189276
PCBP2		Yes	26534.7	-0.0179963	0.179935	-0.100015	0.920332	0.957911	0.018675
AHRR		Yes	320.568	0.0616636	0.622349	0.0990821	0.921073	0.958332	0.0184842
CSRNP3		Yes	118.467	-0.0520537	0.527699	-0.0986429	0.921422	0.958534	0.0183925
ZSCAN20		Yes	295.551	-0.0314541	0.324887	-0.0968156	0.922873	0.959222	0.0180808
MLLT10		Yes	2565.85	-0.0208729	0.221418	-0.0942688	0.924896	0.960148	0.0176619
THAP3		Yes	1055	-0.0383306	0.405058	-0.09463	0.924609	0.960148	0.0176619
NCOR1		Yes	7907.42	-0.0268868	0.285624	-0.0941334	0.925003	0.960162	0.0176554
ZNF579		Yes	801.114	-0.0422742	0.452159	-0.0934941	0.925511	0.960434	0.0175324
ARID1B		Yes	3754.67	-0.0332493	0.355998	-0.0933975	0.925588	0.960444	0.0175279
HOXA7		Yes	399.39	-0.0638149	0.696569	-0.0916132	0.927005	0.961219	0.0171779
FOXI3		Yes	5.16324	-0.0962666	1.05403	-0.0913323	0.927229	0.961399	0.0170964
BHLHE41		Yes	2700.52	-0.0516354	0.576588	-0.0895535	0.928642	0.962409	0.0166405
ZNF688		Yes	1060.75	-0.0332364	0.374704	-0.0887003	0.92932	0.962712	0.0165035
FOXA2		Yes	1.19017	0.178402	2.0486	0.0870847	0.930604	0.963313	0.0162325
NHLH1		Yes	37.8171	0.0473992	0.544003	0.0871304	0.930568	0.963313	0.0162325
GLI4		Yes	1054.29	-0.0345107	0.402024	-0.0858424	0.931592	0.96408	0.015887
IRX1		Yes	222.865	-0.0535628	0.631957	-0.0847571	0.932455	0.964757	0.0155819
MIS18BP1		Yes	1210.79	0.0274589	0.333388	0.0823632	0.934358	0.965757	0.0151321
ELF1		Yes	4282.8	0.0343423	0.420989	0.0815754	0.934984	0.966234	0.0149179
ZBED3		Yes	1265.97	0.02464	0.318706	0.0773126	0.938375	0.968124	0.0140692
VDR		Yes	2159.93	-0.0379262	0.501644	-0.0756039	0.939734	0.968912	0.0137158
DMAP1		Yes	3614.66	0.0230881	0.310207	0.074428	0.94067	0.969364	0.0135129
NRF1		Yes	1328.84	-0.0140194	0.188602	-0.0743333	0.940745	0.969391	0.013501
ZIC1		Yes	264.819	0.080153	1.08534	0.0738509	0.941129	0.969684	0.0133697
ZNF777		Yes	997.513	-0.0245386	0.344338	-0.0712631	0.943188	0.971037	0.012764
TRERF1		Yes	1812.52	-0.0313371	0.446326	-0.0702111	0.944026	0.971428	0.0125894
PURG		Yes	23.2019	-0.0492089	0.722056	-0.0681511	0.945665	0.972398	0.012156
ZNF540		Yes	372.664	-0.0435185	0.646397	-0.0673248	0.946323	0.972675	0.0120323
TBX4		Yes	30.6818	-0.0562643	0.837031	-0.0672189	0.946407	0.97271	0.0120164
MLXIPL		Yes	1051.25	0.0696967	1.07703	0.064712	0.948403	0.974026	0.0114293
ELK1		Yes	2307.31	-0.0185393	0.29726	-0.0623672	0.95027	0.974936	0.011024
CREBBP		Yes	6432.55	-0.0272107	0.448516	-0.0606684	0.951623	0.975414	0.010811
IRX6		Yes	181.997	0.0533656	0.881105	0.0605666	0.951704	0.975414	0.010811
ZNF594		Yes	759.46	-0.0236475	0.386641	-0.0611615	0.951231	0.975414	0.010811
ZNF439		Yes	830.612	0.0325398	0.542867	0.0599407	0.952203	0.975522	0.010763
ZNF677		Yes	556.724	-0.0250193	0.42245	-0.0592244	0.952773	0.97574	0.0106657
ZBTB5		Yes	1546.54	-0.0181593	0.309944	-0.058589	0.953279	0.975927	0.0105826
GATA6		Yes	498.061	0.0314999	0.568173	0.0554407	0.955787	0.977054	0.0100815
MZF1		Yes	2108.91	-0.0214275	0.392223	-0.054631	0.956432	0.977304	0.00997037
FOXP1		Yes	4179.65	-0.019671	0.365123	-0.0538751	0.957035	0.977617	0.00983138
RBM22		Yes	3357.33	0.0104343	0.194436	0.0536644	0.957203	0.977617	0.00983138
HES7		Yes	7.28706	0.034507	0.682882	0.0505314	0.959699	0.979105	0.00917094
GON4L		Yes	6338.26	-0.0122885	0.246183	-0.0499161	0.960189	0.979502	0.00899449
HES5		Yes	20.1221	-0.0394406	0.809157	-0.0487428	0.961124	0.980047	0.00875328
ZBTB22		Yes	1757.08	0.00874708	0.185151	0.0472429	0.96232	0.980651	0.00848555
HOXC4		Yes	681.229	-0.0203832	0.442049	-0.0461107	0.963222	0.980939	0.00835803
MBD2		Yes	5811.15	-0.0106148	0.231043	-0.0459429	0.963356	0.980939	0.00835803
TCF20		Yes	3553.16	0.0125515	0.286055	0.0438779	0.965002	0.981906	0.00793016
THAP4		Yes	2250.09	-0.00945488	0.214767	-0.0440238	0.964885	0.981906	0.00793016
ZNF474		Yes	24.2465	0.0200951	0.456011	0.0440671	0.964851	0.981906	0.00793016
EGR4		Yes	2.53371	-0.0391866	0.904738	-0.0433127	0.965452	0.982041	0.00787054
LRRFIP2		Yes	3672.49	-0.0141621	0.324891	-0.0435903	0.965231	0.982041	0.00787054
PREB		Yes	4555.9	0.0109585	0.261171	0.0419589	0.966531	0.982738	0.00756241
TBP		Yes	896.971	0.00925896	0.226463	0.0408852	0.967387	0.983073	0.00741407
ZNF676		Yes	56.1441	-0.0318989	0.780722	-0.0408582	0.967409	0.983073	0.00741407
TERF2		Yes	1763.12	0.0077775	0.196794	0.039521	0.968475	0.98374	0.00711948
MAFA		Yes	5.34441	-0.0417147	1.16022	-0.035954	0.971319	0.985451	0.0063651
ZNF705A		Yes	5.6113	0.0226818	0.663402	0.0341901	0.972726	0.98616	0.00605266
HOXB5		Yes	183.017	-0.0190028	0.576285	-0.0329747	0.973695	0.986781	0.00577911
ZNF655		Yes	4668.68	-0.012862	0.391356	-0.0328652	0.973782	0.986781	0.00577911
E2F3		Yes	1910.26	0.0133497	0.443583	0.0300951	0.975991	0.987778	0.00534057
ZIC4		Yes	88.4553	-0.0292891	0.969646	-0.030206	0.975903	0.987778	0.00534057
HOXD13		Yes	10.3605	0.027354	0.929248	0.0294367	0.976516	0.987951	0.00526451
SALL1		Yes	155.963	-0.0141983	0.666827	-0.0212924	0.983012	0.991288	0.00380036
DEAF1		Yes	1769.64	0.00685134	0.325688	0.0210365	0.983217	0.991427	0.00373928
TCF19		Yes	1631.75	0.00643659	0.333611	0.0192937	0.984607	0.992145	0.00342471
ISL2		Yes	32.315	-0.0231734	1.25215	-0.0185069	0.985234	0.992606	0.00322331
ZNF512B		Yes	3417.67	0.00549215	0.304667	0.0180267	0.985618	0.992838	0.00312169
ZNF304		Yes	1162.68	-0.003809	0.213579	-0.0178341	0.985771	0.99289	0.00309879
NFE2L1		Yes	18329	0.00551867	0.313983	0.0175763	0.985977	0.993046	0.00303061
ZNF287		Yes	335.471	-0.00550167	0.330328	-0.0166552	0.986712	0.993483	0.00283951
ZNF789		Yes	1276.06	-0.00685499	0.417962	-0.016401	0.986914	0.993529	0.00281936
KLF10		Yes	3358.2	-0.00365474	0.310683	-0.0117636	0.990614	0.995457	0.0019773
IRX4		Yes	158.049	-0.0122249	1.07094	-0.0114151	0.990892	0.995545	0.00193897
MYCN		Yes	136.524	0.0091557	0.811647	0.0112804	0.991	0.995545	0.00193897
ZNF473		Yes	847.203	0.00239258	0.222908	0.0107335	0.991436	0.995771	0.00184058
ZNF157		Yes	14.9651	-0.00499728	0.704112	-0.00709728	0.994337	0.997478	0.00109685
UNKL		Yes	1442.91	0.00229682	0.35353	0.00649683	0.994816	0.997698	0.00100069
RERE		Yes	8519.15	0.00182667	0.298172	0.00612625	0.995112	0.997872	0.000925316
SOX8		Yes	214.405	0.00445324	0.787703	0.00565345	0.995489	0.997991	0.000873593
ZC3H12A		Yes	1515.5	0.00243184	0.4574	0.00531667	0.995758	0.998007	0.00086648
MBD4		Yes	2630.58	-0.000785234	0.179697	-0.00436978	0.996513	0.998354	0.000715397
ZNF212		Yes	1141.38	-0.000796998	0.251331	-0.00317111	0.99747	0.998902	0.000477016
ZNF331		Yes	1984.93	0.000898415	0.349377	0.00257148	0.997948	0.999033	0.000420285
OLIG1		Yes	4.053	0.00177804	0.963539	0.00184532	0.998528	0.999103	0.000389577
AHR		Yes	128.684	3.63925	1.27962	2.84402	NA	NA	#VALUE!
ARGFX		Yes	0.238594	0.359399	3.30184	0.108848	0.913323	NA	#VALUE!
ATF3		Yes	1691.88	0.717467	0.501598	1.43036	NA	NA	#VALUE!
BARHL2		Yes	0.418931	-0.270633	2.84548	-0.0951098	0.924228	NA	#VALUE!
BATF2		Yes	339.722	1.87265	0.507803	3.68775	NA	NA	#VALUE!
BHLHE23		Yes	0.0516917	0.771592	3.30184	0.233685	0.815229	NA	#VALUE!
DBX1		Yes	0.143933	0.565496	3.30184	0.171267	0.864014	NA	#VALUE!
DMRT1		Yes	2.73725	1.12798	1.63653	0.689252	NA	NA	#VALUE!
DMRTB1		Yes	0.301038	1.0259	3.29698	0.311163	0.755677	NA	#VALUE!
DRGX		Yes	2.14637	2.54857	1.28969	1.9761	NA	NA	#VALUE!
EN1		Yes	560.364	1.92646	0.750395	2.56726	NA	NA	#VALUE!
FERD3L		Yes	0.547	1.33878	1.64837	0.812181	0.416688	NA	#VALUE!
FEV		Yes	0.714688	0.311326	1.71347	0.181693	0.855824	NA	#VALUE!
FEZF2		Yes	0.296215	-1.29275	3.29186	-0.392712	0.694532	NA	#VALUE!
FOSB		Yes	3991.52	2.29959	0.926079	2.48315	NA	NA	#VALUE!
FOXB2		Yes	0.145092	-0.586044	3.30021	-0.177578	0.859055	NA	#VALUE!
FOXD3		Yes	18.3992	0.104417	1.21175	0.0861702	NA	NA	#VALUE!
FOXG1		Yes	15.7033	4.97307	1.17903	4.21794	NA	NA	#VALUE!
FOXJ1		Yes	50.2201	-0.928995	1.03076	-0.90127	NA	NA	#VALUE!
FOXQ1		Yes	14.6435	0.222174	0.870518	0.25522	NA	NA	#VALUE!
FOXR1		Yes	0.148957	-0.0248315	2.6069	-0.00952528	0.9924	NA	#VALUE!
FOXR2		Yes	0.0305229	0.0846027	3.30184	0.0256229	0.979558	NA	#VALUE!
GATA5		Yes	19.0015	-0.422273	1.42513	-0.296305	NA	NA	#VALUE!
GSX1		Yes	0.161277	0.359399	3.30184	0.108848	0.913323	NA	#VALUE!
GSX2		Yes	0.447719	2.10524	2.19202	0.960411	0.336849	NA	#VALUE!
HAND1		Yes	0.371754	0.0379323	2.30726	0.0164404	0.986883	NA	#VALUE!
HES3		Yes	0.0609084	0.0846027	3.30184	0.0256229	0.979558	NA	#VALUE!
HMX1		Yes	3.07054	0.423812	2.82467	0.150039	NA	NA	#VALUE!
HMX2		Yes	0.619176	0.101391	1.57978	0.0641808	0.948826	NA	#VALUE!
HMX3		Yes	0.484416	1.79346	2.62677	0.682764	0.494756	NA	#VALUE!
HOXB13		Yes	234.953	-2.62877	1.66344	-1.58033	NA	NA	#VALUE!
LBX1		Yes	0.497525	1.42589	1.63812	0.870442	0.384059	NA	#VALUE!
LHX3		Yes	0.357238	-0.846831	3.29147	-0.257281	0.796962	NA	#VALUE!
MAEL		Yes	10.2491	0.398408	0.678977	0.586777	NA	NA	#VALUE!
MAFF		Yes	1593.62	0.0449994	0.53727	0.0837557	NA	NA	#VALUE!
MYOD1		Yes	0.331755	0.140154	3.3014	0.0424527	0.966138	NA	#VALUE!
NEUROD1		Yes	0.0609084	0.0846027	3.30184	0.0256229	0.979558	NA	#VALUE!
NEUROD2		Yes	22.0568	1.41134	1.03396	1.36499	NA	NA	#VALUE!
NEUROD4		Yes	0.305601	-0.340739	3.3014	-0.10321	0.917796	NA	#VALUE!
NEUROG1		Yes	0.10334	0.0846027	3.30184	0.0256229	0.979558	NA	#VALUE!
NKX1-2		Yes	46.8605	2.52986	1.42703	1.77282	NA	NA	#VALUE!
NKX2-1		Yes	0.897897	3.52438	2.91618	1.20856	NA	NA	#VALUE!
NKX2-4		Yes	0	NA	NA	NA	NA	NA	#VALUE!
NKX2-5		Yes	14.8143	-0.271907	1.56685	-0.173537	NA	NA	#VALUE!
NR0B1		Yes	3.2458	2.34593	1.47488	1.59059	NA	NA	#VALUE!
NR1H4		Yes	0.464053	-0.905023	2.3402	-0.386729	0.698957	NA	#VALUE!
NR2E1		Yes	48.3973	7.15007	1.52859	4.67755	NA	NA	#VALUE!
NR4A1		Yes	2208.37	-0.620953	0.66042	-0.940239	NA	NA	#VALUE!
OLIG3		Yes	0.0305229	0.0846027	3.30184	0.0256229	0.979558	NA	#VALUE!
OTX2		Yes	0.747832	-1.79351	2.32337	-0.771943	0.440148	NA	#VALUE!
PAX1		Yes	25.9833	1.72457	0.863365	1.9975	NA	NA	#VALUE!
PAX4		Yes	0.266115	2.03142	3.26986	0.621257	0.53443	NA	#VALUE!
PDX1		Yes	0.188416	-0.506079	3.30074	-0.153323	0.878144	NA	#VALUE!
PHOX2B		Yes	0.306355	2.24783	3.2619	0.689117	0.49075	NA	#VALUE!
POU3F3		Yes	13.9355	1.68677	1.30045	1.29707	NA	NA	#VALUE!
POU3F4		Yes	0.0988476	-0.121494	3.30184	-0.0367957	0.970648	NA	#VALUE!
POU4F1		Yes	12.1182	3.29803	1.1957	2.75825	NA	NA	#VALUE!
POU4F2		Yes	0.343907	1.63719	2.77788	0.589366	0.555616	NA	#VALUE!
PRDM13		Yes	2.30222	4.99411	2.2544	2.21528	NA	NA	#VALUE!
PRDM14		Yes	0.144778	-0.654087	3.22637	-0.202731	0.839345	NA	#VALUE!
PTF1A		Yes	0.513192	-1.13282	1.73089	-0.654476	0.512805	NA	#VALUE!
RAX		Yes	0.411962	1.47379	1.87756	0.784945	0.432486	NA	#VALUE!
RAX2		Yes	0.578397	1.32143	1.70262	0.776118	0.437679	NA	#VALUE!
RBPJL		Yes	0.744194	1.40184	1.35258	1.03642	0.300007	NA	#VALUE!
RORB		Yes	70.3541	1.16798	0.74096	1.57631	NA	NA	#VALUE!
SEBOX		Yes	0.21366	-0.9901	3.29567	-0.300425	0.763853	NA	#VALUE!
SIM2		Yes	308.937	0.128917	0.744117	0.173248	NA	NA	#VALUE!
SOX1		Yes	0.31002	-0.340739	3.3014	-0.10321	0.917796	NA	#VALUE!
SOX11		Yes	514.38	-1.79593	0.876426	-2.04916	NA	NA	#VALUE!
SOX14		Yes	0.0343985	0.771592	3.30184	0.233685	0.815229	NA	#VALUE!
SP8		Yes	0.257748	-0.766526	3.29863	-0.232377	0.816245	NA	#VALUE!
SPZ1		Yes	0.235429	-0.716192	3.2991	-0.217087	0.82814	NA	#VALUE!
TBR1		Yes	4.92215	1.87417	1.04053	1.80117	NA	NA	#VALUE!
TFCP2L1		Yes	1504.01	-0.892208	0.689517	-1.29396	NA	NA	#VALUE!
TGIF2LX		Yes	0.238097	-1.02278	3.29522	-0.310382	0.756271	NA	#VALUE!
TLX1		Yes	16.9197	1.62757	1.20741	1.34799	NA	NA	#VALUE!
TLX3		Yes	6.06782	3.9257	3.1736	1.23699	NA	NA	#VALUE!
TPRXL		Yes	44.2752	-0.252206	0.940386	-0.268194	NA	NA	#VALUE!
ZIC3		Yes	2.44754	3.9832	1.68907	2.35822	NA	NA	#VALUE!
PRKACG	AGC		0.396416	-0.392245	2.32065	-0.169024	0.865778	NA	#VALUE!
PSKH2	CAMK		0.738739	-1.6428	1.81989	-0.902695	0.366688	NA	#VALUE!
TSSK2	CAMK		0.647148	-2.09355	3.28218	-0.637854	0.523569	NA	#VALUE!
IP6K3	Metabolic		14.034	1.36357	1.02238	1.33373	NA	NA	#VALUE!
MOS	Other		0	NA	NA	NA	NA	NA	#VALUE!
SBK2	Other		0.366225	-0.865744	2.86971	-0.301683	0.762893	NA	#VALUE!
MYO3A	STE		42.7327	2.87536	0.988113	2.90995	NA	NA	#VALUE!
ACVR1C	TKL		141.787	1.08388	0.650837	1.66536	NA	NA	#VALUE!
PRKAA2	CAMK		542.143	-4.44242	0.596168	-7.45162	9.21991e-14	5.29494e-11	10.2761
PIK3CD	Atypical		2797.53	2.81102	0.386535	7.27234	3.53301e-13	1.35266e-10	9.86881
PTK6	TK		1264.58	-3.98033	0.575653	-6.91446	4.69656e-12	1.19098e-09	8.9241
ERBB3	TK		14056.4	-4.39184	0.642222	-6.8385	8.00239e-12	1.88259e-09	8.72524
STK10	STE		4244.87	1.88599	0.277995	6.78427	1.16672e-11	2.44962e-09	8.6109
PRKCB	AGC		1365.78	3.71512	0.592236	6.27304	3.54056e-10	4.01936e-08	7.39584
NEK5	NEK		415.989	-3.44166	0.559489	-6.15145	7.67797e-10	7.68821e-08	7.11418
LRRK1	TKL		2379.04	1.54905	0.260494	5.94658	2.73808e-09	2.21524e-07	6.65458
SYK	TK		3359.79	1.93277	0.338943	5.70236	1.18162e-08	7.0774e-07	6.15013
BTK	TK		1278.87	2.36131	0.417572	5.65487	1.55967e-08	8.9571e-07	6.04783
MATK	TK		859.782	3.51366	0.633564	5.54587	2.92504e-08	1.45329e-06	5.83765
FGR	TK		2588.41	3.05554	0.551029	5.54516	2.93685e-08	1.45546e-06	5.837
CSF1R	TK		7349.48	2.71617	0.50401	5.38911	7.08067e-08	2.97327e-06	5.52677
FRK	TK		1091.28	-2.61664	0.494866	-5.28757	1.23955e-07	4.66349e-06	5.33129
EPHA10	TK		348.358	-3.44606	0.654533	-5.26491	1.40256e-07	5.15153e-06	5.28806
PIK3CG	Atypical		394.669	2.74953	0.525709	5.23014	1.69386e-07	5.99173e-06	5.22245
LCK	TK		1436.29	3.33742	0.642037	5.19817	2.01255e-07	6.87011e-06	5.16304
HCK	TK		1925.5	2.52166	0.487128	5.17659	2.2598e-07	7.51702e-06	5.12395
BLK	TK		378.977	4.60988	0.900589	5.11873	3.07595e-07	9.84498e-06	5.00679
RPS6KA4	AGC		2775.48	1.41057	0.280203	5.0341	4.80094e-07	1.39915e-05	4.85414
JAK3	TK		2882.97	2.54339	0.516726	4.92213	8.56077e-07	2.2258e-05	4.65251
FES	TK		1556.41	1.84543	0.37577	4.91105	9.05885e-07	2.33355e-05	4.63198
FYN	TK		3424.74	1.95371	0.398925	4.89744	9.70943e-07	2.47502e-05	4.60642
ERBB2	TK		121322	-4.16851	0.855766	-4.87108	1.10988e-06	2.7713e-05	4.55732
WNK4	Other		841.057	-4.65317	0.962548	-4.83422	1.33666e-06	3.212e-05	4.49322
ZAP70	TK		1681.55	3.3065	0.706312	4.68136	2.84985e-06	5.90908e-05	4.22848
PTK2B	TK		2975.09	1.78049	0.382427	4.65576	3.22784e-06	6.51104e-05	4.18635
STK31	Other		76.9687	-2.84523	0.620461	-4.58566	4.52548e-06	8.65471e-05	4.06275
ACVRL1	TKL		2887.31	1.86853	0.407517	4.58516	4.53645e-06	8.65872e-05	4.06255
WNK2	Other		862.906	-2.6333	0.582635	-4.51964	6.19445e-06	0.000110864	3.95521
FGFR4	TK		1131.41	-3.64289	0.812407	-4.48407	7.32316e-06	0.000126654	3.89738
PRKCQ	AGC		301.786	2.82821	0.634229	4.4593	8.22288e-06	0.000139133	3.85657
ITK	TK		965.44	3.10041	0.696729	4.44995	8.589e-06	0.000143959	3.84176
MINK1	STE		7370.2	0.843125	0.190379	4.42866	9.48222e-06	0.000155981	3.80693
NME5	Metabolic		229.887	-3.03942	0.688853	-4.41229	1.02283e-05	0.000166016	3.77985
PIM1	CAMK		2425.51	1.57554	0.357747	4.40408	1.06233e-05	0.000170838	3.76741
SRMS	TK		97.0844	-3.78178	0.859986	-4.39748	1.09513e-05	0.000175603	3.75547
DDR1	TK		16712.9	-2.16747	0.493236	-4.39437	1.11093e-05	0.000177787	3.7501
EPHB1	TK		158.68	1.57638	0.358937	4.39181	1.1241e-05	0.000179323	3.74636
NUAK1	CAMK		2685.84	1.67721	0.38379	4.37011	1.24183e-05	0.000193212	3.71397
BMPR1B	TKL		862.207	-3.75378	0.861364	-4.35795	1.31287e-05	0.000200745	3.69736
MAPK15	CMGC		977.794	-3.62113	0.837881	-4.32177	1.54784e-05	0.000230183	3.63793
MAP4K1	STE		1325.42	2.62351	0.6101	4.30014	1.70693e-05	0.000247803	3.60589
ICK	CMGC		2080.04	-1.03992	0.243015	-4.27925	1.87521e-05	0.000268441	3.57115
MAST3	AGC		1374.3	1.25859	0.296127	4.25016	2.13622e-05	0.000297816	3.52605
LMTK3	TK		636.423	-2.52819	0.596059	-4.24151	2.2202e-05	0.000307023	3.51283
TRIB3	CAMK		3428.43	-2.68366	0.633007	-4.23955	2.23971e-05	0.000309502	3.50934
RPS6KA6	AGC		275.725	-2.67259	0.636908	-4.1962	2.71435e-05	0.000362768	3.44037
PDIK1L	Other		1086.65	-1.55553	0.370938	-4.19352	2.74661e-05	0.000365081	3.43761
PAK4	STE		4431.23	-2.09887	0.504957	-4.15653	3.23114e-05	0.000416994	3.37987
STK3	STE		1666.84	-1.25728	0.302982	-4.1497	3.32918e-05	0.000425986	3.3706
MAP3K14	STE		1831.36	1.38709	0.337315	4.11217	3.91965e-05	0.00048873	3.31093
CSK	TK		5060.47	1.35223	0.331225	4.08251	4.45525e-05	0.000546097	3.26273
LYN	TK		2680.71	1.59397	0.3936	4.04972	5.12786e-05	0.000609497	3.21503
EIF2AK1	Other		11956.5	-1.16405	0.288821	-4.03034	5.56963e-05	0.000650434	3.1868
STK33	CAMK		45.8822	2.24113	0.556317	4.02851	5.61325e-05	0.000654746	3.18393
PRKCI	AGC		2316.64	-1.17251	0.29123	-4.02608	5.67156e-05	0.000660267	3.18028
CSNK1A1	CK1		12475	-1.12161	0.282133	-3.97548	7.02364e-05	0.000785923	3.10462
SIK2	CAMK		2528.65	1.1503	0.289521	3.9731	7.0944e-05	0.000791121	3.10176
PDGFRB	TK		17406.9	1.4123	0.35837	3.94089	8.11796e-05	0.000879153	3.05594
ERBB4	TK		259.584	-3.88031	0.987134	-3.93089	8.46326e-05	0.000910488	3.04073
WEE1	Other		3728.13	-2.15345	0.549921	-3.91593	9.0057e-05	0.00095933	3.01803
BMPR1A	TKL		2200.35	-1.1196	0.286788	-3.90394	9.46379e-05	0.000996195	3.00166
MAP3K3	STE		4164.58	1.06106	0.276555	3.8367	0.0001247	0.00125575	2.9011
FN3K	Metabolic		942.08	-1.3783	0.361702	-3.81059	0.000138637	0.00136649	2.86439
TYK2	TK		6016.09	0.913146	0.242821	3.76057	0.000169527	0.00160299	2.79507
NME1	Metabolic		6838.86	-1.60776	0.430653	-3.7333	0.000188985	0.00175804	2.75497
MAP4K3	STE		1827.62	-1.02635	0.276289	-3.71477	0.000203387	0.0018636	2.72965
INSR	TK		5153.9	-0.936688	0.252313	-3.71241	0.000205297	0.00187582	2.72681
CDK7	CMGC		1355.89	-0.774771	0.209034	-3.70644	0.000210191	0.00190538	2.72002
TIE1	TK		3053.68	1.69821	0.459423	3.6964	0.000218676	0.00196859	2.70584
MAPK7	CMGC		1311.19	0.766559	0.209206	3.66414	0.000248173	0.00217692	2.66216
CAMK1G	CAMK		30.9964	1.87489	0.512197	3.66049	0.000251736	0.00220422	2.65675
CDKL3	CMGC		121.222	-1.11565	0.307798	-3.6246	0.000289411	0.0024634	2.60846
EPHA8	TK		18.3935	-5.29935	1.46621	-3.61433	0.000301126	0.00254646	2.59406
RIOK2	Atypical		1357.19	-0.574096	0.159481	-3.59978	0.00031849	0.00267017	2.57346
SCYL3	Other		1982.96	-0.888777	0.249051	-3.56866	0.000358809	0.0029302	2.5331
MAST1	AGC		43.3398	-2.1899	0.613755	-3.56803	0.000359673	0.0029348	2.53242
NEK11	NEK		833.714	-1.20544	0.339816	-3.54732	0.00038917	0.00312842	2.50467
FGFR3	TK		954.584	-2.51404	0.70986	-3.5416	0.000397701	0.00318274	2.4972
UHMK1	Other		7529.24	-1.67484	0.473584	-3.53652	0.000405439	0.00323126	2.49063
IGF1R	TK		10125.2	-2.20483	0.627191	-3.51541	0.000439075	0.00345562	2.46147
KSR1	TKL		2332.99	1.56413	0.446217	3.50531	0.000456071	0.00355424	2.44925
CSNK1G3	CK1		1659.1	-1.045	0.298446	-3.50148	0.000462678	0.00359398	2.44442
CAMK4	CAMK		349.818	2.02062	0.578298	3.49408	0.000475703	0.00367283	2.435
RPS6KB1	AGC		3612.94	-1.51165	0.433792	-3.48473	0.000492635	0.00376632	2.42408
MAPK9	CMGC		3393.09	-0.894108	0.256587	-3.48462	0.000492833	0.00376637	2.42408
TRIM24	Atypical		2440.01	-1.1272	0.323881	-3.48028	0.000500887	0.00381746	2.41823
GRK6	AGC		2598.06	0.989096	0.284529	3.47625	0.000508477	0.00386474	2.41288
STRADB	STE		1650.37	-1.08515	0.312905	-3.46799	0.000524366	0.00397006	2.4012
RET	TK		1794.14	-2.90108	0.845572	-3.4309	0.000601573	0.00443425	2.35318
CDK12	CMGC		9600.51	-1.9208	0.560925	-3.42435	0.000616283	0.00451256	2.34558
TLK1	Other		3052.82	-1.00047	0.292143	-3.4246	0.000615712	0.00451256	2.34558
RPS6KA2	AGC		3711.38	1.29725	0.38168	3.39879	0.000676856	0.00486609	2.31282
YES1	TK		4026.36	-1.33503	0.393711	-3.39088	0.000696692	0.00497208	2.30346
SBK1	Other		1521.87	-2.20836	0.651985	-3.38713	0.000706275	0.00502394	2.29896
ULK2	Other		2451.16	-0.765278	0.227352	-3.36604	0.000762556	0.00534063	2.27241
TGFBR2	TKL		12381	1.89092	0.565414	3.34431	0.000824874	0.00570141	2.24402
BRSK2	CAMK		116.359	-2.29019	0.686625	-3.33543	0.000851676	0.00583502	2.23396
KSR2	TKL		94.4175	-2.37107	0.711052	-3.3346	0.000854236	0.00584731	2.23304
NEK10	NEK		389.741	-2.56452	0.777522	-3.29833	0.000972626	0.00648839	2.18786
MAP2K3	STE		2876.49	0.954071	0.289456	3.29608	0.000980427	0.00652943	2.18512
INSRR	TK		146.25	2.4033	0.729139	3.29608	0.000980452	0.00652943	2.18512
NTRK1	TK		89.7941	1.84664	0.570516	3.23679	0.00120881	0.00773878	2.11133
EPHA2	TK		1383.46	1.38872	0.429657	3.23216	0.00122856	0.00783184	2.10614
MAPK12	CMGC		1058.69	1.55855	0.48273	3.22863	0.00124386	0.00790671	2.102
GRK5	AGC		1492.63	1.36817	0.425804	3.21315	0.00131288	0.00827209	2.08238
PRKD2	CAMK		3776.69	0.724463	0.22587	3.20743	0.00133926	0.00840306	2.07556
STK17B	CAMK		2640.49	1.03158	0.322177	3.20192	0.00136517	0.00853001	2.06905
SCYL2	Other		3130.04	-1.20848	0.378512	-3.19271	0.00140947	0.00875079	2.05795
CSNK2A1	Other		5703.57	-0.79121	0.248005	-3.1903	0.00142124	0.00880583	2.05523
PI4K2B	Atypical		1269.9	-0.768394	0.240941	-3.18914	0.00142698	0.00883425	2.05383
TEX14	Other		105.943	-2.03796	0.640304	-3.1828	0.00145858	0.00897013	2.0472
BMX	TK		175.795	2.04456	0.663449	3.08171	0.00205816	0.0118478	1.92636
ACVR2B	TKL		1059.85	-0.997721	0.326151	-3.05907	0.00222023	0.0125731	1.90056
MAP3K5	STE		1433.51	1.03185	0.343164	3.00688	0.00263944	0.0143639	1.84273
CDKL1	CMGC		120.138	1.13964	0.379645	3.00184	0.0026835	0.0145671	1.83663
TXK	TK		138.979	1.82377	0.60908	2.99429	0.00275081	0.0148623	1.82791
IKBKE	Other		1331.98	1.10043	0.36978	2.9759	0.00292129	0.0156106	1.80658
CDKL2	CMGC		70.3347	-2.6898	0.915971	-2.93656	0.00331879	0.0172715	1.76267
PRKCZ	AGC		915.344	-1.33387	0.460319	-2.89771	0.00375901	0.0190844	1.71932
PKN2	AGC		2733.2	-1.11973	0.387305	-2.89107	0.00383935	0.0194014	1.71217
MKNK1	CAMK		3024.1	0.815192	0.282354	2.88713	0.00388776	0.0195953	1.70785
ATM	Atypical		4154.79	0.890406	0.308488	2.88635	0.00389733	0.0196335	1.707
TEC	TK		195.992	1.03016	0.358421	2.87416	0.00405108	0.020215	1.69433
SRPK3	CMGC		282.318	-1.53162	0.540033	-2.83615	0.00456606	0.0221068	1.65547
FLT4	TK		1754.03	1.29786	0.460207	2.82016	0.00479992	0.0230109	1.63807
PPIP5K2	Metabolic		2954.06	-1.15095	0.409423	-2.81116	0.00493634	0.0234861	1.62919
ABL1	TK		6598.75	0.65047	0.231813	2.80601	0.00501594	0.0237895	1.62362
MAP3K13	STE		1997.99	-0.974593	0.352019	-2.76858	0.00563015	0.0259769	1.58541
ERN2	Other		3.32015	1.97739	0.718183	2.75333	0.00589929	0.0269891	1.56881
ALPK2	Atypical		500.5	1.78711	0.649794	2.75027	0.00595455	0.0271846	1.56568
SRPK2	CMGC		3101.76	-0.870088	0.317576	-2.73978	0.00614809	0.0278597	1.55502
RPS6KA3	AGC		2692.99	0.935508	0.342961	2.72774	0.00637694	0.028697	1.54216
PTK2	TK		6916.17	-0.794489	0.292444	-2.71672	0.00659322	0.0293317	1.53266
CASK	CAMK		3813.85	-0.950933	0.350643	-2.71197	0.00668842	0.0296254	1.52834
ROR1	TK		380.674	1.54626	0.572208	2.70227	0.00688682	0.0302797	1.51885
MAP4K5	STE		2901.63	-0.562889	0.209091	-2.69208	0.00710088	0.0308664	1.51051
PKDCC	Other		1872.05	1.51619	0.565638	2.6805	0.00735126	0.0317077	1.49884
PIP4K2C	Metabolic		3724.87	-0.998999	0.374394	-2.66831	0.00762344	0.0325865	1.48696
CDKL5	CMGC		1267.08	-0.714474	0.269092	-2.65513	0.0079278	0.0335978	1.47369
TBCK	Other		1789.1	-0.623483	0.235906	-2.64294	0.00821908	0.0345502	1.46155
PIK3C2A	Atypical		3279.04	-0.880171	0.333721	-2.63745	0.0083532	0.0349186	1.45694
WNK3	Other		162.188	-1.78798	0.683858	-2.61454	0.0089347	0.0367979	1.43418
MAPK8	CMGC		2215.68	-0.573882	0.22038	-2.60406	0.00921264	0.0376409	1.42434
RIPK4	TKL		638.813	-1.88616	0.728285	-2.58987	0.00960121	0.0389595	1.40939
MERTK	TK		1165.24	1.07313	0.415185	2.58469	0.00974655	0.0393693	1.40484
GRK1	AGC		3.97622	-3.23166	1.25919	-2.56646	0.0102741	0.040833	1.38899
PIK3CA	Atypical		2749.27	-1.03204	0.403314	-2.5589	0.0105002	0.0415288	1.38165
MAP4K2	STE		1796.59	0.610581	0.239048	2.55422	0.0106425	0.0418625	1.37817
RIPK3	TKL		958.33	1.34339	0.5259	2.55446	0.0106352	0.0418625	1.37817
STK4	STE		3668.67	0.779396	0.305169	2.55398	0.0106499	0.0418833	1.37796
ILK	TKL		7217.39	0.571065	0.223746	2.55229	0.0107018	0.0420279	1.37646
RYK	TK		3866.95	-0.606722	0.23937	-2.53466	0.0112556	0.0436974	1.35954
MLKL	Other		1830.78	1.12345	0.444562	2.5271	0.0115009	0.044407	1.35255
TEK	TK		1582.38	1.59285	0.633167	2.51569	0.0118801	0.0455292	1.34171
MAP4K4	STE		10374.4	0.699768	0.279962	2.49951	0.0124364	0.047179	1.32625
ADK	Metabolic		1197.55	-0.621578	0.250077	-2.48555	0.0129353	0.0487313	1.31219
MAK	CMGC		105.45	-1.61765	0.652078	-2.48077	0.0131101	0.0492757	1.30737
TRPM6	Atypical		157.64	2.22394	0.896602	2.48041	0.013123	0.0493053	1.30711
EPHA6	TK		15.5623	-2.40812	0.974009	-2.47238	0.0134217	0.0501572	1.29967
AKT3	AGC		2321.69	1.04876	0.425748	2.46333	0.0137653	0.0511771	1.29092
TAOK1	STE		6486.13	-0.92962	0.377559	-2.46218	0.0138095	0.0512617	1.29021
DDR2	TK		4483.72	0.949386	0.38585	2.46051	0.0138741	0.0513956	1.28907
STK35	Other		3420.66	-0.690764	0.28413	-2.43115	0.0150508	0.0547982	1.26123
EPHB6	TK		835.22	1.33257	0.548586	2.4291	0.0151363	0.0550376	1.25934
MAP3K9	STE		801.39	-1.14612	0.474818	-2.41382	0.0157864	0.0568299	1.24542
GSK3B	CMGC		4541.31	-0.818558	0.339294	-2.41253	0.0158422	0.0569571	1.24445
LTK	TK		173.226	1.89267	0.788224	2.40118	0.0163424	0.0583262	1.23414
CDK8	CMGC		853.163	-0.47159	0.198101	-2.38055	0.0172869	0.0609286	1.21518
CDC42BPG	AGC		1963.82	-1.37275	0.576939	-2.37937	0.0173421	0.0610791	1.21411
RPS6KA1	AGC		3798.87	1.06419	0.450849	2.36042	0.0182542	0.0635348	1.19699
MAP3K11	STE		5280.89	0.769094	0.329052	2.3373	0.0194235	0.0666661	1.1761
TRIB1	CAMK		4492.98	-0.873892	0.375978	-2.32432	0.0201086	0.06846	1.16456
SGK1	AGC		5082.58	1.06111	0.458379	2.31491	0.0206178	0.0696842	1.15687
KDR	TK		4137.15	1.0414	0.453912	2.29428	0.0217746	0.0726043	1.13904
NME7	Metabolic		617.06	-0.778029	0.341633	-2.27738	0.0227635	0.0750178	1.12484
STK39	STE		1780.85	-0.90308	0.39992	-2.25815	0.0239362	0.0781308	1.10718
MAPK11	CMGC		1886.77	1.14323	0.511558	2.2348	0.0254305	0.0819399	1.0865
STK11	CAMK		2949.93	0.660013	0.296474	2.22621	0.0260001	0.0833078	1.07931
PFKP	Metabolic		3314.37	0.954686	0.430879	2.21567	0.0267142	0.0850933	1.0701
NME2	Metabolic		20437.8	-0.888654	0.401302	-2.21443	0.0267993	0.0852755	1.06918
CHEK1	CAMK		659.034	-0.973801	0.440892	-2.20871	0.0271949	0.0862026	1.06448
MYLK	CAMK		6282.87	0.937429	0.426851	2.19615	0.0280811	0.088224	1.05441
BRD2	Atypical		16426.3	0.299239	0.137555	2.17542	0.0295989	0.091796	1.03718
NRBP1	Other		7368.38	0.489548	0.225135	2.17447	0.02967	0.0919728	1.03634
PAN3	Other		4008.7	-0.754824	0.347841	-2.17002	0.030005	0.0928196	1.03236
ULK4	Other		285.01	-0.5975	0.277394	-2.15398	0.031242	0.0954516	1.02022
MAP2K2	STE		5023.37	0.575383	0.267287	2.15268	0.0313439	0.0956361	1.01938
BRAF	TKL		2566.44	-0.787576	0.366652	-2.14802	0.0317123	0.0964631	1.01564
MAPK6	CMGC		2527.34	-0.552402	0.257686	-2.1437	0.032057	0.0971812	1.01242
CAMK1	CAMK		1160.08	1.14434	0.537148	2.1304	0.0331384	0.0993034	1.00304
MAP3K1	STE		3433.41	-0.991064	0.46663	-2.12387	0.0336807	0.100589	0.99745
NEK7	NEK		3272.69	-0.997023	0.46957	-2.12327	0.0337314	0.100679	0.997063
TSSK4	CAMK		128.892	0.960988	0.455793	2.10839	0.0349975	0.103493	0.985091
GUCY2D	RGC		45.9374	1.39918	0.665617	2.10208	0.0355463	0.104719	0.979975
IPMK	Metabolic		536.314	-0.781544	0.372345	-2.09898	0.0358188	0.105275	0.977674
EPHA4	TK		792.769	0.906148	0.432804	2.09367	0.0362895	0.106363	0.97321
NLK	CMGC		1867.21	-0.734071	0.351707	-2.08717	0.0368731	0.107702	0.967778
CDK1	CMGC		1353.32	-1.18958	0.581134	-2.047	0.0406577	0.115777	0.936378
NPR2	RGC		929.987	0.873713	0.429499	2.03426	0.0419256	0.118232	0.927265
TESK2	TKL		927.06	-0.902917	0.444055	-2.03334	0.0420177	0.118424	0.926562
PNCK	CAMK		91.0598	-1.54671	0.763507	-2.02579	0.042786	0.120207	0.920069
CDK5	CMGC		809.436	-0.629112	0.310731	-2.02462	0.0429063	0.120476	0.919101
PRKCA	AGC		1027.42	1.04327	0.517747	2.01502	0.0439026	0.122482	0.911927
MAP2K7	STE		2698.1	0.435412	0.216351	2.01252	0.0441647	0.122966	0.910215
TAOK2	STE		5872.21	0.544604	0.271068	2.00911	0.0445259	0.12376	0.90742
PIM2	CAMK		2644.82	1.31071	0.653314	2.00626	0.044829	0.124377	0.905259
PKN1	AGC		6738.01	0.721064	0.360538	1.99996	0.0455041	0.125834	0.900202
SLK	STE		4420.36	-0.588355	0.294629	-1.99694	0.0458321	0.126527	0.897818
LMTK2	TK		2050.22	-0.681641	0.341818	-1.99416	0.0461342	0.127122	0.895778
CAMK2B	CAMK		269.941	-1.59764	0.801538	-1.99322	0.0462377	0.127304	0.895159
PIP4K2A	Metabolic		3282.45	0.721683	0.366648	1.96833	0.0490304	0.132654	0.877278
RPS6KA5	AGC		703.397	-0.878162	0.448138	-1.95958	0.0500451	0.134672	0.870722
MAPKAPK3	CAMK		2625.41	0.585165	0.299086	1.95651	0.0504053	0.135383	0.868434
CDK16	CMGC		7871.15	-0.722587	0.370827	-1.94858	0.0513454	0.137263	0.862446
BMPR2	TKL		5217.96	-0.762922	0.394526	-1.93377	0.0531418	0.140641	0.851889
PI4KA	Atypical		7482.92	0.474388	0.247094	1.91987	0.0548744	0.143818	0.842187
RPS6KC1	Other		1945.72	-0.386404	0.202088	-1.91206	0.0558689	0.145686	0.836582
SGK3	AGC		2359.29	-1.01989	0.533818	-1.91055	0.0560619	0.146111	0.835316
PKMYT1	Other		1343.22	-1.36772	0.718896	-1.90253	0.0571016	0.14805	0.829591
HIPK3	CMGC		5138.05	-0.911705	0.479322	-1.90207	0.0571619	0.148117	0.829396
ROR2	TK		1287.23	1.06988	0.564724	1.89453	0.0581551	0.149888	0.824232
NEK6	NEK		3626.66	0.774859	0.410422	1.88796	0.0590314	0.151485	0.819631
DYRK1B	CMGC		1691.68	-0.678119	0.362773	-1.86927	0.0615857	0.156436	0.805664
EIF2AK2	Other		7303.15	-0.975643	0.523103	-1.86511	0.0621664	0.157603	0.802434
NEK2	NEK		672.98	-1.48785	0.7989	-1.86237	0.0625503	0.158371	0.800324
IRAK2	TKL		443.582	0.910173	0.490112	1.85707	0.0633011	0.159548	0.797109
PIP4K2B	Metabolic		11995.9	-0.942206	0.509811	-1.84815	0.0645811	0.162063	0.790317
LATS1	AGC		2180.54	-0.614137	0.333106	-1.84367	0.0652319	0.163234	0.787188
DYRK4	CMGC		1389.23	0.538765	0.295399	1.82386	0.0681739	0.169015	0.772074
IRAK1	TKL		7282.04	0.637861	0.351898	1.81263	0.0698888	0.172195	0.763979
SIK3	CAMK		2854.95	0.587001	0.324712	1.80776	0.0706441	0.173443	0.760843
CDK13	CMGC		4400	-0.309854	0.172001	-1.80146	0.0716301	0.175225	0.756403
FASTKD5	Other		1461.73	-0.507157	0.283584	-1.78838	0.0737146	0.17889	0.747413
TRPM7	Atypical		3284.13	-0.359213	0.20127	-1.78473	0.0743054	0.179922	0.744917
PRKAA1	CAMK		3790.28	-0.480072	0.269102	-1.78398	0.0744274	0.180128	0.744419
RIPK1	TKL		3737.02	0.381535	0.214329	1.78013	0.0750544	0.181241	0.741744
JAK1	TK		12292.7	0.500095	0.281343	1.77752	0.075482	0.181936	0.740082
EPHB3	TK		3054.02	-1.09383	0.620437	-1.76299	0.0779014	0.185791	0.730976
TLK2	Other		3340.13	-0.6333	0.360959	-1.75449	0.0793463	0.188069	0.725682
NME4	Metabolic		6202.26	-0.679873	0.388468	-1.75014	0.0800945	0.189337	0.722764
PRKCG	AGC		13.1678	1.45352	0.834247	1.74231	0.0814537	0.191662	0.717464
MAP2K4	STE		2186.01	-0.470373	0.274994	-1.71048	0.0871763	0.201428	0.69588
PBK	STE		389.207	-1.32634	0.776727	-1.7076	0.0877102	0.202271	0.694066
TP53RK	Other		1516.86	-0.423664	0.248291	-1.70632	0.0879484	0.202653	0.693247
PIK3CB	Atypical		2491.09	-0.595059	0.349598	-1.70212	0.0887322	0.20393	0.69052
PIM3	CAMK		5666.75	0.597402	0.351181	1.70112	0.0889202	0.204217	0.689907
EPHB2	TK		1250.92	0.867224	0.509965	1.70056	0.0890265	0.204341	0.689644
PDGFRA	TK		3380.56	0.892393	0.526061	1.69637	0.0898166	0.205551	0.687081
SMG1	Atypical		10217.8	-0.462493	0.273809	-1.68911	0.0911983	0.208019	0.681898
DSTYK	Other		2606.93	-0.494693	0.293336	-1.68644	0.0917111	0.208834	0.680199
PLK3	Other		1603.85	0.753171	0.452769	1.66348	0.0962169	0.216294	0.664955
PRKDC	Atypical		10941.8	-0.619114	0.37252	-1.66196	0.0965207	0.216653	0.664236
MAP3K2	STE		3804.19	-0.455741	0.27499	-1.6573	0.0974592	0.217908	0.661727
LATS2	AGC		1803.29	0.63582	0.386026	1.64709	0.0995387	0.22124	0.655136
AGK	Metabolic		2248.32	-0.357167	0.216928	-1.64648	0.0996646	0.221419	0.654785
STK17A	CAMK		1775.95	0.45147	0.274814	1.64282	0.100419	0.222708	0.652264
PRKD1	CAMK		536.058	0.758634	0.462101	1.64171	0.100651	0.223052	0.651593
AXL	TK		3191.76	0.616669	0.377699	1.6327	0.102532	0.226015	0.645862
SRPK1	CMGC		3740.43	-0.645987	0.397654	-1.62449	0.10427	0.228813	0.640519
HUNK	CAMK		434.429	-0.865456	0.535896	-1.61497	0.106317	0.232157	0.634219
CDK9	CMGC		4284.27	0.350211	0.219195	1.59772	0.110106	0.238114	0.623214
MASTL	AGC		1175.1	-0.673913	0.428042	-1.57441	0.115393	0.245868	0.609297
CAMK1D	CAMK		2293.02	0.710253	0.454283	1.56346	0.117944	0.249344	0.603201
PRPF4B	CMGC		6030.11	-0.412247	0.265119	-1.55495	0.119957	0.252374	0.597955
PIP5K1C	Metabolic		4250.55	0.443843	0.286067	1.55153	0.120774	0.253656	0.595755
PRKCH	AGC		2970.42	0.843521	0.544698	1.5486	0.121478	0.254695	0.59398
PDK3	Atypical		670.008	-0.678158	0.440028	-1.54117	0.123275	0.257486	0.589246
MAPK10	CMGC		1005.81	-1.03711	0.674025	-1.53868	0.123883	0.258295	0.587884
EIF2AK3	Other		2028.03	-0.532901	0.346469	-1.53809	0.124026	0.25837	0.587758
PLK4	Other		420.311	-0.632858	0.411677	-1.53727	0.124228	0.258601	0.58737
MAP3K12	STE		2603.58	0.780649	0.509091	1.53342	0.125173	0.260152	0.584773
CDK11A	CMGC		2551.66	0.606262	0.396704	1.52825	0.126452	0.262028	0.581652
PHKG2	CAMK		3210.5	-0.623153	0.408627	-1.52499	0.127262	0.263232	0.579661
CHUK	Other		1402.83	-0.391696	0.258148	-1.51733	0.129184	0.265857	0.575352
PRKD3	CAMK		2354.5	0.465831	0.307079	1.51697	0.129274	0.265961	0.575181
FGFR2	TK		1728	-1.04029	0.688194	-1.51163	0.130628	0.268263	0.57144
JAK2	TK		1313.55	0.593978	0.398933	1.48892	0.136509	0.277277	0.557086
RPS6KL1	Other		560.743	-0.9447	0.641497	-1.47265	0.140846	0.283696	0.547146
MAP2K6	STE		446.178	-0.806359	0.555779	-1.45086	0.146818	0.292103	0.534464
GALK1	Metabolic		951.454	0.534361	0.368387	1.45054	0.146907	0.292197	0.534324
FLT1	TK		3730.24	0.651047	0.450952	1.44371	0.148819	0.29483	0.530428
CHKB	Metabolic		4400.39	0.625221	0.436558	1.43216	0.152098	0.299502	0.5236
CDK19	CMGC		1902.41	-0.439039	0.306802	-1.43102	0.152426	0.299906	0.523015
PLK2	Other		5446.98	-0.657988	0.460274	-1.42956	0.152844	0.300416	0.522277
VRK2	CK1		1303.95	-0.327061	0.228888	-1.42891	0.153029	0.300578	0.522044
STK16	Other		1705.83	-0.267848	0.18751	-1.42845	0.153164	0.300782	0.521748
ACVR1B	TKL		2877.4	-0.397333	0.278823	-1.42503	0.154147	0.301954	0.520059
TTN	CAMK		847.676	0.668437	0.470604	1.42038	0.155497	0.303715	0.517533
MAP3K7	STE		2901.58	-0.289245	0.203936	-1.41831	0.1561	0.304436	0.516504
EGFR	TK		4133.83	-0.970918	0.687006	-1.41326	0.15758	0.306464	0.51362
CSNK1G2	CK1		4304.14	0.593748	0.421247	1.4095	0.158688	0.307947	0.511525
MST1R	TK		1485.97	-1.0161	0.726639	-1.39836	0.162005	0.312361	0.505343
NEK4	NEK		1454.35	-0.490398	0.351598	-1.39477	0.163085	0.313795	0.503354
TTK	Other		478.51	-1.01707	0.729499	-1.3942	0.163257	0.313911	0.503194
PFKL	Metabolic		10397.7	0.386462	0.277298	1.39367	0.163418	0.314064	0.502982
MAP2K1	STE		2907.53	0.428116	0.30865	1.38706	0.165424	0.316735	0.499303
RIOK3	Atypical		3520.46	-0.440037	0.317436	-1.38622	0.165678	0.316943	0.499019
DAPK1	CAMK		3279.98	0.637094	0.459562	1.38631	0.165653	0.316943	0.499019
HIPK2	CMGC		6915.62	-0.883324	0.640321	-1.3795	0.16774	0.319853	0.49505
CDK11B	CMGC		3699.69	0.403412	0.293906	1.37259	0.16988	0.322766	0.491112
AK1	Metabolic		2086.83	0.502182	0.367489	1.36652	0.171776	0.325356	0.487642
EPHA1	TK		1252.85	-0.686172	0.502215	-1.36629	0.171847	0.325428	0.487545
TBK1	Other		1929.85	-0.256496	0.187943	-1.36476	0.17233	0.326058	0.486706
IRAK4	TKL		2278.63	0.361763	0.265159	1.36433	0.172465	0.326282	0.486407
RAF1	TKL		6203.87	0.222788	0.16439	1.35525	0.175339	0.330165	0.481269
MARK2	CAMK		4309.32	-0.406244	0.300349	-1.35258	0.176191	0.331245	0.479851
RIPK2	TKL		1401.64	-0.457898	0.339123	-1.35024	0.176939	0.332298	0.478472
IRAK3	TKL		1551.46	0.828114	0.613903	1.34893	0.177359	0.332851	0.477751
STK38L	AGC		2506.81	-0.375893	0.279329	-1.3457	0.178399	0.334205	0.475987
TNK1	TK		967.34	-0.582606	0.43372	-1.34328	0.179182	0.335327	0.474532
CHKA	Metabolic		3682.15	-0.660862	0.496087	-1.33215	0.182811	0.339636	0.468987
LIMK1	TKL		3935.95	0.652051	0.489408	1.33232	0.182753	0.339636	0.468987
CKMT2	Metabolic		137.263	1.03303	0.77773	1.32826	0.184092	0.341203	0.466987
MARK1	CAMK		597.953	-0.676101	0.509598	-1.32673	0.184597	0.34187	0.466139
PCK2	Metabolic		2941.05	-0.536008	0.408768	-1.31128	0.189764	0.348968	0.457215
HK2	Metabolic		6095.03	-0.73515	0.562256	-1.3075	0.191043	0.350474	0.455344
MAP3K6	STE		3116.91	0.574261	0.439495	1.30664	0.191335	0.350831	0.454902
NPR1	RGC		2573.82	1.11042	0.851159	1.30459	0.192032	0.351515	0.454056
NRBP2	Other		7159.32	-0.703279	0.539347	-1.30394	0.192252	0.351797	0.453708
MYO3B	STE		39.4564	-1.00076	0.76751	-1.30391	0.192266	0.351797	0.453708
GK	Metabolic		782.734	0.612897	0.472404	1.2974	0.194494	0.35489	0.449906
DYRK1A	CMGC		5319.12	-0.259961	0.200555	-1.29621	0.194904	0.35544	0.449234
RNASEL	Other		1162.53	0.387515	0.299536	1.29372	0.195763	0.356514	0.447924
TGFBR1	TKL		3986.04	-0.574383	0.444363	-1.2926	0.19615	0.356912	0.447439
MYLK2	CAMK		34.7116	-0.892761	0.69103	-1.29193	0.196382	0.357234	0.447047
STK25	STE		6185.06	0.330061	0.257045	1.28406	0.199121	0.360504	0.44309
ULK1	Other		5261.83	-0.403391	0.316546	-1.27435	0.202539	0.36473	0.438028
AURKC	Other		80.9998	0.569447	0.447781	1.27171	0.203477	0.365778	0.436782
MAPKAPK5	CAMK		2992.14	-0.275235	0.217478	-1.26558	0.205665	0.368206	0.433909
PKN3	AGC		1113.03	0.604771	0.479397	1.26152	0.20712	0.370113	0.431666
CDK17	CMGC		2157.99	-0.503953	0.400363	-1.25874	0.208124	0.371363	0.430202
EPHA7	TK		63.4418	-1.03775	0.835934	-1.24142	0.214449	0.37929	0.421028
PIK3R4	Other		1971.91	-0.379813	0.308693	-1.23039	0.21855	0.384347	0.415277
VRK3	CK1		1574.13	0.263819	0.214841	1.22797	0.219457	0.38556	0.413908
NEK1	NEK		922.469	-0.354791	0.289379	-1.22604	0.220182	0.386487	0.412865
CDK4	CMGC		5643.11	0.246773	0.202374	1.21939	0.222695	0.389497	0.409496
PHKG1	CAMK		308.767	-0.772667	0.639736	-1.20779	0.227128	0.395268	0.403108
SRC	TK		4161.31	-0.442105	0.372967	-1.18537	0.23587	0.405886	0.391596
STK36	Other		3233.23	-0.43825	0.370143	-1.184	0.236413	0.406427	0.391017
FN3KRP	Metabolic		2306.71	-0.232052	0.196133	-1.18314	0.236755	0.406835	0.390581
PDK2	Atypical		2465.23	-0.572068	0.486615	-1.17561	0.239752	0.410504	0.386682
BRSK1	CAMK		463.528	-0.651768	0.556651	-1.17087	0.24165	0.412596	0.384475
ALPK3	Atypical		1269.56	0.567452	0.486257	1.16698	0.243218	0.414044	0.382954
TK2	Metabolic		3074.21	0.395535	0.341513	1.15818	0.246789	0.418391	0.378417
NME6	Metabolic		1044.54	-0.231581	0.20084	-1.15306	0.248886	0.420757	0.375969
ARAF	TKL		3896.1	0.240487	0.2106	1.14191	0.25349	0.425441	0.371161
IP6K2	Metabolic		5939.13	-0.326084	0.286633	-1.13764	0.255272	0.427556	0.369007
CLK3	CMGC		4510.26	0.283381	0.250455	1.13147	0.257859	0.430241	0.366288
TRIB2	CAMK		3799.97	0.41057	0.36332	1.13005	0.258455	0.430928	0.365596
STK19	Atypical		2071.44	-0.510237	0.453594	-1.12488	0.260641	0.433241	0.36327
PAK3	STE		144.068	0.589664	0.524324	1.12462	0.260751	0.433387	0.363124
MYLK4	CAMK		175.184	0.514232	0.458699	1.12107	0.26226	0.435421	0.36109
BUB1	Other		810.74	-0.748091	0.669709	-1.11704	0.263977	0.437111	0.359408
MAPK3	CMGC		4259.64	0.317416	0.284933	1.114	0.265278	0.438395	0.358135
NME3	Metabolic		2880.96	-0.623446	0.563018	-1.10733	0.268152	0.441664	0.354908
DMPK	AGC		3698.14	0.520141	0.470231	1.10614	0.268667	0.442326	0.354258
SPEG	CAMK		2580.15	0.64583	0.597648	1.08062	0.279867	0.454973	0.342015
TNNI3K	TKL		59.0382	-0.761195	0.712393	-1.0685	0.285293	0.460955	0.336342
IP6K1	Metabolic		3352.2	0.253061	0.237621	1.06498	0.286886	0.462495	0.334893
AK2	Metabolic		8809.53	-0.283819	0.275742	-1.02929	0.303343	0.480613	0.318204
WEE2	Other		6.22421	-0.605691	0.592271	-1.02266	0.306469	0.483878	0.315264
TNK2	TK		7026.17	0.35601	0.351959	1.01151	0.311773	0.4896	0.310159
DGKQ	Metabolic		1976.92	0.423193	0.424362	0.997245	0.318646	0.496479	0.304099
AAK1	Other		4072.27	0.308862	0.311267	0.992272	0.321065	0.498736	0.30213
MYLK3	CAMK		30.2704	-0.59696	0.60877	-0.9806	0.32679	0.504858	0.296831
CAMKV	CAMK		3.38544	0.726883	0.743598	0.977521	0.328311	0.506383	0.295521
DCK	Metabolic		1619.95	-0.543155	0.56501	-0.96132	0.336391	0.514571	0.288554
BUB1B	Other		843.517	-0.65542	0.682666	-0.960089	0.337011	0.515267	0.287968
AMHR2	TKL		7.35023	0.938191	0.994122	0.943739	0.345303	0.523681	0.280933
NTRK3	TK		558.608	-0.745853	0.795735	-0.937313	0.348598	0.527092	0.278113
[truncated: 20,954 more rows]
