# Supplementary material for: FOXA1 and adaptive response determinants to HER2 targeted therapy in TBCRC 036
Source: NPJ Breast Cancer. 2021 May 12;7:51. doi: 10.1038/s41523-021-00258-0 (PMC8115531; doi:10.1038/s41523-021-00258-0)
Supplement: Supplementary file 11 — Supplementary Data 10 [file 41523_2021_258_MOESM11_ESM.xlsx]

## Sheet: Sheet1
Kinase	101	103	107	108	109	111	112	113	115	116	117	118	119	120	121	123	125	128
AAK1	1.18274	0.44991	0.41909	-0.28457	0.28989	-0.15895	8.51687	0.97028	0.82282	0.4604	6.49825	2.38817	5.54637	0.29251	0.07591	-1.9681	-2.4303	-0.02739
ABL1	0.32972	2.68459	0.98897	-0.31141	2.06593	2.07503	6.31685	2.4404	4.78923	1.18078	2.41336	2.27447	2.50746	-0.53813	-0.18263	-2.6045	-3.36199	-0.27832
ABL2	0.7039	1.94552	-0.01541	0.51232	0.3152	-2.84635	4.69313	-1.53157	1.2436	-2.19595	0.31743	-0.74004	-2.3597	-1.13477	-1.35038	-1.16246	-1.72188	0.1563
ACVR1	-0.70049	1.04048	0.26424	0.65496	1.31787	-3.36849	7.60393	1.1929	2.57671	0.77417	3.91136	4.56513	2.54752	0.63655	0.11946	-3.44055	-0.72551	0.79267
ACVR1B	-1.35185	0.09467	1.32057	-0.81206	0.87508	-1.57224	6.76175	-0.36843	1.41377	-0.37215	0.02299	-0.23392	-1.01795	1.37343	0.70713	0.96932	-0.98471	0.39382
ADCK1	-1.13561	-1.38306	-1.27443	0.36446	-0.13186	0.5693	2.0567	-0.0257	1.47086	-0.54059	0.96544	-1.09157	-0.27324	0.4343	-0.83765	0.56853	0.05811	0.93714
ADCK4	0.90036	-0.32527	-1.20979	-0.37777	-0.26841	0.71032	2.3647	-1.72452	-2.00751	0.26755	0.05868	0.43239	-1.03854	-0.61105	1.4728	-0.65048	-1.99151	2.38347
ADK	0.23342	0.95845	1.76252	0.29375	0.95309	-0.50278	8.31573	0.39829	0.45962	0.63778	5.15746	4.46284	1.15757	-0.30747	-0.41396	-5.18155	-1.19533	-0.49231
AGK	-0.96215	1.77482	2.21857	0.90411	2.50461	-0.70669	7.39349	0.15967	0.57514	0.46733	2.07588	2.92644	2.88194	1.77585	-1.41215	0.55978	-2.69597	0.57601
AKT1	0.90375	2.30997	1.24369	1.80973	1.48795	-3.44747	5.2273	-0.18306	0.99496	2.90477	2.00915	2.23614	2.79044	0.60153	0.692	-1.34337	2.12116	0.02655
AKT2	-0.05127	0.697	2.5176	-0.32282	0.85118	0.82116	6.17014	0.08357	0.84219	1.22702	1.66581	1.75724	2.79067	0.68188	0.46681	0.64793	-1.61483	1.54819
ATM	0.98878	2.68547	0.77187	0.30362	1.43868	0.96976	3.78217	0.3163	2.09626	0.26479	3.18202	-0.99921	3.00378	1.57105	-0.65563	1.23904	-0.59955	0.14866
AURKA	-0.24606	1.67571	-0.03897	-0.04774	2.06622	1.33081	5.05653	-0.21593	2.31499	-0.53198	1.18095	-0.66575	1.29583	-0.55508	-1.45497	0.65827	-0.62526	1.27502
AURKB	-1.24384	-1.32876	-1.07944	-1.43594	0.05973	0.89503	2.17451	-0.53472	-0.20031	0.82049	0.091	0.66044	-1.14718	-1.7585	-1.24012	0.94591	-1.70912	1.08439
AXL	0.74023	1.8188	-2.41134	0.62439	1.56407	0.19322	-0.1409	-1.52596	-0.46681	0.22514	0.40618	0.07739	-0.39137	1.08986	-0.46502	-1.83399	-1.7604	1.26369
BCKDK	-0.65848	0.61647	-0.86432	-0.43112	0.85256	-0.26032	3.5686	1.84409	1.08133	-1.33219	0.16218	-0.71895	-1.04634	-1.64247	-1.14734	-2.46379	-2.43632	-0.24309
BLK	-1.67103	-0.55533	-0.96701	0.93531	-0.29464	0.72504	-0.30581	0.72476	-0.57066	1.11977	0.40741	2.5474	1.29292	0.18539	-0.82586	3.12478	-0.3936	-0.19407
BMP2K	1.22986	0.58211	0.9765	-0.25866	0.59237	-0.48995	7.27531	0.66819	1.19646	0.69133	5.54562	1.11729	3.40985	0.58815	0.2618	-1.93584	-2.00181	0.20924
BMPR2	-1.0861	1.60528	-0.56899	-0.75441	4.08538	-1.66234	5.05489	-0.24094	0.88277	2.50123	2.06357	2.00101	1.59174	-0.4567	-0.82987	-2.60368	-1.99228	-0.07775
BRAF	0.6091	-0.06826	0.77093	-0.08434	1.05354	-1.40026	8.15551	-0.72885	3.6861	-0.73529	-0.2841	0.63228	-0.78376	-1.18195	0.30553	-1.15402	-3.57903	-0.28247
BTK	2.29801	0.72869	3.52838	-0.30096	1.21485	1.96448	6.77243	3.94903	1.07682	0.54402	4.95764	2.49607	2.73457	0.38296	-0.83583	-2.36607	-2.27086	0.20653
CAMK1D	0.67811	0.76782	1.16749	1.25029	-0.07921	-1.13781	3.47788	-1.80513	1.23212	-1.23298	1.23328	2.42798	2.42933	1.33237	-1.83964	1.00459	-1.32956	0.15752
CAMK2B	0.5177	1.25894	-0.15131	0.49236	2.63717	-0.70484	4.34675	1.15948	0.18713	0.05182	0.58718	-2.03782	0.33134	-0.43109	-0.12347	2.12331	-1.93979	0.75025
CAMK2D	0.84448	0.43268	0.21894	0.00204	-0.14535	0.72484	10.4149	0.10794	1.13878	0.79655	1.5676	4.95158	3.44542	0.47799	0.21185	-2.30267	-1.51244	-0.25803
CAMKK2	1.31546	-0.00511	0.3792	0.3197	1.58364	-0.76897	4.42426	1.1818	1.14587	-0.98825	0.60691	1.83993	-1.70847	-1.02698	0.88426	0.78327	-0.1914	-0.29495
CASK	-0.19377	0.27479	-0.73134	0.49426	0.20089	-0.91039	2.4568	1.11421	0.17989	-0.23173	1.8706	0.31203	0.2123	-0.37621	-1.26275	-0.04794	-0.02537	1.78768
CDC42BPB	0.035	0.81065	0.88533	-0.79348	2.2098	0.36485	7.4505	0.19647	0.84142	0.51209	4.72642	2.16889	2.49902	0.20051	0.51089	-2.61487	-1.86979	-0.021
CDK1	1.34693	2.5701	-0.67528	4.20743	3.1631	0.32247	6.58966	1.60684	5.56923	-2.70774	2.91994	0.2587	-0.36763	0.15419	-3.20072	-6.17436	-2.27651	-0.48937
CDK14	0.67153	0.698	-0.0686	1.09157	1.20633	1.33185	0.74705	-0.64995	0.60953	0.31125	0.7594	0.92725	-0.21732	-0.6325	0.06117	-1.22974	0.96188	1.31847
CDK16	0.08902	1.43429	2.20208	-0.08899	3.19745	-0.42452	6.84253	0.05724	4.01815	-1.15026	3.83338	0.81231	1.93929	1.42184	-0.68177	-2.56834	-3.55834	-0.82532
CDK17	1.32522	0.57895	-0.24185	-0.78364	1.11215	-1.16861	7.24016	-0.30506	2.12116	0.42922	0.65969	0.8211	0.52554	-1.46927	-0.6179	-1.78158	-2.82811	0.37481
CDK18	0.92331	2.7503	1.12303	-0.0128	-0.19622	-0.68272	6.86327	-0.43537	3.73374	-1.31988	-2.94073	0.03579	0.02265	-1.30218	-0.19408	0.55083	-3.69371	-0.48204
CDK2	0.83595	0.2564	2.07155	-0.4089	1.98851	0.76794	10.2421	0.58798	1.8359	0.77156	4.6048	2.13393	-0.03589	0.83026	-1.09563	-2.56378	-2.5267	0.06447
CDK4	-0.04476	-0.26498	0.51614	0.67719	0.70531	-0.52101	5.86909	0.73864	1.37334	0.35163	1.14609	3.70752	4.5466	0.41586	-1.08898	-0.9406	-0.9589	0.16534
CDK5	0.95081	1.0128	3.07561	0.21621	0.0145	-1.39653	9.19441	0.46083	2.1973	0.54932	4.93565	4.70134	3.7822	0.17965	-0.13112	-1.95543	-2.00185	-0.31941
CDK6	0.67977	0.78994	1.98696	0.4876	-0.05162	-0.29045	3.14647	0.23271	1.70007	2.50869	4.38518	1.19169	3.65716	1.88089	-0.23457	0.76094	-0.51574	0.72492
CDK7	0.84157	0.51461	1.48534	0.03507	1.78606	1.18024	6.65249	-1.54507	1.59741	0.92468	0.98823	2.26054	2.17657	1.0333	-2.35366	-3.0326	-3.47675	-1.43261
CDK9	0.45849	1.55561	5.38879	0.43459	4.39188	-0.19899	8.9652	0.43153	1.80739	-0.13464	3.32162	3.92445	3.36768	0.08443	-1.46515	-5.50043	-2.8145	-0.22578
CDKL5	3.76623	1.18168	0.99254	0.30993	0.29245	-2.73135	4.7775	0.27864	1.78528	0.32548	0.86289	-1.13591	1.17822	-0.57149	-0.14726	-1.57293	-1.97549	-0.11907
CHEK1	-0.32886	-0.75999	-1.30851	-0.61969	1.14145	2.64689	-0.75498	0.12082	-1.13322	1.13407	1.48145	1.16663	-0.31371	-1.10584	-0.39092	2.67374	-2.1967	0.804
CHEK2	2.99916	-2.54063	-0.11403	-0.01173	-0.56477	0.36047	3.65417	1.44988	1.24356	0.76595	1.46489	-0.26064	-1.70912	-0.65159	-0.43398	1.44964	0.33904	-0.26018
CHKA	0.90761	1.18537	1.35922	-0.83992	3.40768	-3.03134	4.52399	-0.24739	2.58465	0.3096	1.77473	-0.70269	1.22339	-1.34273	-0.16221	-0.57261	-1.47129	0.1784
CHKB	0.98467	1.11685	0.77623	-0.28284	1.45028	0.25538	9.93274	1.11117	0.32206	0.73183	3.01308	3.07782	3.02124	-0.30989	0.20627	-2.37276	-2.22914	0.67591
CHUK	1.97572	0.94623	2.13927	-0.76696	1.08901	-0.76146	4.81942	0.58175	1.96387	-0.55393	-0.11732	0.44316	-0.54407	1.10806	0.65928	0.24464	-0.31279	1.51762
CLK2	-0.65262	-0.79103	1.37603	-1.31406	0.79702	0.98143	1.8169	0.00309	1.29905	-0.15458	-1.31996	0.14753	-1.4119	-2.29242	-0.35714	0.40124	0.29972	0.65883
CSF1R	0.44897	-1.33743	-2.56739	2.20171	0.0107	1.15912	4.48184	3.20202	2.13767	1.05166	2.67881	2.6862	3.36749	0.40867	1.24394	0.16236	-0.96799	-0.07967
CSK	0.95699	0.76183	0.71037	0.21832	0.61086	0.14145	11.2391	0.9389	0.47144	0.94589	4.10316	3.34651	3.52668	0.9082	-0.2382	-1.11164	-2.11681	-0.24171
CSNK1A1	0.26604	2.09518	2.32299	0.15367	3.63628	-1.9372	8.6435	-0.26599	2.9296	-0.58097	4.07713	-0.52508	0.44028	0.30699	-1.92542	-4.19834	-1.50556	-0.48448
CSNK1D	2.42596	1.95085	2.87609	0.98305	1.79702	0.22632	7.33443	-0.49248	3.82239	-1.09484	1.13022	1.22532	1.58547	1.51089	-2.18139	-1.33604	-2.39726	-1.99775
CSNK1E	1.06896	-0.33733	-1.63797	0.56894	1.51227	0.60558	5.00386	-0.01972	0.24597	0.09209	0.19473	-0.58673	-1.66007	-0.88194	1.30243	0.21904	-1.12434	-0.26321
CSNK1G1	-1.34901	-1.75975	-0.73556	-1.06175	-0.13064	0.62702	3.09496	0.6458	1.7586	0.82069	-0.26869	-0.44666	0.62579	0.10845	0.56784	-2.33467	-2.85892	-0.42631
CSNK1G2	-1.09652	-2.24167	-2.13607	1.29349	0.44466	0.65899	2.68821	-1.26816	0.12438	-0.01572	1.86662	0.57614	-0.79904	0.57585	-0.53434	1.47625	-1.25863	1.96805
CSNK1G3	-1.74199	-0.26654	-0.15663	-0.75621	-1.60107	-0.75466	3.14347	1.5869	1.60787	-0.22749	0.6063	0.91515	0.98198	0.22254	1.19463	0.13384	-1.04323	0.88721
CSNK2A2	0.20981	1.35463	1.82305	-0.17635	0.73298	-0.5273	7.39788	0.37831	1.61068	0.79764	4.5598	3.70572	2.61654	0.50005	-1.25957	-3.1127	-1.95434	-0.11527
DAPK3	4.82437	-0.81979	2.42827	-0.4731	4.54218	-2.40884	4.22491	-0.47648	2.89248	-0.23512	2.49453	-0.89937	-2.27279	-1.03448	0.36121	-0.30938	0.66848	-3.2083
DCK	1.15796	0.25839	1.78866	0.83666	1.2118	0.22271	10.0019	0.61732	0.85034	0.85231	6.92467	5.11505	5.77388	1.76097	-1.62691	-1.89975	-2.1323	-0.34542
DDR1	-1.95951	2.08162	4.45236	1.52912	4.25903	-1.63539	9.31467	-0.95357	3.07832	-3.89187	3.18706	-1.03709	-3.08322	-0.845	-3.29444	-5.02043	-2.01806	-0.2883
DDR2	-0.86949	1.83222	0.02107	1.78654	1.21342	-0.78499	6.10029	-0.37597	0.36603	3.65934	2.50755	3.24077	2.74094	0.83889	0.41989	-1.07314	-0.71382	-0.11305
DMPK	-1.28027	-0.75506	1.96492	0.30655	-1.07933	-2.73657	3.55239	0.77788	0.57125	-2.00338	-0.58429	0.65157	1.05992	-2.15715	-0.41511	-2.19053	-2.32356	-2.45198
DYRK1A	0.209	0.34809	-0.12077	-0.30004	1.74395	-1.04758	3.62567	-0.41412	0.56406	-0.15027	1.01858	0.65552	0.88351	-0.63657	0.76741	-0.58922	-0.63926	-0.37393
EGFR	-3.05406	0.97735	0.85486	-3.4424	1.75094	-1.03353	2.44724	1.63018	-0.55856	-0.36661	1.21751	0.72825	1.6864	-0.9804	0.58245	-2.39686	-2.62404	0.44943
EIF2AK2	0.76722	1.66942	1.35451	-0.11477	4.26704	-1.09178	8.26973	1.44231	1.25849	-1.12225	3.78717	3.18027	2.39108	0.07154	-0.45778	-3.92082	-2.2367	-0.29498
EPHA1	-0.33428	1.1991	3.02138	1.14024	2.67766	-2.19869	5.51963	0.92987	1.051	-0.31231	0.70484	0.23897	0.38231	-0.14511	-1.14034	-4.1825	-1.16636	0.03273
EPHA2	0.81893	0.51022	1.35932	-0.60527	1.39791	-0.62492	5.82211	0.73164	1.23783	2.25885	3.94931	3.44778	3.22831	-0.11456	1.09779	-0.64603	-0.77894	-0.00106
EPHA4	-0.43432	-1.19666	-1.59572	1.16367	1.1003	2.20813	0.75632	0.96815	1.75305	-0.07047	-0.67376	0.42834	0.87731	-0.41463	-0.34854	-0.45118	-1.03852	-1.28598
EPHB2	-0.48836	-0.36436	-0.61133	1.47902	1.30191	-0.95481	5.96517	0.24083	0.59108	1.17115	4.93497	2.94614	4.90109	4.97162	0.2584	-3.11612	-1.80047	-0.48252
EPHB3	1.87232	1.17096	1.07799	0.26712	3.56187	-0.52752	6.62369	-0.2318	1.33067	-1.35821	3.15025	2.53196	3.69745	2.49171	1.9412	-1.91812	-0.58594	-0.58476
EPHB4	-0.06396	0.48135	1.56627	-0.22969	2.93239	-0.58429	10.0309	-0.58248	0.99372	-1.2184	5.21269	3.71363	-0.64244	-0.65185	-0.6466	-6.88373	-3.12043	-0.38188
ERN1	-0.41255	0.0819	-0.31215	0.14621	1.18938	1.09286	4.6938	2.90897	-2.71706	-0.78927	-1.12444	-1.69279	-1.89231	0.46175	0.19446	0.73142	-0.03072	0.49472
FER	1.35548	1.5363	2.03997	-0.0503	0.11376	-1.10169	8.65568	1.32275	3.34298	2.15025	2.54495	3.84487	5.27035	2.21019	0.70071	-3.69219	-2.40459	-0.04009
FES	0.90664	0.0601	0.58998	-0.24719	0.54461	0.31894	0.25304	0.79267	1.37949	1.47059	6.13376	5.50731	5.55503	1.28372	0.44812	-1.06144	-0.49603	-0.03732
FGFR1	1.40117	0.09594	-0.5906	0.4528	0.56204	0.48522	1.54394	-0.16989	-2.39644	1.24993	-0.02088	0.91534	-1.77101	-2.30247	0.37825	0.93559	-0.50961	0.36409
FGFR2	0.74979	-1.5313	-0.24086	1.58926	1.81135	-0.11841	5.4522	0.94092	0.63189	-0.3394	-0.58436	-1.40912	-0.83582	1.06704	-0.09294	2.12434	3.04272	-1.04522
FGR	1.79477	0.43	-0.28707	-1.85683	0.99975	2.60603	4.00491	2.77188	1.92045	3.44331	6.55695	5.88273	2.67363	2.74872	0.11868	0.58279	-0.07929	0.03742
FN3K	-0.40265	1.31604	1.67465	0.57454	3.47555	0.38253	10.9364	-1.04807	1.4107	1.48526	1.09584	1.27037	-0.6573	0.05393	-0.16398	-1.96519	-2.50149	-0.3495
FN3KRP	-0.48826	1.03805	1.25675	0.01012	2.1944	-0.31009	9.40756	-0.24379	0.8195	0.83921	1.54709	2.12513	0.87075	0.4827	-0.16276	-1.216	-2.53644	-0.54338
FRK	0.72419	3.31477	2.60056	0.49864	4.90121	-0.74783	8.41584	0.11515	4.14041	-0.31508	1.27043	-1.73141	-1.45636	-0.93554	-0.52268	-4.45305	-3.84778	-0.87072
FYN	-1.08033	0.00809	-0.66333	0.14173	1.33518	1.00276	5.61705	0.39255	-0.34778	5.79239	2.97759	3.39815	2.0016	1.83977	0.12	-0.32807	-2.05794	0.48319
GAK	0.07684	-0.01097	1.2044	-0.65827	0.61342	-0.1164	6.64581	0.64612	1.11778	1.18903	5.69449	1.23942	2.26233	-0.74703	0.14553	-2.31872	-2.22399	-0.10428
GSK3A	0.63231	1.54636	2.5464	0.18301	2.00314	-0.08616	8.76615	2.38421	2.09324	1.71285	5.87136	0.71798	2.99987	1.7729	0.17552	-2.4593	-2.3922	-0.60381
GSK3B	0.95292	1.84169	2.21667	0.53862	1.60764	-0.24058	8.70561	0.39092	1.24457	-0.59239	5.16632	4.20874	2.06442	0.33198	-1.13876	-2.76637	-2.34175	-0.30863
HCK	0.90632	-0.13902	0.21576	-1.12165	-0.04215	-0.01185	8.35756	1.14483	1.07805	1.6389	6.43514	3.15192	3.49375	1.28537	0.3301	-0.29068	-1.67759	-0.01754
IGF1R	0.43333	0.79503	2.13144	2.0042	1.95954	-1.38335	12.2617	1.10241	2.7132	-3.39931	3.298	3.18666	4.18611	0.48438	-0.7546	-4.53987	-3.91032	0.05122
IKBKB	-0.09699	0.84411	4.66365	3.54327	1.73926	-1.3722	8.83854	-0.31082	3.15919	1.32398	0.21951	0.75159	3.16234	0.31221	-0.42217	-0.31814	-4.72948	-1.60259
IKBKE	0.41576	0.20391	-0.2026	-1.19854	-0.47737	0.54911	1.62996	0.53218	1.31726	0.16082	0.83035	1.82702	1.35515	-0.29427	-0.2262	0.06621	-0.36195	2.19806
ILK	0.15669	1.60939	1.18651	-0.76818	2.36223	0.32001	7.23811	0.09957	1.18074	1.85512	2.99004	3.11728	0.4073	0.51152	0.21995	-1.35991	-1.62909	-0.23486
INSR	-0.44442	1.35536	2.36537	0.90463	2.42635	-3.15997	9.72537	0.80308	1.5101	-0.39404	1.57946	3.9144	1.86306	-0.20815	-0.72519	-3.2743	-3.74453	0.10927
IPMK	2.51429	-1.76876	-0.14377	1.88708	-0.37724	0.75003	3.60357	-0.18111	2.40693	-0.32081	0.9946	-1.10907	-3.18149	-0.90375	-0.49984	0.64866	-2.12173	1.87186
IRAK3	2.34669	0.27455	0.16421	1.15455	-1.34013	0.12567	3.78986	2.07019	2.94881	0.62059	2.19676	1.46829	0.95978	-1.41679	0.42893	0.65464	-0.56223	0.76733
IRAK4	0.93874	0.42428	1.79059	0.20403	0.60168	0.82325	8.44406	0.80305	0.15239	0.70845	4.70759	3.74084	2.90775	0.00363	0.10192	-2.28765	-1.80821	0.30423
JAK1	0.69511	1.24793	4.57191	0.28393	0.66598	-0.16326	7.76421	0.64624	4.57493	1.89603	2.92487	3.92171	3.96951	1.03469	0.18119	-4.46007	-3.40073	-0.35349
KIT	-3.0037	1.78153	-0.16028	-0.55825	-1.4878	-1.46571	2.66243	-0.36153	-0.1296	-1.37681	0.18146	1.86295	-0.60954	-0.28149	-0.02199	-0.20524	-1.8364	0.48227
LATS1	-2.49483	-1.38456	0.09769	-0.21548	-0.3544	1.59398	2.82512	0.80358	-0.6472	0.84068	1.20017	-1.64519	-2.13409	-1.82204	0.3646	-0.84911	-0.35035	-0.1194
LCK	-1.7887	-1.51497	-0.47173	-0.30952	-1.78647	1.1375	4.37689	4.25933	-2.9502	2.02664	2.45266	2.76934	7.28332	2.89291	-0.82885	0.52413	-2.1768	0.80605
LIMK1	2.05946	0.04462	0.81721	-0.4022	0.7359	1.52399	4.64558	-0.24138	2.22203	0.9359	-0.84815	0.83823	1.24388	-1.85787	-1.3209	-3.38571	-2.36197	-0.03961
LIMK2	0.1765	1.07412	0.52613	1.02929	0.60027	-0.59384	2.46982	-0.76572	0.73433	0.7423	0.36621	0.25941	-1.18906	0.15786	0.20246	-1.16336	-1.83367	-0.57587
LYN	0.1811	0.65356	-0.57525	-0.64177	0.66345	-0.22234	6.78908	1.12322	0.49294	1.60782	6.02725	2.14395	2.08011	0.94228	0.5331	-0.1326	-1.84855	0.17738
MAP2K1	0.9473	0.44186	1.10274	-0.20989	1.29627	0.43554	7.68891	1.25052	1.28546	1.12485	4.53191	4.69855	3.59302	-0.15835	-0.40599	-0.85827	-1.92984	-0.10579
MAP2K2	0.76645	0.71446	1.26159	0.24364	1.16554	-0.64588	9.62684	0.53923	1.21201	0.37071	4.55879	3.99479	2.55772	0.34082	-0.17174	-2.10118	-1.70579	-0.37255
MAP2K3	0.90184	2.54063	1.35339	0.2363	0.60072	-0.03298	5.7447	1.03055	1.97867	-0.1622	1.49292	4.11859	1.88034	1.85759	-1.29889	-0.95505	-1.32283	-0.42924
MAP2K4	0.35502	-0.41628	2.47235	0.08879	1.19954	0.1304	7.70643	-3.95649	2.52406	0.26253	5.82164	4.08264	-2.59689	-0.50879	4.20284	-2.27451	-1.30874	-0.56564
MAP2K5	1.78799	2.02708	0.68744	0.58915	1.31489	-0.72774	5.18415	0.65369	3.34277	-1.16899	-0.3746	0.02295	-0.62544	-1.08632	-0.78832	-0.69981	-2.25092	-0.015
MAP2K6	0.39482	1.46284	3.11783	0.02031	-0.17165	0.65248	9.98021	0.51799	1.45614	1.67419	4.35061	4.03131	4.12646	0.83781	-1.0171	-0.77442	-1.81535	-0.31579
MAP3K1	0.21991	0.02084	-1.50865	-0.62085	0.66984	2.41596	2.09701	-0.45255	-1.72016	0.87455	2.31064	-0.03226	-2.71832	0.15469	-0.1463	-0.84043	-0.05854	1.38444
MAP3K11	-0.02426	1.41395	3.11104	-0.39909	2.40791	-1.77814	6.64013	2.13272	2.6165	3.22817	2.47948	2.59283	2.61289	2.85829	-0.08938	-2.46937	-2.64569	-0.16278
MAP3K2	4.00595	0.72167	2.51208	-0.62042	0.48309	-0.94732	6.18618	-0.11448	2.47198	-1.36377	5.06894	0.85261	0.94904	0.91555	-2.8966	-2.39106	-3.67298	0.02571
MAP3K3	1.16361	-0.75665	0.39191	-1.06964	1.70024	-0.87031	3.33448	0.72941	1.64843	-0.21541	-1.13761	-0.67406	1.24889	-2.03194	-1.08893	-0.42846	-1.84792	-0.02333
MAP3K5	1.22527	2.77324	3.04631	1.11157	-0.89892	-0.97682	7.61058	-0.23877	0.92207	0.19953	-1.82537	2.76875	2.12378	0.52691	0.12608	-1.37293	-1.75792	2.41269
MAP3K6	0.92922	4.92916	0.65859	-0.15651	1.27197	-1.47462	4.92385	-0.07723	2.19231	-0.84891	-0.62412	2.30613	2.69641	1.55721	-0.80759	-1.41741	1.01577	-0.24553
MAP4K2	1.46048	-1.11466	0.61829	-0.87411	0.83003	1.49735	-0.1914	-1.72057	-2.1948	0.6554	2.17671	1.36637	-2.54606	0.39849	1.06655	1.08281	-0.0585	0.94321
MAP4K3	0.07465	1.77948	3.03414	1.1047	1.21451	-1.06508	6.55465	-1.05389	3.14936	-1.50158	1.58312	-0.25266	2.23898	-0.88441	0.09571	-3.06674	-2.85612	0.06806
MAP4K4	0.61931	0.94571	-0.55453	-0.76708	1.3999	0.75337	6.00638	-0.11997	1.57809	1.55918	2.63968	4.05143	3.62935	0.65122	0.17006	-1.81042	-1.12953	-0.51451
MAP4K5	0.66773	2.79696	1.20388	-0.22431	2.23103	0.42133	4.06742	0.79568	4.66287	-0.69485	3.30311	2.96604	3.92228	-0.96107	0.06089	-4.88367	-1.87429	0.46255
MAPK1	0.11653	1.01887	1.27197	0.00512	1.29975	-1.31004	12.6593	-0.01375	0.99094	0.56032	2.90047	3.44259	2.30593	0.2818	-0.39054	-1.73854	-2.12661	-0.33283
MAPK10	0.75566	-0.85505	-1.41338	0.34081	0.45322	1.42989	0.58964	-0.57439	-0.61892	-0.55697	1.7085	0.17839	-1.9405	-1.09296	0.06425	-2.41419	-3.45562	-0.19497
MAPK11	0.56413	2.07141	2.34568	0.1955	0.42617	-0.46874	3.13258	1.37659	3.01716	1.81584	-1.05749	2.15128	2.29052	-0.14518	0.01836	-1.87176	-1.35132	-0.57865
MAPK13	1.34396	0.3035	1.72575	-2.65513	2.42105	-0.32856	6.05373	-0.09658	1.34316	-0.27128	1.33399	-0.27913	1.0251	0.63355	-0.76596	0.48247	0.38395	1.81745
MAPK14	1.01188	0.63566	1.39486	0.48071	1.00474	-1.72754	10.7622	0.17709	1.40292	0.54139	7.92784	2.78426	2.88353	0.34713	-0.22356	-1.7642	-1.40813	0.44439
MAPK15	0.05504	5.22222	3.14715	-2.01162	1.44789	-1.55113	1.51323	0.57231	5.5675	-1.13189	-0.46376	0.42362	-2.24943	-0.58339	-0.10658	0.98675	0.05251	0.22219
MAPK3	0.6178	0.57956	2.21814	0.08862	1.5301	-0.17248	12.1434	0.16428	0.85787	1.84385	2.68894	4.48672	2.86992	-0.09169	-0.34876	-2.01426	-2.63067	0.42744
MAPK8	0.76678	2.23884	1.2133	0.43451	-2.35208	-2.90793	7.99626	3.2784	1.22696	-2.53102	3.31373	4.22456	4.26432	1.28966	-0.38502	-2.49311	-3.21229	-0.09721
MAPK9	0.89321	0.98661	1.40737	0.5035	0.89505	-0.74786	10.1982	-0.0967	1.53647	0.55448	5.86139	5.04059	2.73044	0.07048	0.57405	-2.41786	-2.63566	-0.17103
MARK1	-0.20784	-1.87706	-0.8305	0.30532	3.2799	0.18383	2.89084	-0.39235	-0.5288	0.74913	-0.10857	-0.11197	-0.49104	-0.30549	0.73502	0.05656	-0.32407	-0.49605
MARK2	0.30225	2.5059	2.96114	0.15403	3.44573	-0.25654	9.33738	0.36605	2.19818	-0.48555	3.23274	2.27754	2.64556	-1.07105	-0.52498	-2.97437	-2.62787	-0.19893
MARK3	-0.01053	0.72526	0.00033	-0.41515	-0.01202	-0.82487	4.56939	-0.74558	1.35875	-1.50717	0.62013	-2.46801	1.12168	-0.42207	-0.79411	-1.77688	-2.05293	0.33885
MELK	-1.18241	0.45669	-2.94722	-0.54039	1.40811	1.43955	2.78147	-0.44484	0.63113	-0.35134	1.16643	-1.47225	0.52344	0.49776	-0.58962	2.1495	-0.75488	-0.1579
MERTK	0.21486	1.68202	-0.81923	1.85838	0.89483	2.40579	1.17672	-0.14736	2.66782	-1.0432	2.65197	0.13873	0.493	-0.75082	1.03169	-0.05109	-0.50758	-0.72435
MET	-1.67773	0.66712	-1.20533	-0.45651	-0.03066	0.256	3.06992	-0.90245	0.75189	-0.93603	1.0722	-0.86054	-1.16053	1.26715	-0.21395	1.39239	0.17902	-0.9251
MINK1	0.11114	-1.52489	-0.6845	0.18572	1.20771	0.51815	3.29224	1.53119	2.64209	0.04432	1.47416	-1.1846	0.57401	-1.46367	-0.00365	1.39388	0.30973	2.06786
MST1R	0.16134	0.56067	-0.68346	0.7043	2.10293	-0.48101	-0.31133	-2.33887	-1.87441	0.55219	1.23125	0.35754	0.88663	-0.01267	-1.71032	0.44936	0.44194	0.64511
MST4	0.03228	1.24577	0.31326	0.09013	2.28358	1.23758	3.69313	2.72273	1.48608	0.8054	1.80668	1.63933	0.74651	0.82417	-0.86364	2.85008	-2.39601	-0.07724
MTOR	1.59416	3.45795	5.11935	2.20702	3.40568	-2.00362	8.24563	-0.46554	3.80353	1.54822	-1.61496	3.0863	3.22546	0.77128	-0.71535	-2.33676	-2.5337	-0.24689
MYLK	0.97749	2.09277	0.73056	-0.52096	1.01035	-0.28701	8.40935	0.45723	1.04216	0.52667	5.72628	3.19557	3.76941	-0.80205	0.64265	-2.29703	-2.07095	-0.31967
NEK1	2.43469	1.40559	-0.91009	0.27002	0.48551	0.26722	2.13155	-0.02206	0.6177	-0.85591	1.361	-0.74975	0.06595	1.17968	-0.34676	0.38218	-2.91333	0.09881
NEK2	-1.55689	1.56858	-0.58779	0.81612	-0.40292	-0.05573	0.63728	-1.69047	-0.2411	0.20972	0.52212	-0.94804	-1.20083	-0.05673	0.09036	-0.31823	-1.38856	-1.38953
NEK3	1.35772	-0.85901	0.47911	-0.04014	-0.00906	-0.03554	3.0359	-2.02309	-0.8112	-0.06961	1.15583	-0.3683	1.0334	-0.66383	0.82896	-1.03364	0.59876	1.5035
NEK9	0.72356	-0.12608	0.73968	0.60525	0.86005	-0.12309	10.7037	0.84726	0.43122	1.0409	2.52625	2.70963	3.53547	0.25969	0.21709	-1.17546	-2.07986	-0.16041
NLK	-0.86946	-1.30166	-1.62236	1.66913	1.25902	1.04734	0.274	0.17226	-0.18385	-2.1665	0.59941	0.20872	0.04382	-0.72133	0.35982	-7e-05	-1.2977	-0.31697
NME4	-0.30193	2.34326	1.20522	1.40922	2.26145	-0.51565	5.16744	-0.7492	1.49089	2.67331	5.85509	2.85417	-1.55854	0.50002	1.4101	-4.68002	-3.44025	-0.21636
NUAK1	3.94493	0.55689	-1.45603	1.42664	0.55314	0.09891	2.73253	-0.67885	0.55658	-0.57825	1.387	0.28307	-0.46137	-0.54241	0.73423	-0.83356	-1.15236	-0.3245
PAK4	-0.17319	0.93307	2.26934	0.80351	3.51131	-0.9724	9.21188	-0.25993	2.42041	-2.07627	3.56205	1.74977	-0.6127	-1.70955	-0.77327	-7.44108	-3.4594	0.16259
PASK	0.27983	0.94278	0.10106	-1.00259	-0.67166	0.16247	2.83719	0.60406	1.04222	0.31088	1.07552	0.67046	-3.03189	-0.56392	-0.68962	-1.86809	-1.17551	0.3862
PDGFRA	4.59513	-0.53809	0.13139	-0.74438	-0.60333	1.37639	-0.33906	-0.71892	-0.29019	0.08632	1.93395	0.22649	-0.79167	-0.88787	-1.43112	0.35474	2.24704	1.82716
PDGFRB	-0.5836	-0.37736	-0.49854	-0.40798	2.12847	-2.5717	3.56444	-0.63338	1.46339	0.77284	2.62315	0.4973	3.96901	-0.33451	1.19711	-1.2938	-1.05907	0.2856
PDXK	0.03222	1.80309	0.27027	0.24727	0.9114	-2.19442	5.54816	-0.06612	1.33176	0.91008	1.47694	2.09689	2.52574	0.49402	0.11876	-1.45439	-2.28996	0.65438
PFKL	0.38782	0.46409	-0.27248	1.64437	1.51461	0.65254	4.61252	-0.12781	1.32199	0.29124	1.76558	1.69303	0.57608	-0.21985	0.0486	-0.41817	0.75017	-0.32438
PFKP	1.55285	-1.17184	-0.45301	0.68141	0.2487	1.98562	0.19086	-1.37089	-1.22452	0.10173	-0.26021	-0.13066	-1.68809	-1.09271	-0.60309	0.65933	2.17557	1.73846
PGK1	2.4786	0.45112	-2.28661	-0.47166	-7.15129	1.7249	-4.4499	-0.5245	0.3814	-1.17309	4.1045	0.93435	1.35284	-1.82166	-0.27229	0.76953	2.31626	0.5468
PHKG2	1.26435	1.72856	3.86108	-0.31852	1.06074	1.0167	7.45359	-0.15876	1.84679	-0.66634	-0.15707	1.5732	0.84184	-0.61331	0.30654	-2.92864	-1.81058	-0.16124
PI4K2B	0.47689	0.75595	0.62294	-0.59535	0.32959	0.21136	5.74296	-0.24172	2.40805	-0.12914	0.47012	-0.04272	-0.58963	0.15381	0.28374	2.28727	0.35258	0.43973
PI4KA	0.45216	1.96088	-0.56651	3.32871	0.23935	-1.59873	3.29291	-1.875	2.57932	-1.02531	0.71028	-0.13624	2.83062	0.4163	-0.19309	1.57378	-2.50424	-0.3927
PIK3C2A	-0.78281	0.46175	-0.52478	-0.15008	1.09992	1.13995	0.76143	-0.21648	-1.45097	-0.21579	1.98015	-1.39104	0.87913	-1.64565	0.79046	1.8801	0.26506	1.14949
PIK3C3	-2.44223	-1.38989	0.05885	-0.13231	1.42431	0.63005	1.65248	-0.36361	-0.44296	-1.27144	1.05378	0.38331	-2.76045	-0.87848	-0.48791	-0.4085	-0.87883	-0.38032
PIP4K2A	1.93361	-0.47349	1.61115	0.39355	0.47738	-0.90914	5.73337	-0.19191	1.13082	1.42211	1.67476	2.08225	2.87863	1.0566	-0.07847	-2.36725	-1.86167	-0.73156
PIP4K2B	1.26919	0.86094	1.59976	-0.08399	-1.16007	0.00428	6.57576	-1.68737	3.19028	-1.20971	1.10858	0.56667	-0.33596	-0.7877	0.98304	-3.4788	-4.1509	-0.10431
PIP4K2C	-0.3254	1.6779	1.2567	0.60343	1.74814	-1.09778	12.4175	-0.52918	0.92713	-0.78495	5.46062	5.35498	1.18411	-0.77153	-1.3054	-5.03449	-3.01703	-0.62657
PIP5K1C	1.12222	-0.17038	-0.23859	1.6566	1.6114	-0.1658	5.16004	-0.14531	3.63275	0.77312	0.36236	1.0757	1.41168	-0.33119	-0.13128	-0.83156	-1.29217	0.88397
PKMYT1	1.6505	0.65113	-0.8959	0.68486	-0.00381	0.32017	4.81194	0.81301	4.51673	-0.23643	0.19347	0.84963	-0.17301	-0.78276	-0.10189	-0.164	-3.07855	-1.1316
PKN1	0.7814	0.13949	0.85766	-0.05602	0.93508	-0.69351	8.12798	0.37342	0.17246	0.37469	5.19395	3.76926	3.95112	0.88648	0.21909	-2.83035	-1.72426	-0.15415
PKN2	0.14646	0.74922	2.8275	1.00304	3.14832	-1.51009	8.12089	0.75463	1.45869	0.85083	3.10443	3.99278	3.04449	0.65012	-0.54634	-3.40933	-1.69277	0.6709
PKN3	-0.40376	-0.84177	-2.76037	-0.9509	1.02337	0.14652	1.32102	-0.52831	1.13771	-0.10093	-0.98494	-0.1206	-0.85551	-0.47326	-0.62796	0.59521	-1.52082	0.28716
PRKAA1	0.87602	1.47597	1.19633	0.62095	0.74388	-0.84416	11.2301	0.42635	1.28799	0.32167	5.41692	5.22544	6.31939	0.18996	-0.40281	-1.99258	-1.91507	0.07832
PRKAA2	1.72121	0.65952	2.44524	0.05321	0.395	-0.42958	3.78886	0.35036	2.05796	0.30213	0.83947	-0.37097	-0.20665	1.27551	-0.0049	1.25708	-0.51424	-0.94263
PRKACB	0.64241	0.25481	1.07085	0.51147	1.7992	-2.03523	7.23523	0.80031	0.90112	2.29142	3.73902	4.23829	3.15281	0.47338	3.0983	-0.9096	-1.27578	-0.23435
PRKCA	0.84353	0.13683	0.74178	3.38172	1.153	1.19725	4.8308	-0.61364	-0.99454	0.76218	2.7747	3.3763	2.61368	0.39178	-0.09995	3.04748	0.26609	-0.47237
PRKCB	-0.39667	-0.8482	0.13951	-0.55676	2.36965	3.07341	4.53694	1.40705	-2.49984	3.52476	5.68852	5.5796	2.23756	3.04066	0.05959	-1.32176	-0.9616	-0.47264
PRKCD	0.13507	0.69146	2.85826	-0.18423	1.05883	-0.95412	8.729	0.72454	1.98904	0.58983	5.71847	4.30457	2.50553	0.44901	-0.41205	-1.96137	-2.3774	-0.63578
PRKCH	-0.04732	-1.57666	0.28188	0.63237	2.39462	-0.32463	0.58705	0.08198	-1.02921	0.51898	-0.37674	1.47844	-0.20858	0.15813	-0.369	0.88123	0.18689	3.46035
PRKD1	1.72475	1.411	2.23952	-0.58512	1.0555	-3.58667	5.15071	0.53966	1.35559	-0.73111	2.62472	3.19966	2.76839	2.66419	0.92569	-4.31478	-1.26357	0.10648
PRKD2	0.07562	0.93214	1.24953	-0.38799	0.63081	-3.02913	9.44077	0.72268	0.96885	0.13603	4.42333	5.81949	4.98735	0.46233	-0.35947	-2.2559	-2.41136	0.07676
PRKD3	0.90318	-0.73323	-1.45022	0.48481	-0.30133	-1.77281	5.26826	-0.65335	4.35449	0.24269	-0.70919	2.31508	2.32869	0.40352	-0.23063	1.27646	-0.00338	0.42843
PRKDC	-0.03291	1.65836	1.7884	0.29718	2.08789	-0.29658	5.66721	0.09126	1.47705	-1.33762	3.90613	3.77641	0.40405	-0.44567	-1.11982	-2.12888	-2.212	-0.36177
PRKG1	1.91439	2.14679	0.57507	-0.16918	0.82635	-1.18837	10.9444	0.59265	2.18475	-0.85716	6.82229	6.54326	4.0593	-0.40093	0.6345	-2.44586	-2.16049	-0.50581
PTK2	1.90813	5.10307	4.74223	0.25193	2.53027	-1.96332	7.34793	1.35222	4.14436	-3.08818	1.80573	2.21989	-0.13525	0.20016	-1.24002	-3.42369	-3.01183	-0.64704
PTK2B	1.67502	-0.4456	3.85016	-0.20708	-0.84398	1.16492	7.36663	2.8008	-0.26238	2.85577	5.80344	4.55862	5.25498	1.89077	-1.30982	-0.77664	-1.7194	0.12348
PTK6	1.33385	2.60695	1.80261	1.70012	-1.01669	1.54903	1.99652	0.05592	4.53282	0.7747	-0.47165	-0.72005	-1.55714	0.78865	1.05776	-3.87129	-3.45499	-1.36092
RIOK2	1.19816	0.63849	0.43977	-0.7361	0.91165	-0.81768	7.33438	0.86217	4.59337	0.28333	0.64014	0.68007	-0.46865	0.66299	-0.30244	-3.95374	-3.02323	-2.14472
RIPK2	0.89051	0.4238	0.9117	-0.62981	0.46486	-1.1406	9.09184	0.37756	1.54974	-1.36356	4.2722	4.29563	5.78709	3.1593	0.22383	-2.08616	-2.55256	-0.6181
ROCK1	1.65927	1.04971	0.89554	-0.33386	3.19718	1.27209	7.31954	0.83166	1.21917	1.26424	2.14069	1.37344	3.28692	-2.50262	1.77605	-3.94008	-1.67874	-0.87839
ROCK2	0.56455	1.8585	4.30691	-0.39893	4.8727	0.2778	8.42022	0.67688	2.50175	3.02738	3.92744	3.57465	4.5731	0.02559	-1.7327	-4.94468	-2.05498	0.27697
RPS6KA1	0.95188	2.17765	4.4085	0.5011	1.51234	-0.97851	9.91297	1.23406	2.76149	-1.07291	4.31959	2.35627	5.09917	1.09358	-0.9414	-3.10858	-1.99771	-0.05255
RPS6KA3	1.57915	0.77371	2.78999	0.13506	0.01238	-0.82968	6.97103	0.3142	1.50944	2.79525	3.69964	4.61617	4.5642	5.59042	-1.53182	-0.81509	-1.82556	0.03642
RPS6KA4	0.83095	1.68234	1.98807	-1.0877	2.55738	-0.22548	4.66072	-1.91966	0.84767	1.07181	-1.15371	1.89572	2.34284	1.04845	1.44658	-4.32235	-2.42484	0.43791
RPS6KA5	-0.08636	1.56194	3.03759	-0.36098	-0.19933	-0.97623	3.62164	-0.87303	1.46086	-0.95061	1.0589	-1.42856	-0.94255	-0.14393	-0.27806	-3.82726	-3.9732	0.53656
RPS6KA6	-1.50141	-1.87253	-0.44726	2.08278	0.11192	0.07147	1.98592	-0.23639	1.0646	-0.31807	1.22336	-0.6272	-2.37557	0.12848	-0.80749	0.60126	0.03971	-0.20796
RPS6KB1	1.02903	0.53765	-1.70224	0.12	-0.2816	-1.11843	5.25534	2.39046	2.54527	0.66788	1.32075	1.16616	-0.96337	0.03175	-0.80632	-2.88415	-3.21426	0.87851
SGK196	1.12794	-0.82474	-0.94054	-1.77605	0.97313	1.94078	2.87224	-0.25436	0.07418	-0.35795	2.31797	-0.14479	-0.05662	0.45228	0.2184	1.15386	-0.49469	0.65892
SGK3	0.28116	-1.64633	-0.48094	1.21358	0.0913	1.74854	6.8754	1.67845	0.33436	0.74483	0.15518	-0.07525	-0.87783	-1.07005	-0.6442	2.41011	-0.28774	0.47296
SIK2	0.8099	0.70654	1.13179	-0.2482	-0.01055	-1.73749	3.89126	1.88284	2.4475	2.70303	0.82356	2.35788	2.7873	1.59664	2.32396	-3.10048	-3.62657	0.29663
SLK	1.21328	0.63992	1.59786	0.39466	1.06829	0.58566	10.1997	0.63238	0.89661	-1.32192	3.7617	5.8603	3.26553	1.5043	-0.02738	-1.85635	-1.77511	-0.64584
SRC	0.2328	0.78773	0.36638	0.69559	2.46281	0.13135	11.6551	0.20507	1.43347	-0.36131	2.54121	1.52096	-0.21619	0.20705	-0.1211	-2.143	-2.72126	-0.03023
SRPK1	2.12768	-0.95587	-1.45633	-0.1491	-0.18815	0.87085	2.96304	-0.08898	-0.13563	-0.81641	-0.55897	-0.89199	-0.71098	-0.55965	0.829	2.50364	-0.82631	-0.75693
SRPK2	0.06008	3.06357	1.39322	0.47093	3.06133	0.92083	5.02827	-0.46861	1.89213	0.97413	1.89143	-0.9734	0.73717	-0.0037	0.34612	1.28627	0.67268	0.28399
STK10	1.71981	0.39959	0.52233	-0.89431	0.82077	2.5124	8.73867	1.37621	0.26224	1.2313	4.68845	2.74366	5.85153	1.45672	-0.0228	-0.4828	-1.70366	-0.38877
STK11	-0.70347	0.76283	0.65922	-2.17918	1.54499	-0.50344	3.12105	0.26212	1.07961	-0.66025	1.12008	-0.16001	0.23705	0.5042	1.08376	-1.13619	-1.73498	0.0649
STK16	-1.49186	0.80995	0.60979	0.87228	2.18585	0.40761	5.8739	-0.76302	0.95501	0.42727	1.71337	3.3006	-0.08401	0.76048	0.36233	-1.03366	-3.61241	-0.2204
STK24	1.7589	1.69786	2.59081	-0.3443	2.33294	0.16456	8.67873	0.67439	0.99257	0.71371	3.75301	0.75167	2.02486	0.30485	-0.38677	-0.95801	-0.46304	-0.15674
STK3	0.89834	1.64278	1.25528	-0.00109	1.56258	-0.31653	11.1329	-0.23199	0.81899	-0.54385	5.37676	3.73544	1.91292	-0.31959	-0.32133	-2.44133	-2.51401	-0.07613
STK35	1.18726	-0.46005	-0.16451	0.68958	0.72753	1.38311	4.03317	0.41085	1.78748	1.35269	0.26301	0.61691	-2.8594	-0.74674	2.08208	0.76259	-0.55194	1.70286
STK38	0.67617	0.75104	0.87062	-0.37051	0.93125	0.33493	7.33531	0.53402	0.3258	0.3873	3.33199	3.60338	2.26691	0.46382	-0.05167	-0.92337	-1.18038	0.02958
STK38L	0.41204	1.38356	4.51139	-0.20375	1.88155	-1.08601	6.79364	-0.41881	2.49763	0.44858	1.76512	3.15018	4.17739	1.03483	-1.68471	-0.76246	-1.97051	-0.25188
STK4	0.832	-0.39417	0.84794	-0.28938	1.0458	1.15367	8.25637	1.05109	-0.01319	1.90295	6.13885	5.0398	2.74635	0.73216	-0.2321	-0.7287	-1.47209	0.20285
STRADA	0.70695	1.82068	0.76376	0.07876	1.41033	-1.13435	4.49454	0.24328	1.39403	-0.53876	0.44666	0.92796	1.8552	0.46628	-0.67101	-2.51032	-2.13521	0.07917
SYK	2.21644	0.74536	4.50311	-0.49201	0.91504	1.74531	9.44695	1.58818	1.01948	3.0546	5.36599	5.50369	4.46204	3.41708	0.17605	-0.63564	-1.39227	0.09455
TAOK1	-1.57539	6.39839	1.06708	-0.12504	1.84645	0.59212	7.00533	1.07642	0.95599	0.61237	1.95523	-1.50208	0.90296	-0.94695	0.03689	-3.94102	-2.0104	0.914
TAOK2	-0.83597	2.91604	2.5293	-1.21217	1.35828	-2.17403	5.86614	0.38896	0.87638	1.65506	0.58472	1.82661	-1.72672	-0.77461	-0.55301	-3.97942	-3.0872	1.16126
TAOK3	-1.48575	2.52713	3.15734	-1.01804	4.24446	0.60484	6.31857	0.2356	-0.04697	1.08747	0.54133	-0.0279	0.95565	-0.96013	0.6082	-1.47864	-1.78363	0.94802
TBK1	1.02791	0.6867	1.43997	0.1314	1.02678	-0.55065	9.6424	0.50137	1.21481	0.26928	4.8979	5.20513	3.62688	0.10093	-0.38843	-1.83992	-1.90894	-0.56363
TEC	2.34664	-2.38903	-0.65185	0.13641	0.49872	-0.2464	2.83748	-0.55338	0.6564	-0.4632	1.67328	-0.05212	-4.35104	0.64518	-0.20773	-0.67082	1.29395	-0.3639
TEK	-1.22454	-1.89493	-1.30065	0.98109	-0.23815	0.11278	-2.8572	-0.06271	-1.64168	-0.5997	0.64448	-0.82082	0.00262	-0.21285	-0.76558	0.59563	0.10145	1.3293
TGFBR1	-0.02273	3.12562	0.6246	2.18585	1.91412	-2.392	5.83891	1.09561	4.22005	-1.60743	2.94928	2.51626	2.90221	0.91408	-0.32505	-2.72768	-0.80182	-0.67383
TGFBR2	0.14499	-0.12606	-0.79564	0.49591	1.72157	1.46692	3.0487	2.28517	1.58055	1.98786	0.93824	2.11421	2.24372	0.22184	0.10956	-2.74395	-1.24653	0.3468
TK2	-0.04984	0.54611	0.40718	-0.34456	0.85541	-0.97037	8.14088	0.14599	0.57615	1.66572	1.43791	2.49833	6.34952	0.02875	0.28603	-1.37095	-1.92703	0.10451
TLK1	2.11445	-1.43854	-0.21582	-0.62414	-0.54318	0.76148	1.54909	0.14642	0.29152	-0.35175	-0.24075	-0.14693	-0.8583	-0.78254	0.50952	0.85061	0.18802	1.07421
TNIK	1.44149	-1.14602	0.78643	0.7969	0.525	0.69341	4.58531	-0.91499	1.46642	-0.97258	1.01146	-1.00775	-0.38173	-1.38656	-0.28949	-2.71539	-2.8269	0.81637
TNK1	0.00999	-1.57841	0.2498	0.89103	2.03227	1.39911	4.53379	-0.53767	-1.28209	1.0212	-0.26712	-1.30605	-0.94093	-0.61117	1.83938	1.41328	0.41455	-0.87213
TNK2	-0.47175	0.34724	0.54441	-1.11642	0.6799	-3.0911	5.38238	-0.0406	2.49343	-0.89949	-0.62561	0.65248	2.12716	-1.23217	0.64949	-1.92653	-3.31548	-0.26568
TP53RK	0.80144	0.81664	2.04415	0.2308	1.79826	-0.14522	10.1544	0.30906	1.15115	0.2616	6.46117	2.75454	1.52675	-0.55674	-0.60161	-2.36317	-2.21853	-0.55387
TRIM28	-1.53429	-0.22153	-0.70181	0.57147	-0.46648	2.00459	2.04906	0.90056	-1.08818	-0.80413	-0.51518	-0.40711	-1.64285	0.40008	0.23536	0.04398	1.93996	0.98274
TTN	0.49259	1.31063	-0.41907	0.39156	-1.29712	-0.01127	-0.26824	-0.27481	-1.9903	-0.11138	1.48164	-6.19971	-0.57021	-0.31338	0.99035	1.28259	-0.29617	-1.05589
TYK2	2.56488	1.53724	0.64396	0.47851	-0.57766	-2.38209	6.55866	-0.62139	2.80261	1.23405	0.78508	2.42857	2.23424	-0.48294	1.19258	-0.34142	-0.66783	0.57566
ULK3	0.3446	0.84631	1.5787	0.04632	0.69768	0.7443	7.55014	0.72035	2.3861	1.99259	0.91739	3.5985	3.91112	1.95053	-0.70786	-2.68206	-2.18357	0.04045
WEE1	-0.21913	1.87447	2.82891	0.2345	0.45897	-0.77954	8.02313	0.66073	2.52479	0.14191	-0.23387	-1.02757	0.08691	-0.90453	0.25016	-3.84216	-4.5386	-0.07019
YES1	-0.62398	1.44202	0.8312	0.17917	1.69055	0.85838	8.61163	0.91353	0.96265	0.16266	1.96379	3.24201	0.91505	0.29207	0.14225	-1.50449	-2.82694	0.15654
